# Supplementary material for: The circadian rhythm: A key variable in aging?
Source: Aging Cell. 2024 Jul 30;23(11):e14268. doi: 10.1111/acel.14268 (PMC11561671; doi:10.1111/acel.14268)
Supplement: Supplementary file 1 — Figure S1. [file ACEL-23-e14268-s013.zip]

Archive with 2 entries (2 files):
- acel14268-sup-0001-FigureS1.png
- acel14268-sup-0002-FigureS1.docx
