# Supplementary material for: The circadian rhythm: A key variable in aging?
Source: Aging Cell. 2024 Jul 30;23(11):e14268. doi: 10.1111/acel.14268 (PMC11561671; doi:10.1111/acel.14268)
Supplement: Supplementary file 2 — Figure S2. [file ACEL-23-e14268-s015.zip]

Archive with 2 entries (2 files):
- acel14268-sup-0001-FigureS2.docx
- acel14268-sup-0002-FigureS2.png
