# Supplementary material for: The circadian rhythm: A key variable in aging?
Source: Aging Cell. 2024 Jul 30;23(11):e14268. doi: 10.1111/acel.14268 (PMC11561671; doi:10.1111/acel.14268)
Supplement: Supplementary file 7 — Table S3. [file ACEL-23-e14268-s002.xlsx]

## Sheet: Numerical Boruta analysis
Feature (gene)	Feature (gene ID)	Gene description	Mean of meanImp	Frequency	ModuleEigengenes
Ric3	ENSMUSG00000048330	RIC3 acetylcholine receptor chaperone [Source:MGI Symbol;Acc:MGI:2443887]	9.81239	30	turquoise
Col3a1	ENSMUSG00000026043	collagen, type III, alpha 1 [Source:MGI Symbol;Acc:MGI:88453]	7.93994	30	blue
Col4a1	ENSMUSG00000031502	collagen, type IV, alpha 1 [Source:MGI Symbol;Acc:MGI:88454]	7.60852	30	blue
Serpinh1	ENSMUSG00000070436	serine (or cysteine) peptidase inhibitor, clade H, member 1 [Source:MGI Symbol;Acc:MGI:88283]	7.27866	30	yellow
Sparc	ENSMUSG00000018593	secreted acidic cysteine rich glycoprotein [Source:MGI Symbol;Acc:MGI:98373]	7.11525	30	blue
Col1a2	ENSMUSG00000029661	collagen, type I, alpha 2 [Source:MGI Symbol;Acc:MGI:88468]	6.61268	30	blue
Nrep	ENSMUSG00000042834	neuronal regeneration related protein [Source:MGI Symbol;Acc:MGI:99444]	6.02168	30	blue
Col1a1	ENSMUSG00000001506	collagen, type I, alpha 1 [Source:MGI Symbol;Acc:MGI:88467]	6.01131	30	blue
Arntl	ENSMUSG00000055116	aryl hydrocarbon receptor nuclear translocator-like [Source:MGI Symbol;Acc:MGI:1096381]	5.97266	30	brown
Ephx1	ENSMUSG00000038776	epoxide hydrolase 1, microsomal [Source:MGI Symbol;Acc:MGI:95405]	5.9172	30	brown
Acer2	ENSMUSG00000038007	alkaline ceramidase 2 [Source:MGI Symbol;Acc:MGI:1920932]	5.87945	30	brown
Ighm	ENSMUSG00000076617	immunoglobulin heavy constant mu [Source:MGI Symbol;Acc:MGI:96448]	5.76369	30	turquoise
Col4a5	ENSMUSG00000031274	collagen, type IV, alpha 5 [Source:MGI Symbol;Acc:MGI:88456]	5.73962	30	blue
Nol3	ENSMUSG00000014776	nucleolar protein 3 (apoptosis repressor with CARD domain) [Source:MGI Symbol;Acc:MGI:1925938]	5.61215	30	grey
Bhlhe41	ENSMUSG00000030256	basic helix-loop-helix family, member e41 [Source:MGI Symbol;Acc:MGI:1930704]	5.57814	30	brown
C4b	ENSMUSG00000073418	complement component 4B (Chido blood group) [Source:MGI Symbol;Acc:MGI:88228]	5.55636	30	turquoise
Col4a2	ENSMUSG00000031503	collagen, type IV, alpha 2 [Source:MGI Symbol;Acc:MGI:88455]	5.46373	30	blue
Rbm3	ENSMUSG00000031167	RNA binding motif (RNP1, RRM) protein 3 [Source:MGI Symbol;Acc:MGI:1099460]	5.4397	30	brown
Akr1b8	ENSMUSG00000029762	aldo-keto reductase family 1, member B8 [Source:MGI Symbol;Acc:MGI:107673]	5.42644	30	turquoise
Mpzl1	ENSMUSG00000026566	myelin protein zero-like 1 [Source:MGI Symbol;Acc:MGI:1915731]	5.4073	30	blue
Mpeg1	ENSMUSG00000046805	macrophage expressed gene 1 [Source:MGI Symbol;Acc:MGI:1333743]	5.34808	30	turquoise
Mvp	ENSMUSG00000030681	major vault protein [Source:MGI Symbol;Acc:MGI:1925638]	5.26677	30	turquoise
Dbp	ENSMUSG00000059824	D site albumin promoter binding protein [Source:MGI Symbol;Acc:MGI:94866]	5.18571	30	brown
Itm2a	ENSMUSG00000031239	integral membrane protein 2A [Source:MGI Symbol;Acc:MGI:107706]	5.09924	30	blue
Hsf4	ENSMUSG00000033249	heat shock transcription factor 4 [Source:MGI Symbol;Acc:MGI:1347058]	5.02527	30	grey
Eln	ENSMUSG00000029675	elastin [Source:MGI Symbol;Acc:MGI:95317]	5.01029	30	blue
Npas2	ENSMUSG00000026077	neuronal PAS domain protein 2 [Source:MGI Symbol;Acc:MGI:109232]	4.94157	30	brown
Cd68	ENSMUSG00000018774	CD68 antigen [Source:MGI Symbol;Acc:MGI:88342]	4.9312	30	turquoise
Col5a2	ENSMUSG00000026042	collagen, type V, alpha 2 [Source:MGI Symbol;Acc:MGI:88458]	4.87532	30	blue
Tceal8	ENSMUSG00000051579	transcription elongation factor A (SII)-like 8 [Source:MGI Symbol;Acc:MGI:1913934]	4.85901	30	grey
Htatip2	ENSMUSG00000039745	HIV-1 Tat interactive protein 2 [Source:MGI Symbol;Acc:MGI:1859271]	4.6981	30	brown
Gm48583	ENSMUSG00000114277	predicted gene, 48583 [Source:MGI Symbol;Acc:MGI:6098152]	4.58532	29	brown
Nr1d2	ENSMUSG00000021775	nuclear receptor subfamily 1, group D, member 2 [Source:MGI Symbol;Acc:MGI:2449205]	4.55871	30	brown
Per3	ENSMUSG00000028957	period circadian clock 3 [Source:MGI Symbol;Acc:MGI:1277134]	4.51328	30	brown
Cd52	ENSMUSG00000000682	CD52 antigen [Source:MGI Symbol;Acc:MGI:1346088]	4.43913	30	turquoise
Anxa7	ENSMUSG00000021814	annexin A7 [Source:MGI Symbol;Acc:MGI:88031]	4.39366	30	brown
Runx1	ENSMUSG00000022952	runt related transcription factor 1 [Source:MGI Symbol;Acc:MGI:99852]	4.35836	30	turquoise
Ptgfrn	ENSMUSG00000027864	prostaglandin F2 receptor negative regulator [Source:MGI Symbol;Acc:MGI:1277114]	4.35406	30	blue
Plod1	ENSMUSG00000019055	procollagen-lysine, 2-oxoglutarate 5-dioxygenase 1 [Source:MGI Symbol;Acc:MGI:99907]	4.34688	30	blue
Leo1	ENSMUSG00000042487	Leo1, Paf1/RNA polymerase II complex component [Source:MGI Symbol;Acc:MGI:2685031]	4.30275	30	brown
Tef	ENSMUSG00000022389	thyrotroph embryonic factor [Source:MGI Symbol;Acc:MGI:98663]	4.30091	30	brown
Pdia6	ENSMUSG00000020571	protein disulfide isomerase associated 6 [Source:MGI Symbol;Acc:MGI:1919103]	4.28643	30	yellow
Pxdn	ENSMUSG00000020674	peroxidasin [Source:MGI Symbol;Acc:MGI:1916925]	4.20826	30	blue
Vav1	ENSMUSG00000034116	vav 1 oncogene [Source:MGI Symbol;Acc:MGI:98923]	4.20426	30	turquoise
Capg	ENSMUSG00000056737	capping protein (actin filament), gelsolin-like [Source:MGI Symbol;Acc:MGI:1098259]	4.19002	30	turquoise
Loxl2	ENSMUSG00000034205	lysyl oxidase-like 2 [Source:MGI Symbol;Acc:MGI:2137913]	4.16836	30	blue
Adamts2	ENSMUSG00000036545	a disintegrin-like and metallopeptidase (reprolysin type) with thrombospondin type 1 motif, 2 [Source:MGI Symbol;Acc:MGI:1347356]	4.13345	30	blue
Abcb1b	ENSMUSG00000028970	ATP-binding cassette, sub-family B (MDR/TAP), member 1B [Source:MGI Symbol;Acc:MGI:97568]	4.09357	30	turquoise
Mgmt	ENSMUSG00000054612	O-6-methylguanine-DNA methyltransferase [Source:MGI Symbol;Acc:MGI:96977]	4.08393	30	brown
Pirb	ENSMUSG00000058818	paired Ig-like receptor B [Source:MGI Symbol;Acc:MGI:894311]	4.04507	30	turquoise
Olfr1372-ps1	ENSMUSG00000108218	olfactory receptor 1372, pseudogene 1 [Source:MGI Symbol;Acc:MGI:3031206]	4.00872	30	turquoise
Creg1	ENSMUSG00000040713	cellular repressor of E1A-stimulated genes 1 [Source:MGI Symbol;Acc:MGI:1344382]	4.00871	30	yellow
Tlr2	ENSMUSG00000027995	toll-like receptor 2 [Source:MGI Symbol;Acc:MGI:1346060]	4.00116	30	turquoise
Skap2	ENSMUSG00000059182	src family associated phosphoprotein 2 [Source:MGI Symbol;Acc:MGI:1889206]	3.99912	30	turquoise
Fkbp4	ENSMUSG00000030357	FK506 binding protein 4 [Source:MGI Symbol;Acc:MGI:95543]	3.9916	30	yellow
Plek	ENSMUSG00000020120	pleckstrin [Source:MGI Symbol;Acc:MGI:1860485]	3.9798	30	turquoise
Hacd1	ENSMUSG00000063275	3-hydroxyacyl-CoA dehydratase 1 [Source:MGI Symbol;Acc:MGI:1353592]	3.92722	30	grey
Serpine1	ENSMUSG00000037411	serine (or cysteine) peptidase inhibitor, clade E, member 1 [Source:MGI Symbol;Acc:MGI:97608]	3.92672	30	brown
Usp2	ENSMUSG00000032010	ubiquitin specific peptidase 2 [Source:MGI Symbol;Acc:MGI:1858178]	3.88988	30	brown
Dnmt3a	ENSMUSG00000020661	DNA methyltransferase 3A [Source:MGI Symbol;Acc:MGI:1261827]	3.86578	30	blue
Serpina3n	ENSMUSG00000021091	serine (or cysteine) peptidase inhibitor, clade A, member 3N [Source:MGI Symbol;Acc:MGI:105045]	3.85929	30	turquoise
Dtnbp1	ENSMUSG00000057531	dystrobrevin binding protein 1 [Source:MGI Symbol;Acc:MGI:2137586]	3.85295	30	yellow
Plekhb1	ENSMUSG00000030701	pleckstrin homology domain containing, family B (evectins) member 1 [Source:MGI Symbol;Acc:MGI:1351469]	3.8387	30	grey
Gm10156	ENSMUSG00000066245	predicted gene 10156 [Source:MGI Symbol;Acc:MGI:3642344]	3.81055	30	brown
Mt2	ENSMUSG00000031762	metallothionein 2 [Source:MGI Symbol;Acc:MGI:97172]	3.74137	30	brown
Calr	ENSMUSG00000003814	calreticulin [Source:MGI Symbol;Acc:MGI:88252]	3.71355	30	yellow
Vcam1	ENSMUSG00000027962	vascular cell adhesion molecule 1 [Source:MGI Symbol;Acc:MGI:98926]	3.6603	30	turquoise
Dpysl3	ENSMUSG00000024501	dihydropyrimidinase-like 3 [Source:MGI Symbol;Acc:MGI:1349762]	3.65929	30	blue
Ubtd2	ENSMUSG00000044949	ubiquitin domain containing 2 [Source:MGI Symbol;Acc:MGI:2444752]	3.65657	30	blue
Ctsz	ENSMUSG00000016256	cathepsin Z [Source:MGI Symbol;Acc:MGI:1891190]	3.65121	30	turquoise
Hlf	ENSMUSG00000003949	hepatic leukemia factor [Source:MGI Symbol;Acc:MGI:96108]	3.58844	30	brown
Col5a1	ENSMUSG00000026837	collagen, type V, alpha 1 [Source:MGI Symbol;Acc:MGI:88457]	3.5754	30	blue
Amy1	ENSMUSG00000074264	amylase 1, salivary [Source:MGI Symbol;Acc:MGI:88019]	3.56354	30	brown
Plscr2	ENSMUSG00000032372	phospholipid scramblase 2 [Source:MGI Symbol;Acc:MGI:1270860]	3.54634	30	brown
Per2	ENSMUSG00000055866	period circadian clock 2 [Source:MGI Symbol;Acc:MGI:1195265]	3.5346	30	brown
Irs1	ENSMUSG00000055980	insulin receptor substrate 1 [Source:MGI Symbol;Acc:MGI:99454]	3.52192	30	blue
Sp140	ENSMUSG00000070031	Sp140 nuclear body protein [Source:MGI Symbol;Acc:MGI:3702467]	3.51034	30	turquoise
Lamc1	ENSMUSG00000026478	laminin, gamma 1 [Source:MGI Symbol;Acc:MGI:99914]	3.50795	30	blue
Hist2h2be	ENSMUSG00000068854	histone cluster 2, H2be [Source:MGI Symbol;Acc:MGI:2448415]	3.50416	30	grey
Dok4	ENSMUSG00000040631	docking protein 4 [Source:MGI Symbol;Acc:MGI:2148865]	3.49874	30	blue
Tk2	ENSMUSG00000035824	thymidine kinase 2, mitochondrial [Source:MGI Symbol;Acc:MGI:1913266]	3.48434	30	turquoise
Ecm2	ENSMUSG00000043631	extracellular matrix protein 2, female organ and adipocyte specific [Source:MGI Symbol;Acc:MGI:3039578]	3.48285	30	blue
Cbx6	ENSMUSG00000089715	chromobox 6 [Source:MGI Symbol;Acc:MGI:3512628]	3.47309	30	blue
Camk2b	ENSMUSG00000057897	calcium/calmodulin-dependent protein kinase II, beta [Source:MGI Symbol;Acc:MGI:88257]	3.46696	30	yellow
Hsph1	ENSMUSG00000029657	heat shock 105kDa/110kDa protein 1 [Source:MGI Symbol;Acc:MGI:105053]	3.45583	30	yellow
Nfil3	ENSMUSG00000056749	nuclear factor, interleukin 3, regulated [Source:MGI Symbol;Acc:MGI:109495]	3.43703	30	brown
Armcx3	ENSMUSG00000049047	armadillo repeat containing, X-linked 3 [Source:MGI Symbol;Acc:MGI:1918953]	3.43547	30	blue
Hspa2	ENSMUSG00000059970	heat shock protein 2 [Source:MGI Symbol;Acc:MGI:96243]	3.42279	30	brown
Mkks	ENSMUSG00000027274	McKusick-Kaufman syndrome [Source:MGI Symbol;Acc:MGI:1891836]	3.41625	30	yellow
Cd84	ENSMUSG00000038147	CD84 antigen [Source:MGI Symbol;Acc:MGI:1336885]	3.41296	30	turquoise
P2rx7	ENSMUSG00000029468	purinergic receptor P2X, ligand-gated ion channel, 7 [Source:MGI Symbol;Acc:MGI:1339957]	3.39271	30	turquoise
Dpp9	ENSMUSG00000001229	dipeptidylpeptidase 9 [Source:MGI Symbol;Acc:MGI:2443967]	3.39141	30	yellow
Nid1	ENSMUSG00000005397	nidogen 1 [Source:MGI Symbol;Acc:MGI:97342]	3.38602	30	blue
Per1	ENSMUSG00000020893	period circadian clock 1 [Source:MGI Symbol;Acc:MGI:1098283]	3.38258	30	brown
Cybb	ENSMUSG00000015340	cytochrome b-245, beta polypeptide [Source:MGI Symbol;Acc:MGI:88574]	3.36395	30	turquoise
Ncl	ENSMUSG00000026234	nucleolin [Source:MGI Symbol;Acc:MGI:97286]	3.35632	30	brown
Cp	ENSMUSG00000003617	ceruloplasmin [Source:MGI Symbol;Acc:MGI:88476]	3.35479	30	turquoise
Erp44	ENSMUSG00000028343	endoplasmic reticulum protein 44 [Source:MGI Symbol;Acc:MGI:1923549]	3.35313	30	yellow
Il33	ENSMUSG00000024810	interleukin 33 [Source:MGI Symbol;Acc:MGI:1924375]	3.3503	30	turquoise
Slc6a6	ENSMUSG00000030096	solute carrier family 6 (neurotransmitter transporter, taurine), member 6 [Source:MGI Symbol;Acc:MGI:98488]	3.33067	30	brown
AC149090.1	ENSMUSG00000095041	-	3.31561	30	turquoise
Efemp1	ENSMUSG00000020467	epidermal growth factor-containing fibulin-like extracellular matrix protein 1 [Source:MGI Symbol;Acc:MGI:1339998]	3.31333	30	turquoise
Tek	ENSMUSG00000006386	TEK receptor tyrosine kinase [Source:MGI Symbol;Acc:MGI:98664]	3.30666	30	blue
Ints7	ENSMUSG00000037461	integrator complex subunit 7 [Source:MGI Symbol;Acc:MGI:1924315]	3.29855	30	blue
Nqo1	ENSMUSG00000003849	NAD(P)H dehydrogenase, quinone 1 [Source:MGI Symbol;Acc:MGI:103187]	3.27838	30	brown
Hvcn1	ENSMUSG00000064267	hydrogen voltage-gated channel 1 [Source:MGI Symbol;Acc:MGI:1921346]	3.2746	30	turquoise
Gabra3	ENSMUSG00000031343	gamma-aminobutyric acid (GABA) A receptor, subunit alpha 3 [Source:MGI Symbol;Acc:MGI:95615]	3.26685	30	turquoise
Dcakd	ENSMUSG00000020935	dephospho-CoA kinase domain containing [Source:MGI Symbol;Acc:MGI:1915337]	3.26358	30	yellow
Wbp2	ENSMUSG00000034341	WW domain binding protein 2 [Source:MGI Symbol;Acc:MGI:104709]	3.25573	30	grey
Tet3	ENSMUSG00000034832	tet methylcytosine dioxygenase 3 [Source:MGI Symbol;Acc:MGI:2446229]	3.24786	30	blue
Tns2	ENSMUSG00000037003	tensin 2 [Source:MGI Symbol;Acc:MGI:2387586]	3.22546	30	brown
Apbb1ip	ENSMUSG00000026786	amyloid beta (A4) precursor protein-binding, family B, member 1 interacting protein [Source:MGI Symbol;Acc:MGI:1861354]	3.22119	30	turquoise
Cygb	ENSMUSG00000020810	cytoglobin [Source:MGI Symbol;Acc:MGI:2149481]	3.22091	30	turquoise
Col15a1	ENSMUSG00000028339	collagen, type XV, alpha 1 [Source:MGI Symbol;Acc:MGI:88449]	3.19484	30	blue
Rps4l	ENSMUSG00000063171	ribosomal protein S4-like [Source:MGI Symbol;Acc:MGI:1913434]	3.19284	30	grey
Fyb	ENSMUSG00000022148	FYN binding protein [Source:MGI Symbol;Acc:MGI:1346327]	3.1903	30	turquoise
Prune2	ENSMUSG00000039126	prune homolog 2 [Source:MGI Symbol;Acc:MGI:1925004]	3.18466	30	turquoise
Csf3r	ENSMUSG00000028859	colony stimulating factor 3 receptor (granulocyte) [Source:MGI Symbol;Acc:MGI:1339755]	3.16493	30	turquoise
Vat1	ENSMUSG00000034993	vesicle amine transport 1 [Source:MGI Symbol;Acc:MGI:1349450]	3.15659	30	turquoise
Gns	ENSMUSG00000034707	glucosamine (N-acetyl)-6-sulfatase [Source:MGI Symbol;Acc:MGI:1922862]	3.15274	30	turquoise
Hpgds	ENSMUSG00000029919	hematopoietic prostaglandin D synthase [Source:MGI Symbol;Acc:MGI:1859384]	3.14672	30	turquoise
Lman2l	ENSMUSG00000001143	lectin, mannose-binding 2-like [Source:MGI Symbol;Acc:MGI:2443010]	3.14665	30	yellow
Mmp15	ENSMUSG00000031790	matrix metallopeptidase 15 [Source:MGI Symbol;Acc:MGI:109320]	3.14092	30	brown
Flot1	ENSMUSG00000059714	flotillin 1 [Source:MGI Symbol;Acc:MGI:1100500]	3.13825	30	brown
Clec7a	ENSMUSG00000079293	C-type lectin domain family 7, member a [Source:MGI Symbol;Acc:MGI:1861431]	3.0988	30	turquoise
Arhgef7	ENSMUSG00000031511	Rho guanine nucleotide exchange factor (GEF7) [Source:MGI Symbol;Acc:MGI:1860493]	3.096	30	blue
Serinc3	ENSMUSG00000017707	serine incorporator 3 [Source:MGI Symbol;Acc:MGI:1349457]	3.09158	30	turquoise
Stom	ENSMUSG00000026880	stomatin [Source:MGI Symbol;Acc:MGI:95403]	3.08292	30	grey
Eif4b	ENSMUSG00000058655	eukaryotic translation initiation factor 4B [Source:MGI Symbol;Acc:MGI:95304]	3.08106	30	brown
Pltp	ENSMUSG00000017754	phospholipid transfer protein [Source:MGI Symbol;Acc:MGI:103151]	3.07939	30	turquoise
Irak3	ENSMUSG00000020227	interleukin-1 receptor-associated kinase 3 [Source:MGI Symbol;Acc:MGI:1921164]	3.0655	30	turquoise
Klhl23	ENSMUSG00000042155	kelch-like 23 [Source:MGI Symbol;Acc:MGI:2683536]	3.06249	30	blue
Ezh2	ENSMUSG00000029687	enhancer of zeste 2 polycomb repressive complex 2 subunit [Source:MGI Symbol;Acc:MGI:107940]	3.05728	30	blue
Adamts10	ENSMUSG00000024299	a disintegrin-like and metallopeptidase (reprolysin type) with thrombospondin type 1 motif, 10 [Source:MGI Symbol;Acc:MGI:2449112]	3.05579	30	blue
Spats2l	ENSMUSG00000038305	spermatogenesis associated, serine-rich 2-like [Source:MGI Symbol;Acc:MGI:1914448]	3.03432	30	blue
Msl1	ENSMUSG00000052915	male specific lethal 1 [Source:MGI Symbol;Acc:MGI:1921276]	3.03331	30	blue
Itpr3	ENSMUSG00000042644	inositol 1,4,5-triphosphate receptor 3 [Source:MGI Symbol;Acc:MGI:96624]	3.01868	30	turquoise
Fermt2	ENSMUSG00000037712	fermitin family member 2 [Source:MGI Symbol;Acc:MGI:2385001]	3.01473	30	blue
Uap1l1	ENSMUSG00000026956	UDP-N-acteylglucosamine pyrophosphorylase 1-like 1 [Source:MGI Symbol;Acc:MGI:2443318]	3.01429	30	turquoise
Mageh1	ENSMUSG00000047238	melanoma antigen, family H, 1 [Source:MGI Symbol;Acc:MGI:1922875]	3.01255	30	grey
Pink1	ENSMUSG00000028756	PTEN induced putative kinase 1 [Source:MGI Symbol;Acc:MGI:1916193]	2.99529	30	yellow
Stip1	ENSMUSG00000024966	stress-induced phosphoprotein 1 [Source:MGI Symbol;Acc:MGI:109130]	2.99278	30	yellow
Tlr7	ENSMUSG00000044583	toll-like receptor 7 [Source:MGI Symbol;Acc:MGI:2176882]	2.99185	30	turquoise
C1qtnf6	ENSMUSG00000022440	C1q and tumor necrosis factor related protein 6 [Source:MGI Symbol;Acc:MGI:1919959]	2.98131	30	blue
Hsp90b1	ENSMUSG00000020048	heat shock protein 90, beta (Grp94), member 1 [Source:MGI Symbol;Acc:MGI:98817]	2.97645	30	yellow
Phlda3	ENSMUSG00000041801	pleckstrin homology like domain, family A, member 3 [Source:MGI Symbol;Acc:MGI:1351485]	2.97603	30	turquoise
Mmp2	ENSMUSG00000031740	matrix metallopeptidase 2 [Source:MGI Symbol;Acc:MGI:97009]	2.97584	30	blue
Acsf2	ENSMUSG00000076435	acyl-CoA synthetase family member 2 [Source:MGI Symbol;Acc:MGI:2388287]	2.95152	30	grey
Icam1	ENSMUSG00000037405	intercellular adhesion molecule 1 [Source:MGI Symbol;Acc:MGI:96392]	2.94046	30	turquoise
Itgb2	ENSMUSG00000000290	integrin beta 2 [Source:MGI Symbol;Acc:MGI:96611]	2.93527	30	turquoise
Map4k4	ENSMUSG00000026074	mitogen-activated protein kinase kinase kinase kinase 4 [Source:MGI Symbol;Acc:MGI:1349394]	2.92949	30	blue
Alpk1	ENSMUSG00000028028	alpha-kinase 1 [Source:MGI Symbol;Acc:MGI:1918731]	2.92914	30	turquoise
Hfe	ENSMUSG00000006611	homeostatic iron regulator [Source:MGI Symbol;Acc:MGI:109191]	2.92757	30	turquoise
Eogt	ENSMUSG00000035245	EGF domain-specific O-linked N-acetylglucosamine (GlcNAc) transferase [Source:MGI Symbol;Acc:MGI:2141669]	2.9203	30	blue
Rbm3-ps	ENSMUSG00000099875	RNA binding motif (RNP1, RRM) protein 3 [Source:MGI Symbol;Acc:MGI:3642874]	2.91368	30	brown
Nipsnap1	ENSMUSG00000034285	nipsnap homolog 1 [Source:MGI Symbol;Acc:MGI:1278344]	2.90367	30	yellow
Srxn1	ENSMUSG00000032802	sulfiredoxin 1 homolog (S. cerevisiae) [Source:MGI Symbol;Acc:MGI:104971]	2.89107	30	grey
Ftl1	ENSMUSG00000050708	ferritin light polypeptide 1 [Source:MGI Symbol;Acc:MGI:95589]	2.88459	29	turquoise
Col6a1	ENSMUSG00000001119	collagen, type VI, alpha 1 [Source:MGI Symbol;Acc:MGI:88459]	2.88357	30	blue
Cry2	ENSMUSG00000068742	cryptochrome 2 (photolyase-like) [Source:MGI Symbol;Acc:MGI:1270859]	2.88113	30	brown
Maco1	ENSMUSG00000028826	macoilin 1 [Source:MGI Symbol;Acc:MGI:1913396]	2.87018	30	brown
Ctss	ENSMUSG00000038642	cathepsin S [Source:MGI Symbol;Acc:MGI:107341]	2.86883	30	turquoise
Fgd1	ENSMUSG00000025265	FYVE, RhoGEF and PH domain containing 1 [Source:MGI Symbol;Acc:MGI:104566]	2.84867	30	blue
Hlcs	ENSMUSG00000040820	holocarboxylase synthetase (biotin- [propriony-Coenzyme A-carboxylase (ATP-hydrolysing)] ligase) [Source:MGI Symbol;Acc:MGI:894646]	2.84646	30	turquoise
Hcls1	ENSMUSG00000022831	hematopoietic cell specific Lyn substrate 1 [Source:MGI Symbol;Acc:MGI:104568]	2.84133	30	turquoise
Bhlhe40	ENSMUSG00000030103	basic helix-loop-helix family, member e40 [Source:MGI Symbol;Acc:MGI:1097714]	2.82517	30	brown
Hck	ENSMUSG00000003283	hemopoietic cell kinase [Source:MGI Symbol;Acc:MGI:96052]	2.81926	30	turquoise
Ssr2	ENSMUSG00000041355	signal sequence receptor, beta [Source:MGI Symbol;Acc:MGI:1913506]	2.81388	30	yellow
Pim3	ENSMUSG00000035828	proviral integration site 3 [Source:MGI Symbol;Acc:MGI:1355297]	2.78979	30	brown
Ahsa1	ENSMUSG00000021037	AHA1, activator of heat shock protein ATPase 1 [Source:MGI Symbol;Acc:MGI:2387603]	2.78294	30	yellow
Hnrnpc	ENSMUSG00000060373	heterogeneous nuclear ribonucleoprotein C [Source:MGI Symbol;Acc:MGI:107795]	2.7712	30	yellow
Pik3ip1	ENSMUSG00000034614	phosphoinositide-3-kinase interacting protein 1 [Source:MGI Symbol;Acc:MGI:1917016]	2.766	30	brown
Nras	ENSMUSG00000027852	neuroblastoma ras oncogene [Source:MGI Symbol;Acc:MGI:97376]	2.7627	29	blue
Depp1	ENSMUSG00000048489	DEPP1 autophagy regulator [Source:MGI Symbol;Acc:MGI:1918730]	2.76226	30	brown
Kctd20	ENSMUSG00000005936	potassium channel tetramerisation domain containing 20 [Source:MGI Symbol;Acc:MGI:1914239]	2.75483	30	blue
Galnt15	ENSMUSG00000021903	polypeptide N-acetylgalactosaminyltransferase 15 [Source:MGI Symbol;Acc:MGI:1926004]	2.7533	30	turquoise
Pir	ENSMUSG00000031379	pirin [Source:MGI Symbol;Acc:MGI:1916906]	2.74908	30	brown
Cpeb1	ENSMUSG00000025586	cytoplasmic polyadenylation element binding protein 1 [Source:MGI Symbol;Acc:MGI:108442]	2.74692	29	brown
Map3k6	ENSMUSG00000028862	mitogen-activated protein kinase kinase kinase 6 [Source:MGI Symbol;Acc:MGI:1855691]	2.74511	27	brown
Pik3ap1	ENSMUSG00000025017	phosphoinositide-3-kinase adaptor protein 1 [Source:MGI Symbol;Acc:MGI:1933177]	2.73739	30	turquoise
Galc	ENSMUSG00000021003	galactosylceramidase [Source:MGI Symbol;Acc:MGI:95636]	2.73608	28	turquoise
Ccdc122	ENSMUSG00000034795	coiled-coil domain containing 122 [Source:MGI Symbol;Acc:MGI:1918358]	2.73173	30	yellow
C1qa	ENSMUSG00000036887	complement component 1, q subcomponent, alpha polypeptide [Source:MGI Symbol;Acc:MGI:88223]	2.7302	30	turquoise
Cars2	ENSMUSG00000056228	cysteinyl-tRNA synthetase 2 (mitochondrial)(putative) [Source:MGI Symbol;Acc:MGI:1919191]	2.72932	30	yellow
Adam19	ENSMUSG00000011256	a disintegrin and metallopeptidase domain 19 (meltrin beta) [Source:MGI Symbol;Acc:MGI:105377]	2.7292	30	blue
Klhdc3	ENSMUSG00000063576	kelch domain containing 3 [Source:MGI Symbol;Acc:MGI:2651568]	2.72913	30	blue
Cyb5r3	ENSMUSG00000018042	cytochrome b5 reductase 3 [Source:MGI Symbol;Acc:MGI:94893]	2.72344	30	grey
Smpdl3b	ENSMUSG00000028885	sphingomyelin phosphodiesterase, acid-like 3B [Source:MGI Symbol;Acc:MGI:1916022]	2.71651	30	turquoise
Gpx7	ENSMUSG00000028597	glutathione peroxidase 7 [Source:MGI Symbol;Acc:MGI:1914555]	2.71477	30	blue
Atp8b2	ENSMUSG00000060671	ATPase, class I, type 8B, member 2 [Source:MGI Symbol;Acc:MGI:1859660]	2.71087	30	blue
Naip2	ENSMUSG00000078945	NLR family, apoptosis inhibitory protein 2 [Source:MGI Symbol;Acc:MGI:1298226]	2.69217	30	turquoise
Foxj2	ENSMUSG00000003154	forkhead box J2 [Source:MGI Symbol;Acc:MGI:1926805]	2.68352	30	blue
Wwox	ENSMUSG00000004637	WW domain-containing oxidoreductase [Source:MGI Symbol;Acc:MGI:1931237]	2.68087	30	turquoise
Robo4	ENSMUSG00000032125	roundabout guidance receptor 4 [Source:MGI Symbol;Acc:MGI:1921394]	2.67369	30	blue
Bace1	ENSMUSG00000032086	beta-site APP cleaving enzyme 1 [Source:MGI Symbol;Acc:MGI:1346542]	2.6709	30	blue
Oxct1	ENSMUSG00000022186	3-oxoacid CoA transferase 1 [Source:MGI Symbol;Acc:MGI:1914291]	2.66996	30	grey
Stox2	ENSMUSG00000038143	storkhead box 2 [Source:MGI Symbol;Acc:MGI:1918319]	2.66969	30	blue
Gnb4	ENSMUSG00000027669	guanine nucleotide binding protein (G protein), beta 4 [Source:MGI Symbol;Acc:MGI:104581]	2.64372	29	blue
Rfng	ENSMUSG00000025158	RFNG O-fucosylpeptide 3-beta-N-acetylglucosaminyltransferase [Source:MGI Symbol;Acc:MGI:894275]	2.6418	19	blue
A330023F24Rik	ENSMUSG00000096929	RIKEN cDNA A330023F24 gene [Source:MGI Symbol;Acc:MGI:2443958]	2.63359	24	turquoise
Lat2	ENSMUSG00000040751	linker for activation of T cells family, member 2 [Source:MGI Symbol;Acc:MGI:1926479]	2.623	30	turquoise
C3	ENSMUSG00000024164	complement component 3 [Source:MGI Symbol;Acc:MGI:88227]	2.61929	26	turquoise
Sdc3	ENSMUSG00000025743	syndecan 3 [Source:MGI Symbol;Acc:MGI:1349163]	2.61123	29	turquoise
Dnajb11	ENSMUSG00000004460	DnaJ heat shock protein family (Hsp40) member B11 [Source:MGI Symbol;Acc:MGI:1915088]	2.6106	30	yellow
Micu1	ENSMUSG00000020111	mitochondrial calcium uptake 1 [Source:MGI Symbol;Acc:MGI:2384909]	2.60596	30	grey
Dnaja1	ENSMUSG00000028410	DnaJ heat shock protein family (Hsp40) member A1 [Source:MGI Symbol;Acc:MGI:1270129]	2.60254	30	yellow
Fbn1	ENSMUSG00000027204	fibrillin 1 [Source:MGI Symbol;Acc:MGI:95489]	2.6016	30	blue
Anxa4	ENSMUSG00000029994	annexin A4 [Source:MGI Symbol;Acc:MGI:88030]	2.60006	30	turquoise
Atxn7l3b	ENSMUSG00000074748	ataxin 7-like 3B [Source:MGI Symbol;Acc:MGI:1914971]	2.5986	30	blue
Ganab	ENSMUSG00000071650	alpha glucosidase 2 alpha neutral subunit [Source:MGI Symbol;Acc:MGI:1097667]	2.59172	30	blue
Erc1	ENSMUSG00000030172	ELKS/RAB6-interacting/CAST family member 1 [Source:MGI Symbol;Acc:MGI:2151013]	2.58577	30	blue
Lair1	ENSMUSG00000055541	leukocyte-associated Ig-like receptor 1 [Source:MGI Symbol;Acc:MGI:105492]	2.58022	30	turquoise
Zwint	ENSMUSG00000019923	ZW10 interactor [Source:MGI Symbol;Acc:MGI:1289227]	2.58005	30	brown
Gtpbp2	ENSMUSG00000023952	GTP binding protein 2 [Source:MGI Symbol;Acc:MGI:1860138]	2.57916	29	blue
Gstt2	ENSMUSG00000033318	glutathione S-transferase, theta 2 [Source:MGI Symbol;Acc:MGI:106188]	2.57735	30	brown
Rac2	ENSMUSG00000033220	Rac family small GTPase 2 [Source:MGI Symbol;Acc:MGI:97846]	2.57507	30	turquoise
Evl	ENSMUSG00000021262	Ena-vasodilator stimulated phosphoprotein [Source:MGI Symbol;Acc:MGI:1194884]	2.57478	28	turquoise
Ncf4	ENSMUSG00000071715	neutrophil cytosolic factor 4 [Source:MGI Symbol;Acc:MGI:109186]	2.57124	30	turquoise
Ankrd12	ENSMUSG00000034647	ankyrin repeat domain 12 [Source:MGI Symbol;Acc:MGI:1914357]	2.56041	29	turquoise
Rassf4	ENSMUSG00000042129	Ras association (RalGDS/AF-6) domain family member 4 [Source:MGI Symbol;Acc:MGI:2386853]	2.5604	27	turquoise
Ech1	ENSMUSG00000053898	enoyl coenzyme A hydratase 1, peroxisomal [Source:MGI Symbol;Acc:MGI:1858208]	2.55842	27	grey
Wee1	ENSMUSG00000031016	WEE 1 homolog 1 (S. pombe) [Source:MGI Symbol;Acc:MGI:103075]	2.55678	30	brown
Ppic	ENSMUSG00000024538	peptidylprolyl isomerase C [Source:MGI Symbol;Acc:MGI:97751]	2.55115	30	blue
Ar	ENSMUSG00000046532	androgen receptor [Source:MGI Symbol;Acc:MGI:88064]	2.55107	17	grey
Camkk2	ENSMUSG00000029471	calcium/calmodulin-dependent protein kinase kinase 2, beta [Source:MGI Symbol;Acc:MGI:2444812]	2.5506	28	blue
Lgals3	ENSMUSG00000050335	lectin, galactose binding, soluble 3 [Source:MGI Symbol;Acc:MGI:96778]	2.54638	30	turquoise
Alpl	ENSMUSG00000028766	alkaline phosphatase, liver/bone/kidney [Source:MGI Symbol;Acc:MGI:87983]	2.54314	28	grey
Vps36	ENSMUSG00000031479	vacuolar protein sorting 36 [Source:MGI Symbol;Acc:MGI:1917410]	2.54206	30	grey
Bmi1	ENSMUSG00000026739	Bmi1 polycomb ring finger oncogene [Source:MGI Symbol;Acc:MGI:88174]	2.53601	27	grey
Maz	ENSMUSG00000030678	MYC-associated zinc finger protein (purine-binding transcription factor) [Source:MGI Symbol;Acc:MGI:1338823]	2.53447	30	blue
Hoga1	ENSMUSG00000025176	4-hydroxy-2-oxoglutarate aldolase 1 [Source:MGI Symbol;Acc:MGI:1914682]	2.5282	30	brown
Laptm5	ENSMUSG00000028581	lysosomal-associated protein transmembrane 5 [Source:MGI Symbol;Acc:MGI:108046]	2.52691	30	turquoise
Erp29	ENSMUSG00000029616	endoplasmic reticulum protein 29 [Source:MGI Symbol;Acc:MGI:1914647]	2.52362	30	yellow
Fstl1	ENSMUSG00000022816	follistatin-like 1 [Source:MGI Symbol;Acc:MGI:102793]	2.52311	28	blue
Psd4	ENSMUSG00000026979	pleckstrin and Sec7 domain containing 4 [Source:MGI Symbol;Acc:MGI:2674093]	2.52098	30	turquoise
Rnf122	ENSMUSG00000039328	ring finger protein 122 [Source:MGI Symbol;Acc:MGI:1916117]	2.51974	30	grey
A630001G21Rik	ENSMUSG00000052760	RIKEN cDNA A630001G21 gene [Source:MGI Symbol;Acc:MGI:2443131]	2.51182	29	turquoise
Syngr1	ENSMUSG00000022415	synaptogyrin 1 [Source:MGI Symbol;Acc:MGI:1328323]	2.51085	30	yellow
Cd37	ENSMUSG00000030798	CD37 antigen [Source:MGI Symbol;Acc:MGI:88330]	2.50917	30	turquoise
Josd2	ENSMUSG00000038695	Josephin domain containing 2 [Source:MGI Symbol;Acc:MGI:1913374]	2.50012	30	yellow
Dtx4	ENSMUSG00000039982	deltex 4, E3 ubiquitin ligase [Source:MGI Symbol;Acc:MGI:2672905]	2.49956	30	brown
Fam76a	ENSMUSG00000028878	family with sequence similarity 76, member A [Source:MGI Symbol;Acc:MGI:2385211]	2.4985	30	brown
Aldh3b1	ENSMUSG00000024885	aldehyde dehydrogenase 3 family, member B1 [Source:MGI Symbol;Acc:MGI:1914939]	2.4946	29	turquoise
Cd33	ENSMUSG00000004609	CD33 antigen [Source:MGI Symbol;Acc:MGI:99440]	2.4918	30	turquoise
Dock2	ENSMUSG00000020143	dedicator of cyto-kinesis 2 [Source:MGI Symbol;Acc:MGI:2149010]	2.47501	30	turquoise
Parp3	ENSMUSG00000023249	poly (ADP-ribose) polymerase family, member 3 [Source:MGI Symbol;Acc:MGI:1891258]	2.47273	19	turquoise
Ccbe1	ENSMUSG00000046318	collagen and calcium binding EGF domains 1 [Source:MGI Symbol;Acc:MGI:2445053]	2.46329	29	turquoise
Ctsd	ENSMUSG00000007891	cathepsin D [Source:MGI Symbol;Acc:MGI:88562]	2.45443	24	turquoise
Fmo2	ENSMUSG00000040170	flavin containing monooxygenase 2 [Source:MGI Symbol;Acc:MGI:1916776]	2.45048	30	turquoise
Aim2	ENSMUSG00000037860	absent in melanoma 2 [Source:MGI Symbol;Acc:MGI:2686159]	2.44821	30	turquoise
Elk1	ENSMUSG00000009406	ELK1, member of ETS oncogene family [Source:MGI Symbol;Acc:MGI:101833]	2.44764	30	blue
Nckap1l	ENSMUSG00000022488	NCK associated protein 1 like [Source:MGI Symbol;Acc:MGI:1926063]	2.44371	30	turquoise
Cx3cl1	ENSMUSG00000031778	chemokine (C-X3-C motif) ligand 1 [Source:MGI Symbol;Acc:MGI:1097153]	2.44104	25	turquoise
Kctd3	ENSMUSG00000026608	potassium channel tetramerisation domain containing 3 [Source:MGI Symbol;Acc:MGI:2444629]	2.43481	30	blue
Cpt1a	ENSMUSG00000024900	carnitine palmitoyltransferase 1a, liver [Source:MGI Symbol;Acc:MGI:1098296]	2.42817	18	brown
Tspan4	ENSMUSG00000025511	tetraspanin 4 [Source:MGI Symbol;Acc:MGI:1928097]	2.4244	30	brown
Ncf1	ENSMUSG00000015950	neutrophil cytosolic factor 1 [Source:MGI Symbol;Acc:MGI:97283]	2.42263	29	turquoise
Dapk1	ENSMUSG00000021559	death associated protein kinase 1 [Source:MGI Symbol;Acc:MGI:1916885]	2.41939	30	blue
Ms4a6c	ENSMUSG00000079419	membrane-spanning 4-domains, subfamily A, member 6C [Source:MGI Symbol;Acc:MGI:2385644]	2.41696	28	turquoise
Csf2rb2	ENSMUSG00000071714	colony stimulating factor 2 receptor, beta 2, low-affinity (granulocyte-macrophage) [Source:MGI Symbol;Acc:MGI:1339760]	2.4147	30	turquoise
AU020206	ENSMUSG00000097415	expressed sequence AU020206 [Source:MGI Symbol;Acc:MGI:2142134]	2.41459	28	turquoise
Clec12a	ENSMUSG00000053063	C-type lectin domain family 12, member a [Source:MGI Symbol;Acc:MGI:3040968]	2.41389	30	turquoise
Ccdc8	ENSMUSG00000041117	coiled-coil domain containing 8 [Source:MGI Symbol;Acc:MGI:3612184]	2.41238	30	blue
Sla	ENSMUSG00000022372	src-like adaptor [Source:MGI Symbol;Acc:MGI:104295]	2.41126	30	turquoise
C3ar1	ENSMUSG00000040552	complement component 3a receptor 1 [Source:MGI Symbol;Acc:MGI:1097680]	2.41084	30	turquoise
Cd93	ENSMUSG00000027435	CD93 antigen [Source:MGI Symbol;Acc:MGI:106664]	2.40908	30	blue
C1qc	ENSMUSG00000036896	complement component 1, q subcomponent, C chain [Source:MGI Symbol;Acc:MGI:88225]	2.40426	30	turquoise
Fam117b	ENSMUSG00000041040	family with sequence similarity 117, member B [Source:MGI Symbol;Acc:MGI:1920000]	2.40387	17	turquoise
Adam17	ENSMUSG00000052593	a disintegrin and metallopeptidase domain 17 [Source:MGI Symbol;Acc:MGI:1096335]	2.40103	30	blue
Tdg	ENSMUSG00000034674	thymine DNA glycosylase [Source:MGI Symbol;Acc:MGI:108247]	2.39854	30	blue
Lcp1	ENSMUSG00000021998	lymphocyte cytosolic protein 1 [Source:MGI Symbol;Acc:MGI:104808]	2.39756	30	turquoise
Aldh1a1	ENSMUSG00000053279	aldehyde dehydrogenase family 1, subfamily A1 [Source:MGI Symbol;Acc:MGI:1353450]	2.39343	26	grey
Tbc1d22a	ENSMUSG00000051864	TBC1 domain family, member 22a [Source:MGI Symbol;Acc:MGI:1289265]	2.39337	30	brown
Igf2bp2	ENSMUSG00000033581	insulin-like growth factor 2 mRNA binding protein 2 [Source:MGI Symbol;Acc:MGI:1890358]	2.39257	30	brown
Parp4	ENSMUSG00000054509	poly (ADP-ribose) polymerase family, member 4 [Source:MGI Symbol;Acc:MGI:2685589]	2.39182	24	turquoise
Ms4a6d	ENSMUSG00000024679	membrane-spanning 4-domains, subfamily A, member 6D [Source:MGI Symbol;Acc:MGI:1916024]	2.39164	30	turquoise
Birc3	ENSMUSG00000032000	baculoviral IAP repeat-containing 3 [Source:MGI Symbol;Acc:MGI:1197007]	2.39039	28	turquoise
Plscr1	ENSMUSG00000032369	phospholipid scramblase 1 [Source:MGI Symbol;Acc:MGI:893575]	2.38963	24	turquoise
Fkbp5	ENSMUSG00000024222	FK506 binding protein 5 [Source:MGI Symbol;Acc:MGI:104670]	2.38702	23	brown
H2-Aa	ENSMUSG00000036594	histocompatibility 2, class II antigen A, alpha [Source:MGI Symbol;Acc:MGI:95895]	2.38284	29	turquoise
Kctd5	ENSMUSG00000016946	potassium channel tetramerisation domain containing 5 [Source:MGI Symbol;Acc:MGI:1916509]	2.3806	25	grey
Ostc	ENSMUSG00000041084	oligosaccharyltransferase complex subunit (non-catalytic) [Source:MGI Symbol;Acc:MGI:1913607]	2.37686	30	yellow
Fam19a5	ENSMUSG00000054863	TAFA chemokine like family member 5 [Source:MGI Symbol;Acc:MGI:2146182]	2.37379	30	grey
Afap1l1	ENSMUSG00000033032	actin filament associated protein 1-like 1 [Source:MGI Symbol;Acc:MGI:2147199]	2.3698	22	blue
C1qb	ENSMUSG00000036905	complement component 1, q subcomponent, beta polypeptide [Source:MGI Symbol;Acc:MGI:88224]	2.36714	29	turquoise
Slamf9	ENSMUSG00000026548	SLAM family member 9 [Source:MGI Symbol;Acc:MGI:1923692]	2.36585	29	turquoise
Polg	ENSMUSG00000039176	polymerase (DNA directed), gamma [Source:MGI Symbol;Acc:MGI:1196389]	2.35612	27	blue
Zfp282	ENSMUSG00000025821	zinc finger protein 282 [Source:MGI Symbol;Acc:MGI:2141413]	2.35078	28	blue
Klf15	ENSMUSG00000030087	Kruppel-like factor 15 [Source:MGI Symbol;Acc:MGI:1929988]	2.34992	29	brown
4921524J17Rik	ENSMUSG00000036934	RIKEN cDNA 4921524J17 gene [Source:MGI Symbol;Acc:MGI:1913964]	2.34844	26	grey
Syp	ENSMUSG00000031144	synaptophysin [Source:MGI Symbol;Acc:MGI:98467]	2.34814	29	grey
Gid4	ENSMUSG00000018415	GID complex subunit 4, VID24 homolog [Source:MGI Symbol;Acc:MGI:1914021]	2.34349	29	brown
Lonp2	ENSMUSG00000047866	lon peptidase 2, peroxisomal [Source:MGI Symbol;Acc:MGI:1914137]	2.34165	22	grey
Nr1d1	ENSMUSG00000020889	nuclear receptor subfamily 1, group D, member 1 [Source:MGI Symbol;Acc:MGI:2444210]	2.34035	17	brown
Ccdc25	ENSMUSG00000022035	coiled-coil domain containing 25 [Source:MGI Symbol;Acc:MGI:1914429]	2.33527	30	yellow
Gm45774	ENSMUSG00000110588	predicted gene 45774 [Source:MGI Symbol;Acc:MGI:5804889]	2.3335	13	brown
Sppl2b	ENSMUSG00000035206	signal peptide peptidase like 2B [Source:MGI Symbol;Acc:MGI:1920468]	2.33048	28	blue
Ildr2	ENSMUSG00000040612	immunoglobulin-like domain containing receptor 2 [Source:MGI Symbol;Acc:MGI:1196370]	2.32875	13	turquoise
Armcx1	ENSMUSG00000033460	armadillo repeat containing, X-linked 1 [Source:MGI Symbol;Acc:MGI:1925498]	2.32786	29	blue
Pde8a	ENSMUSG00000025584	phosphodiesterase 8A [Source:MGI Symbol;Acc:MGI:1277116]	2.32716	27	turquoise
Ino80	ENSMUSG00000034154	INO80 complex subunit [Source:MGI Symbol;Acc:MGI:1915392]	2.32515	20	turquoise
Prnp	ENSMUSG00000079037	prion protein [Source:MGI Symbol;Acc:MGI:97769]	2.32328	18	turquoise
Card6	ENSMUSG00000041849	caspase recruitment domain family, member 6 [Source:MGI Symbol;Acc:MGI:3032959]	2.32247	21	turquoise
Mlph	ENSMUSG00000026303	melanophilin [Source:MGI Symbol;Acc:MGI:2176380]	2.32044	18	turquoise
H2-Q6	ENSMUSG00000073409	histocompatibility 2, Q region locus 6 [Source:MGI Symbol;Acc:MGI:95935]	2.32005	29	turquoise
Acadl	ENSMUSG00000026003	acyl-Coenzyme A dehydrogenase, long-chain [Source:MGI Symbol;Acc:MGI:87866]	2.32	13	grey
Pex6	ENSMUSG00000002763	peroxisomal biogenesis factor 6 [Source:MGI Symbol;Acc:MGI:2385054]	2.31741	12	grey
Klf9	ENSMUSG00000033863	Kruppel-like factor 9 [Source:MGI Symbol;Acc:MGI:1333856]	2.31688	21	grey
Slc22a18	ENSMUSG00000000154	solute carrier family 22 (organic cation transporter), member 18 [Source:MGI Symbol;Acc:MGI:1336884]	2.31416	23	turquoise
Col6a2	ENSMUSG00000020241	collagen, type VI, alpha 2 [Source:MGI Symbol;Acc:MGI:88460]	2.31046	30	blue
Fbxl18	ENSMUSG00000066640	F-box and leucine-rich repeat protein 18 [Source:MGI Symbol;Acc:MGI:2444450]	2.30525	27	blue
Retsat	ENSMUSG00000056666	retinol saturase (all trans retinol 13,14 reductase) [Source:MGI Symbol;Acc:MGI:1914692]	2.3029	15	grey
Eef2k	ENSMUSG00000035064	eukaryotic elongation factor-2 kinase [Source:MGI Symbol;Acc:MGI:1195261]	2.29953	24	brown
Babam2	ENSMUSG00000052139	BRISC and BRCA1 A complex member 2 [Source:MGI Symbol;Acc:MGI:1333875]	2.29764	26	grey
Kmt5c	ENSMUSG00000059851	lysine methyltransferase 5C [Source:MGI Symbol;Acc:MGI:2385262]	2.29674	24	blue
Flywch1	ENSMUSG00000040097	FLYWCH-type zinc finger 1 [Source:MGI Symbol;Acc:MGI:2442638]	2.29674	27	grey
Herpud1	ENSMUSG00000031770	homocysteine-inducible, endoplasmic reticulum stress-inducible, ubiquitin-like domain member 1 [Source:MGI Symbol;Acc:MGI:1927406]	2.29501	25	brown
Prkcz	ENSMUSG00000029053	protein kinase C, zeta [Source:MGI Symbol;Acc:MGI:97602]	2.29482	25	grey
Ntng2	ENSMUSG00000035513	netrin G2 [Source:MGI Symbol;Acc:MGI:2159341]	2.29154	26	turquoise
Tcaf1	ENSMUSG00000036667	TRPM8 channel-associated factor 1 [Source:MGI Symbol;Acc:MGI:1914665]	2.29011	29	blue
Angptl2	ENSMUSG00000004105	angiopoietin-like 2 [Source:MGI Symbol;Acc:MGI:1347002]	2.28877	24	brown
Gng12	ENSMUSG00000036402	guanine nucleotide binding protein (G protein), gamma 12 [Source:MGI Symbol;Acc:MGI:1336171]	2.28596	22	blue
Myo1f	ENSMUSG00000024300	myosin IF [Source:MGI Symbol;Acc:MGI:107711]	2.2859	25	turquoise
Mt1	ENSMUSG00000031765	metallothionein 1 [Source:MGI Symbol;Acc:MGI:97171]	2.2837	24	brown
Ints3	ENSMUSG00000027933	integrator complex subunit 3 [Source:MGI Symbol;Acc:MGI:2140050]	2.28127	26	yellow
Rev1	ENSMUSG00000026082	REV1, DNA directed polymerase [Source:MGI Symbol;Acc:MGI:1929074]	2.27993	22	brown
Vhl	ENSMUSG00000033933	von Hippel-Lindau tumor suppressor [Source:MGI Symbol;Acc:MGI:103223]	2.2782	17	blue
Ypel2	ENSMUSG00000018427	yippee like 2 [Source:MGI Symbol;Acc:MGI:1925114]	2.27527	22	brown
Itgam	ENSMUSG00000030786	integrin alpha M [Source:MGI Symbol;Acc:MGI:96607]	2.27228	25	turquoise
Tram2	ENSMUSG00000041779	translocating chain-associating membrane protein 2 [Source:MGI Symbol;Acc:MGI:1924817]	2.26994	26	blue
Naip5	ENSMUSG00000071203	NLR family, apoptosis inhibitory protein 5 [Source:MGI Symbol;Acc:MGI:1298220]	2.26714	21	turquoise
Sorbs3	ENSMUSG00000022091	sorbin and SH3 domain containing 3 [Source:MGI Symbol;Acc:MGI:700013]	2.26045	28	brown
Ptpn22	ENSMUSG00000027843	protein tyrosine phosphatase, non-receptor type 22 (lymphoid) [Source:MGI Symbol;Acc:MGI:107170]	2.25884	10	turquoise
Igbp1	ENSMUSG00000031221	immunoglobulin (CD79A) binding protein 1 [Source:MGI Symbol;Acc:MGI:1346500]	2.25344	10	brown
Gsta4	ENSMUSG00000032348	glutathione S-transferase, alpha 4 [Source:MGI Symbol;Acc:MGI:1309515]	2.25074	28	yellow
Ikzf1	ENSMUSG00000018654	IKAROS family zinc finger 1 [Source:MGI Symbol;Acc:MGI:1342540]	2.24935	22	turquoise
Vwf	ENSMUSG00000001930	Von Willebrand factor [Source:MGI Symbol;Acc:MGI:98941]	2.24807	6	turquoise
Timp3	ENSMUSG00000020044	tissue inhibitor of metalloproteinase 3 [Source:MGI Symbol;Acc:MGI:98754]	2.24199	19	turquoise
Gpi1	ENSMUSG00000036427	glucose phosphate isomerase 1 [Source:MGI Symbol;Acc:MGI:95797]	2.24072	16	grey
Tmem132a	ENSMUSG00000024736	transmembrane protein 132A [Source:MGI Symbol;Acc:MGI:2147810]	2.23398	28	blue
Mapk3	ENSMUSG00000063065	mitogen-activated protein kinase 3 [Source:MGI Symbol;Acc:MGI:1346859]	2.23306	17	turquoise
Casp1	ENSMUSG00000025888	caspase 1 [Source:MGI Symbol;Acc:MGI:96544]	2.22593	20	turquoise
Cebpd	ENSMUSG00000071637	CCAAT/enhancer binding protein (C/EBP), delta [Source:MGI Symbol;Acc:MGI:103573]	2.22433	12	turquoise
Ier3	ENSMUSG00000003541	immediate early response 3 [Source:MGI Symbol;Acc:MGI:104814]	2.22335	27	brown
Nectin3	ENSMUSG00000022656	nectin cell adhesion molecule 3 [Source:MGI Symbol;Acc:MGI:1930171]	2.22317	24	blue
Mapk6	ENSMUSG00000042688	mitogen-activated protein kinase 6 [Source:MGI Symbol;Acc:MGI:1354946]	2.22166	16	blue
mt-Tw	ENSMUSG00000064346	mitochondrially encoded tRNA tryptophan [Source:MGI Symbol;Acc:MGI:102471]	2.22016	16	grey
Fcer1g	ENSMUSG00000058715	Fc receptor, IgE, high affinity I, gamma polypeptide [Source:MGI Symbol;Acc:MGI:95496]	2.21331	20	turquoise
Vps11	ENSMUSG00000032127	VPS11, CORVET/HOPS core subunit [Source:MGI Symbol;Acc:MGI:1918982]	2.21255	26	turquoise
Dyrk2	ENSMUSG00000028630	dual-specificity tyrosine-(Y)-phosphorylation regulated kinase 2 [Source:MGI Symbol;Acc:MGI:1330301]	2.21085	18	blue
Cdkn1b	ENSMUSG00000003031	cyclin-dependent kinase inhibitor 1B [Source:MGI Symbol;Acc:MGI:104565]	2.2065	12	grey
Irf8	ENSMUSG00000041515	interferon regulatory factor 8 [Source:MGI Symbol;Acc:MGI:96395]	2.20465	13	turquoise
Ptprc	ENSMUSG00000026395	protein tyrosine phosphatase, receptor type, C [Source:MGI Symbol;Acc:MGI:97810]	2.20176	14	turquoise
Tie1	ENSMUSG00000033191	tyrosine kinase with immunoglobulin-like and EGF-like domains 1 [Source:MGI Symbol;Acc:MGI:99906]	2.20171	21	blue
Il6ra	ENSMUSG00000027947	interleukin 6 receptor, alpha [Source:MGI Symbol;Acc:MGI:105304]	2.19896	12	turquoise
Hspa1b	ENSMUSG00000090877	heat shock protein 1B [Source:MGI Symbol;Acc:MGI:99517]	2.19658	3	yellow
Osmr	ENSMUSG00000022146	oncostatin M receptor [Source:MGI Symbol;Acc:MGI:1330819]	2.19468	5	turquoise
Dirc2	ENSMUSG00000022848	solute carrier family 49 member 4 [Source:MGI Symbol;Acc:MGI:2387188]	2.19161	14	grey
Bnip3	ENSMUSG00000078566	BCL2/adenovirus E1B interacting protein 3 [Source:MGI Symbol;Acc:MGI:109326]	2.19146	20	brown
P3h1	ENSMUSG00000028641	prolyl 3-hydroxylase 1 [Source:MGI Symbol;Acc:MGI:1888921]	2.19102	16	blue
Slc2a9	ENSMUSG00000005107	solute carrier family 2 (facilitated glucose transporter), member 9 [Source:MGI Symbol;Acc:MGI:2152844]	2.18627	21	brown
Hspd1	ENSMUSG00000025980	heat shock protein 1 (chaperonin) [Source:MGI Symbol;Acc:MGI:96242]	2.18444	8	yellow
Pdia3	ENSMUSG00000027248	protein disulfide isomerase associated 3 [Source:MGI Symbol;Acc:MGI:95834]	2.18212	9	yellow
Ifngr1	ENSMUSG00000020009	interferon gamma receptor 1 [Source:MGI Symbol;Acc:MGI:107655]	2.18105	2	turquoise
Lyz2	ENSMUSG00000069516	lysozyme 2 [Source:MGI Symbol;Acc:MGI:96897]	2.18044	17	turquoise
Sh2d3c	ENSMUSG00000059013	SH2 domain containing 3C [Source:MGI Symbol;Acc:MGI:1351631]	2.17643	6	turquoise
Dpyd	ENSMUSG00000033308	dihydropyrimidine dehydrogenase [Source:MGI Symbol;Acc:MGI:2139667]	2.17395	9	turquoise
Wipf1	ENSMUSG00000075284	WAS/WASL interacting protein family, member 1 [Source:MGI Symbol;Acc:MGI:2178801]	2.17076	2	turquoise
Tmem8	ENSMUSG00000024180	transmembrane protein 8 [Source:MGI Symbol;Acc:MGI:1926283]	2.16948	23	turquoise
Notch4	ENSMUSG00000015468	notch 4 [Source:MGI Symbol;Acc:MGI:107471]	2.16623	10	blue
Agrn	ENSMUSG00000041936	agrin [Source:MGI Symbol;Acc:MGI:87961]	2.16535	11	blue
H2-Eb1	ENSMUSG00000060586	histocompatibility 2, class II antigen E beta [Source:MGI Symbol;Acc:MGI:95901]	2.16519	12	turquoise
Tmem71	ENSMUSG00000036944	transmembrane protein 71 [Source:MGI Symbol;Acc:MGI:2146049]	2.16423	12	turquoise
Tnfrsf23	ENSMUSG00000037613	tumor necrosis factor receptor superfamily, member 23 [Source:MGI Symbol;Acc:MGI:1930269]	2.16419	9	grey
Smyd3	ENSMUSG00000055067	SET and MYND domain containing 3 [Source:MGI Symbol;Acc:MGI:1916976]	2.16133	8	turquoise
Hspa5	ENSMUSG00000026864	heat shock protein 5 [Source:MGI Symbol;Acc:MGI:95835]	2.15979	3	yellow
Serhl	ENSMUSG00000058586	serine hydrolase-like [Source:MGI Symbol;Acc:MGI:1890404]	2.15847	8	brown
Pcdh18	ENSMUSG00000037892	protocadherin 18 [Source:MGI Symbol;Acc:MGI:1920423]	2.15829	10	blue
Gstt1	ENSMUSG00000001663	glutathione S-transferase, theta 1 [Source:MGI Symbol;Acc:MGI:107379]	2.15752	4	brown
Hyou1	ENSMUSG00000032115	hypoxia up-regulated 1 [Source:MGI Symbol;Acc:MGI:108030]	2.15486	17	yellow
Trim30a	ENSMUSG00000030921	tripartite motif-containing 30A [Source:MGI Symbol;Acc:MGI:98178]	2.15384	7	turquoise
St5	ENSMUSG00000031024	suppression of tumorigenicity 5 [Source:MGI Symbol;Acc:MGI:108517]	2.15298	7	blue
Agpat5	ENSMUSG00000031467	1-acylglycerol-3-phosphate O-acyltransferase 5 (lysophosphatidic acid acyltransferase, epsilon) [Source:MGI Symbol;Acc:MGI:1196345]	2.15162	11	grey
0610009B22Rik	ENSMUSG00000007777	RIKEN cDNA 0610009B22 gene [Source:MGI Symbol;Acc:MGI:1913300]	2.15046	10	grey
Clec1a	ENSMUSG00000033082	C-type lectin domain family 1, member a [Source:MGI Symbol;Acc:MGI:2444151]	2.15015	11	turquoise
C1s1	ENSMUSG00000038521	complement component 1, s subcomponent 1 [Source:MGI Symbol;Acc:MGI:1355312]	2.14648	6	turquoise
H2-M3	ENSMUSG00000016206	histocompatibility 2, M region locus 3 [Source:MGI Symbol;Acc:MGI:95915]	2.14609	8	turquoise
Optn	ENSMUSG00000026672	optineurin [Source:MGI Symbol;Acc:MGI:1918898]	2.14608	12	grey
Lamb1	ENSMUSG00000002900	laminin B1 [Source:MGI Symbol;Acc:MGI:96743]	2.14508	4	blue
Rpl3	ENSMUSG00000060036	ribosomal protein L3 [Source:MGI Symbol;Acc:MGI:1351605]	2.14467	7	turquoise
Alkbh3	ENSMUSG00000040174	alkB homolog 3, alpha-ketoglutarate-dependent dioxygenase [Source:MGI Symbol;Acc:MGI:1916363]	2.14454	7	brown
Cirbp	ENSMUSG00000045193	cold inducible RNA binding protein [Source:MGI Symbol;Acc:MGI:893588]	2.14208	7	brown
Chid1	ENSMUSG00000025512	chitinase domain containing 1 [Source:MGI Symbol;Acc:MGI:1915288]	2.14157	10	yellow
Nfe2l2	ENSMUSG00000015839	nuclear factor, erythroid derived 2, like 2 [Source:MGI Symbol;Acc:MGI:108420]	2.14092	13	turquoise
Msra	ENSMUSG00000054733	methionine sulfoxide reductase A [Source:MGI Symbol;Acc:MGI:106916]	2.14002	19	grey
Cenpa	ENSMUSG00000029177	centromere protein A [Source:MGI Symbol;Acc:MGI:88375]	2.13684	13	blue
Ampd3	ENSMUSG00000005686	adenosine monophosphate deaminase 3 [Source:MGI Symbol;Acc:MGI:1096344]	2.13477	9	grey
Igsf6	ENSMUSG00000035004	immunoglobulin superfamily, member 6 [Source:MGI Symbol;Acc:MGI:1891393]	2.13282	1	turquoise
Cxcl14	ENSMUSG00000021508	chemokine (C-X-C motif) ligand 14 [Source:MGI Symbol;Acc:MGI:1888514]	2.13172	4	turquoise
Pfkl	ENSMUSG00000020277	phosphofructokinase, liver, B-type [Source:MGI Symbol;Acc:MGI:97547]	2.13077	6	grey
Adgrg2	ENSMUSG00000031298	adhesion G protein-coupled receptor G2 [Source:MGI Symbol;Acc:MGI:2446854]	2.12916	11	turquoise
Rab31	ENSMUSG00000056515	RAB31, member RAS oncogene family [Source:MGI Symbol;Acc:MGI:1914603]	2.12775	3	turquoise
Kpna6	ENSMUSG00000003731	karyopherin (importin) alpha 6 [Source:MGI Symbol;Acc:MGI:1100836]	2.1268	1	blue
Tceal9	ENSMUSG00000042712	transcription elongation factor A like 9 [Source:MGI Symbol;Acc:MGI:109567]	2.12522	7	grey
Ccdc80	ENSMUSG00000022665	coiled-coil domain containing 80 [Source:MGI Symbol;Acc:MGI:1915146]	2.12164	14	blue
Wdfy4	ENSMUSG00000051506	WD repeat and FYVE domain containing 4 [Source:MGI Symbol;Acc:MGI:3584510]	2.12041	5	turquoise
Zc3h12a	ENSMUSG00000042677	zinc finger CCCH type containing 12A [Source:MGI Symbol;Acc:MGI:2385891]	2.11984	3	turquoise
Adcyap1r1	ENSMUSG00000029778	adenylate cyclase activating polypeptide 1 receptor 1 [Source:MGI Symbol;Acc:MGI:108449]	2.11875	2	turquoise
Eef2	ENSMUSG00000034994	eukaryotic translation elongation factor 2 [Source:MGI Symbol;Acc:MGI:95288]	2.11749	2	turquoise
H2-T10	ENSMUSG00000079491	histocompatibility 2, T region locus 10 [Source:MGI Symbol;Acc:MGI:95942]	2.11697	8	turquoise
Ahsa2	ENSMUSG00000020288	AHA1, activator of heat shock protein ATPase 2 [Source:MGI Symbol;Acc:MGI:1916133]	2.11691	2	yellow
Slc18b1	ENSMUSG00000037455	solute carrier family 18, subfamily B, member 1 [Source:MGI Symbol;Acc:MGI:1923556]	2.11451	1	blue
Smc4	ENSMUSG00000034349	structural maintenance of chromosomes 4 [Source:MGI Symbol;Acc:MGI:1917349]	2.11443	12	blue
Nfkbia	ENSMUSG00000021025	nuclear factor of kappa light polypeptide gene enhancer in B cells inhibitor, alpha [Source:MGI Symbol;Acc:MGI:104741]	2.11285	6	brown
Cbx1	ENSMUSG00000018666	chromobox 1 [Source:MGI Symbol;Acc:MGI:105369]	2.11016	1	grey
Hpse	ENSMUSG00000035273	heparanase [Source:MGI Symbol;Acc:MGI:1343124]	2.10885	1	turquoise
Wdr82	ENSMUSG00000020257	WD repeat domain containing 82 [Source:MGI Symbol;Acc:MGI:1924555]	2.10755	4	blue
Lama4	ENSMUSG00000019846	laminin, alpha 4 [Source:MGI Symbol;Acc:MGI:109321]	2.10605	4	blue
Tspan14	ENSMUSG00000037824	tetraspanin 14 [Source:MGI Symbol;Acc:MGI:1196325]	2.10529	4	blue
Ehmt1	ENSMUSG00000036893	euchromatic histone methyltransferase 1 [Source:MGI Symbol;Acc:MGI:1924933]	2.10458	3	blue
Evi2a	ENSMUSG00000078771	ecotropic viral integration site 2a [Source:MGI Symbol;Acc:MGI:95458]	2.10422	1	turquoise
Tyrobp	ENSMUSG00000030579	TYRO protein tyrosine kinase binding protein [Source:MGI Symbol;Acc:MGI:1277211]	2.10233	1	turquoise
Adamtsl2	ENSMUSG00000036040	ADAMTS-like 2 [Source:MGI Symbol;Acc:MGI:1925044]	2.10143	20	blue
Rnpep	ENSMUSG00000041926	arginyl aminopeptidase (aminopeptidase B) [Source:MGI Symbol;Acc:MGI:2384902]	2.09866	2	yellow
Retreg1	ENSMUSG00000022270	reticulophagy regulator 1 [Source:MGI Symbol;Acc:MGI:1913520]	2.0979	6	brown
H2-Ab1	ENSMUSG00000073421	histocompatibility 2, class II antigen A, beta 1 [Source:MGI Symbol;Acc:MGI:103070]	2.09632	3	turquoise
Spaca6	ENSMUSG00000080316	sperm acrosome associated 6 [Source:MGI Symbol;Acc:MGI:1922452]	2.09624	3	blue
Enpp5	ENSMUSG00000023960	ectonucleotide pyrophosphatase/phosphodiesterase 5 [Source:MGI Symbol;Acc:MGI:1933830]	2.09598	4	turquoise
Agmo	ENSMUSG00000050103	alkylglycerol monooxygenase [Source:MGI Symbol;Acc:MGI:2442495]	2.09585	2	turquoise
Nsd2	ENSMUSG00000057406	nuclear receptor binding SET domain protein 2 [Source:MGI Symbol;Acc:MGI:1276574]	2.09442	2	brown
Sult1a1	ENSMUSG00000030711	sulfotransferase family 1A, phenol-preferring, member 1 [Source:MGI Symbol;Acc:MGI:102896]	2.0937	7	brown
Pafah1b3	ENSMUSG00000005447	platelet-activating factor acetylhydrolase, isoform 1b, subunit 3 [Source:MGI Symbol;Acc:MGI:108414]	2.08885	2	turquoise
Reep6	ENSMUSG00000035504	receptor accessory protein 6 [Source:MGI Symbol;Acc:MGI:1917585]	2.08674	9	grey
Klhl8	ENSMUSG00000029312	kelch-like 8 [Source:MGI Symbol;Acc:MGI:2179430]	2.08652	12	brown
Snhg11	ENSMUSG00000044349	small nucleolar RNA host gene 11 [Source:MGI Symbol;Acc:MGI:2441845]	2.08378	8	brown
Mthfr	ENSMUSG00000029009	methylenetetrahydrofolate reductase [Source:MGI Symbol;Acc:MGI:106639]	2.0827	2	blue
Tmem106a	ENSMUSG00000034947	transmembrane protein 106A [Source:MGI Symbol;Acc:MGI:1922056]	2.07973	1	turquoise
Tifa	ENSMUSG00000046688	TRAF-interacting protein with forkhead-associated domain [Source:MGI Symbol;Acc:MGI:2182965]	2.07439	2	turquoise
Maoa	ENSMUSG00000025037	monoamine oxidase A [Source:MGI Symbol;Acc:MGI:96915]	2.07387	6	grey
Kank3	ENSMUSG00000042099	KN motif and ankyrin repeat domains 3 [Source:MGI Symbol;Acc:MGI:1098615]	2.07237	6	blue
Xpa	ENSMUSG00000028329	xeroderma pigmentosum, complementation group A [Source:MGI Symbol;Acc:MGI:99135]	2.071	2	brown
Cds1	ENSMUSG00000029330	CDP-diacylglycerol synthase 1 [Source:MGI Symbol;Acc:MGI:1921846]	2.06928	5	turquoise
Pomt1	ENSMUSG00000039254	protein-O-mannosyltransferase 1 [Source:MGI Symbol;Acc:MGI:2138994]	2.06602	2	blue
Nop53	ENSMUSG00000041560	NOP53 ribosome biogenesis factor [Source:MGI Symbol;Acc:MGI:2154441]	2.06576	2	brown
Tcp11l2	ENSMUSG00000020034	t-complex 11 (mouse) like 2 [Source:MGI Symbol;Acc:MGI:2444679]	2.06492	5	turquoise
Ctsb	ENSMUSG00000021939	cathepsin B [Source:MGI Symbol;Acc:MGI:88561]	2.06398	2	turquoise
Armcx4	ENSMUSG00000049804	armadillo repeat containing, X-linked 4 [Source:MGI Symbol;Acc:MGI:2147887]	2.0624	5	blue
Tmem164	ENSMUSG00000047045	transmembrane protein 164 [Source:MGI Symbol;Acc:MGI:2148020]	2.0611	1	blue
Ahnak	ENSMUSG00000069833	AHNAK nucleoprotein (desmoyokin) [Source:MGI Symbol;Acc:MGI:1316648]	2.06076	2	turquoise
Bmf	ENSMUSG00000040093	BCL2 modifying factor [Source:MGI Symbol;Acc:MGI:2176433]	2.05613	10	brown
Zbtb16	ENSMUSG00000066687	zinc finger and BTB domain containing 16 [Source:MGI Symbol;Acc:MGI:103222]	2.05594	1	grey
Zfp512b	ENSMUSG00000000823	zinc finger protein 512B [Source:MGI Symbol;Acc:MGI:2685478]	2.0518	1	blue
Sh3d19	ENSMUSG00000028082	SH3 domain protein D19 [Source:MGI Symbol;Acc:MGI:1350923]	2.05142	5	blue
Cyp2d22	ENSMUSG00000061740	cytochrome P450, family 2, subfamily d, polypeptide 22 [Source:MGI Symbol;Acc:MGI:1929474]	2.04987	6	brown
Ccdc28b	ENSMUSG00000028795	coiled coil domain containing 28B [Source:MGI Symbol;Acc:MGI:1913514]	2.04769	3	grey
Myo7a	ENSMUSG00000030761	myosin VIIA [Source:MGI Symbol;Acc:MGI:104510]	2.04375	1	turquoise
Gm11847	ENSMUSG00000060989	predicted gene 11847 [Source:MGI Symbol;Acc:MGI:3651787]	2.04239	2	yellow
Fyn	ENSMUSG00000019843	Fyn proto-oncogene [Source:MGI Symbol;Acc:MGI:95602]	2.03913	4	blue
Acap2	ENSMUSG00000049076	ArfGAP with coiled-coil, ankyrin repeat and PH domains 2 [Source:MGI Symbol;Acc:MGI:1925868]	2.02814	3	turquoise
Rragc	ENSMUSG00000028646	Ras-related GTP binding C [Source:MGI Symbol;Acc:MGI:1858751]	2.02254	5	turquoise
Tmem176a	ENSMUSG00000023367	transmembrane protein 176A [Source:MGI Symbol;Acc:MGI:1913308]	2.02071	1	turquoise
Desi1	ENSMUSG00000022472	desumoylating isopeptidase 1 [Source:MGI Symbol;Acc:MGI:106313]	2.0202	1	blue
Polr3g	ENSMUSG00000035834	polymerase (RNA) III (DNA directed) polypeptide G [Source:MGI Symbol;Acc:MGI:1914736]	2.01997	2	grey
Dchs1	ENSMUSG00000036862	dachsous cadherin related 1 [Source:MGI Symbol;Acc:MGI:2685011]	2.0161	2	blue
Arl4d	ENSMUSG00000034936	ADP-ribosylation factor-like 4D [Source:MGI Symbol;Acc:MGI:1933155]	2.01604	5	grey
Cacna1a	ENSMUSG00000034656	calcium channel, voltage-dependent, P/Q type, alpha 1A subunit [Source:MGI Symbol;Acc:MGI:109482]	2.01591	1	turquoise
Rsad1	ENSMUSG00000039096	radical S-adenosyl methionine domain containing 1 [Source:MGI Symbol;Acc:MGI:3039628]	2.01316	3	brown
Rfxap	ENSMUSG00000036615	regulatory factor X-associated protein [Source:MGI Symbol;Acc:MGI:2180854]	2.01279	1	grey
Chst7	ENSMUSG00000037347	carbohydrate (N-acetylglucosamino) sulfotransferase 7 [Source:MGI Symbol;Acc:MGI:1891767]	2.00989	2	blue
Gbp4	ENSMUSG00000079363	guanylate binding protein 4 [Source:MGI Symbol;Acc:MGI:97072]	1.99664	4	grey
Inpp5k	ENSMUSG00000006127	inositol polyphosphate 5-phosphatase K [Source:MGI Symbol;Acc:MGI:1194899]	1.99654	1	brown
Rpl4	ENSMUSG00000032399	ribosomal protein L4 [Source:MGI Symbol;Acc:MGI:1915141]	1.99576	1	brown
Tfrc	ENSMUSG00000022797	transferrin receptor [Source:MGI Symbol;Acc:MGI:98822]	1.9893	1	grey
Suclg2	ENSMUSG00000061838	succinate-Coenzyme A ligase, GDP-forming, beta subunit [Source:MGI Symbol;Acc:MGI:1306824]	1.98728	3	grey
Fuca1	ENSMUSG00000028673	fucosidase, alpha-L- 1, tissue [Source:MGI Symbol;Acc:MGI:95593]	1.97527	1	turquoise
Ints4	ENSMUSG00000025133	integrator complex subunit 4 [Source:MGI Symbol;Acc:MGI:1917164]	1.97321	5	grey
Dusp1	ENSMUSG00000024190	dual specificity phosphatase 1 [Source:MGI Symbol;Acc:MGI:105120]	1.96789	1	grey
Magt1	ENSMUSG00000031232	magnesium transporter 1 [Source:MGI Symbol;Acc:MGI:1914325]	1.9598	2	yellow
Smpdl3a	ENSMUSG00000019872	sphingomyelin phosphodiesterase, acid-like 3A [Source:MGI Symbol;Acc:MGI:1931437]	1.95807	1	grey
P4ha1	ENSMUSG00000019916	procollagen-proline, 2-oxoglutarate 4-dioxygenase (proline 4-hydroxylase), alpha 1 polypeptide [Source:MGI Symbol;Acc:MGI:97463]	1.95085	1	yellow
Tgtp1	ENSMUSG00000078922	T cell specific GTPase 1 [Source:MGI Symbol;Acc:MGI:98734]	1.94044	1	grey
Gfod2	ENSMUSG00000013150	glucose-fructose oxidoreductase domain containing 2 [Source:MGI Symbol;Acc:MGI:1917825]	1.93105	1	yellow
Tmod3	ENSMUSG00000058587	tropomodulin 3 [Source:MGI Symbol;Acc:MGI:1355315]	1.92114	1	blue
9530068E07Rik	ENSMUSG00000036275	RIKEN cDNA 9530068E07 gene [Source:MGI Symbol;Acc:MGI:2654705]	1.92061	1	blue
Myo5b	ENSMUSG00000025885	myosin VB [Source:MGI Symbol;Acc:MGI:106598]	1.8891	1	grey
Igsf3	ENSMUSG00000042035	immunoglobulin superfamily, member 3 [Source:MGI Symbol;Acc:MGI:1926158]	1.88513	1	blue
Mertk	ENSMUSG00000014361	MER proto-oncogene tyrosine kinase [Source:MGI Symbol;Acc:MGI:96965]	1.87219	1	turquoise
Vangl2	ENSMUSG00000026556	VANGL planar cell polarity 2 [Source:MGI Symbol;Acc:MGI:2135272]	1.82872	1	blue
Slc39a10	ENSMUSG00000025986	solute carrier family 39 (zinc transporter), member 10 [Source:MGI Symbol;Acc:MGI:1914515]	1.78629	1	grey

## Sheet: Categorical Boruta analysis
Feature (gene)	Feature (gene ID)	Gene description	Mean of meanImp	Frequency	ModuleEigengenes
Ric3	ENSMUSG00000048330	RIC3 acetylcholine receptor chaperone [Source:MGI Symbol;Acc:MGI:2443887]	10.306	30	ME1
Sparc	ENSMUSG00000018593	secreted acidic cysteine rich glycoprotein [Source:MGI Symbol;Acc:MGI:98373]	8.42367	30	ME2
Col3a1	ENSMUSG00000026043	collagen, type III, alpha 1 [Source:MGI Symbol;Acc:MGI:88453]	8.16701	30	ME2
Col1a2	ENSMUSG00000029661	collagen, type I, alpha 2 [Source:MGI Symbol;Acc:MGI:88468]	7.3377	30	ME2
Arntl	ENSMUSG00000055116	aryl hydrocarbon receptor nuclear translocator-like [Source:MGI Symbol;Acc:MGI:1096381]	7.01334	30	ME3
Col4a1	ENSMUSG00000031502	collagen, type IV, alpha 1 [Source:MGI Symbol;Acc:MGI:88454]	6.90404	30	ME2
Acer2	ENSMUSG00000038007	alkaline ceramidase 2 [Source:MGI Symbol;Acc:MGI:1920932]	6.89054	30	ME1
Dbp	ENSMUSG00000059824	D site albumin promoter binding protein [Source:MGI Symbol;Acc:MGI:94866]	6.37508	30	ME3
Col1a1	ENSMUSG00000001506	collagen, type I, alpha 1 [Source:MGI Symbol;Acc:MGI:88467]	6.30905	30	ME2
Serpinh1	ENSMUSG00000070436	serine (or cysteine) peptidase inhibitor, clade H, member 1 [Source:MGI Symbol;Acc:MGI:88283]	6.30656	30	ME5
Ephx1	ENSMUSG00000038776	epoxide hydrolase 1, microsomal [Source:MGI Symbol;Acc:MGI:95405]	6.29504	30	ME3
Bhlhe41	ENSMUSG00000030256	basic helix-loop-helix family, member e41 [Source:MGI Symbol;Acc:MGI:1930704]	6.26863	30	ME3
Itm2a	ENSMUSG00000031239	integral membrane protein 2A [Source:MGI Symbol;Acc:MGI:107706]	6.02384	30	ME2
Col4a5	ENSMUSG00000031274	collagen, type IV, alpha 5 [Source:MGI Symbol;Acc:MGI:88456]	6.00732	30	ME2
Npas2	ENSMUSG00000026077	neuronal PAS domain protein 2 [Source:MGI Symbol;Acc:MGI:109232]	5.84995	30	ME3
Tef	ENSMUSG00000022389	thyrotroph embryonic factor [Source:MGI Symbol;Acc:MGI:98663]	5.7574	30	ME3
C4b	ENSMUSG00000073418	complement component 4B (Chido blood group) [Source:MGI Symbol;Acc:MGI:88228]	5.64085	30	ME1
Per3	ENSMUSG00000028957	period circadian clock 3 [Source:MGI Symbol;Acc:MGI:1277134]	5.60245	30	ME3
Mpeg1	ENSMUSG00000046805	macrophage expressed gene 1 [Source:MGI Symbol;Acc:MGI:1333743]	5.56233	30	ME1
Nr1d2	ENSMUSG00000021775	nuclear receptor subfamily 1, group D, member 2 [Source:MGI Symbol;Acc:MGI:2449205]	5.51833	30	ME3
Nrep	ENSMUSG00000042834	neuronal regeneration related protein [Source:MGI Symbol;Acc:MGI:99444]	5.43124	30	ME2
Leo1	ENSMUSG00000042487	Leo1, Paf1/RNA polymerase II complex component [Source:MGI Symbol;Acc:MGI:2685031]	5.32677	30	ME3
Akr1b8	ENSMUSG00000029762	aldo-keto reductase family 1, member B8 [Source:MGI Symbol;Acc:MGI:107673]	5.30746	30	ME1
Usp2	ENSMUSG00000032010	ubiquitin specific peptidase 2 [Source:MGI Symbol;Acc:MGI:1858178]	5.24914	30	ME3
Mpzl1	ENSMUSG00000026566	myelin protein zero-like 1 [Source:MGI Symbol;Acc:MGI:1915731]	5.1679	30	ME2
Per2	ENSMUSG00000055866	period circadian clock 2 [Source:MGI Symbol;Acc:MGI:1195265]	5.15634	30	ME3
Rbm3	ENSMUSG00000031167	RNA binding motif (RNP1, RRM) protein 3 [Source:MGI Symbol;Acc:MGI:1099460]	5.13751	30	ME3
Eln	ENSMUSG00000029675	elastin [Source:MGI Symbol;Acc:MGI:95317]	5.07747	30	ME2
Col4a2	ENSMUSG00000031503	collagen, type IV, alpha 2 [Source:MGI Symbol;Acc:MGI:88455]	5.03785	30	ME2
Mt2	ENSMUSG00000031762	metallothionein 2 [Source:MGI Symbol;Acc:MGI:97172]	4.94579	30	ME3
Ighm	ENSMUSG00000076617	immunoglobulin heavy constant mu [Source:MGI Symbol;Acc:MGI:96448]	4.93575	30	ME1
Cd68	ENSMUSG00000018774	CD68 antigen [Source:MGI Symbol;Acc:MGI:88342]	4.92917	30	ME1
Hlf	ENSMUSG00000003949	hepatic leukemia factor [Source:MGI Symbol;Acc:MGI:96108]	4.81786	30	ME3
Hsf4	ENSMUSG00000033249	heat shock transcription factor 4 [Source:MGI Symbol;Acc:MGI:1347058]	4.81614	30	ME4
Mvp	ENSMUSG00000030681	major vault protein [Source:MGI Symbol;Acc:MGI:1925638]	4.79717	30	ME3
Col5a2	ENSMUSG00000026042	collagen, type V, alpha 2 [Source:MGI Symbol;Acc:MGI:88458]	4.68469	30	ME2
Runx1	ENSMUSG00000022952	runt related transcription factor 1 [Source:MGI Symbol;Acc:MGI:99852]	4.65262	30	ME1
Htatip2	ENSMUSG00000039745	HIV-1 Tat interactive protein 2 [Source:MGI Symbol;Acc:MGI:1859271]	4.60909	30	ME3
Nol3	ENSMUSG00000014776	nucleolar protein 3 (apoptosis repressor with CARD domain) [Source:MGI Symbol;Acc:MGI:1925938]	4.49753	30	ME4
Adamts2	ENSMUSG00000036545	a disintegrin-like and metallopeptidase (reprolysin type) with thrombospondin type 1 motif, 2 [Source:MGI Symbol;Acc:MGI:1347356]	4.42447	30	ME2
Plekhb1	ENSMUSG00000030701	pleckstrin homology domain containing, family B (evectins) member 1 [Source:MGI Symbol;Acc:MGI:1351469]	4.36445	30	ME6
Serpine1	ENSMUSG00000037411	serine (or cysteine) peptidase inhibitor, clade E, member 1 [Source:MGI Symbol;Acc:MGI:97608]	4.35878	30	ME3
Tns2	ENSMUSG00000037003	tensin 2 [Source:MGI Symbol;Acc:MGI:2387586]	4.35216	30	ME3
Tek	ENSMUSG00000006386	TEK receptor tyrosine kinase [Source:MGI Symbol;Acc:MGI:98664]	4.33918	30	ME2
Loxl2	ENSMUSG00000034205	lysyl oxidase-like 2 [Source:MGI Symbol;Acc:MGI:2137913]	4.30437	30	ME2
Per1	ENSMUSG00000020893	period circadian clock 1 [Source:MGI Symbol;Acc:MGI:1098283]	4.27895	30	ME3
Capg	ENSMUSG00000056737	capping protein (actin filament), gelsolin-like [Source:MGI Symbol;Acc:MGI:1098259]	4.27258	30	ME1
Cd52	ENSMUSG00000000682	CD52 antigen [Source:MGI Symbol;Acc:MGI:1346088]	4.25845	30	ME1
Plod1	ENSMUSG00000019055	procollagen-lysine, 2-oxoglutarate 5-dioxygenase 1 [Source:MGI Symbol;Acc:MGI:99907]	4.23305	30	ME2
Gm48583	ENSMUSG00000114277	predicted gene, 48583 [Source:MGI Symbol;Acc:MGI:6098152]	4.23099	29	ME3
Map3k6	ENSMUSG00000028862	mitogen-activated protein kinase kinase kinase 6 [Source:MGI Symbol;Acc:MGI:1855691]	4.16795	30	ME3
Olfr1372-ps1	ENSMUSG00000108218	olfactory receptor 1372, pseudogene 1 [Source:MGI Symbol;Acc:MGI:3031206]	4.10418	30	ME4
Tceal8	ENSMUSG00000051579	transcription elongation factor A (SII)-like 8 [Source:MGI Symbol;Acc:MGI:1913934]	4.07776	30	ME2
Wee1	ENSMUSG00000031016	WEE 1 homolog 1 (S. pombe) [Source:MGI Symbol;Acc:MGI:103075]	4.02904	30	ME3
Amy1	ENSMUSG00000074264	amylase 1, salivary [Source:MGI Symbol;Acc:MGI:88019]	4.02108	30	ME3
Vcam1	ENSMUSG00000027962	vascular cell adhesion molecule 1 [Source:MGI Symbol;Acc:MGI:98926]	3.98779	30	ME1
Plek	ENSMUSG00000020120	pleckstrin [Source:MGI Symbol;Acc:MGI:1860485]	3.95497	30	ME1
Serinc3	ENSMUSG00000017707	serine incorporator 3 [Source:MGI Symbol;Acc:MGI:1349457]	3.94813	30	ME1
Col5a1	ENSMUSG00000026837	collagen, type V, alpha 1 [Source:MGI Symbol;Acc:MGI:88457]	3.944	30	ME2
Col6a1	ENSMUSG00000001119	collagen, type VI, alpha 1 [Source:MGI Symbol;Acc:MGI:88459]	3.94382	30	ME2
Maco1	ENSMUSG00000028826	macoilin 1 [Source:MGI Symbol;Acc:MGI:1913396]	3.91665	30	ME3
Fkbp4	ENSMUSG00000030357	FK506 binding protein 4 [Source:MGI Symbol;Acc:MGI:95543]	3.88847	30	ME5
Ptgfrn	ENSMUSG00000027864	prostaglandin F2 receptor negative regulator [Source:MGI Symbol;Acc:MGI:1277114]	3.86582	30	ME2
C1qtnf6	ENSMUSG00000022440	C1q and tumor necrosis factor related protein 6 [Source:MGI Symbol;Acc:MGI:1919959]	3.84468	30	ME2
Ctsz	ENSMUSG00000016256	cathepsin Z [Source:MGI Symbol;Acc:MGI:1891190]	3.84003	30	ME1
Ech1	ENSMUSG00000053898	enoyl coenzyme A hydratase 1, peroxisomal [Source:MGI Symbol;Acc:MGI:1858208]	3.83778	30	ME6
Hacd1	ENSMUSG00000063275	3-hydroxyacyl-CoA dehydratase 1 [Source:MGI Symbol;Acc:MGI:1353592]	3.83392	30	ME5
Skap2	ENSMUSG00000059182	src family associated phosphoprotein 2 [Source:MGI Symbol;Acc:MGI:1889206]	3.82945	30	ME1
Serpina3n	ENSMUSG00000021091	serine (or cysteine) peptidase inhibitor, clade A, member 3N [Source:MGI Symbol;Acc:MGI:105045]	3.82144	30	ME1
Creg1	ENSMUSG00000040713	cellular repressor of E1A-stimulated genes 1 [Source:MGI Symbol;Acc:MGI:1344382]	3.8103	30	ME5
Pirb	ENSMUSG00000058818	paired Ig-like receptor B [Source:MGI Symbol;Acc:MGI:894311]	3.80516	30	ME1
Cybb	ENSMUSG00000015340	cytochrome b-245, beta polypeptide [Source:MGI Symbol;Acc:MGI:88574]	3.79166	30	ME1
Mgmt	ENSMUSG00000054612	O-6-methylguanine-DNA methyltransferase [Source:MGI Symbol;Acc:MGI:96977]	3.78451	30	ME3
Pxdn	ENSMUSG00000020674	peroxidasin [Source:MGI Symbol;Acc:MGI:1916925]	3.77395	30	ME2
Acadl	ENSMUSG00000026003	acyl-Coenzyme A dehydrogenase, long-chain [Source:MGI Symbol;Acc:MGI:87866]	3.76841	30	ME6
Klf9	ENSMUSG00000033863	Kruppel-like factor 9 [Source:MGI Symbol;Acc:MGI:1333856]	3.73836	30	ME4
Cd84	ENSMUSG00000038147	CD84 antigen [Source:MGI Symbol;Acc:MGI:1336885]	3.73091	30	ME1
Vav1	ENSMUSG00000034116	vav 1 oncogene [Source:MGI Symbol;Acc:MGI:98923]	3.72771	30	ME1
Ezh2	ENSMUSG00000029687	enhancer of zeste 2 polycomb repressive complex 2 subunit [Source:MGI Symbol;Acc:MGI:107940]	3.71418	30	ME2
Efemp1	ENSMUSG00000020467	epidermal growth factor-containing fibulin-like extracellular matrix protein 1 [Source:MGI Symbol;Acc:MGI:1339998]	3.71032	30	ME1
Nfil3	ENSMUSG00000056749	nuclear factor, interleukin 3, regulated [Source:MGI Symbol;Acc:MGI:109495]	3.66636	30	ME3
Lamc1	ENSMUSG00000026478	laminin, gamma 1 [Source:MGI Symbol;Acc:MGI:99914]	3.66218	30	ME2
Abcb1b	ENSMUSG00000028970	ATP-binding cassette, sub-family B (MDR/TAP), member 1B [Source:MGI Symbol;Acc:MGI:97568]	3.6506	30	ME1
Stom	ENSMUSG00000026880	stomatin [Source:MGI Symbol;Acc:MGI:95403]	3.61695	30	ME6
Pim3	ENSMUSG00000035828	proviral integration site 3 [Source:MGI Symbol;Acc:MGI:1355297]	3.58001	30	ME3
Cry2	ENSMUSG00000068742	cryptochrome 2 (photolyase-like) [Source:MGI Symbol;Acc:MGI:1270859]	3.57155	30	ME3
Tk2	ENSMUSG00000035824	thymidine kinase 2, mitochondrial [Source:MGI Symbol;Acc:MGI:1913266]	3.5587	30	ME3
Nqo1	ENSMUSG00000003849	NAD(P)H dehydrogenase, quinone 1 [Source:MGI Symbol;Acc:MGI:103187]	3.55801	30	ME3
Ncl	ENSMUSG00000026234	nucleolin [Source:MGI Symbol;Acc:MGI:97286]	3.55657	30	ME3
Dnmt3a	ENSMUSG00000020661	DNA methyltransferase 3A [Source:MGI Symbol;Acc:MGI:1261827]	3.55385	30	ME2
Irs1	ENSMUSG00000055980	insulin receptor substrate 1 [Source:MGI Symbol;Acc:MGI:99454]	3.55148	30	ME2
Mmp2	ENSMUSG00000031740	matrix metallopeptidase 2 [Source:MGI Symbol;Acc:MGI:97009]	3.54078	30	ME2
Slc6a6	ENSMUSG00000030096	solute carrier family 6 (neurotransmitter transporter, taurine), member 6 [Source:MGI Symbol;Acc:MGI:98488]	3.5386	30	ME1
Eif4b	ENSMUSG00000058655	eukaryotic translation initiation factor 4B [Source:MGI Symbol;Acc:MGI:95304]	3.53093	30	ME3
Bhlhe40	ENSMUSG00000030103	basic helix-loop-helix family, member e40 [Source:MGI Symbol;Acc:MGI:1097714]	3.52707	30	ME3
Cbx6	ENSMUSG00000089715	chromobox 6 [Source:MGI Symbol;Acc:MGI:3512628]	3.51826	30	ME2
Tlr2	ENSMUSG00000027995	toll-like receptor 2 [Source:MGI Symbol;Acc:MGI:1346060]	3.51158	30	ME1
Anxa7	ENSMUSG00000021814	annexin A7 [Source:MGI Symbol;Acc:MGI:88031]	3.50573	30	ME3
Vps36	ENSMUSG00000031479	vacuolar protein sorting 36 [Source:MGI Symbol;Acc:MGI:1917410]	3.49743	30	ME6
Nr1d1	ENSMUSG00000020889	nuclear receptor subfamily 1, group D, member 1 [Source:MGI Symbol;Acc:MGI:2444210]	3.47863	30	ME3
Gm10156	ENSMUSG00000066245	predicted gene 10156 [Source:MGI Symbol;Acc:MGI:3642344]	3.45704	30	ME3
A330023F24Rik	ENSMUSG00000096929	RIKEN cDNA A330023F24 gene [Source:MGI Symbol;Acc:MGI:2443958]	3.44311	21	ME1
Fam76a	ENSMUSG00000028878	family with sequence similarity 76, member A [Source:MGI Symbol;Acc:MGI:2385211]	3.44194	30	ME3
Camk2b	ENSMUSG00000057897	calcium/calmodulin-dependent protein kinase II, beta [Source:MGI Symbol;Acc:MGI:88257]	3.43869	30	ME6
Tet3	ENSMUSG00000034832	tet methylcytosine dioxygenase 3 [Source:MGI Symbol;Acc:MGI:2446229]	3.43577	30	ME2
Pink1	ENSMUSG00000028756	PTEN induced putative kinase 1 [Source:MGI Symbol;Acc:MGI:1916193]	3.39498	30	ME5
Afap1l1	ENSMUSG00000033032	actin filament associated protein 1-like 1 [Source:MGI Symbol;Acc:MGI:2147199]	3.36896	30	ME2
Pdia6	ENSMUSG00000020571	protein disulfide isomerase associated 6 [Source:MGI Symbol;Acc:MGI:1919103]	3.34679	30	ME5
Mkks	ENSMUSG00000027274	McKusick-Kaufman syndrome [Source:MGI Symbol;Acc:MGI:1891836]	3.34303	30	ME5
Hvcn1	ENSMUSG00000064267	hydrogen voltage-gated channel 1 [Source:MGI Symbol;Acc:MGI:1921346]	3.33898	30	ME1
Cp	ENSMUSG00000003617	ceruloplasmin [Source:MGI Symbol;Acc:MGI:88476]	3.33441	28	ME1
Vat1	ENSMUSG00000034993	vesicle amine transport 1 [Source:MGI Symbol;Acc:MGI:1349450]	3.32109	30	ME1
Gtpbp2	ENSMUSG00000023952	GTP binding protein 2 [Source:MGI Symbol;Acc:MGI:1860138]	3.31792	30	ME2
Nid1	ENSMUSG00000005397	nidogen 1 [Source:MGI Symbol;Acc:MGI:97342]	3.30339	30	ME2
Nipsnap1	ENSMUSG00000034285	nipsnap homolog 1 [Source:MGI Symbol;Acc:MGI:1278344]	3.29824	30	ME6
Hsph1	ENSMUSG00000029657	heat shock 105kDa/110kDa protein 1 [Source:MGI Symbol;Acc:MGI:105053]	3.29147	30	ME5
Gns	ENSMUSG00000034707	glucosamine (N-acetyl)-6-sulfatase [Source:MGI Symbol;Acc:MGI:1922862]	3.27705	30	ME1
Pik3ip1	ENSMUSG00000034614	phosphoinositide-3-kinase interacting protein 1 [Source:MGI Symbol;Acc:MGI:1917016]	3.27698	30	ME3
Dcakd	ENSMUSG00000020935	dephospho-CoA kinase domain containing [Source:MGI Symbol;Acc:MGI:1915337]	3.27323	30	ME5
Rfng	ENSMUSG00000025158	RFNG O-fucosylpeptide 3-beta-N-acetylglucosaminyltransferase [Source:MGI Symbol;Acc:MGI:894275]	3.26401	24	ME2
Dtnbp1	ENSMUSG00000057531	dystrobrevin binding protein 1 [Source:MGI Symbol;Acc:MGI:2137586]	3.25652	30	ME5
Notch4	ENSMUSG00000015468	notch 4 [Source:MGI Symbol;Acc:MGI:107471]	3.25568	29	ME2
Eef2k	ENSMUSG00000035064	eukaryotic elongation factor-2 kinase [Source:MGI Symbol;Acc:MGI:1195261]	3.23708	30	ME3
Mt1	ENSMUSG00000031765	metallothionein 1 [Source:MGI Symbol;Acc:MGI:97171]	3.23614	30	ME3
Plscr2	ENSMUSG00000032372	phospholipid scramblase 2 [Source:MGI Symbol;Acc:MGI:1270860]	3.233	30	ME3
Stox2	ENSMUSG00000038143	storkhead box 2 [Source:MGI Symbol;Acc:MGI:1918319]	3.22178	30	ME4
P2rx7	ENSMUSG00000029468	purinergic receptor P2X, ligand-gated ion channel, 7 [Source:MGI Symbol;Acc:MGI:1339957]	3.21985	30	ME1
Herpud1	ENSMUSG00000031770	homocysteine-inducible, endoplasmic reticulum stress-inducible, ubiquitin-like domain member 1 [Source:MGI Symbol;Acc:MGI:1927406]	3.20898	30	ME3
Cygb	ENSMUSG00000020810	cytoglobin [Source:MGI Symbol;Acc:MGI:2149481]	3.20289	30	ME3
Tspan4	ENSMUSG00000025511	tetraspanin 4 [Source:MGI Symbol;Acc:MGI:1928097]	3.19531	30	ME3
Col15a1	ENSMUSG00000028339	collagen, type XV, alpha 1 [Source:MGI Symbol;Acc:MGI:88449]	3.19277	30	ME2
Stip1	ENSMUSG00000024966	stress-induced phosphoprotein 1 [Source:MGI Symbol;Acc:MGI:109130]	3.19163	30	ME5
Cpt1a	ENSMUSG00000024900	carnitine palmitoyltransferase 1a, liver [Source:MGI Symbol;Acc:MGI:1098296]	3.19138	30	ME3
Ache	ENSMUSG00000023328	acetylcholinesterase [Source:MGI Symbol;Acc:MGI:87876]	3.18277	27	ME3
Itgb2	ENSMUSG00000000290	integrin beta 2 [Source:MGI Symbol;Acc:MGI:96611]	3.16673	30	ME1
Itpr3	ENSMUSG00000042644	inositol 1,4,5-triphosphate receptor 3 [Source:MGI Symbol;Acc:MGI:96624]	3.15681	30	ME1
Col6a2	ENSMUSG00000020241	collagen, type VI, alpha 2 [Source:MGI Symbol;Acc:MGI:88460]	3.15377	30	ME2
Ar	ENSMUSG00000046532	androgen receptor [Source:MGI Symbol;Acc:MGI:88064]	3.14564	21	ME4
Gbp4	ENSMUSG00000079363	guanylate binding protein 4 [Source:MGI Symbol;Acc:MGI:97072]	3.14135	4	ME6
Calr	ENSMUSG00000003814	calreticulin [Source:MGI Symbol;Acc:MGI:88252]	3.14098	30	ME5
Wbp2	ENSMUSG00000034341	WW domain binding protein 2 [Source:MGI Symbol;Acc:MGI:104709]	3.13277	30	ME4
Tlr7	ENSMUSG00000044583	toll-like receptor 7 [Source:MGI Symbol;Acc:MGI:2176882]	3.1244	30	ME1
Eogt	ENSMUSG00000035245	EGF domain-specific O-linked N-acetylglucosamine (GlcNAc) transferase [Source:MGI Symbol;Acc:MGI:2141669]	3.124	29	ME2
Dpp9	ENSMUSG00000001229	dipeptidylpeptidase 9 [Source:MGI Symbol;Acc:MGI:2443967]	3.11971	30	ME5
Tgtp1	ENSMUSG00000078922	T cell specific GTPase 1 [Source:MGI Symbol;Acc:MGI:98734]	3.1119	6	ME6
Sorbs3	ENSMUSG00000022091	sorbin and SH3 domain containing 3 [Source:MGI Symbol;Acc:MGI:700013]	3.10728	30	ME3
Abca8a	ENSMUSG00000041828	ATP-binding cassette, sub-family A (ABC1), member 8a [Source:MGI Symbol;Acc:MGI:2386846]	3.0881	3	ME4
Gm45774	ENSMUSG00000110588	predicted gene 45774 [Source:MGI Symbol;Acc:MGI:5804889]	3.07903	27	ME3
Cd33	ENSMUSG00000004609	CD33 antigen [Source:MGI Symbol;Acc:MGI:99440]	3.07526	30	ME1
Alpk1	ENSMUSG00000028028	alpha-kinase 1 [Source:MGI Symbol;Acc:MGI:1918731]	3.06929	30	ME1
Sdc3	ENSMUSG00000025743	syndecan 3 [Source:MGI Symbol;Acc:MGI:1349163]	3.06385	29	ME1
Hist2h2be	ENSMUSG00000068854	histone cluster 2, H2be [Source:MGI Symbol;Acc:MGI:2448415]	3.06186	30	ME2
Fyb	ENSMUSG00000022148	FYN binding protein [Source:MGI Symbol;Acc:MGI:1346327]	3.06159	30	ME1
Nras	ENSMUSG00000027852	neuroblastoma ras oncogene [Source:MGI Symbol;Acc:MGI:97376]	3.05731	30	ME4
Csf3r	ENSMUSG00000028859	colony stimulating factor 3 receptor (granulocyte) [Source:MGI Symbol;Acc:MGI:1339755]	3.05665	30	ME1
Phlda3	ENSMUSG00000041801	pleckstrin homology like domain, family A, member 3 [Source:MGI Symbol;Acc:MGI:1351485]	3.05416	30	ME1
Ankrd12	ENSMUSG00000034647	ankyrin repeat domain 12 [Source:MGI Symbol;Acc:MGI:1914357]	3.04711	30	ME4
Dok4	ENSMUSG00000040631	docking protein 4 [Source:MGI Symbol;Acc:MGI:2148865]	3.04638	30	ME2
Adamtsl2	ENSMUSG00000036040	ADAMTS-like 2 [Source:MGI Symbol;Acc:MGI:1925044]	3.04215	30	ME2
AU020206	ENSMUSG00000097415	expressed sequence AU020206 [Source:MGI Symbol;Acc:MGI:2142134]	3.03705	30	ME1
Ints7	ENSMUSG00000037461	integrator complex subunit 7 [Source:MGI Symbol;Acc:MGI:1924315]	3.03585	30	ME2
Hck	ENSMUSG00000003283	hemopoietic cell kinase [Source:MGI Symbol;Acc:MGI:96052]	3.02982	30	ME1
Gabra3	ENSMUSG00000031343	gamma-aminobutyric acid (GABA) A receptor, subunit alpha 3 [Source:MGI Symbol;Acc:MGI:95615]	3.02837	22	ME1
Slc44a2	ENSMUSG00000057193	solute carrier family 44, member 2 [Source:MGI Symbol;Acc:MGI:1915932]	3.02668	26	ME1
Cds1	ENSMUSG00000029330	CDP-diacylglycerol synthase 1 [Source:MGI Symbol;Acc:MGI:1921846]	3.01301	29	ME6
Ddrgk1	ENSMUSG00000068290	DDRGK domain containing 1 [Source:MGI Symbol;Acc:MGI:1924256]	3.00609	28	ME4
Clec7a	ENSMUSG00000079293	C-type lectin domain family 7, member a [Source:MGI Symbol;Acc:MGI:1861431]	3.0026	30	ME1
Hpgds	ENSMUSG00000029919	hematopoietic prostaglandin D synthase [Source:MGI Symbol;Acc:MGI:1859384]	2.99818	30	ME1
Galnt15	ENSMUSG00000021903	polypeptide N-acetylgalactosaminyltransferase 15 [Source:MGI Symbol;Acc:MGI:1926004]	2.99719	30	ME3
Ganab	ENSMUSG00000071650	alpha glucosidase 2 alpha neutral subunit [Source:MGI Symbol;Acc:MGI:1097667]	2.98927	29	ME2
Ctss	ENSMUSG00000038642	cathepsin S [Source:MGI Symbol;Acc:MGI:107341]	2.98359	30	ME1
Hcls1	ENSMUSG00000022831	hematopoietic cell specific Lyn substrate 1 [Source:MGI Symbol;Acc:MGI:104568]	2.98172	30	ME1
Ssr2	ENSMUSG00000041355	signal sequence receptor, beta [Source:MGI Symbol;Acc:MGI:1913506]	2.97055	23	ME5
Prune2	ENSMUSG00000039126	prune homolog 2 [Source:MGI Symbol;Acc:MGI:1925004]	2.96668	29	ME4
Cebpd	ENSMUSG00000071637	CCAAT/enhancer binding protein (C/EBP), delta [Source:MGI Symbol;Acc:MGI:103573]	2.96536	20	ME1
Sp140	ENSMUSG00000070031	Sp140 nuclear body protein [Source:MGI Symbol;Acc:MGI:3702467]	2.96047	30	ME1
Uap1l1	ENSMUSG00000026956	UDP-N-acteylglucosamine pyrophosphorylase 1-like 1 [Source:MGI Symbol;Acc:MGI:2443318]	2.95523	30	ME1
Naip2	ENSMUSG00000078945	NLR family, apoptosis inhibitory protein 2 [Source:MGI Symbol;Acc:MGI:1298226]	2.954	30	ME1
Armcx3	ENSMUSG00000049047	armadillo repeat containing, X-linked 3 [Source:MGI Symbol;Acc:MGI:1918953]	2.94145	30	ME2
Msra	ENSMUSG00000054733	methionine sulfoxide reductase A [Source:MGI Symbol;Acc:MGI:106916]	2.94047	30	ME4
Apbb1ip	ENSMUSG00000026786	amyloid beta (A4) precursor protein-binding, family B, member 1 interacting protein [Source:MGI Symbol;Acc:MGI:1861354]	2.93814	30	ME1
Rragc	ENSMUSG00000028646	Ras-related GTP binding C [Source:MGI Symbol;Acc:MGI:1858751]	2.92617	17	ME1
Dnaja1	ENSMUSG00000028410	DnaJ heat shock protein family (Hsp40) member A1 [Source:MGI Symbol;Acc:MGI:1270129]	2.91819	30	ME5
Apoe	ENSMUSG00000002985	apolipoprotein E [Source:MGI Symbol;Acc:MGI:88057]	2.91768	19	ME1
Ccbe1	ENSMUSG00000046318	collagen and calcium binding EGF domains 1 [Source:MGI Symbol;Acc:MGI:2445053]	2.9158	30	ME1
Lat2	ENSMUSG00000040751	linker for activation of T cells family, member 2 [Source:MGI Symbol;Acc:MGI:1926479]	2.9136	30	ME1
Fkbp5	ENSMUSG00000024222	FK506 binding protein 5 [Source:MGI Symbol;Acc:MGI:104670]	2.90576	25	ME1
Zeb2	ENSMUSG00000026872	zinc finger E-box binding homeobox 2 [Source:MGI Symbol;Acc:MGI:1344407]	2.90294	8	ME4
Hspa2	ENSMUSG00000059970	heat shock protein 2 [Source:MGI Symbol;Acc:MGI:96243]	2.90237	30	ME3
Rbm3-ps	ENSMUSG00000099875	RNA binding motif (RNP1, RRM) protein 3 [Source:MGI Symbol;Acc:MGI:3642874]	2.89981	30	ME3
Ints10	ENSMUSG00000031864	integrator complex subunit 10 [Source:MGI Symbol;Acc:MGI:1918135]	2.8963	26	ME4
Sh2d3c	ENSMUSG00000059013	SH2 domain containing 3C [Source:MGI Symbol;Acc:MGI:1351631]	2.88838	25	ME1
Adamts10	ENSMUSG00000024299	a disintegrin-like and metallopeptidase (reprolysin type) with thrombospondin type 1 motif, 10 [Source:MGI Symbol;Acc:MGI:2449112]	2.88679	30	ME2
Il6ra	ENSMUSG00000027947	interleukin 6 receptor, alpha [Source:MGI Symbol;Acc:MGI:105304]	2.88562	23	ME1
Srxn1	ENSMUSG00000032802	sulfiredoxin 1 homolog (S. cerevisiae) [Source:MGI Symbol;Acc:MGI:104971]	2.8776	30	ME6
Il33	ENSMUSG00000024810	interleukin 33 [Source:MGI Symbol;Acc:MGI:1924375]	2.87504	30	ME1
Ubtd2	ENSMUSG00000044949	ubiquitin domain containing 2 [Source:MGI Symbol;Acc:MGI:2444752]	2.86234	30	ME2
Klhdc3	ENSMUSG00000063576	kelch domain containing 3 [Source:MGI Symbol;Acc:MGI:2651568]	2.85416	30	ME2
AC149090.1	ENSMUSG00000095041	-	2.84327	27	ME1
Ppic	ENSMUSG00000024538	peptidylprolyl isomerase C [Source:MGI Symbol;Acc:MGI:97751]	2.84191	30	ME2
Dpysl3	ENSMUSG00000024501	dihydropyrimidinase-like 3 [Source:MGI Symbol;Acc:MGI:1349762]	2.83594	30	ME2
Angptl2	ENSMUSG00000004105	angiopoietin-like 2 [Source:MGI Symbol;Acc:MGI:1347002]	2.83368	30	ME3
Gpx7	ENSMUSG00000028597	glutathione peroxidase 7 [Source:MGI Symbol;Acc:MGI:1914555]	2.83355	30	ME2
Retsat	ENSMUSG00000056666	retinol saturase (all trans retinol 13,14 reductase) [Source:MGI Symbol;Acc:MGI:1914692]	2.83129	26	ME6
Rac2	ENSMUSG00000033220	Rac family small GTPase 2 [Source:MGI Symbol;Acc:MGI:97846]	2.81909	30	ME1
Hspa1b	ENSMUSG00000090877	heat shock protein 1B [Source:MGI Symbol;Acc:MGI:99517]	2.81589	21	ME5
Clock	ENSMUSG00000029238	circadian locomotor output cycles kaput [Source:MGI Symbol;Acc:MGI:99698]	2.81535	27	ME4
H2-Aa	ENSMUSG00000036594	histocompatibility 2, class II antigen A, alpha [Source:MGI Symbol;Acc:MGI:95895]	2.81087	26	ME1
Rab31	ENSMUSG00000056515	RAB31, member RAS oncogene family [Source:MGI Symbol;Acc:MGI:1914603]	2.80768	26	ME1
Ptpn22	ENSMUSG00000027843	protein tyrosine phosphatase, non-receptor type 22 (lymphoid) [Source:MGI Symbol;Acc:MGI:107170]	2.80258	17	ME1
Igbp1	ENSMUSG00000031221	immunoglobulin (CD79A) binding protein 1 [Source:MGI Symbol;Acc:MGI:1346500]	2.80251	28	ME3
Pqlc1	ENSMUSG00000034006	PQ loop repeat containing 1 [Source:MGI Symbol;Acc:MGI:1914193]	2.80138	3	ME6
Atp8b2	ENSMUSG00000060671	ATPase, class I, type 8B, member 2 [Source:MGI Symbol;Acc:MGI:1859660]	2.80007	30	ME2
Pik3ap1	ENSMUSG00000025017	phosphoinositide-3-kinase adaptor protein 1 [Source:MGI Symbol;Acc:MGI:1933177]	2.79559	30	ME1
Wwox	ENSMUSG00000004637	WW domain-containing oxidoreductase [Source:MGI Symbol;Acc:MGI:1931237]	2.79404	30	ME3
Lgals3	ENSMUSG00000050335	lectin, galactose binding, soluble 3 [Source:MGI Symbol;Acc:MGI:96778]	2.79258	28	ME1
Pltp	ENSMUSG00000017754	phospholipid transfer protein [Source:MGI Symbol;Acc:MGI:103151]	2.78826	29	ME1
Zbtb16	ENSMUSG00000066687	zinc finger and BTB domain containing 16 [Source:MGI Symbol;Acc:MGI:103222]	2.77713	27	ME6
Acsf2	ENSMUSG00000076435	acyl-CoA synthetase family member 2 [Source:MGI Symbol;Acc:MGI:2388287]	2.77091	27	ME6
Ms4a6c	ENSMUSG00000079419	membrane-spanning 4-domains, subfamily A, member 6C [Source:MGI Symbol;Acc:MGI:2385644]	2.77006	30	ME1
Robo4	ENSMUSG00000032125	roundabout guidance receptor 4 [Source:MGI Symbol;Acc:MGI:1921394]	2.76891	29	ME2
Rev1	ENSMUSG00000026082	REV1, DNA directed polymerase [Source:MGI Symbol;Acc:MGI:1929074]	2.76376	29	ME3
Plscr1	ENSMUSG00000032369	phospholipid scramblase 1 [Source:MGI Symbol;Acc:MGI:893575]	2.73969	10	ME1
Hlcs	ENSMUSG00000040820	holocarboxylase synthetase (biotin- [propriony-Coenzyme A-carboxylase (ATP-hydrolysing)] ligase) [Source:MGI Symbol;Acc:MGI:894646]	2.73866	30	ME5
Avpr1a	ENSMUSG00000020123	arginine vasopressin receptor 1A [Source:MGI Symbol;Acc:MGI:1859216]	2.73544	29	ME3
Slc39a10	ENSMUSG00000025986	solute carrier family 39 (zinc transporter), member 10 [Source:MGI Symbol;Acc:MGI:1914515]	2.73351	19	ME4
Flot1	ENSMUSG00000059714	flotillin 1 [Source:MGI Symbol;Acc:MGI:1100500]	2.73256	30	ME3
Lman2l	ENSMUSG00000001143	lectin, mannose-binding 2-like [Source:MGI Symbol;Acc:MGI:2443010]	2.72115	30	ME5
Ifngr1	ENSMUSG00000020009	interferon gamma receptor 1 [Source:MGI Symbol;Acc:MGI:107655]	2.72087	11	ME1
mt-Tw	ENSMUSG00000064346	mitochondrially encoded tRNA tryptophan [Source:MGI Symbol;Acc:MGI:102471]	2.71924	20	ME6
Bace1	ENSMUSG00000032086	beta-site APP cleaving enzyme 1 [Source:MGI Symbol;Acc:MGI:1346542]	2.71628	30	ME2
Gm11847	ENSMUSG00000060989	predicted gene 11847 [Source:MGI Symbol;Acc:MGI:3651787]	2.71116	24	ME5
C3ar1	ENSMUSG00000040552	complement component 3a receptor 1 [Source:MGI Symbol;Acc:MGI:1097680]	2.71081	30	ME1
Cars2	ENSMUSG00000056228	cysteinyl-tRNA synthetase 2 (mitochondrial)(putative) [Source:MGI Symbol;Acc:MGI:1919191]	2.70742	30	ME5
Laptm5	ENSMUSG00000028581	lysosomal-associated protein transmembrane 5 [Source:MGI Symbol;Acc:MGI:108046]	2.70678	30	ME1
Cpeb1	ENSMUSG00000025586	cytoplasmic polyadenylation element binding protein 1 [Source:MGI Symbol;Acc:MGI:108442]	2.69907	29	ME3
Prkcz	ENSMUSG00000029053	protein kinase C, zeta [Source:MGI Symbol;Acc:MGI:97602]	2.6954	26	ME6
Magt1	ENSMUSG00000031232	magnesium transporter 1 [Source:MGI Symbol;Acc:MGI:1914325]	2.69316	23	ME4
Dapk1	ENSMUSG00000021559	death associated protein kinase 1 [Source:MGI Symbol;Acc:MGI:1916885]	2.6928	27	ME2
Nsd2	ENSMUSG00000057406	nuclear receptor binding SET domain protein 2 [Source:MGI Symbol;Acc:MGI:1276574]	2.69174	27	ME4
Oxct1	ENSMUSG00000022186	3-oxoacid CoA transferase 1 [Source:MGI Symbol;Acc:MGI:1914291]	2.68355	26	ME6
Msl1	ENSMUSG00000052915	male specific lethal 1 [Source:MGI Symbol;Acc:MGI:1921276]	2.68183	30	ME2
Tmod3	ENSMUSG00000058587	tropomodulin 3 [Source:MGI Symbol;Acc:MGI:1355315]	2.68161	10	ME4
Tbc1d22a	ENSMUSG00000051864	TBC1 domain family, member 22a [Source:MGI Symbol;Acc:MGI:1289265]	2.6781	30	ME3
Icam1	ENSMUSG00000037405	intercellular adhesion molecule 1 [Source:MGI Symbol;Acc:MGI:96392]	2.67003	29	ME1
Smpdl3b	ENSMUSG00000028885	sphingomyelin phosphodiesterase, acid-like 3B [Source:MGI Symbol;Acc:MGI:1916022]	2.66648	30	ME1
Klf15	ENSMUSG00000030087	Kruppel-like factor 15 [Source:MGI Symbol;Acc:MGI:1929988]	2.66625	30	ME3
Gstt2	ENSMUSG00000033318	glutathione S-transferase, theta 2 [Source:MGI Symbol;Acc:MGI:106188]	2.66311	30	ME3
Depp1	ENSMUSG00000048489	DEPP1 autophagy regulator [Source:MGI Symbol;Acc:MGI:1918730]	2.65975	28	ME3
Nckap1l	ENSMUSG00000022488	NCK associated protein 1 like [Source:MGI Symbol;Acc:MGI:1926063]	2.65773	30	ME1
Timp3	ENSMUSG00000020044	tissue inhibitor of metalloproteinase 3 [Source:MGI Symbol;Acc:MGI:98754]	2.65475	27	ME1
Kpna6	ENSMUSG00000003731	karyopherin (importin) alpha 6 [Source:MGI Symbol;Acc:MGI:1100836]	2.64964	26	ME2
Clec12a	ENSMUSG00000053063	C-type lectin domain family 12, member a [Source:MGI Symbol;Acc:MGI:3040968]	2.64181	28	ME1
Arhgap27	ENSMUSG00000034255	Rho GTPase activating protein 27 [Source:MGI Symbol;Acc:MGI:1916903]	2.63969	26	ME1
Aim2	ENSMUSG00000037860	absent in melanoma 2 [Source:MGI Symbol;Acc:MGI:2686159]	2.63908	30	ME1
Fgd1	ENSMUSG00000025265	FYVE, RhoGEF and PH domain containing 1 [Source:MGI Symbol;Acc:MGI:104566]	2.6336	26	ME2
Evl	ENSMUSG00000021262	Ena-vasodilator stimulated phosphoprotein [Source:MGI Symbol;Acc:MGI:1194884]	2.63315	27	ME1
Cry1	ENSMUSG00000020038	cryptochrome 1 (photolyase-like) [Source:MGI Symbol;Acc:MGI:1270841]	2.63299	15	ME3
Ftl1	ENSMUSG00000050708	ferritin light polypeptide 1 [Source:MGI Symbol;Acc:MGI:95589]	2.62672	23	ME1
Aldh5a1	ENSMUSG00000035936	aldhehyde dehydrogenase family 5, subfamily A1 [Source:MGI Symbol;Acc:MGI:2441982]	2.62392	15	ME4
Sla	ENSMUSG00000022372	src-like adaptor [Source:MGI Symbol;Acc:MGI:104295]	2.62379	30	ME1
Ncf1	ENSMUSG00000015950	neutrophil cytosolic factor 1 [Source:MGI Symbol;Acc:MGI:97283]	2.62127	30	ME1
Coq10b	ENSMUSG00000025981	coenzyme Q10B [Source:MGI Symbol;Acc:MGI:1915126]	2.61842	28	ME3
Aldh1a1	ENSMUSG00000053279	aldehyde dehydrogenase family 1, subfamily A1 [Source:MGI Symbol;Acc:MGI:1353450]	2.61225	19	ME6
Aldh3b1	ENSMUSG00000024885	aldehyde dehydrogenase 3 family, member B1 [Source:MGI Symbol;Acc:MGI:1914939]	2.60993	24	ME1
Lair1	ENSMUSG00000055541	leukocyte-associated Ig-like receptor 1 [Source:MGI Symbol;Acc:MGI:105492]	2.60964	30	ME1
Fstl1	ENSMUSG00000022816	follistatin-like 1 [Source:MGI Symbol;Acc:MGI:102793]	2.60729	29	ME2
Hbb-bt	ENSMUSG00000073940	hemoglobin, beta adult t chain [Source:MGI Symbol;Acc:MGI:5474850]	2.60695	17	ME6
Hsp90b1	ENSMUSG00000020048	heat shock protein 90, beta (Grp94), member 1 [Source:MGI Symbol;Acc:MGI:98817]	2.5999	30	ME5
Ostc	ENSMUSG00000041084	oligosaccharyltransferase complex subunit (non-catalytic) [Source:MGI Symbol;Acc:MGI:1913607]	2.59619	24	ME5
Hnrnpc	ENSMUSG00000060373	heterogeneous nuclear ribonucleoprotein C [Source:MGI Symbol;Acc:MGI:107795]	2.59573	29	ME5
Ypel2	ENSMUSG00000018427	yippee like 2 [Source:MGI Symbol;Acc:MGI:1925114]	2.59459	27	ME3
Ecm2	ENSMUSG00000043631	extracellular matrix protein 2, female organ and adipocyte specific [Source:MGI Symbol;Acc:MGI:3039578]	2.59316	30	ME2
Fam117b	ENSMUSG00000041040	family with sequence similarity 117, member B [Source:MGI Symbol;Acc:MGI:1920000]	2.59266	24	ME4
Wipf1	ENSMUSG00000075284	WAS/WASL interacting protein family, member 1 [Source:MGI Symbol;Acc:MGI:2178801]	2.5868	19	ME1
Ctsb	ENSMUSG00000021939	cathepsin B [Source:MGI Symbol;Acc:MGI:88561]	2.57803	21	ME1
Irak3	ENSMUSG00000020227	interleukin-1 receptor-associated kinase 3 [Source:MGI Symbol;Acc:MGI:1921164]	2.5765	28	ME1
Map4k4	ENSMUSG00000026074	mitogen-activated protein kinase kinase kinase kinase 4 [Source:MGI Symbol;Acc:MGI:1349394]	2.56808	30	ME2
C3	ENSMUSG00000024164	complement component 3 [Source:MGI Symbol;Acc:MGI:88227]	2.56625	13	ME1
Ccdc122	ENSMUSG00000034795	coiled-coil domain containing 122 [Source:MGI Symbol;Acc:MGI:1918358]	2.56331	27	ME5
Polr3g	ENSMUSG00000035834	polymerase (RNA) III (DNA directed) polypeptide G [Source:MGI Symbol;Acc:MGI:1914736]	2.56239	26	ME6
Dyrk2	ENSMUSG00000028630	dual-specificity tyrosine-(Y)-phosphorylation regulated kinase 2 [Source:MGI Symbol;Acc:MGI:1330301]	2.55944	23	ME4
Tsc22d3	ENSMUSG00000031431	TSC22 domain family, member 3 [Source:MGI Symbol;Acc:MGI:1196284]	2.55816	23	ME3
Pum2	ENSMUSG00000020594	pumilio RNA-binding family member 2 [Source:MGI Symbol;Acc:MGI:1931751]	2.55258	2	ME4
Ier3	ENSMUSG00000003541	immediate early response 3 [Source:MGI Symbol;Acc:MGI:104814]	2.54803	30	ME3
Erp44	ENSMUSG00000028343	endoplasmic reticulum protein 44 [Source:MGI Symbol;Acc:MGI:1923549]	2.54506	30	ME5
Acaa1b	ENSMUSG00000010651	acetyl-Coenzyme A acyltransferase 1B [Source:MGI Symbol;Acc:MGI:3605455]	2.5361	15	ME6
Cdc25b	ENSMUSG00000027330	cell division cycle 25B [Source:MGI Symbol;Acc:MGI:99701]	2.53396	9	ME1
Galc	ENSMUSG00000021003	galactosylceramidase [Source:MGI Symbol;Acc:MGI:95636]	2.53237	17	ME1
C1qa	ENSMUSG00000036887	complement component 1, q subcomponent, alpha polypeptide [Source:MGI Symbol;Acc:MGI:88223]	2.5313	26	ME1
Igf1	ENSMUSG00000020053	insulin-like growth factor 1 [Source:MGI Symbol;Acc:MGI:96432]	2.52469	22	ME4
Bmf	ENSMUSG00000040093	BCL2 modifying factor [Source:MGI Symbol;Acc:MGI:2176433]	2.52343	17	ME3
Kank3	ENSMUSG00000042099	KN motif and ankyrin repeat domains 3 [Source:MGI Symbol;Acc:MGI:1098615]	2.52118	27	ME2
Nfkbia	ENSMUSG00000021025	nuclear factor of kappa light polypeptide gene enhancer in B cells inhibitor, alpha [Source:MGI Symbol;Acc:MGI:104741]	2.51713	29	ME3
Kctd3	ENSMUSG00000026608	potassium channel tetramerisation domain containing 3 [Source:MGI Symbol;Acc:MGI:2444629]	2.51557	29	ME2
Arhgef7	ENSMUSG00000031511	Rho guanine nucleotide exchange factor (GEF7) [Source:MGI Symbol;Acc:MGI:1860493]	2.51492	27	ME2
Ikzf1	ENSMUSG00000018654	IKAROS family zinc finger 1 [Source:MGI Symbol;Acc:MGI:1342540]	2.51106	30	ME1
Lyz2	ENSMUSG00000069516	lysozyme 2 [Source:MGI Symbol;Acc:MGI:96897]	2.51031	26	ME1
Cd37	ENSMUSG00000030798	CD37 antigen [Source:MGI Symbol;Acc:MGI:88330]	2.50975	30	ME1
Zwint	ENSMUSG00000019923	ZW10 interactor [Source:MGI Symbol;Acc:MGI:1289227]	2.50663	26	ME3
Klhl23	ENSMUSG00000042155	kelch-like 23 [Source:MGI Symbol;Acc:MGI:2683536]	2.50641	21	ME4
Pex6	ENSMUSG00000002763	peroxisomal biogenesis factor 6 [Source:MGI Symbol;Acc:MGI:2385054]	2.49805	8	ME5
Ahsa1	ENSMUSG00000021037	AHA1, activator of heat shock protein ATPase 1 [Source:MGI Symbol;Acc:MGI:2387603]	2.49385	26	ME5
Fmo2	ENSMUSG00000040170	flavin containing monooxygenase 2 [Source:MGI Symbol;Acc:MGI:1916776]	2.49081	29	ME1
Cirbp	ENSMUSG00000045193	cold inducible RNA binding protein [Source:MGI Symbol;Acc:MGI:893588]	2.4903	28	ME3
Dtx4	ENSMUSG00000039982	deltex 4, E3 ubiquitin ligase [Source:MGI Symbol;Acc:MGI:2672905]	2.48974	30	ME3
Bmi1	ENSMUSG00000026739	Bmi1 polycomb ring finger oncogene [Source:MGI Symbol;Acc:MGI:88174]	2.48642	21	ME4
Gstm1	ENSMUSG00000058135	glutathione S-transferase, mu 1 [Source:MGI Symbol;Acc:MGI:95860]	2.48478	10	ME3
Ncstn	ENSMUSG00000003458	nicastrin [Source:MGI Symbol;Acc:MGI:1891700]	2.48474	10	ME1
Ctsd	ENSMUSG00000007891	cathepsin D [Source:MGI Symbol;Acc:MGI:88562]	2.47878	19	ME4
Fbn1	ENSMUSG00000027204	fibrillin 1 [Source:MGI Symbol;Acc:MGI:95489]	2.47834	30	ME2
Ino80	ENSMUSG00000034154	INO80 complex subunit [Source:MGI Symbol;Acc:MGI:1915392]	2.47647	19	ME4
Acap2	ENSMUSG00000049076	ArfGAP with coiled-coil, ankyrin repeat and PH domains 2 [Source:MGI Symbol;Acc:MGI:1925868]	2.4755	7	ME4
Birc3	ENSMUSG00000032000	baculoviral IAP repeat-containing 3 [Source:MGI Symbol;Acc:MGI:1197007]	2.47048	27	ME1
Ms4a6d	ENSMUSG00000024679	membrane-spanning 4-domains, subfamily A, member 6D [Source:MGI Symbol;Acc:MGI:1916024]	2.46898	26	ME1
Trip11	ENSMUSG00000021188	thyroid hormone receptor interactor 11 [Source:MGI Symbol;Acc:MGI:1924393]	2.46758	5	ME4
Bnip3	ENSMUSG00000078566	BCL2/adenovirus E1B interacting protein 3 [Source:MGI Symbol;Acc:MGI:109326]	2.46737	29	ME3
Adam17	ENSMUSG00000052593	a disintegrin and metallopeptidase domain 17 [Source:MGI Symbol;Acc:MGI:1096335]	2.46652	28	ME2
A630001G21Rik	ENSMUSG00000052760	RIKEN cDNA A630001G21 gene [Source:MGI Symbol;Acc:MGI:2443131]	2.46599	23	ME1
Erc1	ENSMUSG00000030172	ELKS/RAB6-interacting/CAST family member 1 [Source:MGI Symbol;Acc:MGI:2151013]	2.46468	28	ME2
Eci1	ENSMUSG00000024132	enoyl-Coenzyme A delta isomerase 1 [Source:MGI Symbol;Acc:MGI:94871]	2.46445	10	ME6
Mettl16	ENSMUSG00000010554	methyltransferase like 16 [Source:MGI Symbol;Acc:MGI:1914743]	2.46285	26	ME5
Fermt2	ENSMUSG00000037712	fermitin family member 2 [Source:MGI Symbol;Acc:MGI:2385001]	2.46133	29	ME2
Cd74	ENSMUSG00000024610	CD74 antigen (invariant polypeptide of major histocompatibility complex, class II antigen-associated) [Source:MGI Symbol;Acc:MGI:96534]	2.46128	10	ME1
H2-Eb1	ENSMUSG00000060586	histocompatibility 2, class II antigen E beta [Source:MGI Symbol;Acc:MGI:95901]	2.46105	12	ME1
Igsf6	ENSMUSG00000035004	immunoglobulin superfamily, member 6 [Source:MGI Symbol;Acc:MGI:1891393]	2.45888	27	ME1
Fam19a5	ENSMUSG00000054863	TAFA chemokine like family member 5 [Source:MGI Symbol;Acc:MGI:2146182]	2.4562	18	ME6
Pros1	ENSMUSG00000022912	protein S (alpha) [Source:MGI Symbol;Acc:MGI:1095733]	2.44639	19	ME1
Tcp11l2	ENSMUSG00000020034	t-complex 11 (mouse) like 2 [Source:MGI Symbol;Acc:MGI:2444679]	2.44608	16	ME3
Myo1f	ENSMUSG00000024300	myosin IF [Source:MGI Symbol;Acc:MGI:107711]	2.44025	24	ME1
Atxn7l3b	ENSMUSG00000074748	ataxin 7-like 3B [Source:MGI Symbol;Acc:MGI:1914971]	2.43962	26	ME2
Wdr45	ENSMUSG00000039382	WD repeat domain 45 [Source:MGI Symbol;Acc:MGI:1859606]	2.43848	2	ME3
Rps4l	ENSMUSG00000063171	ribosomal protein S4-like [Source:MGI Symbol;Acc:MGI:1913434]	2.43653	18	ME6
Rnf20	ENSMUSG00000028309	ring finger protein 20 [Source:MGI Symbol;Acc:MGI:1925927]	2.43652	1	ME4
Gm2981	ENSMUSG00000111027	predicted gene 2981 [Source:MGI Symbol;Acc:MGI:3781159]	2.43492	1	ME4
Wdr82	ENSMUSG00000020257	WD repeat domain containing 82 [Source:MGI Symbol;Acc:MGI:1924555]	2.43269	19	ME2
Tcf12	ENSMUSG00000032228	transcription factor 12 [Source:MGI Symbol;Acc:MGI:101877]	2.43162	1	ME4
Tmem140	ENSMUSG00000057137	transmembrane protein 140 [Source:MGI Symbol;Acc:MGI:1915737]	2.42944	8	ME6
Tnfrsf23	ENSMUSG00000037613	tumor necrosis factor receptor superfamily, member 23 [Source:MGI Symbol;Acc:MGI:1930269]	2.42857	17	ME6
Dhx29	ENSMUSG00000042426	DEAH (Asp-Glu-Ala-His) box polypeptide 29 [Source:MGI Symbol;Acc:MGI:2145374]	2.42794	5	ME5
Ncf4	ENSMUSG00000071715	neutrophil cytosolic factor 4 [Source:MGI Symbol;Acc:MGI:109186]	2.42677	27	ME1
Klf11	ENSMUSG00000020653	Kruppel-like factor 11 [Source:MGI Symbol;Acc:MGI:2653368]	2.42638	13	ME5
Smc4	ENSMUSG00000034349	structural maintenance of chromosomes 4 [Source:MGI Symbol;Acc:MGI:1917349]	2.42383	17	ME4
Pafah1b3	ENSMUSG00000005447	platelet-activating factor acetylhydrolase, isoform 1b, subunit 3 [Source:MGI Symbol;Acc:MGI:108414]	2.41681	17	ME1
Lfng	ENSMUSG00000029570	LFNG O-fucosylpeptide 3-beta-N-acetylglucosaminyltransferase [Source:MGI Symbol;Acc:MGI:1095413]	2.41557	7	ME1
Rapgef5	ENSMUSG00000041992	Rap guanine nucleotide exchange factor (GEF) 5 [Source:MGI Symbol;Acc:MGI:2444365]	2.41293	5	ME4
Csf2rb2	ENSMUSG00000071714	colony stimulating factor 2 receptor, beta 2, low-affinity (granulocyte-macrophage) [Source:MGI Symbol;Acc:MGI:1339760]	2.41271	22	ME1
Syngr1	ENSMUSG00000022415	synaptogyrin 1 [Source:MGI Symbol;Acc:MGI:1328323]	2.39668	19	ME3
Igf2bp2	ENSMUSG00000033581	insulin-like growth factor 2 mRNA binding protein 2 [Source:MGI Symbol;Acc:MGI:1890358]	2.3947	29	ME3
Med1	ENSMUSG00000018160	mediator complex subunit 1 [Source:MGI Symbol;Acc:MGI:1100846]	2.39301	2	ME4
Rassf4	ENSMUSG00000042129	Ras association (RalGDS/AF-6) domain family member 4 [Source:MGI Symbol;Acc:MGI:2386853]	2.38743	14	ME1
Tmem164	ENSMUSG00000047045	transmembrane protein 164 [Source:MGI Symbol;Acc:MGI:2148020]	2.38609	8	ME2
Psd4	ENSMUSG00000026979	pleckstrin and Sec7 domain containing 4 [Source:MGI Symbol;Acc:MGI:2674093]	2.38338	11	ME1
Mmp15	ENSMUSG00000031790	matrix metallopeptidase 15 [Source:MGI Symbol;Acc:MGI:109320]	2.38236	29	ME3
Ints3	ENSMUSG00000027933	integrator complex subunit 3 [Source:MGI Symbol;Acc:MGI:2140050]	2.38114	19	ME5
Lcp1	ENSMUSG00000021998	lymphocyte cytosolic protein 1 [Source:MGI Symbol;Acc:MGI:104808]	2.37855	21	ME1
0610009B22Rik	ENSMUSG00000007777	RIKEN cDNA 0610009B22 gene [Source:MGI Symbol;Acc:MGI:1913300]	2.3751	19	ME6
Lonp2	ENSMUSG00000047866	lon peptidase 2, peroxisomal [Source:MGI Symbol;Acc:MGI:1914137]	2.37458	19	ME6
F11r	ENSMUSG00000038235	F11 receptor [Source:MGI Symbol;Acc:MGI:1321398]	2.37206	16	ME2
Rsad1	ENSMUSG00000039096	radical S-adenosyl methionine domain containing 1 [Source:MGI Symbol;Acc:MGI:3039628]	2.36796	26	ME3
Zbtb40	ENSMUSG00000060862	zinc finger and BTB domain containing 40 [Source:MGI Symbol;Acc:MGI:2682254]	2.36454	10	ME5
Cyth1	ENSMUSG00000017132	cytohesin 1 [Source:MGI Symbol;Acc:MGI:1334257]	2.3645	16	ME3
Tie1	ENSMUSG00000033191	tyrosine kinase with immunoglobulin-like and EGF-like domains 1 [Source:MGI Symbol;Acc:MGI:99906]	2.36423	25	ME2
Inpp5k	ENSMUSG00000006127	inositol polyphosphate 5-phosphatase K [Source:MGI Symbol;Acc:MGI:1194899]	2.36134	18	ME3
Polg	ENSMUSG00000039176	polymerase (DNA directed), gamma [Source:MGI Symbol;Acc:MGI:1196389]	2.36096	16	ME2
Lrrk2	ENSMUSG00000036273	leucine-rich repeat kinase 2 [Source:MGI Symbol;Acc:MGI:1913975]	2.35562	1	ME4
Zbtb26	ENSMUSG00000050714	zinc finger and BTB domain containing 26 [Source:MGI Symbol;Acc:MGI:2444402]	2.35365	10	ME4
Kctd20	ENSMUSG00000005936	potassium channel tetramerisation domain containing 20 [Source:MGI Symbol;Acc:MGI:1914239]	2.35213	18	ME2
Pmp22	ENSMUSG00000018217	peripheral myelin protein 22 [Source:MGI Symbol;Acc:MGI:97631]	2.35175	4	ME1
Strn3	ENSMUSG00000020954	striatin, calmodulin binding protein 3 [Source:MGI Symbol;Acc:MGI:2151064]	2.34692	2	ME4
Zkscan17	ENSMUSG00000020472	zinc finger with KRAB and SCAN domains 17 [Source:MGI Symbol;Acc:MGI:2679270]	2.34353	8	ME3
Ptprc	ENSMUSG00000026395	protein tyrosine phosphatase, receptor type, C [Source:MGI Symbol;Acc:MGI:97810]	2.34212	12	ME1
Casp1	ENSMUSG00000025888	caspase 1 [Source:MGI Symbol;Acc:MGI:96544]	2.34093	10	ME1
Gsta4	ENSMUSG00000032348	glutathione S-transferase, alpha 4 [Source:MGI Symbol;Acc:MGI:1309515]	2.34055	19	ME6
Anxa4	ENSMUSG00000029994	annexin A4 [Source:MGI Symbol;Acc:MGI:88030]	2.34	9	ME1
Rcsd1	ENSMUSG00000040723	RCSD domain containing 1 [Source:MGI Symbol;Acc:MGI:2676394]	2.33649	14	ME1
Zfp329	ENSMUSG00000057894	zinc finger protein 329 [Source:MGI Symbol;Acc:MGI:1921283]	2.33301	9	ME4
Tmem106a	ENSMUSG00000034947	transmembrane protein 106A [Source:MGI Symbol;Acc:MGI:1922056]	2.32901	15	ME1
Cdkn1b	ENSMUSG00000003031	cyclin-dependent kinase inhibitor 1B [Source:MGI Symbol;Acc:MGI:104565]	2.32631	9	ME6
Reep6	ENSMUSG00000035504	receptor accessory protein 6 [Source:MGI Symbol;Acc:MGI:1917585]	2.32627	14	ME6
Sox7	ENSMUSG00000063060	SRY (sex determining region Y)-box 7 [Source:MGI Symbol;Acc:MGI:98369]	2.32119	2	ME2
Mprip	ENSMUSG00000005417	myosin phosphatase Rho interacting protein [Source:MGI Symbol;Acc:MGI:1349438]	2.31982	5	ME2
Mylip	ENSMUSG00000038175	myosin regulatory light chain interacting protein [Source:MGI Symbol;Acc:MGI:2388271]	2.31911	3	ME1
Fcgr3	ENSMUSG00000059498	Fc receptor, IgG, low affinity III [Source:MGI Symbol;Acc:MGI:95500]	2.31909	15	ME1
Rpl3	ENSMUSG00000060036	ribosomal protein L3 [Source:MGI Symbol;Acc:MGI:1351605]	2.31904	18	ME3
Tyrobp	ENSMUSG00000030579	TYRO protein tyrosine kinase binding protein [Source:MGI Symbol;Acc:MGI:1277211]	2.31899	14	ME1
Myo7a	ENSMUSG00000030761	myosin VIIA [Source:MGI Symbol;Acc:MGI:104510]	2.31726	5	ME1
Mfap4	ENSMUSG00000042436	microfibrillar-associated protein 4 [Source:MGI Symbol;Acc:MGI:1342276]	2.31607	26	ME2
Pir	ENSMUSG00000031379	pirin [Source:MGI Symbol;Acc:MGI:1916906]	2.31386	23	ME3
Scaper	ENSMUSG00000034007	S phase cyclin A-associated protein in the ER [Source:MGI Symbol;Acc:MGI:1925976]	2.3088	2	ME4
Acot1	ENSMUSG00000072949	acyl-CoA thioesterase 1 [Source:MGI Symbol;Acc:MGI:1349396]	2.30699	5	ME6
Enpp5	ENSMUSG00000023960	ectonucleotide pyrophosphatase/phosphodiesterase 5 [Source:MGI Symbol;Acc:MGI:1933830]	2.30666	12	ME1
Mob3a	ENSMUSG00000003348	MOB kinase activator 3A [Source:MGI Symbol;Acc:MGI:3050117]	2.30653	5	ME1
Rplp0	ENSMUSG00000067274	ribosomal protein, large, P0 [Source:MGI Symbol;Acc:MGI:1927636]	2.30358	5	ME3
Ints4	ENSMUSG00000025133	integrator complex subunit 4 [Source:MGI Symbol;Acc:MGI:1917164]	2.30274	13	ME6
Ncor1	ENSMUSG00000018501	nuclear receptor co-repressor 1 [Source:MGI Symbol;Acc:MGI:1349717]	2.30265	4	ME4
Nop53	ENSMUSG00000041560	NOP53 ribosome biogenesis factor [Source:MGI Symbol;Acc:MGI:2154441]	2.29751	15	ME3
Casd1	ENSMUSG00000015189	CAS1 domain containing 1 [Source:MGI Symbol;Acc:MGI:2384865]	2.29749	8	ME4
Pm20d1	ENSMUSG00000042251	peptidase M20 domain containing 1 [Source:MGI Symbol;Acc:MGI:2442939]	2.2962	14	ME6
Narf	ENSMUSG00000000056	nuclear prelamin A recognition factor [Source:MGI Symbol;Acc:MGI:1914858]	2.29498	11	ME6
Dirc2	ENSMUSG00000022848	solute carrier family 49 member 4 [Source:MGI Symbol;Acc:MGI:2387188]	2.29296	11	ME6
Decr1	ENSMUSG00000028223	2,4-dienoyl CoA reductase 1, mitochondrial [Source:MGI Symbol;Acc:MGI:1914710]	2.29288	13	ME6
Spaca6	ENSMUSG00000080316	sperm acrosome associated 6 [Source:MGI Symbol;Acc:MGI:1922452]	2.28929	13	ME2
Hmgcs2	ENSMUSG00000027875	3-hydroxy-3-methylglutaryl-Coenzyme A synthase 2 [Source:MGI Symbol;Acc:MGI:101939]	2.28822	7	ME6
Bmp1	ENSMUSG00000022098	bone morphogenetic protein 1 [Source:MGI Symbol;Acc:MGI:88176]	2.28774	10	ME2
Adgra3	ENSMUSG00000029090	adhesion G protein-coupled receptor A3 [Source:MGI Symbol;Acc:MGI:1917943]	2.28322	4	ME2
Nfe2l2	ENSMUSG00000015839	nuclear factor, erythroid derived 2, like 2 [Source:MGI Symbol;Acc:MGI:108420]	2.28204	5	ME3
Cyp26b1	ENSMUSG00000063415	cytochrome P450, family 26, subfamily b, polypeptide 1 [Source:MGI Symbol;Acc:MGI:2176159]	2.28103	9	ME6
Ccdc80	ENSMUSG00000022665	coiled-coil domain containing 80 [Source:MGI Symbol;Acc:MGI:1915146]	2.28077	9	ME2
Gid4	ENSMUSG00000018415	GID complex subunit 4, VID24 homolog [Source:MGI Symbol;Acc:MGI:1914021]	2.27711	11	ME3
Top1	ENSMUSG00000070544	topoisomerase (DNA) I [Source:MGI Symbol;Acc:MGI:98788]	2.27245	2	ME4
Pomt1	ENSMUSG00000039254	protein-O-mannosyltransferase 1 [Source:MGI Symbol;Acc:MGI:2138994]	2.27121	5	ME2
Sh2b3	ENSMUSG00000042594	SH2B adaptor protein 3 [Source:MGI Symbol;Acc:MGI:893598]	2.27075	1	ME1
Cxcl14	ENSMUSG00000021508	chemokine (C-X-C motif) ligand 14 [Source:MGI Symbol;Acc:MGI:1888514]	2.26845	9	ME1
Ccnd2	ENSMUSG00000000184	cyclin D2 [Source:MGI Symbol;Acc:MGI:88314]	2.26816	12	ME2
Zfp282	ENSMUSG00000025821	zinc finger protein 282 [Source:MGI Symbol;Acc:MGI:2141413]	2.26815	15	ME2
Elk1	ENSMUSG00000009406	ELK1, member of ETS oncogene family [Source:MGI Symbol;Acc:MGI:101833]	2.26807	18	ME2
Pcdh18	ENSMUSG00000037892	protocadherin 18 [Source:MGI Symbol;Acc:MGI:1920423]	2.26681	6	ME2
Armcx4	ENSMUSG00000049804	armadillo repeat containing, X-linked 4 [Source:MGI Symbol;Acc:MGI:2147887]	2.26482	10	ME4
Tmem71	ENSMUSG00000036944	transmembrane protein 71 [Source:MGI Symbol;Acc:MGI:2146049]	2.26311	2	ME1
Pde8a	ENSMUSG00000025584	phosphodiesterase 8A [Source:MGI Symbol;Acc:MGI:1277116]	2.26222	8	ME1
Hbb-bs	ENSMUSG00000052305	hemoglobin, beta adult s chain [Source:MGI Symbol;Acc:MGI:5474852]	2.262	4	ME6
Hfe	ENSMUSG00000006611	homeostatic iron regulator [Source:MGI Symbol;Acc:MGI:109191]	2.26179	15	ME1
Fcer1g	ENSMUSG00000058715	Fc receptor, IgE, high affinity I, gamma polypeptide [Source:MGI Symbol;Acc:MGI:95496]	2.26115	4	ME1
H2-Ab1	ENSMUSG00000073421	histocompatibility 2, class II antigen A, beta 1 [Source:MGI Symbol;Acc:MGI:103070]	2.2607	6	ME1
Dock2	ENSMUSG00000020143	dedicator of cyto-kinesis 2 [Source:MGI Symbol;Acc:MGI:2149010]	2.25739	11	ME1
Ppp4r1	ENSMUSG00000061950	protein phosphatase 4, regulatory subunit 1 [Source:MGI Symbol;Acc:MGI:1917601]	2.25572	9	ME2
Gfod2	ENSMUSG00000013150	glucose-fructose oxidoreductase domain containing 2 [Source:MGI Symbol;Acc:MGI:1917825]	2.25468	5	ME5
P3h1	ENSMUSG00000028641	prolyl 3-hydroxylase 1 [Source:MGI Symbol;Acc:MGI:1888921]	2.25233	20	ME2
Tmem176a	ENSMUSG00000023367	transmembrane protein 176A [Source:MGI Symbol;Acc:MGI:1913308]	2.2495	6	ME1
Ccdc28b	ENSMUSG00000028795	coiled coil domain containing 28B [Source:MGI Symbol;Acc:MGI:1913514]	2.24922	7	ME6
Ccdc8	ENSMUSG00000041117	coiled-coil domain containing 8 [Source:MGI Symbol;Acc:MGI:3612184]	2.24783	10	ME2
H2-Q6	ENSMUSG00000073409	histocompatibility 2, Q region locus 6 [Source:MGI Symbol;Acc:MGI:95935]	2.2467	6	ME1
Rlf	ENSMUSG00000049878	rearranged L-myc fusion sequence [Source:MGI Symbol;Acc:MGI:1924705]	2.24596	1	ME4
Kctd5	ENSMUSG00000016946	potassium channel tetramerisation domain containing 5 [Source:MGI Symbol;Acc:MGI:1916509]	2.24583	10	ME6
Armcx1	ENSMUSG00000033460	armadillo repeat containing, X-linked 1 [Source:MGI Symbol;Acc:MGI:1925498]	2.24565	1	ME2
Sh3d19	ENSMUSG00000028082	SH3 domain protein D19 [Source:MGI Symbol;Acc:MGI:1350923]	2.24533	2	ME2
Myo1c	ENSMUSG00000017774	myosin IC [Source:MGI Symbol;Acc:MGI:106612]	2.2427	3	ME2
Lama3	ENSMUSG00000024421	laminin, alpha 3 [Source:MGI Symbol;Acc:MGI:99909]	2.24144	6	ME4
Pgrmc1	ENSMUSG00000006373	progesterone receptor membrane component 1 [Source:MGI Symbol;Acc:MGI:1858305]	2.24123	2	ME6
Zhx3	ENSMUSG00000035877	zinc fingers and homeoboxes 3 [Source:MGI Symbol;Acc:MGI:2444772]	2.24027	7	ME2
Dnajb11	ENSMUSG00000004460	DnaJ heat shock protein family (Hsp40) member B11 [Source:MGI Symbol;Acc:MGI:1915088]	2.24017	9	ME5
Coro2a	ENSMUSG00000028337	coronin, actin binding protein 2A [Source:MGI Symbol;Acc:MGI:1345966]	2.24013	1	ME1
Foxj2	ENSMUSG00000003154	forkhead box J2 [Source:MGI Symbol;Acc:MGI:1926805]	2.23896	2	ME2
Mars2	ENSMUSG00000046994	methionine-tRNA synthetase 2 (mitochondrial) [Source:MGI Symbol;Acc:MGI:2444136]	2.23815	3	ME4
Cyb5r3	ENSMUSG00000018042	cytochrome b5 reductase 3 [Source:MGI Symbol;Acc:MGI:94893]	2.23803	5	ME6
Ntng2	ENSMUSG00000035513	netrin G2 [Source:MGI Symbol;Acc:MGI:2159341]	2.23784	7	ME1
Cx3cl1	ENSMUSG00000031778	chemokine (C-X3-C motif) ligand 1 [Source:MGI Symbol;Acc:MGI:1097153]	2.2376	8	ME1
Ncf2	ENSMUSG00000026480	neutrophil cytosolic factor 2 [Source:MGI Symbol;Acc:MGI:97284]	2.23613	5	ME1
Irf8	ENSMUSG00000041515	interferon regulatory factor 8 [Source:MGI Symbol;Acc:MGI:96395]	2.23561	7	ME1
Pdzd2	ENSMUSG00000022197	PDZ domain containing 2 [Source:MGI Symbol;Acc:MGI:1922394]	2.23496	1	ME4
Abtb1	ENSMUSG00000030083	ankyrin repeat and BTB (POZ) domain containing 1 [Source:MGI Symbol;Acc:MGI:1933148]	2.23392	1	ME3
Mir5125	ENSMUSG00000092981	microRNA 5125 [Source:MGI Symbol;Acc:MGI:4950450]	2.23329	3	ME2
Micu1	ENSMUSG00000020111	mitochondrial calcium uptake 1 [Source:MGI Symbol;Acc:MGI:2384909]	2.2319	10	ME4
Leprot	ENSMUSG00000035212	leptin receptor overlapping transcript [Source:MGI Symbol;Acc:MGI:2687005]	2.23006	5	ME1
Slfn5	ENSMUSG00000054404	schlafen 5 [Source:MGI Symbol;Acc:MGI:1329004]	2.22796	2	ME4
Hbp1	ENSMUSG00000002996	high mobility group box transcription factor 1 [Source:MGI Symbol;Acc:MGI:894659]	2.22786	7	ME3
Xpa	ENSMUSG00000028329	xeroderma pigmentosum, complementation group A [Source:MGI Symbol;Acc:MGI:99135]	2.22733	2	ME3
Mtif2	ENSMUSG00000020459	mitochondrial translational initiation factor 2 [Source:MGI Symbol;Acc:MGI:1924034]	2.22517	3	ME4
Dusp1	ENSMUSG00000024190	dual specificity phosphatase 1 [Source:MGI Symbol;Acc:MGI:105120]	2.22085	7	ME6
Pdcd4	ENSMUSG00000024975	programmed cell death 4 [Source:MGI Symbol;Acc:MGI:107490]	2.21558	5	ME3
Podn	ENSMUSG00000028600	podocan [Source:MGI Symbol;Acc:MGI:2674939]	2.21517	4	ME3
Csnk1a1	ENSMUSG00000024576	casein kinase 1, alpha 1 [Source:MGI Symbol;Acc:MGI:1934950]	2.2148	2	ME4
Spats2l	ENSMUSG00000038305	spermatogenesis associated, serine-rich 2-like [Source:MGI Symbol;Acc:MGI:1914448]	2.21468	8	ME2
Mxd4	ENSMUSG00000037235	Max dimerization protein 4 [Source:MGI Symbol;Acc:MGI:104991]	2.21392	1	ME2
Adam19	ENSMUSG00000011256	a disintegrin and metallopeptidase domain 19 (meltrin beta) [Source:MGI Symbol;Acc:MGI:105377]	2.21179	4	ME2
Lpin3	ENSMUSG00000027412	lipin 3 [Source:MGI Symbol;Acc:MGI:1891342]	2.21175	7	ME3
Fermt3	ENSMUSG00000024965	fermitin family member 3 [Source:MGI Symbol;Acc:MGI:2147790]	2.21082	2	ME1
Brwd3	ENSMUSG00000063663	bromodomain and WD repeat domain containing 3 [Source:MGI Symbol;Acc:MGI:3029414]	2.20965	2	ME4
Mgst1	ENSMUSG00000008540	microsomal glutathione S-transferase 1 [Source:MGI Symbol;Acc:MGI:1913850]	2.20858	3	ME6
Trim30a	ENSMUSG00000030921	tripartite motif-containing 30A [Source:MGI Symbol;Acc:MGI:98178]	2.20793	2	ME1
Fat4	ENSMUSG00000046743	FAT atypical cadherin 4 [Source:MGI Symbol;Acc:MGI:3045256]	2.20792	3	ME4
Acadvl	ENSMUSG00000018574	acyl-Coenzyme A dehydrogenase, very long chain [Source:MGI Symbol;Acc:MGI:895149]	2.20505	5	ME6
Fam136a	ENSMUSG00000057497	family with sequence similarity 136, member A [Source:MGI Symbol;Acc:MGI:1913738]	2.20466	1	ME6
Man2b2	ENSMUSG00000029119	mannosidase 2, alpha B2 [Source:MGI Symbol;Acc:MGI:1195262]	2.20377	4	ME1
Elovl5	ENSMUSG00000032349	ELOVL family member 5, elongation of long chain fatty acids (yeast) [Source:MGI Symbol;Acc:MGI:1916051]	2.20315	7	ME6
Vwf	ENSMUSG00000001930	Von Willebrand factor [Source:MGI Symbol;Acc:MGI:98941]	2.20248	2	ME1
Fam98a	ENSMUSG00000002017	family with sequence similarity 98, member A [Source:MGI Symbol;Acc:MGI:1919972]	2.20234	4	ME5
Gnb4	ENSMUSG00000027669	guanine nucleotide binding protein (G protein), beta 4 [Source:MGI Symbol;Acc:MGI:104581]	2.20216	3	ME2
Slc7a2	ENSMUSG00000031596	solute carrier family 7 (cationic amino acid transporter, y+ system), member 2 [Source:MGI Symbol;Acc:MGI:99828]	2.20148	2	ME3
Slc41a1	ENSMUSG00000013275	solute carrier family 41, member 1 [Source:MGI Symbol;Acc:MGI:2444823]	2.20137	3	ME3
Txnip	ENSMUSG00000038393	thioredoxin interacting protein [Source:MGI Symbol;Acc:MGI:1889549]	2.19919	5	ME3
Mlph	ENSMUSG00000026303	melanophilin [Source:MGI Symbol;Acc:MGI:2176380]	2.19864	1	ME1
Rasip1	ENSMUSG00000044562	Ras interacting protein 1 [Source:MGI Symbol;Acc:MGI:1917153]	2.19851	4	ME2
Smyd3	ENSMUSG00000055067	SET and MYND domain containing 3 [Source:MGI Symbol;Acc:MGI:1916976]	2.19836	3	ME3
Vps11	ENSMUSG00000032127	VPS11, CORVET/HOPS core subunit [Source:MGI Symbol;Acc:MGI:1918982]	2.197	6	ME3
Ildr2	ENSMUSG00000040612	immunoglobulin-like domain containing receptor 2 [Source:MGI Symbol;Acc:MGI:1196370]	2.1961	4	ME4
Pja1	ENSMUSG00000034403	praja ring finger ubiquitin ligase 1 [Source:MGI Symbol;Acc:MGI:1101765]	2.1959	9	ME6
Cipc	ENSMUSG00000034157	CLOCK interacting protein, circadian [Source:MGI Symbol;Acc:MGI:1919185]	2.19446	7	ME3
Chic2	ENSMUSG00000029229	cysteine-rich hydrophobic domain 2 [Source:MGI Symbol;Acc:MGI:1921527]	2.19349	5	ME3
Senp6	ENSMUSG00000034252	SUMO/sentrin specific peptidase 6 [Source:MGI Symbol;Acc:MGI:1922075]	2.1926	3	ME4
Inpp5d	ENSMUSG00000026288	inositol polyphosphate-5-phosphatase D [Source:MGI Symbol;Acc:MGI:107357]	2.19166	2	ME1
Slamf9	ENSMUSG00000026548	SLAM family member 9 [Source:MGI Symbol;Acc:MGI:1923692]	2.18944	2	ME1
Marcksl1	ENSMUSG00000047945	MARCKS-like 1 [Source:MGI Symbol;Acc:MGI:97143]	2.18546	1	ME1
Rnf122	ENSMUSG00000039328	ring finger protein 122 [Source:MGI Symbol;Acc:MGI:1916117]	2.18418	3	ME6
Vim	ENSMUSG00000026728	vimentin [Source:MGI Symbol;Acc:MGI:98932]	2.18337	1	ME1
Alas2	ENSMUSG00000025270	aminolevulinic acid synthase 2, erythroid [Source:MGI Symbol;Acc:MGI:87990]	2.18066	4	ME6
Thoc2	ENSMUSG00000037475	THO complex 2 [Source:MGI Symbol;Acc:MGI:2442413]	2.17981	1	ME4
Larp4b	ENSMUSG00000033499	La ribonucleoprotein domain family, member 4B [Source:MGI Symbol;Acc:MGI:106330]	2.17904	1	ME4
Retreg1	ENSMUSG00000022270	reticulophagy regulator 1 [Source:MGI Symbol;Acc:MGI:1913520]	2.1776	5	ME3
Sult1a1	ENSMUSG00000030711	sulfotransferase family 1A, phenol-preferring, member 1 [Source:MGI Symbol;Acc:MGI:102896]	2.17686	3	ME3
Rpl4	ENSMUSG00000032399	ribosomal protein L4 [Source:MGI Symbol;Acc:MGI:1915141]	2.17639	3	ME3
Tmem176b	ENSMUSG00000029810	transmembrane protein 176B [Source:MGI Symbol;Acc:MGI:1916348]	2.17558	1	ME1
Vps13a	ENSMUSG00000046230	vacuolar protein sorting 13A [Source:MGI Symbol;Acc:MGI:2444304]	2.17464	1	ME4
Zc3h12a	ENSMUSG00000042677	zinc finger CCCH type containing 12A [Source:MGI Symbol;Acc:MGI:2385891]	2.17161	1	ME1
Col6a3	ENSMUSG00000048126	collagen, type VI, alpha 3 [Source:MGI Symbol;Acc:MGI:88461]	2.17006	8	ME2
Chordc1	ENSMUSG00000001774	cysteine and histidine-rich domain (CHORD)-containing, zinc-binding protein 1 [Source:MGI Symbol;Acc:MGI:1914167]	2.1691	1	ME5
Gpr137b	ENSMUSG00000021306	G protein-coupled receptor 137B [Source:MGI Symbol;Acc:MGI:1891463]	2.16908	5	ME1
Cbr1	ENSMUSG00000051483	carbonyl reductase 1 [Source:MGI Symbol;Acc:MGI:88284]	2.16464	1	ME6
Cd163	ENSMUSG00000008845	CD163 antigen [Source:MGI Symbol;Acc:MGI:2135946]	2.16066	2	ME1
Naip5	ENSMUSG00000071203	NLR family, apoptosis inhibitory protein 5 [Source:MGI Symbol;Acc:MGI:1298220]	2.158	2	ME1
Npc2	ENSMUSG00000021242	NPC intracellular cholesterol transporter 2 [Source:MGI Symbol;Acc:MGI:1915213]	2.15716	4	ME1
Asrgl1	ENSMUSG00000024654	asparaginase like 1 [Source:MGI Symbol;Acc:MGI:1913764]	2.15709	3	ME5
Igtp	ENSMUSG00000078853	interferon gamma induced GTPase [Source:MGI Symbol;Acc:MGI:107729]	2.15372	1	ME1
Clec1a	ENSMUSG00000033082	C-type lectin domain family 1, member a [Source:MGI Symbol;Acc:MGI:2444151]	2.15344	1	ME1
Iigp1	ENSMUSG00000054072	interferon inducible GTPase 1 [Source:MGI Symbol;Acc:MGI:1926259]	2.14524	1	ME1
Homer1	ENSMUSG00000007617	homer scaffolding protein 1 [Source:MGI Symbol;Acc:MGI:1347345]	2.14481	1	ME4
Calcoco1	ENSMUSG00000023055	calcium binding and coiled coil domain 1 [Source:MGI Symbol;Acc:MGI:1914738]	2.14175	1	ME3
C1qc	ENSMUSG00000036896	complement component 1, q subcomponent, C chain [Source:MGI Symbol;Acc:MGI:88225]	2.14015	2	ME1
Foxo3	ENSMUSG00000048756	forkhead box O3 [Source:MGI Symbol;Acc:MGI:1890081]	2.13977	1	ME4
Osmr	ENSMUSG00000022146	oncostatin M receptor [Source:MGI Symbol;Acc:MGI:1330819]	2.13868	2	ME1
Pclo	ENSMUSG00000061601	piccolo (presynaptic cytomatrix protein) [Source:MGI Symbol;Acc:MGI:1349390]	2.13845	2	ME4
Tdg	ENSMUSG00000034674	thymine DNA glycosylase [Source:MGI Symbol;Acc:MGI:108247]	2.13787	4	ME2
Parp4	ENSMUSG00000054509	poly (ADP-ribose) polymerase family, member 4 [Source:MGI Symbol;Acc:MGI:2685589]	2.13462	4	ME4
P4ha1	ENSMUSG00000019916	procollagen-proline, 2-oxoglutarate 4-dioxygenase (proline 4-hydroxylase), alpha 1 polypeptide [Source:MGI Symbol;Acc:MGI:97463]	2.1336	2	ME5
Snhg11	ENSMUSG00000044349	small nucleolar RNA host gene 11 [Source:MGI Symbol;Acc:MGI:2441845]	2.13277	1	ME3
Lgmn	ENSMUSG00000021190	legumain [Source:MGI Symbol;Acc:MGI:1330838]	2.12921	2	ME1
Arap3	ENSMUSG00000024451	ArfGAP with RhoGAP domain, ankyrin repeat and PH domain 3 [Source:MGI Symbol;Acc:MGI:2147274]	2.12754	2	ME2
Gng12	ENSMUSG00000036402	guanine nucleotide binding protein (G protein), gamma 12 [Source:MGI Symbol;Acc:MGI:1336171]	2.12647	1	ME2
Ccdc25	ENSMUSG00000022035	coiled-coil domain containing 25 [Source:MGI Symbol;Acc:MGI:1914429]	2.12061	2	ME5
Mertk	ENSMUSG00000014361	MER proto-oncogene tyrosine kinase [Source:MGI Symbol;Acc:MGI:96965]	2.12031	5	ME1
Adamts7	ENSMUSG00000032363	a disintegrin-like and metallopeptidase (reprolysin type) with thrombospondin type 1 motif, 7 [Source:MGI Symbol;Acc:MGI:1347346]	2.1203	4	ME2
Shank3	ENSMUSG00000022623	SH3 and multiple ankyrin repeat domains 3 [Source:MGI Symbol;Acc:MGI:1930016]	2.11567	2	ME2
6530402F18Rik	ENSMUSG00000079499	RIKEN cDNA 6530402F18 gene [Source:MGI Symbol;Acc:MGI:1923470]	2.11214	3	ME1
Tsga10	ENSMUSG00000060771	testis specific 10 [Source:MGI Symbol;Acc:MGI:2685063]	2.11182	1	ME4
Paip2	ENSMUSG00000037058	polyadenylate-binding protein-interacting protein 2 [Source:MGI Symbol;Acc:MGI:1915119]	2.10946	1	ME6
Dsn1	ENSMUSG00000027635	DSN1 homolog, MIS12 kinetochore complex component [Source:MGI Symbol;Acc:MGI:1914184]	2.10592	3	ME1
Ube2h	ENSMUSG00000039159	ubiquitin-conjugating enzyme E2H [Source:MGI Symbol;Acc:MGI:104632]	2.10216	1	ME2
Cnppd1	ENSMUSG00000033159	cyclin Pas1/PHO80 domain containing 1 [Source:MGI Symbol;Acc:MGI:1916421]	2.09159	3	ME3
Tcaf1	ENSMUSG00000036667	TRPM8 channel-associated factor 1 [Source:MGI Symbol;Acc:MGI:1914665]	2.08994	1	ME2
Ahnak	ENSMUSG00000069833	AHNAK nucleoprotein (desmoyokin) [Source:MGI Symbol;Acc:MGI:1316648]	2.08399	1	ME1
Gspt1	ENSMUSG00000062203	G1 to S phase transition 1 [Source:MGI Symbol;Acc:MGI:1316728]	2.08398	1	ME4
Sfpq	ENSMUSG00000028820	splicing factor proline/glutamine rich (polypyrimidine tract binding protein associated) [Source:MGI Symbol;Acc:MGI:1918764]	2.08332	2	ME4
9530068E07Rik	ENSMUSG00000036275	RIKEN cDNA 9530068E07 gene [Source:MGI Symbol;Acc:MGI:2654705]	2.07818	1	ME2
Spsb3	ENSMUSG00000024160	splA/ryanodine receptor domain and SOCS box containing 3 [Source:MGI Symbol;Acc:MGI:1891471]	2.07285	1	ME5
Smpdl3a	ENSMUSG00000019872	sphingomyelin phosphodiesterase, acid-like 3A [Source:MGI Symbol;Acc:MGI:1931437]	2.07235	1	ME6
Cdk2	ENSMUSG00000025358	cyclin-dependent kinase 2 [Source:MGI Symbol;Acc:MGI:104772]	2.06837	1	ME2
Angptl4	ENSMUSG00000002289	angiopoietin-like 4 [Source:MGI Symbol;Acc:MGI:1888999]	2.06782	4	ME6
Tram2	ENSMUSG00000041779	translocating chain-associating membrane protein 2 [Source:MGI Symbol;Acc:MGI:1924817]	2.06195	1	ME2
Sppl2b	ENSMUSG00000035206	signal peptide peptidase like 2B [Source:MGI Symbol;Acc:MGI:1920468]	2.05264	2	ME2
Mcf2l	ENSMUSG00000031442	mcf.2 transforming sequence-like [Source:MGI Symbol;Acc:MGI:103263]	2.0524	1	ME6
4921524J17Rik	ENSMUSG00000036934	RIKEN cDNA 4921524J17 gene [Source:MGI Symbol;Acc:MGI:1913964]	2.05135	1	ME6
Maz	ENSMUSG00000030678	MYC-associated zinc finger protein (purine-binding transcription factor) [Source:MGI Symbol;Acc:MGI:1338823]	2.04815	1	ME2
Bfar	ENSMUSG00000022684	bifunctional apoptosis regulator [Source:MGI Symbol;Acc:MGI:1914368]	2.04606	1	ME6
Atad2b	ENSMUSG00000052812	ATPase family, AAA domain containing 2B [Source:MGI Symbol;Acc:MGI:2444798]	2.04251	1	ME4
Efnb1	ENSMUSG00000031217	ephrin B1 [Source:MGI Symbol;Acc:MGI:102708]	2.04249	1	ME2
Camkk2	ENSMUSG00000029471	calcium/calmodulin-dependent protein kinase kinase 2, beta [Source:MGI Symbol;Acc:MGI:2444812]	2.02769	1	ME2
Agrn	ENSMUSG00000041936	agrin [Source:MGI Symbol;Acc:MGI:87961]	2.02492	1	ME2
Klf13	ENSMUSG00000052040	Kruppel-like factor 13 [Source:MGI Symbol;Acc:MGI:1354948]	2.02107	1	ME3
Pik3r1	ENSMUSG00000041417	phosphoinositide-3-kinase regulatory subunit 1 [Source:MGI Symbol;Acc:MGI:97583]	2.02055	1	ME4
Dchs1	ENSMUSG00000036862	dachsous cadherin related 1 [Source:MGI Symbol;Acc:MGI:2685011]	2.02044	1	ME2
AI464131	ENSMUSG00000046312	myogenesis regulating glycosidase (putative) [Source:MGI Symbol;Acc:MGI:2140300]	2.00872	1	ME6
Crebrf	ENSMUSG00000048249	CREB3 regulatory factor [Source:MGI Symbol;Acc:MGI:1924378]	2.00707	1	ME4
Josd2	ENSMUSG00000038695	Josephin domain containing 2 [Source:MGI Symbol;Acc:MGI:1913374]	2.00444	1	ME5
Arl4d	ENSMUSG00000034936	ADP-ribosylation factor-like 4D [Source:MGI Symbol;Acc:MGI:1933155]	1.97681	1	ME6
Lmbr1l	ENSMUSG00000022999	limb region 1 like [Source:MGI Symbol;Acc:MGI:1289247]	1.97427	1	ME3
Kmt5c	ENSMUSG00000059851	lysine methyltransferase 5C [Source:MGI Symbol;Acc:MGI:2385262]	1.96974	1	ME2
Fam120c	ENSMUSG00000025262	family with sequence similarity 120, member C [Source:MGI Symbol;Acc:MGI:2387687]	1.96658	1	ME4
Stab1	ENSMUSG00000042286	stabilin 1 [Source:MGI Symbol;Acc:MGI:2178742]	1.96132	2	ME1
Mrps2	ENSMUSG00000035772	mitochondrial ribosomal protein S2 [Source:MGI Symbol;Acc:MGI:2153089]	1.91605	1	ME5
Mki67	ENSMUSG00000031004	antigen identified by monoclonal antibody Ki 67 [Source:MGI Symbol;Acc:MGI:106035]	1.91119	1	ME1
