# Supplementary material for: The circadian rhythm: A key variable in aging?
Source: Aging Cell. 2024 Jul 30;23(11):e14268. doi: 10.1111/acel.14268 (PMC11561671; doi:10.1111/acel.14268)
Supplement: Supplementary file 8 — Table S4. [file ACEL-23-e14268-s008.xlsx]

## Sheet: NetworkNeighborAL numerical
Term ID	Term description	Observed gene count	Background gene count	Strength	False discovery rate	Matching proteins in your network (IDs)	Matching proteins in your network (labels)
CL:13974	Extracellular matrix organization	29	175	0.88	2.59e-12	10090.ENSMUSP00000000299,10090.ENSMUSP00000001147,10090.ENSMUSP00000001181,10090.ENSMUSP00000001547,10090.ENSMUSP00000002979,10090.ENSMUSP00000005532,10090.ENSMUSP00000009789,10090.ENSMUSP00000015138,10090.ENSMUSP00000019199,10090.ENSMUSP00000019992,10090.ENSMUSP00000020234,10090.ENSMUSP00000022660,10090.ENSMUSP00000027752,10090.ENSMUSP00000028280,10090.ENSMUSP00000028633,10090.ENSMUSP00000029574…	Itgb2,Col6a1,Col6a2,Col1a1,Lamb1,Nid1,P4ha1,Eln,Plod1,Lama4,Timp3,Loxl2,Lamc1,Col5a1,Fbn1,Vcam1,Col1a2,Col4a1,Col4a2,Mmp2,Mmp15,Adamts2,Itgam,Icam1,Col5a2,Col3a1,Lepre1,Col4a5,Serpinh1
CL:4654	Circadian rhythm, and PAR basic leucine zipper protein	14	23	1.45	1.92e-11	10090.ENSMUSP00000004051,10090.ENSMUSP00000021271,10090.ENSMUSP00000023024,10090.ENSMUSP00000032194,10090.ENSMUSP00000032386,10090.ENSMUSP00000046235,10090.ENSMUSP00000054719,10090.ENSMUSP00000065363,10090.ENSMUSP00000066620,10090.ENSMUSP00000069505,10090.ENSMUSP00000079693,10090.ENSMUSP00000088031,10090.ENSMUSP00000088047,10090.ENSMUSP00000099493	Hlf,Per1,Tef,Bhlhe40,Bhlhe41,Arntl,Npas2,Nfil3,Per2,Nr1d1,Dbp,Nr1d2,Cry2,Per3
CL:4657	Circadian rhythm, and PAR basic leucine zipper protein	13	18	1.52	2.6e-11	10090.ENSMUSP00000021271,10090.ENSMUSP00000023024,10090.ENSMUSP00000032194,10090.ENSMUSP00000032386,10090.ENSMUSP00000046235,10090.ENSMUSP00000054719,10090.ENSMUSP00000065363,10090.ENSMUSP00000066620,10090.ENSMUSP00000069505,10090.ENSMUSP00000079693,10090.ENSMUSP00000088031,10090.ENSMUSP00000088047,10090.ENSMUSP00000099493	Per1,Tef,Bhlhe40,Bhlhe41,Arntl,Npas2,Nfil3,Per2,Nr1d1,Dbp,Nr1d2,Cry2,Per3
CL:17248	Mixed, incl. antigen processing and presentation, and fceri mediated ca+2 mobilization	19	127	0.84	2.04e-07	10090.ENSMUSP00000003370,10090.ENSMUSP00000003912,10090.ENSMUSP00000005889,10090.ENSMUSP00000014290,10090.ENSMUSP00000027830,10090.ENSMUSP00000028683,10090.ENSMUSP00000029433,10090.ENSMUSP00000035687,10090.ENSMUSP00000041008,10090.ENSMUSP00000046105,10090.ENSMUSP00000046900,10090.ENSMUSP00000074143,10090.ENSMUSP00000078875,10090.ENSMUSP00000087947,10090.ENSMUSP00000097547,10090.ENSMUSP00000107707…	Hck,Calr,Vav1,Apbb1ip,Slamf9,Pdia3,Ptpn22,H2-M3,H2-Ab1,H2-Aa,Lat2,H2-Eb1,Fcer1g,Fyb,Fyn,Clec7a,Cd84,H2-Q6,Ptprc
CL:4564	Mixed, incl. circadian rhythm, and basic region leucine zipper	15	82	0.93	1.06e-06	10090.ENSMUSP00000004051,10090.ENSMUSP00000009550,10090.ENSMUSP00000021271,10090.ENSMUSP00000023024,10090.ENSMUSP00000032194,10090.ENSMUSP00000032386,10090.ENSMUSP00000046235,10090.ENSMUSP00000054719,10090.ENSMUSP00000065363,10090.ENSMUSP00000066620,10090.ENSMUSP00000069505,10090.ENSMUSP00000079693,10090.ENSMUSP00000088031,10090.ENSMUSP00000088047,10090.ENSMUSP00000099493	Hlf,Elk1,Per1,Tef,Bhlhe40,Bhlhe41,Arntl,Npas2,Nfil3,Per2,Nr1d1,Dbp,Nr1d2,Cry2,Per3
CL:13975	Mixed, incl. ecm-receptor interaction, and matrix metalloproteinases	17	121	0.81	2.9e-06	10090.ENSMUSP00000000299,10090.ENSMUSP00000002979,10090.ENSMUSP00000005532,10090.ENSMUSP00000015138,10090.ENSMUSP00000019992,10090.ENSMUSP00000020234,10090.ENSMUSP00000022660,10090.ENSMUSP00000027752,10090.ENSMUSP00000028633,10090.ENSMUSP00000029574,10090.ENSMUSP00000033898,10090.ENSMUSP00000033899,10090.ENSMUSP00000034187,10090.ENSMUSP00000034243,10090.ENSMUSP00000068468,10090.ENSMUSP00000083587…	Itgb2,Lamb1,Nid1,Eln,Lama4,Timp3,Loxl2,Lamc1,Fbn1,Vcam1,Col4a1,Col4a2,Mmp2,Mmp15,Itgam,Icam1,Col4a5
CL:14216	Collagen biosynthesis and modifying enzymes	12	54	1.01	5.02e-06	10090.ENSMUSP00000001147,10090.ENSMUSP00000001181,10090.ENSMUSP00000001547,10090.ENSMUSP00000009789,10090.ENSMUSP00000019199,10090.ENSMUSP00000028280,10090.ENSMUSP00000031668,10090.ENSMUSP00000040171,10090.ENSMUSP00000083620,10090.ENSMUSP00000085192,10090.ENSMUSP00000099723,10090.ENSMUSP00000126390	Col6a1,Col6a2,Col1a1,P4ha1,Plod1,Col5a1,Col1a2,Adamts2,Col5a2,Col3a1,Lepre1,Serpinh1
CL:17249	Mixed, incl. dap12 interactions, and adaptive immunity	16	116	0.8	7.89e-06	10090.ENSMUSP00000003370,10090.ENSMUSP00000003912,10090.ENSMUSP00000005889,10090.ENSMUSP00000014290,10090.ENSMUSP00000027830,10090.ENSMUSP00000028683,10090.ENSMUSP00000029433,10090.ENSMUSP00000035687,10090.ENSMUSP00000046900,10090.ENSMUSP00000078875,10090.ENSMUSP00000087947,10090.ENSMUSP00000097547,10090.ENSMUSP00000107707,10090.ENSMUSP00000120881,10090.ENSMUSP00000134550,10090.ENSMUSP00000138350	Hck,Calr,Vav1,Apbb1ip,Slamf9,Pdia3,Ptpn22,H2-M3,Lat2,Fcer1g,Fyb,Fyn,Clec7a,Cd84,H2-Q6,Ptprc
CL:4659	Circadian rhythm	7	12	1.43	2.57e-05	10090.ENSMUSP00000021271,10090.ENSMUSP00000032386,10090.ENSMUSP00000046235,10090.ENSMUSP00000054719,10090.ENSMUSP00000066620,10090.ENSMUSP00000069505,10090.ENSMUSP00000088047	Per1,Bhlhe41,Arntl,Npas2,Per2,Nr1d1,Cry2
CL:14273	Banded collagen fibril, and peptidase m12b, adam-ts2	6	7	1.6	4.29e-05	10090.ENSMUSP00000001547,10090.ENSMUSP00000028280,10090.ENSMUSP00000031668,10090.ENSMUSP00000040171,10090.ENSMUSP00000083620,10090.ENSMUSP00000085192	Col1a1,Col5a1,Col1a2,Adamts2,Col5a2,Col3a1
CL:17559	Mixed, incl. immunoglobulin v-set domain, and membrane-spanning 4-domains subfamily a member 6d/6e	11	57	0.95	5.35e-05	10090.ENSMUSP00000000696,10090.ENSMUSP00000015667,10090.ENSMUSP00000025582,10090.ENSMUSP00000032800,10090.ENSMUSP00000039059,10090.ENSMUSP00000052777,10090.ENSMUSP00000083589,10090.ENSMUSP00000089801,10090.ENSMUSP00000108573,10090.ENSMUSP00000125936,10090.ENSMUSP00000132425	Cd52,Ctss,Ms4a6d,Tyrobp,Igsf6,Pik3ap1,Lair1,Lyz2,Mpeg1,Evi2a,Ms4a6c
CL:17250	Mixed, incl. fceri mediated ca+2 mobilization, and phosphorylation of cd3 and tcr zeta chains	12	71	0.89	5.35e-05	10090.ENSMUSP00000003370,10090.ENSMUSP00000005889,10090.ENSMUSP00000014290,10090.ENSMUSP00000027830,10090.ENSMUSP00000029433,10090.ENSMUSP00000046900,10090.ENSMUSP00000078875,10090.ENSMUSP00000087947,10090.ENSMUSP00000097547,10090.ENSMUSP00000107707,10090.ENSMUSP00000120881,10090.ENSMUSP00000138350	Hck,Vav1,Apbb1ip,Slamf9,Ptpn22,Lat2,Fcer1g,Fyb,Fyn,Clec7a,Cd84,Ptprc
CL:14217	Collagen biosynthesis and modifying enzymes	10	45	1.01	5.56e-05	10090.ENSMUSP00000001147,10090.ENSMUSP00000001181,10090.ENSMUSP00000001547,10090.ENSMUSP00000009789,10090.ENSMUSP00000019199,10090.ENSMUSP00000028280,10090.ENSMUSP00000031668,10090.ENSMUSP00000040171,10090.ENSMUSP00000083620,10090.ENSMUSP00000085192	Col6a1,Col6a2,Col1a1,P4ha1,Plod1,Col5a1,Col1a2,Adamts2,Col5a2,Col3a1
CL:17568	Mixed, incl. lysozyme c, and nitrite transport	6	11	1.4	0.00022	10090.ENSMUSP00000000696,10090.ENSMUSP00000015667,10090.ENSMUSP00000025582,10090.ENSMUSP00000039059,10090.ENSMUSP00000089801,10090.ENSMUSP00000108573	Cd52,Ctss,Ms4a6d,Igsf6,Lyz2,Mpeg1
CL:17562	Mostly uncharacterized, incl. membrane-spanning 4-domains subfamily a member 6d/6e, and lysozyme c	8	29	1.11	0.00022	10090.ENSMUSP00000000696,10090.ENSMUSP00000015667,10090.ENSMUSP00000025582,10090.ENSMUSP00000039059,10090.ENSMUSP00000089801,10090.ENSMUSP00000108573,10090.ENSMUSP00000125936,10090.ENSMUSP00000132425	Cd52,Ctss,Ms4a6d,Igsf6,Lyz2,Mpeg1,Evi2a,Ms4a6c
CL:13978	Protein complex involved in cell adhesion, and laminin interactions	10	60	0.89	0.00046	10090.ENSMUSP00000000299,10090.ENSMUSP00000002979,10090.ENSMUSP00000019992,10090.ENSMUSP00000027752,10090.ENSMUSP00000029574,10090.ENSMUSP00000033898,10090.ENSMUSP00000033899,10090.ENSMUSP00000068468,10090.ENSMUSP00000083587,10090.ENSMUSP00000108553	Itgb2,Lamb1,Lama4,Lamc1,Vcam1,Col4a1,Col4a2,Itgam,Icam1,Col4a5
CL:17564	Mixed, incl. membrane-spanning 4-domains subfamily a member 6d/6e, and lysozyme c	7	23	1.15	0.00052	10090.ENSMUSP00000000696,10090.ENSMUSP00000015667,10090.ENSMUSP00000025582,10090.ENSMUSP00000039059,10090.ENSMUSP00000089801,10090.ENSMUSP00000108573,10090.ENSMUSP00000132425	Cd52,Ctss,Ms4a6d,Igsf6,Lyz2,Mpeg1,Ms4a6c
CL:7136	Mixed, incl. regulation of hsf1-mediated heat shock response, and dnaj c terminal domain	9	51	0.91	0.00091	10090.ENSMUSP00000020529,10090.ENSMUSP00000021425,10090.ENSMUSP00000025918,10090.ENSMUSP00000030118,10090.ENSMUSP00000032508,10090.ENSMUSP00000074392,10090.ENSMUSP00000078382,10090.ENSMUSP00000079306,10090.ENSMUSP00000133815	Ahsa2,Ahsa1,Stip1,Dnaja1,Fkbp4,Hsph1,Fkbp5,Hspa2,Hspa1b
CL:25305	Initial triggering of complement, and Anaphylatoxin chemotactic receptor family	7	30	1.03	0.0018	10090.ENSMUSP00000024988,10090.ENSMUSP00000036747,10090.ENSMUSP00000040246,10090.ENSMUSP00000048092,10090.ENSMUSP00000048836,10090.ENSMUSP00000069418,10090.ENSMUSP00000125531	C3,C1qc,C1qb,C3ar1,C1qa,C4b,C1s1
CL:7472	Protein processing in endoplasmic reticulum, and signal peptidase complex	10	73	0.8	0.0018	10090.ENSMUSP00000020238,10090.ENSMUSP00000030332,10090.ENSMUSP00000045456,10090.ENSMUSP00000046480,10090.ENSMUSP00000052912,10090.ENSMUSP00000068594,10090.ENSMUSP00000097747,10090.ENSMUSP00000120994,10090.ENSMUSP00000124201,10090.ENSMUSP00000126828	Hsp90b1,Gpx7,Ssr2,Ostc,Pdia6,Hyou1,Hspa5,Magt1,Herpud1,Dnajb11
CL:17251	Mixed, incl. fceri mediated ca+2 mobilization, and phosphorylation of cd3 and tcr zeta chains	9	61	0.83	0.0026	10090.ENSMUSP00000003370,10090.ENSMUSP00000005889,10090.ENSMUSP00000014290,10090.ENSMUSP00000029433,10090.ENSMUSP00000046900,10090.ENSMUSP00000078875,10090.ENSMUSP00000087947,10090.ENSMUSP00000107707,10090.ENSMUSP00000138350	Hck,Vav1,Apbb1ip,Ptpn22,Lat2,Fcer1g,Fyb,Clec7a,Ptprc
CL:17569	Mixed, incl. lysozyme c, and campath-1 antigen	4	6	1.49	0.0056	10090.ENSMUSP00000000696,10090.ENSMUSP00000015667,10090.ENSMUSP00000089801,10090.ENSMUSP00000108573	Cd52,Ctss,Lyz2,Mpeg1
CL:17679	Superoxide-generating nad(p)h oxidase activity	4	6	1.49	0.0056	10090.ENSMUSP00000015484,10090.ENSMUSP00000016094,10090.ENSMUSP00000036384,10090.ENSMUSP00000094084	Cybb,Ncf1,Rac2,Ncf4
CL:7494	Endoplasmic reticulum chaperone complex	4	6	1.49	0.0056	10090.ENSMUSP00000020238,10090.ENSMUSP00000052912,10090.ENSMUSP00000068594,10090.ENSMUSP00000126828	Hsp90b1,Pdia6,Hyou1,Dnajb11
CL:25306	Initial triggering of complement, and Anaphylatoxin chemotactic receptor family	6	25	1.05	0.0056	10090.ENSMUSP00000036747,10090.ENSMUSP00000040246,10090.ENSMUSP00000048092,10090.ENSMUSP00000048836,10090.ENSMUSP00000069418,10090.ENSMUSP00000125531	C1qc,C1qb,C3ar1,C1qa,C4b,C1s1
CL:17253	Mixed, incl. fceri mediated ca+2 mobilization, and phosphorylation of cd3 and tcr zeta chains	8	53	0.84	0.0056	10090.ENSMUSP00000003370,10090.ENSMUSP00000005889,10090.ENSMUSP00000014290,10090.ENSMUSP00000029433,10090.ENSMUSP00000078875,10090.ENSMUSP00000087947,10090.ENSMUSP00000107707,10090.ENSMUSP00000138350	Hck,Vav1,Apbb1ip,Ptpn22,Fcer1g,Fyb,Clec7a,Ptprc
CL:7473	Mixed, incl. endoplasmic reticulum chaperone complex, and unfolded protein response	7	39	0.92	0.0061	10090.ENSMUSP00000020238,10090.ENSMUSP00000030332,10090.ENSMUSP00000052912,10090.ENSMUSP00000068594,10090.ENSMUSP00000097747,10090.ENSMUSP00000124201,10090.ENSMUSP00000126828	Hsp90b1,Gpx7,Pdia6,Hyou1,Hspa5,Herpud1,Dnajb11
CL:7477	Mixed, incl. endoplasmic reticulum chaperone complex, and ken domain	5	16	1.16	0.0078	10090.ENSMUSP00000020238,10090.ENSMUSP00000052912,10090.ENSMUSP00000068594,10090.ENSMUSP00000097747,10090.ENSMUSP00000126828	Hsp90b1,Pdia6,Hyou1,Hspa5,Dnajb11
CL:13981	Laminin interactions, and Integrin beta tail domain	6	29	0.98	0.01	10090.ENSMUSP00000002979,10090.ENSMUSP00000019992,10090.ENSMUSP00000027752,10090.ENSMUSP00000033898,10090.ENSMUSP00000033899,10090.ENSMUSP00000108553	Lamb1,Lama4,Lamc1,Col4a1,Col4a2,Col4a5
CL:7474	Endoplasmic reticulum chaperone complex, and unfolded protein response	6	29	0.98	0.01	10090.ENSMUSP00000020238,10090.ENSMUSP00000030332,10090.ENSMUSP00000052912,10090.ENSMUSP00000068594,10090.ENSMUSP00000097747,10090.ENSMUSP00000126828	Hsp90b1,Gpx7,Pdia6,Hyou1,Hspa5,Dnajb11
CL:25307	Creation of C4 and C2 activators, and Complement pathway	5	19	1.09	0.014	10090.ENSMUSP00000036747,10090.ENSMUSP00000040246,10090.ENSMUSP00000048836,10090.ENSMUSP00000069418,10090.ENSMUSP00000125531	C1qc,C1qb,C1qa,C4b,C1s1
CL:14123	Matrix metalloproteinases, and Elastic fibre formation	7	47	0.84	0.0148	10090.ENSMUSP00000005532,10090.ENSMUSP00000015138,10090.ENSMUSP00000020234,10090.ENSMUSP00000022660,10090.ENSMUSP00000028633,10090.ENSMUSP00000034187,10090.ENSMUSP00000034243	Nid1,Eln,Timp3,Loxl2,Fbn1,Mmp2,Mmp15
CL:14056	Activated t cell proliferation, and cell-cell adhesion in response to extracellular stimulus	4	10	1.27	0.0178	10090.ENSMUSP00000000299,10090.ENSMUSP00000029574,10090.ENSMUSP00000068468,10090.ENSMUSP00000083587	Itgb2,Vcam1,Itgam,Icam1
CL:17180	Inflammasome complex	4	10	1.27	0.0178	10090.ENSMUSP00000027015,10090.ENSMUSP00000058611,10090.ENSMUSP00000113890,10090.ENSMUSP00000119465	Casp1,Naip5,Naip2,Aim2
CL:25308	Classical antibody-mediated complement activation, and Plasma protease C1 inhibitor	4	10	1.27	0.0178	10090.ENSMUSP00000036747,10090.ENSMUSP00000040246,10090.ENSMUSP00000048836,10090.ENSMUSP00000125531	C1qc,C1qb,C1qa,C1s1
CL:7198	Mixed, incl. telomerase holoenzyme complex assembly, and fk506 binding	4	10	1.27	0.0178	10090.ENSMUSP00000021425,10090.ENSMUSP00000025918,10090.ENSMUSP00000032508,10090.ENSMUSP00000078382	Ahsa1,Stip1,Fkbp4,Fkbp5
CL:7196	Mixed, incl. hsp90 protein binding, and hsp90 protein	5	21	1.04	0.0185	10090.ENSMUSP00000020529,10090.ENSMUSP00000021425,10090.ENSMUSP00000025918,10090.ENSMUSP00000032508,10090.ENSMUSP00000078382	Ahsa2,Ahsa1,Stip1,Fkbp4,Fkbp5
CL:26049	Mixed, incl. glutathione s-transferase, alpha class, and glutathione s-transferase theta, c-terminal	4	12	1.19	0.0271	10090.ENSMUSP00000001713,10090.ENSMUSP00000034903,10090.ENSMUSP00000046324,10090.ENSMUSP00000047551	Gstt1,Gsta4,Gstt2,Ephx1
CL:16870	Mixed, incl. apoptosis, and death-like domain superfamily	13	187	0.51	0.0311	10090.ENSMUSP00000013949,10090.ENSMUSP00000014920,10090.ENSMUSP00000020448,10090.ENSMUSP00000021413,10090.ENSMUSP00000025724,10090.ENSMUSP00000027015,10090.ENSMUSP00000029623,10090.ENSMUSP00000058611,10090.ENSMUSP00000061853,10090.ENSMUSP00000087686,10090.ENSMUSP00000113890,10090.ENSMUSP00000116742,10090.ENSMUSP00000119465	Birc3,Nol3,Irak3,Nfkbia,Il33,Casp1,Tlr2,Naip5,Tlr7,Bmf,Naip2,Tnfrsf23,Aim2
CL:14059	ICAM-3 receptor activity, and Intercellular adhesion molecule 2	3	5	1.44	0.0417	10090.ENSMUSP00000000299,10090.ENSMUSP00000068468,10090.ENSMUSP00000083587	Itgb2,Itgam,Icam1
CL:17184	AIM2 inflammasome complex, and entry of bacterium into host cell	3	5	1.44	0.0417	10090.ENSMUSP00000027015,10090.ENSMUSP00000058611,10090.ENSMUSP00000119465	Casp1,Naip5,Aim2
CL:25310	Classical antibody-mediated complement activation	3	5	1.44	0.0417	10090.ENSMUSP00000036747,10090.ENSMUSP00000040246,10090.ENSMUSP00000048836	C1qc,C1qb,C1qa

## Sheet: KEGG numerical
Term ID	Term description	Observed gene count	Background gene count	Strength	False discovery rate	Matching proteins in your network (IDs)	Matching proteins in your network (labels)
mmu05140	Leishmaniasis	14	67	0.98	5e-07	10090.ENSMUSP00000000299,10090.ENSMUSP00000009550,10090.ENSMUSP00000015484,10090.ENSMUSP00000016094,10090.ENSMUSP00000020188,10090.ENSMUSP00000021413,10090.ENSMUSP00000024988,10090.ENSMUSP00000029623,10090.ENSMUSP00000041008,10090.ENSMUSP00000046105,10090.ENSMUSP00000051619,10090.ENSMUSP00000068468,10090.ENSMUSP00000074143,10090.ENSMUSP00000094084	Itgb2,Elk1,Cybb,Ncf1,Ifngr1,Nfkbia,C3,Tlr2,H2-Ab1,H2-Aa,Mapk3,Itgam,H2-Eb1,Ncf4
mmu05134	Legionellosis	12	60	0.97	4.01e-06	10090.ENSMUSP00000000299,10090.ENSMUSP00000021413,10090.ENSMUSP00000024988,10090.ENSMUSP00000027015,10090.ENSMUSP00000027123,10090.ENSMUSP00000029623,10090.ENSMUSP00000058611,10090.ENSMUSP00000068468,10090.ENSMUSP00000079306,10090.ENSMUSP00000101718,10090.ENSMUSP00000113890,10090.ENSMUSP00000133815	Itgb2,Nfkbia,C3,Casp1,Hspd1,Tlr2,Naip5,Itgam,Hspa2,Bnip3,Naip2,Hspa1b
mmu04612	Antigen processing and presentation	13	74	0.91	4.01e-06	10090.ENSMUSP00000003912,10090.ENSMUSP00000006235,10090.ENSMUSP00000015667,10090.ENSMUSP00000028683,10090.ENSMUSP00000035687,10090.ENSMUSP00000040917,10090.ENSMUSP00000041008,10090.ENSMUSP00000046105,10090.ENSMUSP00000074143,10090.ENSMUSP00000079306,10090.ENSMUSP00000097747,10090.ENSMUSP00000133815,10090.ENSMUSP00000134550	Calr,Ctsb,Ctss,Pdia3,H2-M3,Rfxap,H2-Ab1,H2-Aa,H2-Eb1,Hspa2,Hspa5,Hspa1b,H2-Q6
mmu04933	AGE-RAGE signaling pathway in diabetic complications	15	101	0.84	4.01e-06	10090.ENSMUSP00000001547,10090.ENSMUSP00000003115,10090.ENSMUSP00000015484,10090.ENSMUSP00000029445,10090.ENSMUSP00000029574,10090.ENSMUSP00000030922,10090.ENSMUSP00000031668,10090.ENSMUSP00000033898,10090.ENSMUSP00000033899,10090.ENSMUSP00000034187,10090.ENSMUSP00000039586,10090.ENSMUSP00000051619,10090.ENSMUSP00000083587,10090.ENSMUSP00000085192,10090.ENSMUSP00000108553	Col1a1,Cdkn1b,Cybb,Nras,Vcam1,Prkcz,Col1a2,Col4a1,Col4a2,Mmp2,Serpine1,Mapk3,Icam1,Col3a1,Col4a5
mmu04710	Circadian rhythm	9	30	1.14	6.36e-06	10090.ENSMUSP00000021271,10090.ENSMUSP00000032194,10090.ENSMUSP00000032386,10090.ENSMUSP00000046235,10090.ENSMUSP00000054719,10090.ENSMUSP00000066620,10090.ENSMUSP00000069505,10090.ENSMUSP00000088047,10090.ENSMUSP00000099493	Per1,Bhlhe40,Bhlhe41,Arntl,Npas2,Per2,Nr1d1,Cry2,Per3
mmu05200	Pathways in cancer	33	528	0.46	8.17e-06	10090.ENSMUSP00000001713,10090.ENSMUSP00000002979,10090.ENSMUSP00000003115,10090.ENSMUSP00000003947,10090.ENSMUSP00000009550,10090.ENSMUSP00000013949,10090.ENSMUSP00000015612,10090.ENSMUSP00000019992,10090.ENSMUSP00000020188,10090.ENSMUSP00000020238,10090.ENSMUSP00000021413,10090.ENSMUSP00000023673,10090.ENSMUSP00000027752,10090.ENSMUSP00000029445,10090.ENSMUSP00000029559,10090.ENSMUSP00000033898…	Gstt1,Lamb1,Cdkn1b,Nqo1,Elk1,Birc3,Notch4,Lama4,Ifngr1,Hsp90b1,Nfkbia,Runx1,Lamc1,Nras,Il6ra,Col4a1,Col4a2,Mmp2,Gsta4,Rac2,Vhl,Gstt2,Mapk3,Ar,Dapk1,Zbtb16,Csf2rb2,Nfe2l2,Csf3r,Camk2b,Col4a5,Gng12,Gnb4
mmu04151	PI3K-Akt signaling pathway	25	355	0.51	3.11e-05	10090.ENSMUSP00000001147,10090.ENSMUSP00000001181,10090.ENSMUSP00000001547,10090.ENSMUSP00000002979,10090.ENSMUSP00000003115,10090.ENSMUSP00000019992,10090.ENSMUSP00000020238,10090.ENSMUSP00000022746,10090.ENSMUSP00000027752,10090.ENSMUSP00000029445,10090.ENSMUSP00000029559,10090.ENSMUSP00000029623,10090.ENSMUSP00000031668,10090.ENSMUSP00000033898,10090.ENSMUSP00000033899,10090.ENSMUSP00000051619…	Col6a1,Col6a2,Col1a1,Lamb1,Cdkn1b,Lama4,Hsp90b1,Osmr,Lamc1,Nras,Il6ra,Tlr2,Col1a2,Col4a1,Col4a2,Mapk3,Pik3ap1,Irs1,Tek,Csf3r,Vwf,Col4a5,Gng12,Gnb4,Eif4b
mmu04512	ECM-receptor interaction	12	87	0.8	5.13e-05	10090.ENSMUSP00000001147,10090.ENSMUSP00000001181,10090.ENSMUSP00000001547,10090.ENSMUSP00000002979,10090.ENSMUSP00000019992,10090.ENSMUSP00000027752,10090.ENSMUSP00000031668,10090.ENSMUSP00000033898,10090.ENSMUSP00000033899,10090.ENSMUSP00000107873,10090.ENSMUSP00000108553,10090.ENSMUSP00000137931	Col6a1,Col6a2,Col1a1,Lamb1,Lama4,Lamc1,Col1a2,Col4a1,Col4a2,Vwf,Col4a5,Agrn
mmu05133	Pertussis	11	73	0.84	5.48e-05	10090.ENSMUSP00000000299,10090.ENSMUSP00000024988,10090.ENSMUSP00000027015,10090.ENSMUSP00000036747,10090.ENSMUSP00000040245,10090.ENSMUSP00000040246,10090.ENSMUSP00000048836,10090.ENSMUSP00000051619,10090.ENSMUSP00000068468,10090.ENSMUSP00000069418,10090.ENSMUSP00000125531	Itgb2,C3,Casp1,C1qc,Irf8,C1qb,C1qa,Mapk3,Itgam,C4b,C1s1
mmu05145	Toxoplasmosis	13	106	0.75	5.48e-05	10090.ENSMUSP00000002979,10090.ENSMUSP00000013949,10090.ENSMUSP00000019992,10090.ENSMUSP00000020188,10090.ENSMUSP00000021413,10090.ENSMUSP00000027752,10090.ENSMUSP00000029623,10090.ENSMUSP00000041008,10090.ENSMUSP00000046105,10090.ENSMUSP00000051619,10090.ENSMUSP00000074143,10090.ENSMUSP00000079306,10090.ENSMUSP00000133815	Lamb1,Birc3,Lama4,Ifngr1,Nfkbia,Lamc1,Tlr2,H2-Ab1,H2-Aa,Mapk3,H2-Eb1,Hspa2,Hspa1b
mmu05150	Staphylococcus aureus infection	13	108	0.75	5.48e-05	10090.ENSMUSP00000000299,10090.ENSMUSP00000024988,10090.ENSMUSP00000036747,10090.ENSMUSP00000040246,10090.ENSMUSP00000041008,10090.ENSMUSP00000046105,10090.ENSMUSP00000048092,10090.ENSMUSP00000048836,10090.ENSMUSP00000068468,10090.ENSMUSP00000069418,10090.ENSMUSP00000074143,10090.ENSMUSP00000083587,10090.ENSMUSP00000125531	Itgb2,C3,C1qc,C1qb,H2-Ab1,H2-Aa,C3ar1,C1qa,Itgam,C4b,H2-Eb1,Icam1,C1s1
mmu04141	Protein processing in endoplasmic reticulum	16	168	0.64	5.71e-05	10090.ENSMUSP00000003912,10090.ENSMUSP00000020238,10090.ENSMUSP00000028683,10090.ENSMUSP00000030118,10090.ENSMUSP00000045456,10090.ENSMUSP00000052912,10090.ENSMUSP00000068594,10090.ENSMUSP00000074392,10090.ENSMUSP00000079306,10090.ENSMUSP00000093965,10090.ENSMUSP00000097747,10090.ENSMUSP00000099733,10090.ENSMUSP00000117347,10090.ENSMUSP00000124201,10090.ENSMUSP00000126828,10090.ENSMUSP00000133815	Calr,Hsp90b1,Pdia3,Dnaja1,Ssr2,Pdia6,Hyou1,Hsph1,Hspa2,Ganab,Hspa5,Nfe2l2,Erp29,Herpud1,Dnajb11,Hspa1b
mmu04510	Focal adhesion	17	196	0.6	8.25e-05	10090.ENSMUSP00000001147,10090.ENSMUSP00000001181,10090.ENSMUSP00000001547,10090.ENSMUSP00000002979,10090.ENSMUSP00000005889,10090.ENSMUSP00000009550,10090.ENSMUSP00000013949,10090.ENSMUSP00000019992,10090.ENSMUSP00000027752,10090.ENSMUSP00000031668,10090.ENSMUSP00000033898,10090.ENSMUSP00000033899,10090.ENSMUSP00000036384,10090.ENSMUSP00000051619,10090.ENSMUSP00000097547,10090.ENSMUSP00000107873…	Col6a1,Col6a2,Col1a1,Lamb1,Vav1,Elk1,Birc3,Lama4,Lamc1,Col1a2,Col4a1,Col4a2,Rac2,Mapk3,Fyn,Vwf,Col4a5
mmu04145	Phagosome	15	162	0.63	0.00014	10090.ENSMUSP00000000299,10090.ENSMUSP00000003912,10090.ENSMUSP00000015484,10090.ENSMUSP00000015667,10090.ENSMUSP00000016094,10090.ENSMUSP00000023486,10090.ENSMUSP00000024988,10090.ENSMUSP00000029623,10090.ENSMUSP00000035687,10090.ENSMUSP00000041008,10090.ENSMUSP00000046105,10090.ENSMUSP00000068468,10090.ENSMUSP00000074143,10090.ENSMUSP00000094084,10090.ENSMUSP00000134550	Itgb2,Calr,Cybb,Ctss,Ncf1,Tfrc,C3,Tlr2,H2-M3,H2-Ab1,H2-Aa,Itgam,H2-Eb1,Ncf4,H2-Q6
mmu05146	Amoebiasis	12	105	0.72	0.00016	10090.ENSMUSP00000000299,10090.ENSMUSP00000001547,10090.ENSMUSP00000002979,10090.ENSMUSP00000019992,10090.ENSMUSP00000027752,10090.ENSMUSP00000029623,10090.ENSMUSP00000031668,10090.ENSMUSP00000033898,10090.ENSMUSP00000033899,10090.ENSMUSP00000068468,10090.ENSMUSP00000085192,10090.ENSMUSP00000108553	Itgb2,Col1a1,Lamb1,Lama4,Lamc1,Tlr2,Col1a2,Col4a1,Col4a2,Itgam,Col3a1,Col4a5
mmu04974	Protein digestion and absorption	12	108	0.71	0.00019	10090.ENSMUSP00000001147,10090.ENSMUSP00000001181,10090.ENSMUSP00000001547,10090.ENSMUSP00000015138,10090.ENSMUSP00000028280,10090.ENSMUSP00000031668,10090.ENSMUSP00000033898,10090.ENSMUSP00000033899,10090.ENSMUSP00000083620,10090.ENSMUSP00000085192,10090.ENSMUSP00000099981,10090.ENSMUSP00000108553	Col6a1,Col6a2,Col1a1,Eln,Col5a1,Col1a2,Col4a1,Col4a2,Col5a2,Col3a1,Col15a1,Col4a5
mmu04926	Relaxin signaling pathway	13	127	0.67	0.00019	10090.ENSMUSP00000001547,10090.ENSMUSP00000021413,10090.ENSMUSP00000029445,10090.ENSMUSP00000030922,10090.ENSMUSP00000031668,10090.ENSMUSP00000033898,10090.ENSMUSP00000033899,10090.ENSMUSP00000034187,10090.ENSMUSP00000051619,10090.ENSMUSP00000085192,10090.ENSMUSP00000108553,10090.ENSMUSP00000109863,10090.ENSMUSP00000121127	Col1a1,Nfkbia,Nras,Prkcz,Col1a2,Col4a1,Col4a2,Mmp2,Mapk3,Col3a1,Col4a5,Gng12,Gnb4
mmu05152	Tuberculosis	15	170	0.61	0.00019	10090.ENSMUSP00000000299,10090.ENSMUSP00000015667,10090.ENSMUSP00000020188,10090.ENSMUSP00000024988,10090.ENSMUSP00000027123,10090.ENSMUSP00000029623,10090.ENSMUSP00000040917,10090.ENSMUSP00000041008,10090.ENSMUSP00000046105,10090.ENSMUSP00000051619,10090.ENSMUSP00000068468,10090.ENSMUSP00000074143,10090.ENSMUSP00000078875,10090.ENSMUSP00000105438,10090.ENSMUSP00000121203	Itgb2,Ctss,Ifngr1,C3,Hspd1,Tlr2,Rfxap,H2-Ab1,H2-Aa,Mapk3,Itgam,H2-Eb1,Fcer1g,Camk2b,Ctsd
mmu04610	Complement and coagulation cascades	11	92	0.74	0.00021	10090.ENSMUSP00000000299,10090.ENSMUSP00000024988,10090.ENSMUSP00000036747,10090.ENSMUSP00000039586,10090.ENSMUSP00000040246,10090.ENSMUSP00000048092,10090.ENSMUSP00000048836,10090.ENSMUSP00000068468,10090.ENSMUSP00000069418,10090.ENSMUSP00000107873,10090.ENSMUSP00000125531	Itgb2,C3,C1qc,Serpine1,C1qb,C3ar1,C1qa,Itgam,C4b,Vwf,C1s1
mmu04514	Cell adhesion molecules	14	155	0.62	0.00026	10090.ENSMUSP00000000299,10090.ENSMUSP00000023334,10090.ENSMUSP00000029574,10090.ENSMUSP00000035468,10090.ENSMUSP00000035687,10090.ENSMUSP00000041008,10090.ENSMUSP00000046105,10090.ENSMUSP00000065877,10090.ENSMUSP00000068468,10090.ENSMUSP00000074143,10090.ENSMUSP00000083587,10090.ENSMUSP00000107062,10090.ENSMUSP00000134550,10090.ENSMUSP00000138350	Itgb2,Pvrl3,Vcam1,Ntng2,H2-M3,H2-Ab1,H2-Aa,Sdc3,Itgam,H2-Eb1,Icam1,Mpzl1,H2-Q6,Ptprc
mmu05418	Fluid shear stress and atherosclerosis	13	141	0.63	0.0004	10090.ENSMUSP00000001713,10090.ENSMUSP00000003947,10090.ENSMUSP00000016094,10090.ENSMUSP00000020238,10090.ENSMUSP00000025025,10090.ENSMUSP00000029574,10090.ENSMUSP00000030922,10090.ENSMUSP00000034187,10090.ENSMUSP00000034903,10090.ENSMUSP00000036384,10090.ENSMUSP00000046324,10090.ENSMUSP00000083587,10090.ENSMUSP00000099733	Gstt1,Nqo1,Ncf1,Hsp90b1,Dusp1,Vcam1,Prkcz,Mmp2,Gsta4,Rac2,Gstt2,Icam1,Nfe2l2
mmu04066	HIF-1 signaling pathway	11	111	0.66	0.00088	10090.ENSMUSP00000003115,10090.ENSMUSP00000015484,10090.ENSMUSP00000020188,10090.ENSMUSP00000020522,10090.ENSMUSP00000023486,10090.ENSMUSP00000029559,10090.ENSMUSP00000039418,10090.ENSMUSP00000039586,10090.ENSMUSP00000051619,10090.ENSMUSP00000099862,10090.ENSMUSP00000105438	Cdkn1b,Cybb,Ifngr1,Pfkl,Tfrc,Il6ra,Vhl,Serpine1,Mapk3,Tek,Camk2b
mmu05416	Viral myocarditis	9	74	0.75	0.00094	10090.ENSMUSP00000000299,10090.ENSMUSP00000035687,10090.ENSMUSP00000036384,10090.ENSMUSP00000041008,10090.ENSMUSP00000046105,10090.ENSMUSP00000074143,10090.ENSMUSP00000083587,10090.ENSMUSP00000097547,10090.ENSMUSP00000134550	Itgb2,H2-M3,Rac2,H2-Ab1,H2-Aa,H2-Eb1,Icam1,Fyn,H2-Q6
mmu05322	Systemic lupus erythematosus	10	93	0.7	0.00094	10090.ENSMUSP00000024988,10090.ENSMUSP00000036747,10090.ENSMUSP00000040246,10090.ENSMUSP00000041008,10090.ENSMUSP00000046105,10090.ENSMUSP00000048836,10090.ENSMUSP00000069418,10090.ENSMUSP00000074143,10090.ENSMUSP00000088287,10090.ENSMUSP00000125531	C3,C1qc,C1qb,H2-Ab1,H2-Aa,C1qa,C4b,H2-Eb1,Hist2h2be,C1s1
mmu04210	Apoptosis	12	135	0.61	0.00095	10090.ENSMUSP00000006235,10090.ENSMUSP00000013949,10090.ENSMUSP00000015667,10090.ENSMUSP00000016400,10090.ENSMUSP00000021413,10090.ENSMUSP00000029445,10090.ENSMUSP00000038150,10090.ENSMUSP00000051619,10090.ENSMUSP00000064513,10090.ENSMUSP00000094083,10090.ENSMUSP00000121203,10090.ENSMUSP00000124258	Ctsb,Birc3,Ctss,Ctsz,Nfkbia,Nras,Itpr3,Mapk3,Parp3,Csf2rb2,Ctsd,Parp4
mmu05142	Chagas disease	10	100	0.66	0.0015	10090.ENSMUSP00000003912,10090.ENSMUSP00000020188,10090.ENSMUSP00000021413,10090.ENSMUSP00000024988,10090.ENSMUSP00000029623,10090.ENSMUSP00000036747,10090.ENSMUSP00000039586,10090.ENSMUSP00000040246,10090.ENSMUSP00000048836,10090.ENSMUSP00000051619	Calr,Ifngr1,Nfkbia,C3,Tlr2,C1qc,Serpine1,C1qb,C1qa,Mapk3
mmu05205	Proteoglycans in cancer	14	199	0.51	0.0024	10090.ENSMUSP00000001547,10090.ENSMUSP00000005889,10090.ENSMUSP00000009550,10090.ENSMUSP00000020234,10090.ENSMUSP00000023531,10090.ENSMUSP00000029445,10090.ENSMUSP00000029623,10090.ENSMUSP00000031668,10090.ENSMUSP00000034187,10090.ENSMUSP00000038150,10090.ENSMUSP00000044072,10090.ENSMUSP00000051619,10090.ENSMUSP00000105438,10090.ENSMUSP00000127774	Col1a1,Vav1,Elk1,Timp3,Hcls1,Nras,Tlr2,Col1a2,Mmp2,Itpr3,Hpse,Mapk3,Camk2b,Eif4b
mmu04640	Hematopoietic cell lineage	9	91	0.66	0.0033	10090.ENSMUSP00000004728,10090.ENSMUSP00000023486,10090.ENSMUSP00000029559,10090.ENSMUSP00000041008,10090.ENSMUSP00000046105,10090.ENSMUSP00000068468,10090.ENSMUSP00000074143,10090.ENSMUSP00000096061,10090.ENSMUSP00000101768	Cd33,Tfrc,Il6ra,H2-Ab1,H2-Aa,Itgam,H2-Eb1,Cd37,Csf3r
mmu05222	Small cell lung cancer	9	92	0.66	0.0033	10090.ENSMUSP00000002979,10090.ENSMUSP00000003115,10090.ENSMUSP00000013949,10090.ENSMUSP00000019992,10090.ENSMUSP00000021413,10090.ENSMUSP00000027752,10090.ENSMUSP00000033898,10090.ENSMUSP00000033899,10090.ENSMUSP00000108553	Lamb1,Cdkn1b,Birc3,Lama4,Nfkbia,Lamc1,Col4a1,Col4a2,Col4a5
mmu04713	Circadian entrainment	9	93	0.65	0.0033	10090.ENSMUSP00000021271,10090.ENSMUSP00000038150,10090.ENSMUSP00000051619,10090.ENSMUSP00000063784,10090.ENSMUSP00000066620,10090.ENSMUSP00000099493,10090.ENSMUSP00000105438,10090.ENSMUSP00000109863,10090.ENSMUSP00000121127	Per1,Itpr3,Mapk3,Adcyap1r1,Per2,Per3,Camk2b,Gng12,Gnb4
mmu04650	Natural killer cell mediated cytotoxicity	10	113	0.61	0.0033	10090.ENSMUSP00000000299,10090.ENSMUSP00000005889,10090.ENSMUSP00000020188,10090.ENSMUSP00000029445,10090.ENSMUSP00000032800,10090.ENSMUSP00000036384,10090.ENSMUSP00000051619,10090.ENSMUSP00000078875,10090.ENSMUSP00000083587,10090.ENSMUSP00000097547	Itgb2,Vav1,Ifngr1,Nras,Tyrobp,Rac2,Mapk3,Fcer1g,Icam1,Fyn
mmu04670	Leukocyte transendothelial migration	10	113	0.61	0.0033	10090.ENSMUSP00000000299,10090.ENSMUSP00000005889,10090.ENSMUSP00000015484,10090.ENSMUSP00000016094,10090.ENSMUSP00000029574,10090.ENSMUSP00000034187,10090.ENSMUSP00000036384,10090.ENSMUSP00000068468,10090.ENSMUSP00000083587,10090.ENSMUSP00000094084	Itgb2,Vav1,Cybb,Ncf1,Vcam1,Mmp2,Rac2,Itgam,Icam1,Ncf4
mmu04062	Chemokine signaling pathway	13	184	0.51	0.0033	10090.ENSMUSP00000003370,10090.ENSMUSP00000005889,10090.ENSMUSP00000016094,10090.ENSMUSP00000021413,10090.ENSMUSP00000021970,10090.ENSMUSP00000029445,10090.ENSMUSP00000030922,10090.ENSMUSP00000034230,10090.ENSMUSP00000036384,10090.ENSMUSP00000051619,10090.ENSMUSP00000090884,10090.ENSMUSP00000109863,10090.ENSMUSP00000121127	Hck,Vav1,Ncf1,Nfkbia,Cxcl14,Nras,Prkcz,Cx3cl1,Rac2,Mapk3,Dock2,Gng12,Gnb4
mmu05020	Prion disease	16	264	0.45	0.0033	10090.ENSMUSP00000015484,10090.ENSMUSP00000016094,10090.ENSMUSP00000025918,10090.ENSMUSP00000027752,10090.ENSMUSP00000036384,10090.ENSMUSP00000036747,10090.ENSMUSP00000038150,10090.ENSMUSP00000040246,10090.ENSMUSP00000048836,10090.ENSMUSP00000051619,10090.ENSMUSP00000079306,10090.ENSMUSP00000088833,10090.ENSMUSP00000094084,10090.ENSMUSP00000097547,10090.ENSMUSP00000097747,10090.ENSMUSP00000133815	Cybb,Ncf1,Stip1,Lamc1,Rac2,C1qc,Itpr3,C1qb,C1qa,Mapk3,Hspa2,Prnp,Ncf4,Fyn,Hspa5,Hspa1b
mmu05165	Human papillomavirus infection	19	342	0.41	0.0033	10090.ENSMUSP00000001147,10090.ENSMUSP00000001181,10090.ENSMUSP00000001547,10090.ENSMUSP00000002979,10090.ENSMUSP00000003115,10090.ENSMUSP00000015612,10090.ENSMUSP00000019992,10090.ENSMUSP00000026156,10090.ENSMUSP00000027752,10090.ENSMUSP00000029445,10090.ENSMUSP00000030922,10090.ENSMUSP00000031668,10090.ENSMUSP00000033898,10090.ENSMUSP00000033899,10090.ENSMUSP00000035687,10090.ENSMUSP00000051619…	Col6a1,Col6a2,Col1a1,Lamb1,Cdkn1b,Notch4,Lama4,Rfng,Lamc1,Nras,Prkcz,Col1a2,Col4a1,Col4a2,H2-M3,Mapk3,Vwf,Col4a5,H2-Q6
mmu04611	Platelet activation	10	120	0.59	0.0042	10090.ENSMUSP00000001547,10090.ENSMUSP00000014290,10090.ENSMUSP00000030922,10090.ENSMUSP00000031668,10090.ENSMUSP00000038150,10090.ENSMUSP00000051619,10090.ENSMUSP00000078875,10090.ENSMUSP00000085192,10090.ENSMUSP00000097547,10090.ENSMUSP00000107873	Col1a1,Apbb1ip,Prkcz,Col1a2,Itpr3,Mapk3,Fcer1g,Col3a1,Fyn,Vwf
mmu04915	Estrogen signaling pathway	10	130	0.55	0.0073	10090.ENSMUSP00000020238,10090.ENSMUSP00000029445,10090.ENSMUSP00000032508,10090.ENSMUSP00000034187,10090.ENSMUSP00000038150,10090.ENSMUSP00000051619,10090.ENSMUSP00000078382,10090.ENSMUSP00000079306,10090.ENSMUSP00000121203,10090.ENSMUSP00000133815	Hsp90b1,Nras,Fkbp4,Mmp2,Itpr3,Mapk3,Fkbp5,Hspa2,Ctsd,Hspa1b
mmu05163	Human cytomegalovirus infection	14	236	0.44	0.0083	10090.ENSMUSP00000003912,10090.ENSMUSP00000009550,10090.ENSMUSP00000021413,10090.ENSMUSP00000028683,10090.ENSMUSP00000029445,10090.ENSMUSP00000029559,10090.ENSMUSP00000034230,10090.ENSMUSP00000035687,10090.ENSMUSP00000036384,10090.ENSMUSP00000038150,10090.ENSMUSP00000051619,10090.ENSMUSP00000109863,10090.ENSMUSP00000121127,10090.ENSMUSP00000134550	Calr,Elk1,Nfkbia,Pdia3,Nras,Il6ra,Cx3cl1,H2-M3,Rac2,Itpr3,Mapk3,Gng12,Gnb4,H2-Q6
mmu05206	MicroRNAs in cancer	11	158	0.51	0.0084	10090.ENSMUSP00000003115,10090.ENSMUSP00000009058,10090.ENSMUSP00000015612,10090.ENSMUSP00000020234,10090.ENSMUSP00000020991,10090.ENSMUSP00000028071,10090.ENSMUSP00000029445,10090.ENSMUSP00000051619,10090.ENSMUSP00000063795,10090.ENSMUSP00000080419,10090.ENSMUSP00000087686	Cdkn1b,Abcb1b,Notch4,Timp3,Dnmt3a,Bmi1,Nras,Mapk3,Irs1,Ezh2,Bmf
mmu00982	Drug metabolism - cytochrome P450	7	68	0.68	0.0087	10090.ENSMUSP00000001713,10090.ENSMUSP00000026013,10090.ENSMUSP00000031982,10090.ENSMUSP00000034903,10090.ENSMUSP00000044405,10090.ENSMUSP00000046324,10090.ENSMUSP00000056276	Gstt1,Maoa,Hpgds,Gsta4,Fmo2,Gstt2,Aldh3b1
mmu04140	Autophagy - animal	10	137	0.53	0.0096	10090.ENSMUSP00000006235,10090.ENSMUSP00000029445,10090.ENSMUSP00000030399,10090.ENSMUSP00000033570,10090.ENSMUSP00000051619,10090.ENSMUSP00000063795,10090.ENSMUSP00000076666,10090.ENSMUSP00000101718,10090.ENSMUSP00000107297,10090.ENSMUSP00000121203	Ctsb,Nras,Rragc,Igbp1,Mapk3,Irs1,Dapk1,Bnip3,Camkk2,Ctsd
mmu04621	NOD-like receptor signaling pathway	12	191	0.46	0.0108	10090.ENSMUSP00000006235,10090.ENSMUSP00000013949,10090.ENSMUSP00000015484,10090.ENSMUSP00000021413,10090.ENSMUSP00000027015,10090.ENSMUSP00000038150,10090.ENSMUSP00000051619,10090.ENSMUSP00000058611,10090.ENSMUSP00000098303,10090.ENSMUSP00000112833,10090.ENSMUSP00000113890,10090.ENSMUSP00000119465	Ctsb,Birc3,Cybb,Nfkbia,Casp1,Itpr3,Mapk3,Naip5,P2rx7,Card6,Naip2,Aim2
mmu05164	Influenza A	11	167	0.48	0.0116	10090.ENSMUSP00000020188,10090.ENSMUSP00000021413,10090.ENSMUSP00000025724,10090.ENSMUSP00000027015,10090.ENSMUSP00000041008,10090.ENSMUSP00000046105,10090.ENSMUSP00000051619,10090.ENSMUSP00000061853,10090.ENSMUSP00000074143,10090.ENSMUSP00000083587,10090.ENSMUSP00000099650	Ifngr1,Nfkbia,Il33,Casp1,H2-Ab1,H2-Aa,Mapk3,Tlr7,H2-Eb1,Icam1,Kpna6
mmu05170	Human immunodeficiency virus 1 infection	13	222	0.43	0.012	10090.ENSMUSP00000003912,10090.ENSMUSP00000021413,10090.ENSMUSP00000028683,10090.ENSMUSP00000029445,10090.ENSMUSP00000029623,10090.ENSMUSP00000033326,10090.ENSMUSP00000035687,10090.ENSMUSP00000036384,10090.ENSMUSP00000038150,10090.ENSMUSP00000051619,10090.ENSMUSP00000109863,10090.ENSMUSP00000121127,10090.ENSMUSP00000134550	Calr,Nfkbia,Pdia3,Nras,Tlr2,Wee1,H2-M3,Rac2,Itpr3,Mapk3,Gng12,Gnb4,H2-Q6
mmu04662	B cell receptor signaling pathway	7	75	0.63	0.0131	10090.ENSMUSP00000005889,10090.ENSMUSP00000021413,10090.ENSMUSP00000029445,10090.ENSMUSP00000036384,10090.ENSMUSP00000051619,10090.ENSMUSP00000052777,10090.ENSMUSP00000077546	Vav1,Nfkbia,Nras,Rac2,Mapk3,Pik3ap1,Pirb
mmu04940	Type I diabetes mellitus	6	57	0.69	0.0154	10090.ENSMUSP00000027123,10090.ENSMUSP00000035687,10090.ENSMUSP00000041008,10090.ENSMUSP00000046105,10090.ENSMUSP00000074143,10090.ENSMUSP00000134550	Hspd1,H2-M3,H2-Ab1,H2-Aa,H2-Eb1,H2-Q6
mmu05135	Yersinia infection	9	124	0.53	0.0154	10090.ENSMUSP00000005889,10090.ENSMUSP00000021413,10090.ENSMUSP00000027015,10090.ENSMUSP00000036384,10090.ENSMUSP00000051619,10090.ENSMUSP00000077342,10090.ENSMUSP00000087947,10090.ENSMUSP00000092268,10090.ENSMUSP00000106534	Vav1,Nfkbia,Casp1,Rac2,Mapk3,Skap2,Fyb,Wipf1,Arhgef7
mmu04659	Th17 cell differentiation	8	101	0.56	0.0155	10090.ENSMUSP00000020188,10090.ENSMUSP00000021413,10090.ENSMUSP00000023673,10090.ENSMUSP00000029559,10090.ENSMUSP00000041008,10090.ENSMUSP00000046105,10090.ENSMUSP00000051619,10090.ENSMUSP00000074143	Ifngr1,Nfkbia,Runx1,Il6ra,H2-Ab1,H2-Aa,Mapk3,H2-Eb1
mmu04726	Serotonergic synapse	9	126	0.52	0.016	10090.ENSMUSP00000023083,10090.ENSMUSP00000025025,10090.ENSMUSP00000026013,10090.ENSMUSP00000029445,10090.ENSMUSP00000038150,10090.ENSMUSP00000051619,10090.ENSMUSP00000109863,10090.ENSMUSP00000112436,10090.ENSMUSP00000121127	Cyp2d22,Dusp1,Maoa,Nras,Itpr3,Mapk3,Gng12,Cacna1a,Gnb4
mmu04142	Lysosome	9	127	0.52	0.0165	10090.ENSMUSP00000006235,10090.ENSMUSP00000015667,10090.ENSMUSP00000016400,10090.ENSMUSP00000021390,10090.ENSMUSP00000030434,10090.ENSMUSP00000043167,10090.ENSMUSP00000104294,10090.ENSMUSP00000118415,10090.ENSMUSP00000121203	Ctsb,Ctss,Ctsz,Galc,Fuca1,Gns,Cd68,Laptm5,Ctsd
mmu05310	Asthma	4	24	0.89	0.0177	10090.ENSMUSP00000041008,10090.ENSMUSP00000046105,10090.ENSMUSP00000074143,10090.ENSMUSP00000078875	H2-Ab1,H2-Aa,H2-Eb1,Fcer1g
mmu05167	Kaposi sarcoma-associated herpesvirus infection	12	210	0.42	0.0183	10090.ENSMUSP00000003370,10090.ENSMUSP00000020188,10090.ENSMUSP00000021413,10090.ENSMUSP00000024988,10090.ENSMUSP00000029445,10090.ENSMUSP00000035687,10090.ENSMUSP00000038150,10090.ENSMUSP00000051619,10090.ENSMUSP00000083587,10090.ENSMUSP00000109863,10090.ENSMUSP00000121127,10090.ENSMUSP00000134550	Hck,Ifngr1,Nfkbia,C3,Nras,H2-M3,Itpr3,Mapk3,Icam1,Gng12,Gnb4,H2-Q6
mmu00310	Lysine degradation	6	61	0.66	0.0184	10090.ENSMUSP00000019199,10090.ENSMUSP00000058940,10090.ENSMUSP00000080419,10090.ENSMUSP00000100002,10090.ENSMUSP00000104223,10090.ENSMUSP00000117410	Plod1,Whsc1,Ezh2,Ehmt1,Suv420h2,Smyd3
mmu05132	Salmonella infection	12	213	0.42	0.0197	10090.ENSMUSP00000013949,10090.ENSMUSP00000020238,10090.ENSMUSP00000021413,10090.ENSMUSP00000027015,10090.ENSMUSP00000029623,10090.ENSMUSP00000034644,10090.ENSMUSP00000035400,10090.ENSMUSP00000051619,10090.ENSMUSP00000058611,10090.ENSMUSP00000090633,10090.ENSMUSP00000113890,10090.ENSMUSP00000138350	Birc3,Hsp90b1,Nfkbia,Casp1,Tlr2,Vps11,Nckap1l,Mapk3,Naip5,Ahnak,Naip2,Ptprc
mmu05323	Rheumatoid arthritis	7	86	0.58	0.0219	10090.ENSMUSP00000000299,10090.ENSMUSP00000029623,10090.ENSMUSP00000041008,10090.ENSMUSP00000046105,10090.ENSMUSP00000074143,10090.ENSMUSP00000083587,10090.ENSMUSP00000099862	Itgb2,Tlr2,H2-Ab1,H2-Aa,H2-Eb1,Icam1,Tek
mmu04725	Cholinergic synapse	8	110	0.53	0.0219	10090.ENSMUSP00000029445,10090.ENSMUSP00000038150,10090.ENSMUSP00000051619,10090.ENSMUSP00000097547,10090.ENSMUSP00000105438,10090.ENSMUSP00000109863,10090.ENSMUSP00000112436,10090.ENSMUSP00000121127	Nras,Itpr3,Mapk3,Fyn,Camk2b,Gng12,Cacna1a,Gnb4
mmu04664	Fc epsilon RI signaling pathway	6	66	0.62	0.0245	10090.ENSMUSP00000005889,10090.ENSMUSP00000029445,10090.ENSMUSP00000036384,10090.ENSMUSP00000051619,10090.ENSMUSP00000078875,10090.ENSMUSP00000097547	Vav1,Nras,Rac2,Mapk3,Fcer1g,Fyn
mmu05332	Graft-versus-host disease	5	48	0.68	0.0297	10090.ENSMUSP00000035687,10090.ENSMUSP00000041008,10090.ENSMUSP00000046105,10090.ENSMUSP00000074143,10090.ENSMUSP00000134550	H2-M3,H2-Ab1,H2-Aa,H2-Eb1,H2-Q6
mmu00980	Metabolism of xenobiotics by cytochrome P450	6	70	0.6	0.0308	10090.ENSMUSP00000001713,10090.ENSMUSP00000031982,10090.ENSMUSP00000034903,10090.ENSMUSP00000046324,10090.ENSMUSP00000047551,10090.ENSMUSP00000056276	Gstt1,Hpgds,Gsta4,Gstt2,Ephx1,Aldh3b1
mmu05221	Acute myeloid leukemia	6	70	0.6	0.0308	10090.ENSMUSP00000023673,10090.ENSMUSP00000029445,10090.ENSMUSP00000051619,10090.ENSMUSP00000066620,10090.ENSMUSP00000068468,10090.ENSMUSP00000091374	Runx1,Nras,Mapk3,Per2,Itgam,Zbtb16
mmu05166	Human T-cell leukemia virus 1 infection	12	231	0.38	0.032	10090.ENSMUSP00000000299,10090.ENSMUSP00000003912,10090.ENSMUSP00000009550,10090.ENSMUSP00000021413,10090.ENSMUSP00000029445,10090.ENSMUSP00000035687,10090.ENSMUSP00000041008,10090.ENSMUSP00000046105,10090.ENSMUSP00000051619,10090.ENSMUSP00000074143,10090.ENSMUSP00000083587,10090.ENSMUSP00000134550	Itgb2,Calr,Elk1,Nfkbia,Nras,H2-M3,H2-Ab1,H2-Aa,Mapk3,H2-Eb1,Icam1,H2-Q6
mmu05330	Allograft rejection	5	50	0.66	0.0326	10090.ENSMUSP00000035687,10090.ENSMUSP00000041008,10090.ENSMUSP00000046105,10090.ENSMUSP00000074143,10090.ENSMUSP00000134550	H2-M3,H2-Ab1,H2-Aa,H2-Eb1,H2-Q6
mmu04380	Osteoclast differentiation	8	121	0.49	0.033	10090.ENSMUSP00000016094,10090.ENSMUSP00000020188,10090.ENSMUSP00000021413,10090.ENSMUSP00000032800,10090.ENSMUSP00000051619,10090.ENSMUSP00000077546,10090.ENSMUSP00000094084,10090.ENSMUSP00000097547	Ncf1,Ifngr1,Nfkbia,Tyrobp,Mapk3,Pirb,Ncf4,Fyn
mmu05204	Chemical carcinogenesis	7	97	0.52	0.034	10090.ENSMUSP00000001713,10090.ENSMUSP00000031982,10090.ENSMUSP00000034903,10090.ENSMUSP00000046324,10090.ENSMUSP00000047551,10090.ENSMUSP00000056276,10090.ENSMUSP00000101981	Gstt1,Hpgds,Gsta4,Gstt2,Ephx1,Aldh3b1,Sult1a1
mmu04071	Sphingolipid signaling pathway	8	122	0.48	0.034	10090.ENSMUSP00000029445,10090.ENSMUSP00000030922,10090.ENSMUSP00000036384,10090.ENSMUSP00000040048,10090.ENSMUSP00000051619,10090.ENSMUSP00000078875,10090.ENSMUSP00000097547,10090.ENSMUSP00000121203	Nras,Prkcz,Rac2,Acer2,Mapk3,Fcer1g,Fyn,Ctsd
mmu04015	Rap1 signaling pathway	11	208	0.39	0.0364	10090.ENSMUSP00000000299,10090.ENSMUSP00000005889,10090.ENSMUSP00000014290,10090.ENSMUSP00000021689,10090.ENSMUSP00000029445,10090.ENSMUSP00000030922,10090.ENSMUSP00000036384,10090.ENSMUSP00000051619,10090.ENSMUSP00000068468,10090.ENSMUSP00000087947,10090.ENSMUSP00000099862	Itgb2,Vav1,Apbb1ip,Evl,Nras,Prkcz,Rac2,Mapk3,Itgam,Fyb,Tek
mmu01524	Platinum drug resistance	6	77	0.56	0.0414	10090.ENSMUSP00000001713,10090.ENSMUSP00000013949,10090.ENSMUSP00000030013,10090.ENSMUSP00000034903,10090.ENSMUSP00000046324,10090.ENSMUSP00000051619	Gstt1,Birc3,Xpa,Gsta4,Gstt2,Mapk3
mmu05169	Epstein-Barr virus infection	11	214	0.38	0.0429	10090.ENSMUSP00000003115,10090.ENSMUSP00000003912,10090.ENSMUSP00000021413,10090.ENSMUSP00000028683,10090.ENSMUSP00000029623,10090.ENSMUSP00000035687,10090.ENSMUSP00000041008,10090.ENSMUSP00000046105,10090.ENSMUSP00000074143,10090.ENSMUSP00000083587,10090.ENSMUSP00000134550	Cdkn1b,Calr,Nfkbia,Pdia3,Tlr2,H2-M3,H2-Ab1,H2-Aa,H2-Eb1,Icam1,H2-Q6

## Sheet: NetworkNeighborAL categorical
Term ID	Term description	Observed gene count	Background gene count	Strength	False discovery rate	Matching proteins in your network (IDs)	Matching proteins in your network (labels)
CL:4657	Circadian rhythm, and PAR basic leucine zipper protein	15	18	1.52	1.62e-12	10090.ENSMUSP00000020227,10090.ENSMUSP00000021271,10090.ENSMUSP00000023024,10090.ENSMUSP00000032194,10090.ENSMUSP00000032386,10090.ENSMUSP00000046235,10090.ENSMUSP00000054719,10090.ENSMUSP00000065363,10090.ENSMUSP00000066620,10090.ENSMUSP00000069505,10090.ENSMUSP00000074656,10090.ENSMUSP00000079693,10090.ENSMUSP00000088031,10090.ENSMUSP00000088047,10090.ENSMUSP00000099493	Cry1,Per1,Tef,Bhlhe40,Bhlhe41,Arntl,Npas2,Nfil3,Per2,Nr1d1,Clock,Dbp,Nr1d2,Cry2,Per3
CL:4654	Circadian rhythm, and PAR basic leucine zipper protein	16	23	1.44	1.62e-12	10090.ENSMUSP00000004051,10090.ENSMUSP00000020227,10090.ENSMUSP00000021271,10090.ENSMUSP00000023024,10090.ENSMUSP00000032194,10090.ENSMUSP00000032386,10090.ENSMUSP00000046235,10090.ENSMUSP00000054719,10090.ENSMUSP00000065363,10090.ENSMUSP00000066620,10090.ENSMUSP00000069505,10090.ENSMUSP00000074656,10090.ENSMUSP00000079693,10090.ENSMUSP00000088031,10090.ENSMUSP00000088047,10090.ENSMUSP00000099493	Hlf,Cry1,Per1,Tef,Bhlhe40,Bhlhe41,Arntl,Npas2,Nfil3,Per2,Nr1d1,Clock,Dbp,Nr1d2,Cry2,Per3
CL:13974	Extracellular matrix organization	30	175	0.83	6.97e-12	10090.ENSMUSP00000000299,10090.ENSMUSP00000001147,10090.ENSMUSP00000001181,10090.ENSMUSP00000001547,10090.ENSMUSP00000005532,10090.ENSMUSP00000009789,10090.ENSMUSP00000015138,10090.ENSMUSP00000018361,10090.ENSMUSP00000019199,10090.ENSMUSP00000020234,10090.ENSMUSP00000022660,10090.ENSMUSP00000022693,10090.ENSMUSP00000027752,10090.ENSMUSP00000028280,10090.ENSMUSP00000028633,10090.ENSMUSP00000029574…	Itgb2,Col6a1,Col6a2,Col1a1,Nid1,P4ha1,Eln,Pmp22,Plod1,Timp3,Loxl2,Bmp1,Lamc1,Col5a1,Fbn1,Vcam1,Col1a2,Col4a1,Col4a2,Mmp2,Mmp15,Adamts2,Col6a3,Icam1,Col5a2,Col3a1,Lama3,Lepre1,Col4a5,Serpinh1
CL:4564	Mixed, incl. circadian rhythm, and basic region leucine zipper	18	82	0.94	2.8e-08	10090.ENSMUSP00000004051,10090.ENSMUSP00000009550,10090.ENSMUSP00000020227,10090.ENSMUSP00000021271,10090.ENSMUSP00000023024,10090.ENSMUSP00000032194,10090.ENSMUSP00000032386,10090.ENSMUSP00000046235,10090.ENSMUSP00000054719,10090.ENSMUSP00000059102,10090.ENSMUSP00000065363,10090.ENSMUSP00000066620,10090.ENSMUSP00000069505,10090.ENSMUSP00000074656,10090.ENSMUSP00000079693,10090.ENSMUSP00000088031…	Hlf,Elk1,Cry1,Per1,Tef,Bhlhe40,Bhlhe41,Arntl,Npas2,Crebrf,Nfil3,Per2,Nr1d1,Clock,Dbp,Nr1d2,Cry2,Per3
CL:4659	Circadian rhythm	9	12	1.47	4.31e-07	10090.ENSMUSP00000020227,10090.ENSMUSP00000021271,10090.ENSMUSP00000032386,10090.ENSMUSP00000046235,10090.ENSMUSP00000054719,10090.ENSMUSP00000066620,10090.ENSMUSP00000069505,10090.ENSMUSP00000074656,10090.ENSMUSP00000088047	Cry1,Per1,Bhlhe41,Arntl,Npas2,Per2,Nr1d1,Clock,Cry2
CL:14216	Collagen biosynthesis and modifying enzymes	14	54	1.01	5.08e-07	10090.ENSMUSP00000001147,10090.ENSMUSP00000001181,10090.ENSMUSP00000001547,10090.ENSMUSP00000009789,10090.ENSMUSP00000019199,10090.ENSMUSP00000022693,10090.ENSMUSP00000028280,10090.ENSMUSP00000031668,10090.ENSMUSP00000040171,10090.ENSMUSP00000057131,10090.ENSMUSP00000083620,10090.ENSMUSP00000085192,10090.ENSMUSP00000099723,10090.ENSMUSP00000126390	Col6a1,Col6a2,Col1a1,P4ha1,Plod1,Bmp1,Col5a1,Col1a2,Adamts2,Col6a3,Col5a2,Col3a1,Lepre1,Serpinh1
CL:17248	Mixed, incl. antigen processing and presentation, and fceri mediated ca+2 mobilization	19	127	0.77	1.75e-06	10090.ENSMUSP00000003370,10090.ENSMUSP00000003912,10090.ENSMUSP00000005889,10090.ENSMUSP00000014290,10090.ENSMUSP00000027830,10090.ENSMUSP00000029433,10090.ENSMUSP00000041008,10090.ENSMUSP00000046105,10090.ENSMUSP00000046900,10090.ENSMUSP00000074143,10090.ENSMUSP00000078875,10090.ENSMUSP00000087947,10090.ENSMUSP00000095171,10090.ENSMUSP00000107707,10090.ENSMUSP00000120881,10090.ENSMUSP00000127941…	Hck,Calr,Vav1,Apbb1ip,Slamf9,Ptpn22,H2-Ab1,H2-Aa,Lat2,H2-Eb1,Fcer1g,Fyb,Cd74,Clec7a,Cd84,Inpp5d,Fcgr3,H2-Q6,Ptprc
CL:14217	Collagen biosynthesis and modifying enzymes	12	45	1.02	5.07e-06	10090.ENSMUSP00000001147,10090.ENSMUSP00000001181,10090.ENSMUSP00000001547,10090.ENSMUSP00000009789,10090.ENSMUSP00000019199,10090.ENSMUSP00000022693,10090.ENSMUSP00000028280,10090.ENSMUSP00000031668,10090.ENSMUSP00000040171,10090.ENSMUSP00000057131,10090.ENSMUSP00000083620,10090.ENSMUSP00000085192	Col6a1,Col6a2,Col1a1,P4ha1,Plod1,Bmp1,Col5a1,Col1a2,Adamts2,Col6a3,Col5a2,Col3a1
CL:17250	Mixed, incl. fceri mediated ca+2 mobilization, and phosphorylation of cd3 and tcr zeta chains	13	71	0.86	4.72e-05	10090.ENSMUSP00000003370,10090.ENSMUSP00000005889,10090.ENSMUSP00000014290,10090.ENSMUSP00000027830,10090.ENSMUSP00000029433,10090.ENSMUSP00000046900,10090.ENSMUSP00000078875,10090.ENSMUSP00000087947,10090.ENSMUSP00000107707,10090.ENSMUSP00000120881,10090.ENSMUSP00000127941,10090.ENSMUSP00000131938,10090.ENSMUSP00000138350	Hck,Vav1,Apbb1ip,Slamf9,Ptpn22,Lat2,Fcer1g,Fyb,Clec7a,Cd84,Inpp5d,Fcgr3,Ptprc
CL:13975	Mixed, incl. ecm-receptor interaction, and matrix metalloproteinases	16	121	0.72	9.16e-05	10090.ENSMUSP00000000299,10090.ENSMUSP00000005532,10090.ENSMUSP00000015138,10090.ENSMUSP00000018361,10090.ENSMUSP00000020234,10090.ENSMUSP00000022660,10090.ENSMUSP00000027752,10090.ENSMUSP00000028633,10090.ENSMUSP00000029574,10090.ENSMUSP00000033898,10090.ENSMUSP00000033899,10090.ENSMUSP00000034187,10090.ENSMUSP00000034243,10090.ENSMUSP00000083587,10090.ENSMUSP00000089703,10090.ENSMUSP00000108553	Itgb2,Nid1,Eln,Pmp22,Timp3,Loxl2,Lamc1,Fbn1,Vcam1,Col4a1,Col4a2,Mmp2,Mmp15,Icam1,Lama3,Col4a5
CL:14273	Banded collagen fibril, and peptidase m12b, adam-ts2	6	7	1.53	9.81e-05	10090.ENSMUSP00000001547,10090.ENSMUSP00000028280,10090.ENSMUSP00000031668,10090.ENSMUSP00000040171,10090.ENSMUSP00000083620,10090.ENSMUSP00000085192	Col1a1,Col5a1,Col1a2,Adamts2,Col5a2,Col3a1
CL:17559	Mixed, incl. immunoglobulin v-set domain, and membrane-spanning 4-domains subfamily a member 6d/6e	11	57	0.88	0.00023	10090.ENSMUSP00000000696,10090.ENSMUSP00000015667,10090.ENSMUSP00000025582,10090.ENSMUSP00000032800,10090.ENSMUSP00000037858,10090.ENSMUSP00000039059,10090.ENSMUSP00000052777,10090.ENSMUSP00000083589,10090.ENSMUSP00000089801,10090.ENSMUSP00000108573,10090.ENSMUSP00000132425	Cd52,Ctss,Ms4a6d,Tyrobp,Fermt3,Igsf6,Pik3ap1,Lair1,Lyz2,Mpeg1,Ms4a6c
CL:17249	Mixed, incl. dap12 interactions, and adaptive immunity	15	116	0.71	0.00023	10090.ENSMUSP00000003370,10090.ENSMUSP00000003912,10090.ENSMUSP00000005889,10090.ENSMUSP00000014290,10090.ENSMUSP00000027830,10090.ENSMUSP00000029433,10090.ENSMUSP00000046900,10090.ENSMUSP00000078875,10090.ENSMUSP00000087947,10090.ENSMUSP00000107707,10090.ENSMUSP00000120881,10090.ENSMUSP00000127941,10090.ENSMUSP00000131938,10090.ENSMUSP00000134550,10090.ENSMUSP00000138350	Hck,Calr,Vav1,Apbb1ip,Slamf9,Ptpn22,Lat2,Fcer1g,Fyb,Clec7a,Cd84,Inpp5d,Fcgr3,H2-Q6,Ptprc
CL:17251	Mixed, incl. fceri mediated ca+2 mobilization, and phosphorylation of cd3 and tcr zeta chains	11	61	0.85	0.00037	10090.ENSMUSP00000003370,10090.ENSMUSP00000005889,10090.ENSMUSP00000014290,10090.ENSMUSP00000029433,10090.ENSMUSP00000046900,10090.ENSMUSP00000078875,10090.ENSMUSP00000087947,10090.ENSMUSP00000107707,10090.ENSMUSP00000127941,10090.ENSMUSP00000131938,10090.ENSMUSP00000138350	Hck,Vav1,Apbb1ip,Ptpn22,Lat2,Fcer1g,Fyb,Clec7a,Inpp5d,Fcgr3,Ptprc
CL:14268	Fibrillar collagen, C-terminal, and Procollagen C-endopeptidase enhancer, NTR domain	7	18	1.19	0.00042	10090.ENSMUSP00000001547,10090.ENSMUSP00000022693,10090.ENSMUSP00000028280,10090.ENSMUSP00000031668,10090.ENSMUSP00000040171,10090.ENSMUSP00000083620,10090.ENSMUSP00000085192	Col1a1,Bmp1,Col5a1,Col1a2,Adamts2,Col5a2,Col3a1
CL:17568	Mixed, incl. lysozyme c, and nitrite transport	6	11	1.33	0.0005	10090.ENSMUSP00000000696,10090.ENSMUSP00000015667,10090.ENSMUSP00000025582,10090.ENSMUSP00000039059,10090.ENSMUSP00000089801,10090.ENSMUSP00000108573	Cd52,Ctss,Ms4a6d,Igsf6,Lyz2,Mpeg1
CL:17679	Superoxide-generating nad(p)h oxidase activity	5	6	1.52	0.00081	10090.ENSMUSP00000015484,10090.ENSMUSP00000016094,10090.ENSMUSP00000036384,10090.ENSMUSP00000094084,10090.ENSMUSP00000140404	Cybb,Ncf1,Rac2,Ncf4,Ncf2
CL:4662	Negative regulation of glucocorticoid receptor signaling pathway, and regulation of amino acid uptake involved in synaptic transmission	5	6	1.52	0.00081	10090.ENSMUSP00000020227,10090.ENSMUSP00000021271,10090.ENSMUSP00000046235,10090.ENSMUSP00000066620,10090.ENSMUSP00000074656	Cry1,Per1,Arntl,Per2,Clock
CL:17564	Mixed, incl. membrane-spanning 4-domains subfamily a member 6d/6e, and lysozyme c	7	23	1.08	0.0013	10090.ENSMUSP00000000696,10090.ENSMUSP00000015667,10090.ENSMUSP00000025582,10090.ENSMUSP00000039059,10090.ENSMUSP00000089801,10090.ENSMUSP00000108573,10090.ENSMUSP00000132425	Cd52,Ctss,Ms4a6d,Igsf6,Lyz2,Mpeg1,Ms4a6c
CL:17253	Mixed, incl. fceri mediated ca+2 mobilization, and phosphorylation of cd3 and tcr zeta chains	9	53	0.83	0.0037	10090.ENSMUSP00000003370,10090.ENSMUSP00000005889,10090.ENSMUSP00000014290,10090.ENSMUSP00000029433,10090.ENSMUSP00000078875,10090.ENSMUSP00000087947,10090.ENSMUSP00000107707,10090.ENSMUSP00000131938,10090.ENSMUSP00000138350	Hck,Vav1,Apbb1ip,Ptpn22,Fcer1g,Fyb,Clec7a,Fcgr3,Ptprc
CL:13978	Protein complex involved in cell adhesion, and laminin interactions	9	60	0.77	0.0077	10090.ENSMUSP00000000299,10090.ENSMUSP00000018361,10090.ENSMUSP00000027752,10090.ENSMUSP00000029574,10090.ENSMUSP00000033898,10090.ENSMUSP00000033899,10090.ENSMUSP00000083587,10090.ENSMUSP00000089703,10090.ENSMUSP00000108553	Itgb2,Pmp22,Lamc1,Vcam1,Col4a1,Col4a2,Icam1,Lama3,Col4a5
CL:17484	MHC class II protein complex, and NOS2-CD74 complex	4	6	1.42	0.0107	10090.ENSMUSP00000041008,10090.ENSMUSP00000046105,10090.ENSMUSP00000074143,10090.ENSMUSP00000095171	H2-Ab1,H2-Aa,H2-Eb1,Cd74
CL:17569	Mixed, incl. lysozyme c, and campath-1 antigen	4	6	1.42	0.0107	10090.ENSMUSP00000000696,10090.ENSMUSP00000015667,10090.ENSMUSP00000089801,10090.ENSMUSP00000108573	Cd52,Ctss,Lyz2,Mpeg1
CL:24327	Fatty acid beta-oxidation, and fatty acid biosynthesis	10	82	0.68	0.0132	10090.ENSMUSP00000010795,10090.ENSMUSP00000024946,10090.ENSMUSP00000027153,10090.ENSMUSP00000029877,10090.ENSMUSP00000034141,10090.ENSMUSP00000066092,10090.ENSMUSP00000088249,10090.ENSMUSP00000099634,10090.ENSMUSP00000106318,10090.ENSMUSP00000130981	Acaa1b,Eci1,Acadl,Decr1,Lonp2,Ech1,Hmgcs2,Acadvl,Oxct1,Hlcs
CL:7136	Mixed, incl. regulation of hsf1-mediated heat shock response, and dnaj c terminal domain	8	51	0.79	0.0133	10090.ENSMUSP00000021425,10090.ENSMUSP00000025918,10090.ENSMUSP00000030118,10090.ENSMUSP00000032508,10090.ENSMUSP00000074392,10090.ENSMUSP00000078382,10090.ENSMUSP00000079306,10090.ENSMUSP00000133815	Ahsa1,Stip1,Dnaja1,Fkbp4,Hsph1,Fkbp5,Hspa2,Hspa1b
CL:24328	Fatty acid beta-oxidation, and valine, leucine and isoleucine degradation	9	70	0.71	0.0189	10090.ENSMUSP00000010795,10090.ENSMUSP00000024946,10090.ENSMUSP00000027153,10090.ENSMUSP00000029877,10090.ENSMUSP00000034141,10090.ENSMUSP00000066092,10090.ENSMUSP00000088249,10090.ENSMUSP00000099634,10090.ENSMUSP00000106318	Acaa1b,Eci1,Acadl,Decr1,Lonp2,Ech1,Hmgcs2,Acadvl,Oxct1
CL:24330	Fatty acid beta-oxidation	6	31	0.88	0.033	10090.ENSMUSP00000024946,10090.ENSMUSP00000027153,10090.ENSMUSP00000029877,10090.ENSMUSP00000034141,10090.ENSMUSP00000066092,10090.ENSMUSP00000099634	Eci1,Acadl,Decr1,Lonp2,Ech1,Acadvl
CL:24324	Peroxisome, and Valine, leucine and isoleucine degradation	12	134	0.55	0.0334	10090.ENSMUSP00000002840,10090.ENSMUSP00000010795,10090.ENSMUSP00000024946,10090.ENSMUSP00000027153,10090.ENSMUSP00000029877,10090.ENSMUSP00000034141,10090.ENSMUSP00000066092,10090.ENSMUSP00000088249,10090.ENSMUSP00000099634,10090.ENSMUSP00000106318,10090.ENSMUSP00000126448,10090.ENSMUSP00000130981	Pex6,Acaa1b,Eci1,Acadl,Decr1,Lonp2,Ech1,Hmgcs2,Acadvl,Oxct1,Acot1,Hlcs
CL:14223	Mixed, incl. procollagen-lysine 5-dioxygenase activity, and glycosyl transferase family 2	4	10	1.2	0.0356	10090.ENSMUSP00000001147,10090.ENSMUSP00000001181,10090.ENSMUSP00000019199,10090.ENSMUSP00000057131	Col6a1,Col6a2,Plod1,Col6a3
CL:17180	Inflammasome complex	4	10	1.2	0.0356	10090.ENSMUSP00000027015,10090.ENSMUSP00000058611,10090.ENSMUSP00000113890,10090.ENSMUSP00000119465	Casp1,Naip5,Naip2,Aim2
CL:7198	Mixed, incl. telomerase holoenzyme complex assembly, and fk506 binding	4	10	1.2	0.0356	10090.ENSMUSP00000021425,10090.ENSMUSP00000025918,10090.ENSMUSP00000032508,10090.ENSMUSP00000078382	Ahsa1,Stip1,Fkbp4,Fkbp5
CL:14221	Collagen biosynthesis and modifying enzymes	5	20	1	0.0356	10090.ENSMUSP00000001147,10090.ENSMUSP00000001181,10090.ENSMUSP00000009789,10090.ENSMUSP00000019199,10090.ENSMUSP00000057131	Col6a1,Col6a2,P4ha1,Plod1,Col6a3
CL:14123	Matrix metalloproteinases, and Elastic fibre formation	7	47	0.77	0.0373	10090.ENSMUSP00000005532,10090.ENSMUSP00000015138,10090.ENSMUSP00000020234,10090.ENSMUSP00000022660,10090.ENSMUSP00000028633,10090.ENSMUSP00000034187,10090.ENSMUSP00000034243	Nid1,Eln,Timp3,Loxl2,Fbn1,Mmp2,Mmp15
CL:18051	Mixed, incl. s-100/icabp type calcium binding domain, and annexin	7	48	0.76	0.0409	10090.ENSMUSP00000001569,10090.ENSMUSP00000033749,10090.ENSMUSP00000034697,10090.ENSMUSP00000090633,10090.ENSMUSP00000098405,10090.ENSMUSP00000099755,10090.ENSMUSP00000109305	Flot1,Pir,Slc44a2,Ahnak,Anxa7,Ptgfrn,Anxa4
CL:24325	Mixed, incl. fatty acid beta-oxidation, and microbody membrane	11	122	0.55	0.047	10090.ENSMUSP00000002840,10090.ENSMUSP00000010795,10090.ENSMUSP00000024946,10090.ENSMUSP00000027153,10090.ENSMUSP00000029877,10090.ENSMUSP00000034141,10090.ENSMUSP00000066092,10090.ENSMUSP00000088249,10090.ENSMUSP00000099634,10090.ENSMUSP00000106318,10090.ENSMUSP00000130981	Pex6,Acaa1b,Eci1,Acadl,Decr1,Lonp2,Ech1,Hmgcs2,Acadvl,Oxct1,Hlcs

## Sheet: KEGG categorical
Term ID	Term description	Observed gene count	Background gene count	Strength	False discovery rate	Matching proteins in your network (IDs)	Matching proteins in your network (labels)
mmu05140	Leishmaniasis	15	67	0.95	4.5e-07	10090.ENSMUSP00000000299,10090.ENSMUSP00000009550,10090.ENSMUSP00000015484,10090.ENSMUSP00000016094,10090.ENSMUSP00000020188,10090.ENSMUSP00000021413,10090.ENSMUSP00000024988,10090.ENSMUSP00000029623,10090.ENSMUSP00000041008,10090.ENSMUSP00000046105,10090.ENSMUSP00000055637,10090.ENSMUSP00000074143,10090.ENSMUSP00000094084,10090.ENSMUSP00000131938,10090.ENSMUSP00000140404	Itgb2,Elk1,Cybb,Ncf1,Ifngr1,Nfkbia,C3,Tlr2,H2-Ab1,H2-Aa,Marcksl1,H2-Eb1,Ncf4,Fcgr3,Ncf2
mmu04710	Circadian rhythm	11	30	1.16	4.95e-07	10090.ENSMUSP00000020227,10090.ENSMUSP00000021271,10090.ENSMUSP00000032194,10090.ENSMUSP00000032386,10090.ENSMUSP00000046235,10090.ENSMUSP00000054719,10090.ENSMUSP00000066620,10090.ENSMUSP00000069505,10090.ENSMUSP00000074656,10090.ENSMUSP00000088047,10090.ENSMUSP00000099493	Cry1,Per1,Bhlhe40,Bhlhe41,Arntl,Npas2,Per2,Nr1d1,Clock,Cry2,Per3
mmu04151	PI3K-Akt signaling pathway	29	355	0.51	1.21e-05	10090.ENSMUSP00000000188,10090.ENSMUSP00000001147,10090.ENSMUSP00000001181,10090.ENSMUSP00000001547,10090.ENSMUSP00000003115,10090.ENSMUSP00000020238,10090.ENSMUSP00000022746,10090.ENSMUSP00000026416,10090.ENSMUSP00000027752,10090.ENSMUSP00000029445,10090.ENSMUSP00000029559,10090.ENSMUSP00000029623,10090.ENSMUSP00000031668,10090.ENSMUSP00000033898,10090.ENSMUSP00000033899,10090.ENSMUSP00000050683…	Ccnd2,Col6a1,Col6a2,Col1a1,Cdkn1b,Hsp90b1,Osmr,Cdk2,Lamc1,Nras,Il6ra,Tlr2,Col1a2,Col4a1,Col4a2,Foxo3,Pik3ap1,Igf1,Pik3r1,Col6a3,Irs1,Lama3,Tek,Csf3r,Vwf,Col4a5,Gng12,Gnb4,Eif4b
mmu04933	AGE-RAGE signaling pathway in diabetic complications	15	101	0.77	1.44e-05	10090.ENSMUSP00000001547,10090.ENSMUSP00000003115,10090.ENSMUSP00000015484,10090.ENSMUSP00000029445,10090.ENSMUSP00000029574,10090.ENSMUSP00000030922,10090.ENSMUSP00000031668,10090.ENSMUSP00000033898,10090.ENSMUSP00000033899,10090.ENSMUSP00000034187,10090.ENSMUSP00000039586,10090.ENSMUSP00000056774,10090.ENSMUSP00000083587,10090.ENSMUSP00000085192,10090.ENSMUSP00000108553	Col1a1,Cdkn1b,Cybb,Nras,Vcam1,Prkcz,Col1a2,Col4a1,Col4a2,Mmp2,Serpine1,Pik3r1,Icam1,Col3a1,Col4a5
mmu05200	Pathways in cancer	35	528	0.42	4.07e-05	10090.ENSMUSP00000000188,10090.ENSMUSP00000003115,10090.ENSMUSP00000003947,10090.ENSMUSP00000004140,10090.ENSMUSP00000008684,10090.ENSMUSP00000009550,10090.ENSMUSP00000013949,10090.ENSMUSP00000015612,10090.ENSMUSP00000020188,10090.ENSMUSP00000020238,10090.ENSMUSP00000021413,10090.ENSMUSP00000023673,10090.ENSMUSP00000026416,10090.ENSMUSP00000027752,10090.ENSMUSP00000029445,10090.ENSMUSP00000029559…	Ccnd2,Cdkn1b,Nqo1,Gstm1,Mgst1,Elk1,Birc3,Notch4,Ifngr1,Hsp90b1,Nfkbia,Runx1,Cdk2,Lamc1,Nras,Il6ra,Col4a1,Col4a2,Mmp2,Gsta4,Rac2,Gstt2,Ar,Igf1,Pik3r1,Dapk1,Lama3,Zbtb16,Csf2rb2,Nfe2l2,Csf3r,Camk2b,Col4a5,Gng12,Gnb4
mmu05418	Fluid shear stress and atherosclerosis	16	141	0.65	9.92e-05	10090.ENSMUSP00000003947,10090.ENSMUSP00000004140,10090.ENSMUSP00000008684,10090.ENSMUSP00000016094,10090.ENSMUSP00000020238,10090.ENSMUSP00000025025,10090.ENSMUSP00000029574,10090.ENSMUSP00000030922,10090.ENSMUSP00000034187,10090.ENSMUSP00000034903,10090.ENSMUSP00000036384,10090.ENSMUSP00000046324,10090.ENSMUSP00000056774,10090.ENSMUSP00000083587,10090.ENSMUSP00000099733,10090.ENSMUSP00000140404	Nqo1,Gstm1,Mgst1,Ncf1,Hsp90b1,Dusp1,Vcam1,Prkcz,Mmp2,Gsta4,Rac2,Gstt2,Pik3r1,Icam1,Nfe2l2,Ncf2
mmu05134	Legionellosis	10	60	0.82	0.00028	10090.ENSMUSP00000000299,10090.ENSMUSP00000021413,10090.ENSMUSP00000024988,10090.ENSMUSP00000027015,10090.ENSMUSP00000029623,10090.ENSMUSP00000058611,10090.ENSMUSP00000079306,10090.ENSMUSP00000101718,10090.ENSMUSP00000113890,10090.ENSMUSP00000133815	Itgb2,Nfkbia,C3,Casp1,Tlr2,Naip5,Hspa2,Bnip3,Naip2,Hspa1b
mmu04612	Antigen processing and presentation	11	74	0.77	0.00028	10090.ENSMUSP00000003912,10090.ENSMUSP00000006235,10090.ENSMUSP00000015667,10090.ENSMUSP00000021607,10090.ENSMUSP00000041008,10090.ENSMUSP00000046105,10090.ENSMUSP00000074143,10090.ENSMUSP00000079306,10090.ENSMUSP00000095171,10090.ENSMUSP00000133815,10090.ENSMUSP00000134550	Calr,Ctsb,Ctss,Lgmn,H2-Ab1,H2-Aa,H2-Eb1,Hspa2,Cd74,Hspa1b,H2-Q6
mmu04512	ECM-receptor interaction	12	87	0.74	0.00028	10090.ENSMUSP00000001147,10090.ENSMUSP00000001181,10090.ENSMUSP00000001547,10090.ENSMUSP00000027752,10090.ENSMUSP00000031668,10090.ENSMUSP00000033898,10090.ENSMUSP00000033899,10090.ENSMUSP00000057131,10090.ENSMUSP00000089703,10090.ENSMUSP00000107873,10090.ENSMUSP00000108553,10090.ENSMUSP00000137931	Col6a1,Col6a2,Col1a1,Lamc1,Col1a2,Col4a1,Col4a2,Col6a3,Lama3,Vwf,Col4a5,Agrn
mmu04974	Protein digestion and absorption	13	108	0.68	0.00028	10090.ENSMUSP00000001147,10090.ENSMUSP00000001181,10090.ENSMUSP00000001547,10090.ENSMUSP00000015138,10090.ENSMUSP00000028280,10090.ENSMUSP00000031668,10090.ENSMUSP00000033898,10090.ENSMUSP00000033899,10090.ENSMUSP00000057131,10090.ENSMUSP00000083620,10090.ENSMUSP00000085192,10090.ENSMUSP00000099981,10090.ENSMUSP00000108553	Col6a1,Col6a2,Col1a1,Eln,Col5a1,Col1a2,Col4a1,Col4a2,Col6a3,Col5a2,Col3a1,Col15a1,Col4a5
mmu05206	MicroRNAs in cancer	16	158	0.6	0.00028	10090.ENSMUSP00000000188,10090.ENSMUSP00000003115,10090.ENSMUSP00000009058,10090.ENSMUSP00000015612,10090.ENSMUSP00000020234,10090.ENSMUSP00000020991,10090.ENSMUSP00000028062,10090.ENSMUSP00000028071,10090.ENSMUSP00000028804,10090.ENSMUSP00000029445,10090.ENSMUSP00000056774,10090.ENSMUSP00000063795,10090.ENSMUSP00000069685,10090.ENSMUSP00000073975,10090.ENSMUSP00000080419,10090.ENSMUSP00000087686	Ccnd2,Cdkn1b,Abcb1b,Notch4,Timp3,Dnmt3a,Vim,Bmi1,Cdc25b,Nras,Pik3r1,Irs1,Zeb2,Pdcd4,Ezh2,Bmf
mmu04510	Focal adhesion	18	196	0.56	0.00028	10090.ENSMUSP00000000188,10090.ENSMUSP00000001147,10090.ENSMUSP00000001181,10090.ENSMUSP00000001547,10090.ENSMUSP00000005889,10090.ENSMUSP00000009550,10090.ENSMUSP00000013949,10090.ENSMUSP00000027752,10090.ENSMUSP00000031668,10090.ENSMUSP00000033898,10090.ENSMUSP00000033899,10090.ENSMUSP00000036384,10090.ENSMUSP00000056668,10090.ENSMUSP00000056774,10090.ENSMUSP00000057131,10090.ENSMUSP00000089703…	Ccnd2,Col6a1,Col6a2,Col1a1,Vav1,Elk1,Birc3,Lamc1,Col1a2,Col4a1,Col4a2,Rac2,Igf1,Pik3r1,Col6a3,Lama3,Vwf,Col4a5
mmu05145	Toxoplasmosis	12	106	0.65	0.00091	10090.ENSMUSP00000013949,10090.ENSMUSP00000020188,10090.ENSMUSP00000021413,10090.ENSMUSP00000027752,10090.ENSMUSP00000029623,10090.ENSMUSP00000041008,10090.ENSMUSP00000046105,10090.ENSMUSP00000047356,10090.ENSMUSP00000074143,10090.ENSMUSP00000079306,10090.ENSMUSP00000089703,10090.ENSMUSP00000133815	Birc3,Ifngr1,Nfkbia,Lamc1,Tlr2,H2-Ab1,H2-Aa,Igtp,H2-Eb1,Hspa2,Lama3,Hspa1b
mmu04926	Relaxin signaling pathway	13	127	0.61	0.0011	10090.ENSMUSP00000001547,10090.ENSMUSP00000021413,10090.ENSMUSP00000029445,10090.ENSMUSP00000030922,10090.ENSMUSP00000031668,10090.ENSMUSP00000033898,10090.ENSMUSP00000033899,10090.ENSMUSP00000034187,10090.ENSMUSP00000056774,10090.ENSMUSP00000085192,10090.ENSMUSP00000108553,10090.ENSMUSP00000109863,10090.ENSMUSP00000121127	Col1a1,Nfkbia,Nras,Prkcz,Col1a2,Col4a1,Col4a2,Mmp2,Pik3r1,Col3a1,Col4a5,Gng12,Gnb4
mmu04670	Leukocyte transendothelial migration	12	113	0.62	0.0014	10090.ENSMUSP00000000299,10090.ENSMUSP00000005889,10090.ENSMUSP00000015484,10090.ENSMUSP00000016094,10090.ENSMUSP00000029574,10090.ENSMUSP00000034187,10090.ENSMUSP00000036384,10090.ENSMUSP00000041907,10090.ENSMUSP00000056774,10090.ENSMUSP00000083587,10090.ENSMUSP00000094084,10090.ENSMUSP00000140404	Itgb2,Vav1,Cybb,Ncf1,Vcam1,Mmp2,Rac2,F11r,Pik3r1,Icam1,Ncf4,Ncf2
mmu04145	Phagosome	14	162	0.53	0.0026	10090.ENSMUSP00000000299,10090.ENSMUSP00000003912,10090.ENSMUSP00000015484,10090.ENSMUSP00000015667,10090.ENSMUSP00000016094,10090.ENSMUSP00000024988,10090.ENSMUSP00000029623,10090.ENSMUSP00000041008,10090.ENSMUSP00000046105,10090.ENSMUSP00000074143,10090.ENSMUSP00000094084,10090.ENSMUSP00000131938,10090.ENSMUSP00000134550,10090.ENSMUSP00000140404	Itgb2,Calr,Cybb,Ctss,Ncf1,C3,Tlr2,H2-Ab1,H2-Aa,H2-Eb1,Ncf4,Fcgr3,H2-Q6,Ncf2
mmu05146	Amoebiasis	11	105	0.62	0.0027	10090.ENSMUSP00000000299,10090.ENSMUSP00000001547,10090.ENSMUSP00000027752,10090.ENSMUSP00000029623,10090.ENSMUSP00000031668,10090.ENSMUSP00000033898,10090.ENSMUSP00000033899,10090.ENSMUSP00000056774,10090.ENSMUSP00000085192,10090.ENSMUSP00000089703,10090.ENSMUSP00000108553	Itgb2,Col1a1,Lamc1,Tlr2,Col1a2,Col4a1,Col4a2,Pik3r1,Col3a1,Lama3,Col4a5
mmu05150	Staphylococcus aureus infection	11	108	0.61	0.0033	10090.ENSMUSP00000000299,10090.ENSMUSP00000024988,10090.ENSMUSP00000036747,10090.ENSMUSP00000041008,10090.ENSMUSP00000046105,10090.ENSMUSP00000048092,10090.ENSMUSP00000048836,10090.ENSMUSP00000069418,10090.ENSMUSP00000074143,10090.ENSMUSP00000083587,10090.ENSMUSP00000131938	Itgb2,C3,C1qc,H2-Ab1,H2-Aa,C3ar1,C1qa,C4b,H2-Eb1,Icam1,Fcgr3
mmu05222	Small cell lung cancer	10	92	0.63	0.0037	10090.ENSMUSP00000003115,10090.ENSMUSP00000013949,10090.ENSMUSP00000021413,10090.ENSMUSP00000026416,10090.ENSMUSP00000027752,10090.ENSMUSP00000033898,10090.ENSMUSP00000033899,10090.ENSMUSP00000056774,10090.ENSMUSP00000089703,10090.ENSMUSP00000108553	Cdkn1b,Birc3,Nfkbia,Cdk2,Lamc1,Col4a1,Col4a2,Pik3r1,Lama3,Col4a5
mmu05205	Proteoglycans in cancer	15	199	0.47	0.0048	10090.ENSMUSP00000001547,10090.ENSMUSP00000005889,10090.ENSMUSP00000009550,10090.ENSMUSP00000020234,10090.ENSMUSP00000023531,10090.ENSMUSP00000029445,10090.ENSMUSP00000029623,10090.ENSMUSP00000031668,10090.ENSMUSP00000034187,10090.ENSMUSP00000038150,10090.ENSMUSP00000056668,10090.ENSMUSP00000056774,10090.ENSMUSP00000073975,10090.ENSMUSP00000105438,10090.ENSMUSP00000127774	Col1a1,Vav1,Elk1,Timp3,Hcls1,Nras,Tlr2,Col1a2,Mmp2,Itpr3,Igf1,Pik3r1,Pdcd4,Camk2b,Eif4b
mmu05165	Human papillomavirus infection	21	342	0.39	0.0048	10090.ENSMUSP00000000188,10090.ENSMUSP00000001147,10090.ENSMUSP00000001181,10090.ENSMUSP00000001547,10090.ENSMUSP00000003115,10090.ENSMUSP00000015612,10090.ENSMUSP00000026156,10090.ENSMUSP00000026416,10090.ENSMUSP00000027752,10090.ENSMUSP00000029445,10090.ENSMUSP00000030922,10090.ENSMUSP00000031555,10090.ENSMUSP00000031668,10090.ENSMUSP00000033898,10090.ENSMUSP00000033899,10090.ENSMUSP00000056774…	Ccnd2,Col6a1,Col6a2,Col1a1,Cdkn1b,Notch4,Rfng,Cdk2,Lamc1,Nras,Prkcz,Lfng,Col1a2,Col4a1,Col4a2,Pik3r1,Col6a3,Lama3,Vwf,Col4a5,H2-Q6
mmu04062	Chemokine signaling pathway	14	184	0.48	0.0063	10090.ENSMUSP00000003370,10090.ENSMUSP00000005889,10090.ENSMUSP00000016094,10090.ENSMUSP00000021413,10090.ENSMUSP00000021970,10090.ENSMUSP00000029445,10090.ENSMUSP00000030922,10090.ENSMUSP00000034230,10090.ENSMUSP00000036384,10090.ENSMUSP00000050683,10090.ENSMUSP00000056774,10090.ENSMUSP00000090884,10090.ENSMUSP00000109863,10090.ENSMUSP00000121127	Hck,Vav1,Ncf1,Nfkbia,Cxcl14,Nras,Prkcz,Cx3cl1,Rac2,Foxo3,Pik3r1,Dock2,Gng12,Gnb4
mmu00980	Metabolism of xenobiotics by cytochrome P450	8	70	0.66	0.0092	10090.ENSMUSP00000004140,10090.ENSMUSP00000008684,10090.ENSMUSP00000031982,10090.ENSMUSP00000034903,10090.ENSMUSP00000046324,10090.ENSMUSP00000047551,10090.ENSMUSP00000049394,10090.ENSMUSP00000056276	Gstm1,Mgst1,Hpgds,Gsta4,Gstt2,Ephx1,Cbr1,Aldh3b1
mmu05152	Tuberculosis	13	170	0.48	0.0092	10090.ENSMUSP00000000299,10090.ENSMUSP00000015667,10090.ENSMUSP00000020188,10090.ENSMUSP00000024988,10090.ENSMUSP00000029623,10090.ENSMUSP00000041008,10090.ENSMUSP00000046105,10090.ENSMUSP00000074143,10090.ENSMUSP00000078875,10090.ENSMUSP00000095171,10090.ENSMUSP00000105438,10090.ENSMUSP00000121203,10090.ENSMUSP00000131938	Itgb2,Ctss,Ifngr1,C3,Tlr2,H2-Ab1,H2-Aa,H2-Eb1,Fcer1g,Cd74,Camk2b,Ctsd,Fcgr3
mmu04610	Complement and coagulation cascades	9	92	0.59	0.0117	10090.ENSMUSP00000000299,10090.ENSMUSP00000023629,10090.ENSMUSP00000024988,10090.ENSMUSP00000036747,10090.ENSMUSP00000039586,10090.ENSMUSP00000048092,10090.ENSMUSP00000048836,10090.ENSMUSP00000069418,10090.ENSMUSP00000107873	Itgb2,Pros1,C3,C1qc,Serpine1,C3ar1,C1qa,C4b,Vwf
mmu04514	Cell adhesion molecules	12	155	0.49	0.0118	10090.ENSMUSP00000000299,10090.ENSMUSP00000029574,10090.ENSMUSP00000035468,10090.ENSMUSP00000041008,10090.ENSMUSP00000041907,10090.ENSMUSP00000046105,10090.ENSMUSP00000065877,10090.ENSMUSP00000074143,10090.ENSMUSP00000083587,10090.ENSMUSP00000107062,10090.ENSMUSP00000134550,10090.ENSMUSP00000138350	Itgb2,Vcam1,Ntng2,H2-Ab1,F11r,H2-Aa,Sdc3,H2-Eb1,Icam1,Mpzl1,H2-Q6,Ptprc
mmu04662	B cell receptor signaling pathway	8	75	0.63	0.0124	10090.ENSMUSP00000005889,10090.ENSMUSP00000021413,10090.ENSMUSP00000029445,10090.ENSMUSP00000036384,10090.ENSMUSP00000052777,10090.ENSMUSP00000056774,10090.ENSMUSP00000077546,10090.ENSMUSP00000127941	Vav1,Nfkbia,Nras,Rac2,Pik3ap1,Pik3r1,Pirb,Inpp5d
mmu04210	Apoptosis	11	135	0.51	0.0124	10090.ENSMUSP00000006235,10090.ENSMUSP00000013949,10090.ENSMUSP00000015667,10090.ENSMUSP00000016400,10090.ENSMUSP00000021413,10090.ENSMUSP00000029445,10090.ENSMUSP00000038150,10090.ENSMUSP00000056774,10090.ENSMUSP00000094083,10090.ENSMUSP00000121203,10090.ENSMUSP00000124258	Ctsb,Birc3,Ctss,Ctsz,Nfkbia,Nras,Itpr3,Pik3r1,Csf2rb2,Ctsd,Parp4
mmu05204	Chemical carcinogenesis	9	97	0.56	0.0142	10090.ENSMUSP00000004140,10090.ENSMUSP00000008684,10090.ENSMUSP00000031982,10090.ENSMUSP00000034903,10090.ENSMUSP00000046324,10090.ENSMUSP00000047551,10090.ENSMUSP00000049394,10090.ENSMUSP00000056276,10090.ENSMUSP00000101981	Gstm1,Mgst1,Hpgds,Gsta4,Gstt2,Ephx1,Cbr1,Aldh3b1,Sult1a1
mmu04213	Longevity regulating pathway - multiple species	7	61	0.66	0.0155	10090.ENSMUSP00000029445,10090.ENSMUSP00000050683,10090.ENSMUSP00000056668,10090.ENSMUSP00000056774,10090.ENSMUSP00000063795,10090.ENSMUSP00000079306,10090.ENSMUSP00000133815	Nras,Foxo3,Igf1,Pik3r1,Irs1,Hspa2,Hspa1b
mmu04611	Platelet activation	10	120	0.52	0.0155	10090.ENSMUSP00000001547,10090.ENSMUSP00000014290,10090.ENSMUSP00000030922,10090.ENSMUSP00000031668,10090.ENSMUSP00000037858,10090.ENSMUSP00000038150,10090.ENSMUSP00000056774,10090.ENSMUSP00000078875,10090.ENSMUSP00000085192,10090.ENSMUSP00000107873	Col1a1,Apbb1ip,Prkcz,Col1a2,Fermt3,Itpr3,Pik3r1,Fcer1g,Col3a1,Vwf
mmu05142	Chagas disease	9	100	0.55	0.0157	10090.ENSMUSP00000003912,10090.ENSMUSP00000020188,10090.ENSMUSP00000021413,10090.ENSMUSP00000024988,10090.ENSMUSP00000029623,10090.ENSMUSP00000036747,10090.ENSMUSP00000039586,10090.ENSMUSP00000048836,10090.ENSMUSP00000056774	Calr,Ifngr1,Nfkbia,C3,Tlr2,C1qc,Serpine1,C1qa,Pik3r1
mmu04141	Protein processing in endoplasmic reticulum	12	168	0.45	0.0176	10090.ENSMUSP00000003912,10090.ENSMUSP00000020238,10090.ENSMUSP00000030118,10090.ENSMUSP00000045456,10090.ENSMUSP00000052912,10090.ENSMUSP00000074392,10090.ENSMUSP00000079306,10090.ENSMUSP00000093965,10090.ENSMUSP00000099733,10090.ENSMUSP00000124201,10090.ENSMUSP00000126828,10090.ENSMUSP00000133815	Calr,Hsp90b1,Dnaja1,Ssr2,Pdia6,Hsph1,Hspa2,Ganab,Nfe2l2,Herpud1,Dnajb11,Hspa1b
mmu04666	Fc gamma R-mediated phagocytosis	8	85	0.57	0.0205	10090.ENSMUSP00000003370,10090.ENSMUSP00000005889,10090.ENSMUSP00000016094,10090.ENSMUSP00000036384,10090.ENSMUSP00000055637,10090.ENSMUSP00000056774,10090.ENSMUSP00000127941,10090.ENSMUSP00000138350	Hck,Vav1,Ncf1,Rac2,Marcksl1,Pik3r1,Inpp5d,Ptprc
mmu04142	Lysosome	10	127	0.49	0.0205	10090.ENSMUSP00000006235,10090.ENSMUSP00000015667,10090.ENSMUSP00000016400,10090.ENSMUSP00000021390,10090.ENSMUSP00000021607,10090.ENSMUSP00000021668,10090.ENSMUSP00000043167,10090.ENSMUSP00000104294,10090.ENSMUSP00000118415,10090.ENSMUSP00000121203	Ctsb,Ctss,Ctsz,Galc,Lgmn,Npc2,Gns,Cd68,Laptm5,Ctsd
mmu00982	Drug metabolism - cytochrome P450	7	68	0.61	0.0229	10090.ENSMUSP00000004140,10090.ENSMUSP00000008684,10090.ENSMUSP00000031982,10090.ENSMUSP00000034903,10090.ENSMUSP00000044405,10090.ENSMUSP00000046324,10090.ENSMUSP00000056276	Gstm1,Mgst1,Hpgds,Gsta4,Fmo2,Gstt2,Aldh3b1
mmu04068	FoxO signaling pathway	10	130	0.48	0.0229	10090.ENSMUSP00000000188,10090.ENSMUSP00000003115,10090.ENSMUSP00000026416,10090.ENSMUSP00000029445,10090.ENSMUSP00000050683,10090.ENSMUSP00000056668,10090.ENSMUSP00000056774,10090.ENSMUSP00000063795,10090.ENSMUSP00000078093,10090.ENSMUSP00000101718	Ccnd2,Cdkn1b,Cdk2,Nras,Foxo3,Igf1,Pik3r1,Irs1,Homer1,Bnip3
mmu04915	Estrogen signaling pathway	10	130	0.48	0.0229	10090.ENSMUSP00000020238,10090.ENSMUSP00000029445,10090.ENSMUSP00000032508,10090.ENSMUSP00000034187,10090.ENSMUSP00000038150,10090.ENSMUSP00000056774,10090.ENSMUSP00000078382,10090.ENSMUSP00000079306,10090.ENSMUSP00000121203,10090.ENSMUSP00000133815	Hsp90b1,Nras,Fkbp4,Mmp2,Itpr3,Pik3r1,Fkbp5,Hspa2,Ctsd,Hspa1b
mmu04066	HIF-1 signaling pathway	9	111	0.51	0.0249	10090.ENSMUSP00000003115,10090.ENSMUSP00000015484,10090.ENSMUSP00000020188,10090.ENSMUSP00000029559,10090.ENSMUSP00000039586,10090.ENSMUSP00000056668,10090.ENSMUSP00000056774,10090.ENSMUSP00000099862,10090.ENSMUSP00000105438	Cdkn1b,Cybb,Ifngr1,Il6ra,Serpine1,Igf1,Pik3r1,Tek,Camk2b
mmu01522	Endocrine resistance	8	91	0.54	0.0258	10090.ENSMUSP00000003115,10090.ENSMUSP00000015612,10090.ENSMUSP00000029445,10090.ENSMUSP00000034187,10090.ENSMUSP00000056668,10090.ENSMUSP00000056774,10090.ENSMUSP00000068974,10090.ENSMUSP00000103169	Cdkn1b,Notch4,Nras,Mmp2,Igf1,Pik3r1,Ncor1,Med1
mmu04650	Natural killer cell mediated cytotoxicity	9	113	0.5	0.0264	10090.ENSMUSP00000000299,10090.ENSMUSP00000005889,10090.ENSMUSP00000020188,10090.ENSMUSP00000029445,10090.ENSMUSP00000032800,10090.ENSMUSP00000036384,10090.ENSMUSP00000056774,10090.ENSMUSP00000078875,10090.ENSMUSP00000083587	Itgb2,Vav1,Ifngr1,Nras,Tyrobp,Rac2,Pik3r1,Fcer1g,Icam1
mmu04330	Notch signaling pathway	6	54	0.64	0.0273	10090.ENSMUSP00000003550,10090.ENSMUSP00000015612,10090.ENSMUSP00000026156,10090.ENSMUSP00000031555,10090.ENSMUSP00000040229,10090.ENSMUSP00000067953	Ncstn,Notch4,Rfng,Lfng,Dtx4,Adam17
mmu05133	Pertussis	7	73	0.58	0.0273	10090.ENSMUSP00000000299,10090.ENSMUSP00000024988,10090.ENSMUSP00000027015,10090.ENSMUSP00000036747,10090.ENSMUSP00000040245,10090.ENSMUSP00000048836,10090.ENSMUSP00000069418	Itgb2,C3,Casp1,C1qc,Irf8,C1qa,C4b
mmu05416	Viral myocarditis	7	74	0.57	0.0273	10090.ENSMUSP00000000299,10090.ENSMUSP00000036384,10090.ENSMUSP00000041008,10090.ENSMUSP00000046105,10090.ENSMUSP00000074143,10090.ENSMUSP00000083587,10090.ENSMUSP00000134550	Itgb2,Rac2,H2-Ab1,H2-Aa,H2-Eb1,Icam1,H2-Q6
mmu05322	Systemic lupus erythematosus	8	93	0.53	0.0273	10090.ENSMUSP00000024988,10090.ENSMUSP00000036747,10090.ENSMUSP00000041008,10090.ENSMUSP00000046105,10090.ENSMUSP00000048836,10090.ENSMUSP00000069418,10090.ENSMUSP00000074143,10090.ENSMUSP00000088287	C3,C1qc,H2-Ab1,H2-Aa,C1qa,C4b,H2-Eb1,Hist2h2be
mmu04140	Autophagy - animal	10	137	0.46	0.0273	10090.ENSMUSP00000006235,10090.ENSMUSP00000029445,10090.ENSMUSP00000030399,10090.ENSMUSP00000033570,10090.ENSMUSP00000056774,10090.ENSMUSP00000063795,10090.ENSMUSP00000076666,10090.ENSMUSP00000101718,10090.ENSMUSP00000107297,10090.ENSMUSP00000121203	Ctsb,Nras,Rragc,Igbp1,Pik3r1,Irs1,Dapk1,Bnip3,Camkk2,Ctsd
mmu04015	Rap1 signaling pathway	13	208	0.39	0.0273	10090.ENSMUSP00000000299,10090.ENSMUSP00000005889,10090.ENSMUSP00000014290,10090.ENSMUSP00000021689,10090.ENSMUSP00000029445,10090.ENSMUSP00000030922,10090.ENSMUSP00000035662,10090.ENSMUSP00000036384,10090.ENSMUSP00000056668,10090.ENSMUSP00000056774,10090.ENSMUSP00000087947,10090.ENSMUSP00000099862,10090.ENSMUSP00000105313	Itgb2,Vav1,Apbb1ip,Evl,Nras,Prkcz,Arap3,Rac2,Igf1,Pik3r1,Fyb,Tek,Rapgef5
mmu05169	Epstein-Barr virus infection	13	214	0.38	0.0299	10090.ENSMUSP00000000188,10090.ENSMUSP00000003115,10090.ENSMUSP00000003912,10090.ENSMUSP00000021413,10090.ENSMUSP00000026416,10090.ENSMUSP00000028062,10090.ENSMUSP00000029623,10090.ENSMUSP00000041008,10090.ENSMUSP00000046105,10090.ENSMUSP00000056774,10090.ENSMUSP00000074143,10090.ENSMUSP00000083587,10090.ENSMUSP00000134550	Ccnd2,Cdkn1b,Calr,Nfkbia,Cdk2,Vim,Tlr2,H2-Ab1,H2-Aa,Pik3r1,H2-Eb1,Icam1,H2-Q6
mmu05310	Asthma	4	24	0.82	0.0316	10090.ENSMUSP00000041008,10090.ENSMUSP00000046105,10090.ENSMUSP00000074143,10090.ENSMUSP00000078875	H2-Ab1,H2-Aa,H2-Eb1,Fcer1g
mmu01524	Platinum drug resistance	7	77	0.56	0.0316	10090.ENSMUSP00000004140,10090.ENSMUSP00000008684,10090.ENSMUSP00000013949,10090.ENSMUSP00000030013,10090.ENSMUSP00000034903,10090.ENSMUSP00000046324,10090.ENSMUSP00000056774	Gstm1,Mgst1,Birc3,Xpa,Gsta4,Gstt2,Pik3r1
mmu05164	Influenza A	11	167	0.42	0.0316	10090.ENSMUSP00000020188,10090.ENSMUSP00000021413,10090.ENSMUSP00000025724,10090.ENSMUSP00000027015,10090.ENSMUSP00000041008,10090.ENSMUSP00000046105,10090.ENSMUSP00000056774,10090.ENSMUSP00000061853,10090.ENSMUSP00000074143,10090.ENSMUSP00000083587,10090.ENSMUSP00000099650	Ifngr1,Nfkbia,Il33,Casp1,H2-Ab1,H2-Aa,Pik3r1,Tlr7,H2-Eb1,Icam1,Kpna6
mmu05215	Prostate cancer	8	99	0.5	0.0317	10090.ENSMUSP00000003115,10090.ENSMUSP00000020238,10090.ENSMUSP00000021413,10090.ENSMUSP00000026416,10090.ENSMUSP00000029445,10090.ENSMUSP00000052648,10090.ENSMUSP00000056668,10090.ENSMUSP00000056774	Cdkn1b,Hsp90b1,Nfkbia,Cdk2,Nras,Ar,Igf1,Pik3r1
mmu04380	Osteoclast differentiation	9	121	0.47	0.0317	10090.ENSMUSP00000016094,10090.ENSMUSP00000020188,10090.ENSMUSP00000021413,10090.ENSMUSP00000032800,10090.ENSMUSP00000056774,10090.ENSMUSP00000077546,10090.ENSMUSP00000094084,10090.ENSMUSP00000131938,10090.ENSMUSP00000140404	Ncf1,Ifngr1,Nfkbia,Tyrobp,Pik3r1,Pirb,Ncf4,Fcgr3,Ncf2
mmu00514	Other types of O-glycan biosynthesis	5	42	0.67	0.0354	10090.ENSMUSP00000022460,10090.ENSMUSP00000026156,10090.ENSMUSP00000031555,10090.ENSMUSP00000038722,10090.ENSMUSP00000061610	Galnt15,Rfng,Lfng,Pomt1,Eogt
mmu05135	Yersinia infection	9	124	0.46	0.0354	10090.ENSMUSP00000005889,10090.ENSMUSP00000021413,10090.ENSMUSP00000027015,10090.ENSMUSP00000036384,10090.ENSMUSP00000056774,10090.ENSMUSP00000077342,10090.ENSMUSP00000087947,10090.ENSMUSP00000092268,10090.ENSMUSP00000106534	Vav1,Nfkbia,Casp1,Rac2,Pik3r1,Skap2,Fyb,Wipf1,Arhgef7
mmu01212	Fatty acid metabolism	6	61	0.59	0.0362	10090.ENSMUSP00000010795,10090.ENSMUSP00000025835,10090.ENSMUSP00000027153,10090.ENSMUSP00000034904,10090.ENSMUSP00000099634,10090.ENSMUSP00000110401	Acaa1b,Cpt1a,Acadl,Elovl5,Acadvl,Ptpla
mmu05166	Human T-cell leukemia virus 1 infection	13	231	0.35	0.0454	10090.ENSMUSP00000000188,10090.ENSMUSP00000000299,10090.ENSMUSP00000003912,10090.ENSMUSP00000009550,10090.ENSMUSP00000021413,10090.ENSMUSP00000026416,10090.ENSMUSP00000029445,10090.ENSMUSP00000041008,10090.ENSMUSP00000046105,10090.ENSMUSP00000056774,10090.ENSMUSP00000074143,10090.ENSMUSP00000083587,10090.ENSMUSP00000134550	Ccnd2,Itgb2,Calr,Elk1,Nfkbia,Cdk2,Nras,H2-Ab1,H2-Aa,Pik3r1,H2-Eb1,Icam1,H2-Q6
mmu05323	Rheumatoid arthritis	7	86	0.51	0.0465	10090.ENSMUSP00000000299,10090.ENSMUSP00000029623,10090.ENSMUSP00000041008,10090.ENSMUSP00000046105,10090.ENSMUSP00000074143,10090.ENSMUSP00000083587,10090.ENSMUSP00000099862	Itgb2,Tlr2,H2-Ab1,H2-Aa,H2-Eb1,Icam1,Tek
mmu04664	Fc epsilon RI signaling pathway	6	66	0.56	0.0485	10090.ENSMUSP00000005889,10090.ENSMUSP00000029445,10090.ENSMUSP00000036384,10090.ENSMUSP00000056774,10090.ENSMUSP00000078875,10090.ENSMUSP00000127941	Vav1,Nras,Rac2,Pik3r1,Fcer1g,Inpp5d
