# Supplementary material for: The circadian rhythm: A key variable in aging?
Source: Aging Cell. 2024 Jul 30;23(11):e14268. doi: 10.1111/acel.14268 (PMC11561671; doi:10.1111/acel.14268)
Supplement: Supplementary file 9 — Table S5. [file ACEL-23-e14268-s005.xlsx]

## Sheet: Biological process ME4
Term ID	Term description	Observed gene count	Background gene count	Strength	False discovery rate	Matching proteins in your network (IDs)	Matching proteins in your network (labels)
GO:0033143	Regulation of intracellular steroid hormone receptor signaling pathway	8	79	1.5	4.12e-06	10090.ENSMUSP00000013130,10090.ENSMUSP00000052648,10090.ENSMUSP00000056668,10090.ENSMUSP00000068974,10090.ENSMUSP00000074204,10090.ENSMUSP00000074656,10090.ENSMUSP00000086988,10090.ENSMUSP00000103169	Strn3,Ar,Igf1,Ncor1,Wbp2,Clock,Ddrgk1,Med1
GO:0010556	Regulation of macromolecule biosynthetic process	30	3294	0.46	0.00013	10090.ENSMUSP00000004281,10090.ENSMUSP00000013130,10090.ENSMUSP00000028071,10090.ENSMUSP00000029989,10090.ENSMUSP00000030623,10090.ENSMUSP00000045639,10090.ENSMUSP00000048904,10090.ENSMUSP00000050683,10090.ENSMUSP00000051845,10090.ENSMUSP00000052584,10090.ENSMUSP00000052648,10090.ENSMUSP00000056668,10090.ENSMUSP00000056774,10090.ENSMUSP00000058940,10090.ENSMUSP00000059102,10090.ENSMUSP00000068974…	Dyrk2,Strn3,Bmi1,Rnf20,Sfpq,Klf9,Hsf4,Foxo3,Ino80,Lrrk2,Ar,Igf1,Pik3r1,Whsc1,Crebrf,Ncor1,Zeb2,Zfp329,Wbp2,Clock,Stox2,Gspt1,Ddrgk1,Mtif2,Med1,Brwd3,Parp4,Pum2,Tcf12,Larp4b
GO:2000112	Regulation of cellular macromolecule biosynthetic process	29	3203	0.46	0.0002	10090.ENSMUSP00000004281,10090.ENSMUSP00000013130,10090.ENSMUSP00000028071,10090.ENSMUSP00000029989,10090.ENSMUSP00000030623,10090.ENSMUSP00000045639,10090.ENSMUSP00000048904,10090.ENSMUSP00000050683,10090.ENSMUSP00000051845,10090.ENSMUSP00000052648,10090.ENSMUSP00000056668,10090.ENSMUSP00000056774,10090.ENSMUSP00000058940,10090.ENSMUSP00000059102,10090.ENSMUSP00000068974,10090.ENSMUSP00000069685…	Dyrk2,Strn3,Bmi1,Rnf20,Sfpq,Klf9,Hsf4,Foxo3,Ino80,Ar,Igf1,Pik3r1,Whsc1,Crebrf,Ncor1,Zeb2,Zfp329,Wbp2,Clock,Stox2,Gspt1,Ddrgk1,Mtif2,Med1,Brwd3,Parp4,Pum2,Tcf12,Larp4b
GO:0010468	Regulation of gene expression	32	4041	0.4	0.00038	10090.ENSMUSP00000013130,10090.ENSMUSP00000014920,10090.ENSMUSP00000028071,10090.ENSMUSP00000029445,10090.ENSMUSP00000029989,10090.ENSMUSP00000030623,10090.ENSMUSP00000044677,10090.ENSMUSP00000045639,10090.ENSMUSP00000048904,10090.ENSMUSP00000050683,10090.ENSMUSP00000051845,10090.ENSMUSP00000052584,10090.ENSMUSP00000052648,10090.ENSMUSP00000056668,10090.ENSMUSP00000056774,10090.ENSMUSP00000058940…	Strn3,Nol3,Bmi1,Nras,Rnf20,Sfpq,Thoc2,Klf9,Hsf4,Foxo3,Ino80,Lrrk2,Ar,Igf1,Pik3r1,Whsc1,Crebrf,Ncor1,Zeb2,Zfp329,Wbp2,Clock,Stox2,Gspt1,Ddrgk1,Mtif2,Med1,Top1,Brwd3,Pum2,Tcf12,Larp4b
GO:0033146	Regulation of intracellular estrogen receptor signaling pathway	5	36	1.64	0.0004	10090.ENSMUSP00000013130,10090.ENSMUSP00000052648,10090.ENSMUSP00000074204,10090.ENSMUSP00000086988,10090.ENSMUSP00000103169	Strn3,Ar,Wbp2,Ddrgk1,Med1
GO:0006357	Regulation of transcription by rna polymerase ii	21	1897	0.54	0.00043	10090.ENSMUSP00000013130,10090.ENSMUSP00000028071,10090.ENSMUSP00000030623,10090.ENSMUSP00000045639,10090.ENSMUSP00000048904,10090.ENSMUSP00000050683,10090.ENSMUSP00000051845,10090.ENSMUSP00000052648,10090.ENSMUSP00000056668,10090.ENSMUSP00000056774,10090.ENSMUSP00000058940,10090.ENSMUSP00000059102,10090.ENSMUSP00000068974,10090.ENSMUSP00000069685,10090.ENSMUSP00000074204,10090.ENSMUSP00000074656…	Strn3,Bmi1,Sfpq,Klf9,Hsf4,Foxo3,Ino80,Ar,Igf1,Pik3r1,Whsc1,Crebrf,Ncor1,Zeb2,Wbp2,Clock,Stox2,Ddrgk1,Med1,Brwd3,Tcf12
GO:0060255	Regulation of macromolecule metabolic process	38	5618	0.33	0.00043	10090.ENSMUSP00000004281,10090.ENSMUSP00000013130,10090.ENSMUSP00000014920,10090.ENSMUSP00000027131,10090.ENSMUSP00000028071,10090.ENSMUSP00000029445,10090.ENSMUSP00000029989,10090.ENSMUSP00000030623,10090.ENSMUSP00000030691,10090.ENSMUSP00000044677,10090.ENSMUSP00000045639,10090.ENSMUSP00000048904,10090.ENSMUSP00000050683,10090.ENSMUSP00000051845,10090.ENSMUSP00000052584,10090.ENSMUSP00000052648…	Dyrk2,Strn3,Nol3,Slc39a10,Bmi1,Nras,Rnf20,Sfpq,Pclo,Thoc2,Klf9,Hsf4,Foxo3,Ino80,Lrrk2,Ar,Igf1,Pik3r1,Whsc1,Crebrf,Ncor1,Zeb2,Zfp329,Wbp2,Clock,Stox2,Gspt1,Ddrgk1,Mtif2,Med1,Top1,Ctsd,Brwd3,Parp4,Csnk1a1,Pum2,Tcf12,Larp4b
GO:0010557	Positive regulation of macromolecule biosynthetic process	20	1837	0.54	0.00088	10090.ENSMUSP00000004281,10090.ENSMUSP00000013130,10090.ENSMUSP00000029989,10090.ENSMUSP00000030623,10090.ENSMUSP00000045639,10090.ENSMUSP00000048904,10090.ENSMUSP00000050683,10090.ENSMUSP00000051845,10090.ENSMUSP00000052584,10090.ENSMUSP00000052648,10090.ENSMUSP00000056668,10090.ENSMUSP00000056774,10090.ENSMUSP00000059102,10090.ENSMUSP00000069685,10090.ENSMUSP00000074204,10090.ENSMUSP00000074656…	Dyrk2,Strn3,Rnf20,Sfpq,Klf9,Hsf4,Foxo3,Ino80,Lrrk2,Ar,Igf1,Pik3r1,Crebrf,Zeb2,Wbp2,Clock,Ddrgk1,Med1,Tcf12,Larp4b
GO:0080090	Regulation of primary metabolic process	36	5290	0.33	0.00088	10090.ENSMUSP00000004281,10090.ENSMUSP00000013130,10090.ENSMUSP00000014920,10090.ENSMUSP00000027131,10090.ENSMUSP00000028071,10090.ENSMUSP00000029445,10090.ENSMUSP00000029989,10090.ENSMUSP00000030623,10090.ENSMUSP00000030691,10090.ENSMUSP00000045639,10090.ENSMUSP00000048904,10090.ENSMUSP00000050683,10090.ENSMUSP00000051845,10090.ENSMUSP00000052584,10090.ENSMUSP00000052648,10090.ENSMUSP00000056668…	Dyrk2,Strn3,Nol3,Slc39a10,Bmi1,Nras,Rnf20,Sfpq,Pclo,Klf9,Hsf4,Foxo3,Ino80,Lrrk2,Ar,Igf1,Pik3r1,Whsc1,Crebrf,Ncor1,Zeb2,Zfp329,Wbp2,Clock,Stox2,Gspt1,Ddrgk1,Mtif2,Med1,Ctsd,Brwd3,Parp4,Csnk1a1,Pum2,Tcf12,Larp4b
GO:0010604	Positive regulation of macromolecule metabolic process	28	3467	0.41	0.001	10090.ENSMUSP00000004281,10090.ENSMUSP00000013130,10090.ENSMUSP00000027131,10090.ENSMUSP00000028071,10090.ENSMUSP00000029445,10090.ENSMUSP00000029989,10090.ENSMUSP00000030623,10090.ENSMUSP00000045639,10090.ENSMUSP00000048904,10090.ENSMUSP00000050683,10090.ENSMUSP00000051845,10090.ENSMUSP00000052584,10090.ENSMUSP00000052648,10090.ENSMUSP00000056668,10090.ENSMUSP00000056774,10090.ENSMUSP00000058940…	Dyrk2,Strn3,Slc39a10,Bmi1,Nras,Rnf20,Sfpq,Klf9,Hsf4,Foxo3,Ino80,Lrrk2,Ar,Igf1,Pik3r1,Whsc1,Crebrf,Ncor1,Zeb2,Wbp2,Clock,Ddrgk1,Med1,Ctsd,Csnk1a1,Pum2,Tcf12,Larp4b
GO:0051171	Regulation of nitrogen compound metabolic process	35	5126	0.33	0.001	10090.ENSMUSP00000013130,10090.ENSMUSP00000014920,10090.ENSMUSP00000027131,10090.ENSMUSP00000028071,10090.ENSMUSP00000029445,10090.ENSMUSP00000029989,10090.ENSMUSP00000030623,10090.ENSMUSP00000030691,10090.ENSMUSP00000045639,10090.ENSMUSP00000048904,10090.ENSMUSP00000050683,10090.ENSMUSP00000051845,10090.ENSMUSP00000052584,10090.ENSMUSP00000052648,10090.ENSMUSP00000056668,10090.ENSMUSP00000056774…	Strn3,Nol3,Slc39a10,Bmi1,Nras,Rnf20,Sfpq,Pclo,Klf9,Hsf4,Foxo3,Ino80,Lrrk2,Ar,Igf1,Pik3r1,Whsc1,Crebrf,Ncor1,Zeb2,Zfp329,Wbp2,Clock,Stox2,Gspt1,Ddrgk1,Mtif2,Med1,Ctsd,Brwd3,Parp4,Csnk1a1,Pum2,Tcf12,Larp4b
GO:0010628	Positive regulation of gene expression	22	2269	0.48	0.0011	10090.ENSMUSP00000013130,10090.ENSMUSP00000029445,10090.ENSMUSP00000029989,10090.ENSMUSP00000030623,10090.ENSMUSP00000045639,10090.ENSMUSP00000048904,10090.ENSMUSP00000050683,10090.ENSMUSP00000051845,10090.ENSMUSP00000052584,10090.ENSMUSP00000052648,10090.ENSMUSP00000056668,10090.ENSMUSP00000056774,10090.ENSMUSP00000059102,10090.ENSMUSP00000068974,10090.ENSMUSP00000069685,10090.ENSMUSP00000074204…	Strn3,Nras,Rnf20,Sfpq,Klf9,Hsf4,Foxo3,Ino80,Lrrk2,Ar,Igf1,Pik3r1,Crebrf,Ncor1,Zeb2,Wbp2,Clock,Ddrgk1,Med1,Pum2,Tcf12,Larp4b
GO:0045944	Positive regulation of transcription by rna polymerase ii	16	1239	0.61	0.0012	10090.ENSMUSP00000013130,10090.ENSMUSP00000030623,10090.ENSMUSP00000045639,10090.ENSMUSP00000048904,10090.ENSMUSP00000050683,10090.ENSMUSP00000051845,10090.ENSMUSP00000052648,10090.ENSMUSP00000056668,10090.ENSMUSP00000056774,10090.ENSMUSP00000059102,10090.ENSMUSP00000069685,10090.ENSMUSP00000074204,10090.ENSMUSP00000074656,10090.ENSMUSP00000086988,10090.ENSMUSP00000103169,10090.ENSMUSP00000139365	Strn3,Sfpq,Klf9,Hsf4,Foxo3,Ino80,Ar,Igf1,Pik3r1,Crebrf,Zeb2,Wbp2,Clock,Ddrgk1,Med1,Tcf12
GO:0031323	Regulation of cellular metabolic process	36	5479	0.32	0.0013	10090.ENSMUSP00000004281,10090.ENSMUSP00000013130,10090.ENSMUSP00000014920,10090.ENSMUSP00000027131,10090.ENSMUSP00000028071,10090.ENSMUSP00000029445,10090.ENSMUSP00000029989,10090.ENSMUSP00000030623,10090.ENSMUSP00000030691,10090.ENSMUSP00000045639,10090.ENSMUSP00000048904,10090.ENSMUSP00000050683,10090.ENSMUSP00000051845,10090.ENSMUSP00000052584,10090.ENSMUSP00000052648,10090.ENSMUSP00000056668…	Dyrk2,Strn3,Nol3,Slc39a10,Bmi1,Nras,Rnf20,Sfpq,Pclo,Klf9,Hsf4,Foxo3,Ino80,Lrrk2,Ar,Igf1,Pik3r1,Whsc1,Crebrf,Ncor1,Zeb2,Zfp329,Wbp2,Clock,Stox2,Gspt1,Ddrgk1,Mtif2,Med1,Ctsd,Brwd3,Parp4,Csnk1a1,Pum2,Tcf12,Larp4b
GO:0010629	Negative regulation of gene expression	19	1811	0.52	0.0018	10090.ENSMUSP00000013130,10090.ENSMUSP00000014920,10090.ENSMUSP00000028071,10090.ENSMUSP00000029989,10090.ENSMUSP00000030623,10090.ENSMUSP00000048904,10090.ENSMUSP00000050683,10090.ENSMUSP00000052584,10090.ENSMUSP00000052648,10090.ENSMUSP00000056668,10090.ENSMUSP00000058940,10090.ENSMUSP00000059102,10090.ENSMUSP00000068974,10090.ENSMUSP00000069685,10090.ENSMUSP00000074656,10090.ENSMUSP00000078940…	Strn3,Nol3,Bmi1,Rnf20,Sfpq,Hsf4,Foxo3,Lrrk2,Ar,Igf1,Whsc1,Crebrf,Ncor1,Zeb2,Clock,Gspt1,Ddrgk1,Med1,Pum2
GO:0045893	Positive regulation of transcription, dna-templated	17	1541	0.54	0.0033	10090.ENSMUSP00000013130,10090.ENSMUSP00000029989,10090.ENSMUSP00000030623,10090.ENSMUSP00000045639,10090.ENSMUSP00000048904,10090.ENSMUSP00000050683,10090.ENSMUSP00000051845,10090.ENSMUSP00000052648,10090.ENSMUSP00000056668,10090.ENSMUSP00000056774,10090.ENSMUSP00000059102,10090.ENSMUSP00000069685,10090.ENSMUSP00000074204,10090.ENSMUSP00000074656,10090.ENSMUSP00000086988,10090.ENSMUSP00000103169…	Strn3,Rnf20,Sfpq,Klf9,Hsf4,Foxo3,Ino80,Ar,Igf1,Pik3r1,Crebrf,Zeb2,Wbp2,Clock,Ddrgk1,Med1,Tcf12
GO:0051173	Positive regulation of nitrogen compound metabolic process	25	3119	0.4	0.0033	10090.ENSMUSP00000013130,10090.ENSMUSP00000027131,10090.ENSMUSP00000028071,10090.ENSMUSP00000029989,10090.ENSMUSP00000030623,10090.ENSMUSP00000045639,10090.ENSMUSP00000048904,10090.ENSMUSP00000050683,10090.ENSMUSP00000051845,10090.ENSMUSP00000052584,10090.ENSMUSP00000052648,10090.ENSMUSP00000056668,10090.ENSMUSP00000056774,10090.ENSMUSP00000058940,10090.ENSMUSP00000059102,10090.ENSMUSP00000068974…	Strn3,Slc39a10,Bmi1,Rnf20,Sfpq,Klf9,Hsf4,Foxo3,Ino80,Lrrk2,Ar,Igf1,Pik3r1,Whsc1,Crebrf,Ncor1,Zeb2,Wbp2,Clock,Ddrgk1,Med1,Ctsd,Csnk1a1,Tcf12,Larp4b
GO:0031325	Positive regulation of cellular metabolic process	26	3320	0.39	0.0033	10090.ENSMUSP00000004281,10090.ENSMUSP00000013130,10090.ENSMUSP00000027131,10090.ENSMUSP00000028071,10090.ENSMUSP00000029989,10090.ENSMUSP00000030623,10090.ENSMUSP00000045639,10090.ENSMUSP00000048904,10090.ENSMUSP00000050683,10090.ENSMUSP00000051845,10090.ENSMUSP00000052584,10090.ENSMUSP00000052648,10090.ENSMUSP00000056668,10090.ENSMUSP00000056774,10090.ENSMUSP00000058940,10090.ENSMUSP00000059102…	Dyrk2,Strn3,Slc39a10,Bmi1,Rnf20,Sfpq,Klf9,Hsf4,Foxo3,Ino80,Lrrk2,Ar,Igf1,Pik3r1,Whsc1,Crebrf,Ncor1,Zeb2,Wbp2,Clock,Ddrgk1,Med1,Ctsd,Csnk1a1,Tcf12,Larp4b
GO:0031328	Positive regulation of cellular biosynthetic process	19	1940	0.49	0.0036	10090.ENSMUSP00000004281,10090.ENSMUSP00000013130,10090.ENSMUSP00000029989,10090.ENSMUSP00000030623,10090.ENSMUSP00000045639,10090.ENSMUSP00000048904,10090.ENSMUSP00000050683,10090.ENSMUSP00000051845,10090.ENSMUSP00000052648,10090.ENSMUSP00000056668,10090.ENSMUSP00000056774,10090.ENSMUSP00000059102,10090.ENSMUSP00000069685,10090.ENSMUSP00000074204,10090.ENSMUSP00000074656,10090.ENSMUSP00000086988…	Dyrk2,Strn3,Rnf20,Sfpq,Klf9,Hsf4,Foxo3,Ino80,Ar,Igf1,Pik3r1,Crebrf,Zeb2,Wbp2,Clock,Ddrgk1,Med1,Tcf12,Larp4b
GO:0006355	Regulation of transcription, dna-templated	23	2720	0.43	0.0036	10090.ENSMUSP00000013130,10090.ENSMUSP00000028071,10090.ENSMUSP00000029989,10090.ENSMUSP00000030623,10090.ENSMUSP00000045639,10090.ENSMUSP00000048904,10090.ENSMUSP00000050683,10090.ENSMUSP00000051845,10090.ENSMUSP00000052648,10090.ENSMUSP00000056668,10090.ENSMUSP00000056774,10090.ENSMUSP00000058940,10090.ENSMUSP00000059102,10090.ENSMUSP00000068974,10090.ENSMUSP00000069685,10090.ENSMUSP00000072079…	Strn3,Bmi1,Rnf20,Sfpq,Klf9,Hsf4,Foxo3,Ino80,Ar,Igf1,Pik3r1,Whsc1,Crebrf,Ncor1,Zeb2,Zfp329,Wbp2,Clock,Stox2,Ddrgk1,Med1,Brwd3,Tcf12
GO:0033144	Negative regulation of intracellular steroid hormone receptor signaling pathway	4	39	1.51	0.0044	10090.ENSMUSP00000013130,10090.ENSMUSP00000056668,10090.ENSMUSP00000068974,10090.ENSMUSP00000074656	Strn3,Igf1,Ncor1,Clock
GO:0030518	Intracellular steroid hormone receptor signaling pathway	4	40	1.5	0.0047	10090.ENSMUSP00000045639,10090.ENSMUSP00000052648,10090.ENSMUSP00000074204,10090.ENSMUSP00000103169	Klf9,Ar,Wbp2,Med1
GO:0051252	Regulation of rna metabolic process	24	3027	0.4	0.0047	10090.ENSMUSP00000013130,10090.ENSMUSP00000028071,10090.ENSMUSP00000029989,10090.ENSMUSP00000030623,10090.ENSMUSP00000045639,10090.ENSMUSP00000048904,10090.ENSMUSP00000050683,10090.ENSMUSP00000051845,10090.ENSMUSP00000052648,10090.ENSMUSP00000056668,10090.ENSMUSP00000056774,10090.ENSMUSP00000058940,10090.ENSMUSP00000059102,10090.ENSMUSP00000068974,10090.ENSMUSP00000069685,10090.ENSMUSP00000072079…	Strn3,Bmi1,Rnf20,Sfpq,Klf9,Hsf4,Foxo3,Ino80,Ar,Igf1,Pik3r1,Whsc1,Crebrf,Ncor1,Zeb2,Zfp329,Wbp2,Clock,Stox2,Ddrgk1,Med1,Brwd3,Pum2,Tcf12
GO:0019219	Regulation of nucleobase-containing compound metabolic process	25	3265	0.38	0.005	10090.ENSMUSP00000013130,10090.ENSMUSP00000028071,10090.ENSMUSP00000029989,10090.ENSMUSP00000030623,10090.ENSMUSP00000045639,10090.ENSMUSP00000048904,10090.ENSMUSP00000050683,10090.ENSMUSP00000051845,10090.ENSMUSP00000052648,10090.ENSMUSP00000056668,10090.ENSMUSP00000056774,10090.ENSMUSP00000058940,10090.ENSMUSP00000059102,10090.ENSMUSP00000068974,10090.ENSMUSP00000069685,10090.ENSMUSP00000072079…	Strn3,Bmi1,Rnf20,Sfpq,Klf9,Hsf4,Foxo3,Ino80,Ar,Igf1,Pik3r1,Whsc1,Crebrf,Ncor1,Zeb2,Zfp329,Wbp2,Clock,Stox2,Ddrgk1,Med1,Brwd3,Parp4,Pum2,Tcf12
GO:0071383	Cellular response to steroid hormone stimulus	6	160	1.07	0.0055	10090.ENSMUSP00000028071,10090.ENSMUSP00000045639,10090.ENSMUSP00000050683,10090.ENSMUSP00000052648,10090.ENSMUSP00000074204,10090.ENSMUSP00000103169	Bmi1,Klf9,Foxo3,Ar,Wbp2,Med1
GO:0045935	Positive regulation of nucleobase-containing compound metabolic process	18	1859	0.48	0.0057	10090.ENSMUSP00000013130,10090.ENSMUSP00000029989,10090.ENSMUSP00000030623,10090.ENSMUSP00000045639,10090.ENSMUSP00000048904,10090.ENSMUSP00000050683,10090.ENSMUSP00000051845,10090.ENSMUSP00000052648,10090.ENSMUSP00000056668,10090.ENSMUSP00000056774,10090.ENSMUSP00000058940,10090.ENSMUSP00000059102,10090.ENSMUSP00000069685,10090.ENSMUSP00000074204,10090.ENSMUSP00000074656,10090.ENSMUSP00000086988…	Strn3,Rnf20,Sfpq,Klf9,Hsf4,Foxo3,Ino80,Ar,Igf1,Pik3r1,Whsc1,Crebrf,Zeb2,Wbp2,Clock,Ddrgk1,Med1,Tcf12
GO:0033148	Positive regulation of intracellular estrogen receptor signaling pathway	3	13	1.86	0.0059	10090.ENSMUSP00000052648,10090.ENSMUSP00000074204,10090.ENSMUSP00000103169	Ar,Wbp2,Med1
GO:0051246	Regulation of protein metabolic process	22	2799	0.39	0.0121	10090.ENSMUSP00000014920,10090.ENSMUSP00000027131,10090.ENSMUSP00000028071,10090.ENSMUSP00000029445,10090.ENSMUSP00000029989,10090.ENSMUSP00000030691,10090.ENSMUSP00000050683,10090.ENSMUSP00000052584,10090.ENSMUSP00000052648,10090.ENSMUSP00000056668,10090.ENSMUSP00000056774,10090.ENSMUSP00000059102,10090.ENSMUSP00000068974,10090.ENSMUSP00000069685,10090.ENSMUSP00000074204,10090.ENSMUSP00000078940…	Nol3,Slc39a10,Bmi1,Nras,Rnf20,Pclo,Foxo3,Lrrk2,Ar,Igf1,Pik3r1,Crebrf,Ncor1,Zeb2,Wbp2,Gspt1,Ddrgk1,Mtif2,Ctsd,Csnk1a1,Pum2,Larp4b
GO:0032268	Regulation of cellular protein metabolic process	21	2657	0.4	0.0171	10090.ENSMUSP00000014920,10090.ENSMUSP00000027131,10090.ENSMUSP00000028071,10090.ENSMUSP00000029445,10090.ENSMUSP00000029989,10090.ENSMUSP00000030691,10090.ENSMUSP00000050683,10090.ENSMUSP00000052584,10090.ENSMUSP00000052648,10090.ENSMUSP00000056668,10090.ENSMUSP00000056774,10090.ENSMUSP00000068974,10090.ENSMUSP00000069685,10090.ENSMUSP00000074204,10090.ENSMUSP00000078940,10090.ENSMUSP00000086988…	Nol3,Slc39a10,Bmi1,Nras,Rnf20,Pclo,Foxo3,Lrrk2,Ar,Igf1,Pik3r1,Ncor1,Zeb2,Wbp2,Gspt1,Ddrgk1,Mtif2,Ctsd,Csnk1a1,Pum2,Larp4b
GO:0048511	Rhythmic process	7	305	0.86	0.0179	10090.ENSMUSP00000030623,10090.ENSMUSP00000045639,10090.ENSMUSP00000050683,10090.ENSMUSP00000056668,10090.ENSMUSP00000068974,10090.ENSMUSP00000074656,10090.ENSMUSP00000105094	Sfpq,Klf9,Foxo3,Igf1,Ncor1,Clock,Top1
GO:0048545	Response to steroid hormone	7	304	0.86	0.0179	10090.ENSMUSP00000028071,10090.ENSMUSP00000045639,10090.ENSMUSP00000050683,10090.ENSMUSP00000052648,10090.ENSMUSP00000056774,10090.ENSMUSP00000074204,10090.ENSMUSP00000103169	Bmi1,Klf9,Foxo3,Ar,Pik3r1,Wbp2,Med1
GO:0080135	Regulation of cellular response to stress	10	690	0.66	0.0203	10090.ENSMUSP00000014920,10090.ENSMUSP00000030623,10090.ENSMUSP00000050683,10090.ENSMUSP00000052584,10090.ENSMUSP00000056774,10090.ENSMUSP00000058940,10090.ENSMUSP00000059102,10090.ENSMUSP00000068974,10090.ENSMUSP00000069685,10090.ENSMUSP00000126597	Nol3,Sfpq,Foxo3,Lrrk2,Pik3r1,Whsc1,Crebrf,Ncor1,Zeb2,Micu1
GO:0065009	Regulation of molecular function	28	4379	0.3	0.0262	10090.ENSMUSP00000013130,10090.ENSMUSP00000014920,10090.ENSMUSP00000027131,10090.ENSMUSP00000028071,10090.ENSMUSP00000029989,10090.ENSMUSP00000030691,10090.ENSMUSP00000045639,10090.ENSMUSP00000048904,10090.ENSMUSP00000050683,10090.ENSMUSP00000052584,10090.ENSMUSP00000052648,10090.ENSMUSP00000056668,10090.ENSMUSP00000056774,10090.ENSMUSP00000059102,10090.ENSMUSP00000061501,10090.ENSMUSP00000068974…	Strn3,Nol3,Slc39a10,Bmi1,Rnf20,Pclo,Klf9,Hsf4,Foxo3,Lrrk2,Ar,Igf1,Pik3r1,Crebrf,Acap2,Ncor1,Zeb2,Zfp329,Wbp2,Clock,Homer1,Ddrgk1,Med1,Rapgef5,Ctsd,Parp4,Csnk1a1,Tcf12
GO:0009966	Regulation of signal transduction	21	2767	0.38	0.0274	10090.ENSMUSP00000004281,10090.ENSMUSP00000013130,10090.ENSMUSP00000014920,10090.ENSMUSP00000027131,10090.ENSMUSP00000028071,10090.ENSMUSP00000030623,10090.ENSMUSP00000050683,10090.ENSMUSP00000052584,10090.ENSMUSP00000052648,10090.ENSMUSP00000056668,10090.ENSMUSP00000056774,10090.ENSMUSP00000059102,10090.ENSMUSP00000068974,10090.ENSMUSP00000069685,10090.ENSMUSP00000074204,10090.ENSMUSP00000074656…	Dyrk2,Strn3,Nol3,Slc39a10,Bmi1,Sfpq,Foxo3,Lrrk2,Ar,Igf1,Pik3r1,Crebrf,Ncor1,Zeb2,Wbp2,Clock,Homer1,Ddrgk1,Med1,Csnk1a1,Pum2
GO:0000122	Negative regulation of transcription by rna polymerase ii	11	881	0.59	0.0297	10090.ENSMUSP00000013130,10090.ENSMUSP00000028071,10090.ENSMUSP00000030623,10090.ENSMUSP00000048904,10090.ENSMUSP00000050683,10090.ENSMUSP00000052648,10090.ENSMUSP00000058940,10090.ENSMUSP00000059102,10090.ENSMUSP00000068974,10090.ENSMUSP00000069685,10090.ENSMUSP00000103169	Strn3,Bmi1,Sfpq,Hsf4,Foxo3,Ar,Whsc1,Crebrf,Ncor1,Zeb2,Med1
GO:1903201	Regulation of oxidative stress-induced cell death	4	76	1.22	0.0333	10090.ENSMUSP00000014920,10090.ENSMUSP00000030623,10090.ENSMUSP00000050683,10090.ENSMUSP00000052584	Nol3,Sfpq,Foxo3,Lrrk2
GO:0010605	Negative regulation of macromolecule metabolic process	20	2646	0.38	0.0422	10090.ENSMUSP00000013130,10090.ENSMUSP00000014920,10090.ENSMUSP00000028071,10090.ENSMUSP00000029989,10090.ENSMUSP00000030623,10090.ENSMUSP00000048904,10090.ENSMUSP00000050683,10090.ENSMUSP00000052584,10090.ENSMUSP00000052648,10090.ENSMUSP00000056668,10090.ENSMUSP00000056774,10090.ENSMUSP00000058940,10090.ENSMUSP00000059102,10090.ENSMUSP00000068974,10090.ENSMUSP00000069685,10090.ENSMUSP00000074656…	Strn3,Nol3,Bmi1,Rnf20,Sfpq,Hsf4,Foxo3,Lrrk2,Ar,Igf1,Pik3r1,Whsc1,Crebrf,Ncor1,Zeb2,Clock,Gspt1,Ddrgk1,Med1,Pum2
GO:0006325	Chromatin organization	9	625	0.66	0.0443	10090.ENSMUSP00000028071,10090.ENSMUSP00000029989,10090.ENSMUSP00000030623,10090.ENSMUSP00000048904,10090.ENSMUSP00000051845,10090.ENSMUSP00000058940,10090.ENSMUSP00000068974,10090.ENSMUSP00000074656,10090.ENSMUSP00000105094	Bmi1,Rnf20,Sfpq,Hsf4,Ino80,Whsc1,Ncor1,Clock,Top1
GO:0080134	Regulation of response to stress	13	1273	0.51	0.0443	10090.ENSMUSP00000014920,10090.ENSMUSP00000030623,10090.ENSMUSP00000050683,10090.ENSMUSP00000052584,10090.ENSMUSP00000056774,10090.ENSMUSP00000058940,10090.ENSMUSP00000059102,10090.ENSMUSP00000068974,10090.ENSMUSP00000069685,10090.ENSMUSP00000074656,10090.ENSMUSP00000103169,10090.ENSMUSP00000126597,10090.ENSMUSP00000131074	Nol3,Sfpq,Foxo3,Lrrk2,Pik3r1,Whsc1,Crebrf,Ncor1,Zeb2,Clock,Med1,Micu1,Pum2
GO:0065007	Biological regulation	49	10591	0.16	0.0443	10090.ENSMUSP00000004281,10090.ENSMUSP00000013130,10090.ENSMUSP00000014920,10090.ENSMUSP00000027131,10090.ENSMUSP00000028071,10090.ENSMUSP00000029445,10090.ENSMUSP00000029989,10090.ENSMUSP00000030623,10090.ENSMUSP00000030691,10090.ENSMUSP00000040591,10090.ENSMUSP00000044677,10090.ENSMUSP00000045639,10090.ENSMUSP00000047220,10090.ENSMUSP00000048904,10090.ENSMUSP00000050683,10090.ENSMUSP00000051845…	Dyrk2,Strn3,Nol3,Slc39a10,Bmi1,Nras,Rnf20,Sfpq,Pclo,Aldh5a1,Thoc2,Klf9,Senp6,Hsf4,Foxo3,Ino80,Lrrk2,Ar,Igf1,Pik3r1,Whsc1,Crebrf,Acap2,Fat4,Vps13a,Ncor1,Zeb2,Zfp329,Tmod3,Wbp2,Clock,Homer1,Stox2,Gspt1,Ddrgk1,Lama3,Mtif2,Med1,Top1,Rapgef5,Ildr2,Ctsd,Brwd3,Parp4,Micu1,Csnk1a1,Pum2,Tcf12,Larp4b
GO:0032870	Cellular response to hormone stimulus	8	494	0.71	0.0454	10090.ENSMUSP00000028071,10090.ENSMUSP00000045639,10090.ENSMUSP00000050683,10090.ENSMUSP00000052648,10090.ENSMUSP00000056668,10090.ENSMUSP00000056774,10090.ENSMUSP00000074204,10090.ENSMUSP00000103169	Bmi1,Klf9,Foxo3,Ar,Igf1,Pik3r1,Wbp2,Med1
GO:1903205	Regulation of hydrogen peroxide-induced cell death	3	33	1.46	0.0489	10090.ENSMUSP00000014920,10090.ENSMUSP00000050683,10090.ENSMUSP00000052584	Nol3,Foxo3,Lrrk2
GO:0014735	Regulation of muscle atrophy	2	5	2.1	0.049	10090.ENSMUSP00000014920,10090.ENSMUSP00000050683	Nol3,Foxo3

## Sheet: KEGG ME4
Term ID	Term description	Observed gene count	Background gene count	Strength	False discovery rate	Matching proteins in your network (IDs)	Matching proteins in your network (labels)
mmu01522	Endocrine resistance	5	91	1.24	0.0045	10090.ENSMUSP00000029445,10090.ENSMUSP00000056668,10090.ENSMUSP00000056774,10090.ENSMUSP00000068974,10090.ENSMUSP00000103169	Nras,Igf1,Pik3r1,Ncor1,Med1
mmu04213	Longevity regulating pathway - multiple species	4	61	1.32	0.0089	10090.ENSMUSP00000029445,10090.ENSMUSP00000050683,10090.ENSMUSP00000056668,10090.ENSMUSP00000056774	Nras,Foxo3,Igf1,Pik3r1
mmu04068	FoxO signaling pathway	5	130	1.08	0.0089	10090.ENSMUSP00000029445,10090.ENSMUSP00000050683,10090.ENSMUSP00000056668,10090.ENSMUSP00000056774,10090.ENSMUSP00000078093	Nras,Foxo3,Igf1,Pik3r1,Homer1
mmu01521	EGFR tyrosine kinase inhibitor resistance	4	78	1.21	0.0111	10090.ENSMUSP00000029445,10090.ENSMUSP00000050683,10090.ENSMUSP00000056668,10090.ENSMUSP00000056774	Nras,Foxo3,Igf1,Pik3r1
mmu04211	Longevity regulating pathway	4	89	1.15	0.0144	10090.ENSMUSP00000029445,10090.ENSMUSP00000050683,10090.ENSMUSP00000056668,10090.ENSMUSP00000056774	Nras,Foxo3,Igf1,Pik3r1
mmu05215	Prostate cancer	4	99	1.1	0.0178	10090.ENSMUSP00000029445,10090.ENSMUSP00000052648,10090.ENSMUSP00000056668,10090.ENSMUSP00000056774	Nras,Ar,Igf1,Pik3r1
mmu04919	Thyroid hormone signaling pathway	4	119	1.02	0.0298	10090.ENSMUSP00000029445,10090.ENSMUSP00000056774,10090.ENSMUSP00000068974,10090.ENSMUSP00000103169	Nras,Pik3r1,Ncor1,Med1
mmu05213	Endometrial cancer	3	58	1.21	0.0398	10090.ENSMUSP00000029445,10090.ENSMUSP00000050683,10090.ENSMUSP00000056774	Nras,Foxo3,Pik3r1
mmu04210	Apoptosis	4	135	0.97	0.0398	10090.ENSMUSP00000029445,10090.ENSMUSP00000056774,10090.ENSMUSP00000121203,10090.ENSMUSP00000124258	Nras,Pik3r1,Ctsd,Parp4
mmu04550	Signaling pathways regulating pluripotency of stem cells	4	137	0.96	0.0398	10090.ENSMUSP00000028071,10090.ENSMUSP00000029445,10090.ENSMUSP00000056668,10090.ENSMUSP00000056774	Bmi1,Nras,Igf1,Pik3r1
mmu05223	Non-small cell lung cancer	3	66	1.16	0.0413	10090.ENSMUSP00000029445,10090.ENSMUSP00000050683,10090.ENSMUSP00000056774	Nras,Foxo3,Pik3r1
mmu05214	Glioma	3	70	1.13	0.0446	10090.ENSMUSP00000029445,10090.ENSMUSP00000056668,10090.ENSMUSP00000056774	Nras,Igf1,Pik3r1
mmu05218	Melanoma	3	71	1.12	0.0446	10090.ENSMUSP00000029445,10090.ENSMUSP00000056668,10090.ENSMUSP00000056774	Nras,Igf1,Pik3r1
mmu04917	Prolactin signaling pathway	3	74	1.11	0.0446	10090.ENSMUSP00000029445,10090.ENSMUSP00000050683,10090.ENSMUSP00000056774	Nras,Foxo3,Pik3r1
mmu05206	MicroRNAs in cancer	4	158	0.9	0.0446	10090.ENSMUSP00000028071,10090.ENSMUSP00000029445,10090.ENSMUSP00000056774,10090.ENSMUSP00000069685	Bmi1,Nras,Pik3r1,Zeb2

## Sheet: Keyword ME4
Term ID	Term description	Observed gene count	Background gene count	Strength	False discovery rate	Matching proteins in your network (IDs)	Matching proteins in your network (labels)
KW-0597	Phosphoprotein	44	7551	0.26	0.00055	10090.ENSMUSP00000004281,10090.ENSMUSP00000013130,10090.ENSMUSP00000014920,10090.ENSMUSP00000027131,10090.ENSMUSP00000029445,10090.ENSMUSP00000029989,10090.ENSMUSP00000030623,10090.ENSMUSP00000030691,10090.ENSMUSP00000034328,10090.ENSMUSP00000040591,10090.ENSMUSP00000041671,10090.ENSMUSP00000044677,10090.ENSMUSP00000045639,10090.ENSMUSP00000047220,10090.ENSMUSP00000047872,10090.ENSMUSP00000048859…	Dyrk2,Strn3,Nol3,Slc39a10,Nras,Rnf20,Sfpq,Pclo,Ints10,Aldh5a1,Fam117b,Thoc2,Klf9,Senp6,Smc4,Tsga10,Hsf4,Foxo3,Ino80,Lrrk2,Ar,Pik3r1,Whsc1,Acap2,Fat4,Vps13a,Ncor1,Zeb2,Zfp329,Tmod3,Wbp2,Clock,Homer1,Ddrgk1,Mtif2,Med1,Top1,Ildr2,Brwd3,Parp4,Csnk1a1,Pum2,Tcf12,Larp4b
KW-0025	Alternative splicing	30	4714	0.3	0.0125	10090.ENSMUSP00000029989,10090.ENSMUSP00000030691,10090.ENSMUSP00000047220,10090.ENSMUSP00000048859,10090.ENSMUSP00000048904,10090.ENSMUSP00000051845,10090.ENSMUSP00000056668,10090.ENSMUSP00000058940,10090.ENSMUSP00000061501,10090.ENSMUSP00000061836,10090.ENSMUSP00000065754,10090.ENSMUSP00000068716,10090.ENSMUSP00000068974,10090.ENSMUSP00000073082,10090.ENSMUSP00000074204,10090.ENSMUSP00000074656…	Rnf20,Pclo,Senp6,Tsga10,Hsf4,Ino80,Igf1,Whsc1,Acap2,Fat4,Msra,Vps13a,Ncor1,Fam120c,Wbp2,Clock,Homer1,Stox2,Gspt1,Prune2,Lama3,Med1,Rapgef5,Magt1,Brwd3,Micu1,Csnk1a1,Pum2,Tcf12,Larp4b
KW-0090	Biological rhythms	5	149	1.02	0.0234	10090.ENSMUSP00000030623,10090.ENSMUSP00000045639,10090.ENSMUSP00000068974,10090.ENSMUSP00000074656,10090.ENSMUSP00000105094	Sfpq,Klf9,Ncor1,Clock,Top1
KW-0832	Ubl conjugation	17	2100	0.41	0.0343	10090.ENSMUSP00000004281,10090.ENSMUSP00000014920,10090.ENSMUSP00000028071,10090.ENSMUSP00000029445,10090.ENSMUSP00000030623,10090.ENSMUSP00000034328,10090.ENSMUSP00000047220,10090.ENSMUSP00000048904,10090.ENSMUSP00000050683,10090.ENSMUSP00000052648,10090.ENSMUSP00000056774,10090.ENSMUSP00000068974,10090.ENSMUSP00000069685,10090.ENSMUSP00000074656,10090.ENSMUSP00000086988,10090.ENSMUSP00000105094…	Dyrk2,Nol3,Bmi1,Nras,Sfpq,Ints10,Senp6,Hsf4,Foxo3,Ar,Pik3r1,Ncor1,Zeb2,Clock,Ddrgk1,Top1,Tcf12
KW-0238	DNA-binding	14	1552	0.45	0.0369	10090.ENSMUSP00000030623,10090.ENSMUSP00000045639,10090.ENSMUSP00000048904,10090.ENSMUSP00000050683,10090.ENSMUSP00000051845,10090.ENSMUSP00000052648,10090.ENSMUSP00000058940,10090.ENSMUSP00000068974,10090.ENSMUSP00000069685,10090.ENSMUSP00000072079,10090.ENSMUSP00000074656,10090.ENSMUSP00000103169,10090.ENSMUSP00000105094,10090.ENSMUSP00000139365	Sfpq,Klf9,Hsf4,Foxo3,Ino80,Ar,Whsc1,Ncor1,Zeb2,Zfp329,Clock,Med1,Top1,Tcf12
