# Supplementary material for: The circadian rhythm: A key variable in aging?
Source: Aging Cell. 2024 Jul 30;23(11):e14268. doi: 10.1111/acel.14268 (PMC11561671; doi:10.1111/acel.14268)
Supplement: Supplementary file 10 — Table S6. [file ACEL-23-e14268-s016.xlsx]

## Sheet: Biological process ME4 sH
Term ID	Term description	Observed gene count	Background gene count	Strength	False discovery rate	Matching proteins in your network (IDs)	Matching proteins in your network (labels)
GO:0006355	Regulation of transcription, dna-templated	8	2720	0.86	0.00055	10090.ENSMUSP00000003115,10090.ENSMUSP00000020991,10090.ENSMUSP00000023673,10090.ENSMUSP00000026416,10090.ENSMUSP00000028071,10090.ENSMUSP00000050683,10090.ENSMUSP00000080419,10090.ENSMUSP00000139365	Cdkn1b,Dnmt3a,Runx1,Cdk2,Bmi1,Foxo3,Ezh2,Tcf12
GO:0045892	Negative regulation of transcription, dna-templated	7	1181	1.16	0.00055	10090.ENSMUSP00000003115,10090.ENSMUSP00000020991,10090.ENSMUSP00000023673,10090.ENSMUSP00000026416,10090.ENSMUSP00000028071,10090.ENSMUSP00000050683,10090.ENSMUSP00000080419	Cdkn1b,Dnmt3a,Runx1,Cdk2,Bmi1,Foxo3,Ezh2
GO:0009719	Response to endogenous stimulus	7	1370	1.1	0.00055	10090.ENSMUSP00000003115,10090.ENSMUSP00000020991,10090.ENSMUSP00000023673,10090.ENSMUSP00000026416,10090.ENSMUSP00000028071,10090.ENSMUSP00000050683,10090.ENSMUSP00000080419	Cdkn1b,Dnmt3a,Runx1,Cdk2,Bmi1,Foxo3,Ezh2
GO:1901700	Response to oxygen-containing compound	7	1585	1.03	0.00055	10090.ENSMUSP00000003115,10090.ENSMUSP00000020991,10090.ENSMUSP00000023673,10090.ENSMUSP00000026416,10090.ENSMUSP00000028071,10090.ENSMUSP00000050683,10090.ENSMUSP00000080419	Cdkn1b,Dnmt3a,Runx1,Cdk2,Bmi1,Foxo3,Ezh2
GO:0042127	Regulation of cell population proliferation	7	1650	1.02	0.00055	10090.ENSMUSP00000000188,10090.ENSMUSP00000003115,10090.ENSMUSP00000023673,10090.ENSMUSP00000026416,10090.ENSMUSP00000028071,10090.ENSMUSP00000050683,10090.ENSMUSP00000080419	Ccnd2,Cdkn1b,Runx1,Cdk2,Bmi1,Foxo3,Ezh2
GO:0033993	Response to lipid	6	872	1.23	0.00055	10090.ENSMUSP00000003115,10090.ENSMUSP00000020991,10090.ENSMUSP00000023673,10090.ENSMUSP00000028071,10090.ENSMUSP00000050683,10090.ENSMUSP00000080419	Cdkn1b,Dnmt3a,Runx1,Bmi1,Foxo3,Ezh2
GO:0000122	Negative regulation of transcription by rna polymerase ii	6	881	1.22	0.00055	10090.ENSMUSP00000020991,10090.ENSMUSP00000023673,10090.ENSMUSP00000026416,10090.ENSMUSP00000028071,10090.ENSMUSP00000050683,10090.ENSMUSP00000080419	Dnmt3a,Runx1,Cdk2,Bmi1,Foxo3,Ezh2
GO:0014070	Response to organic cyclic compound	6	930	1.2	0.00055	10090.ENSMUSP00000003115,10090.ENSMUSP00000020991,10090.ENSMUSP00000026416,10090.ENSMUSP00000028071,10090.ENSMUSP00000050683,10090.ENSMUSP00000080419	Cdkn1b,Dnmt3a,Cdk2,Bmi1,Foxo3,Ezh2
GO:0006306	DNA methylation	3	45	2.21	0.00055	10090.ENSMUSP00000020991,10090.ENSMUSP00000028071,10090.ENSMUSP00000080419	Dnmt3a,Bmi1,Ezh2
GO:0006357	Regulation of transcription by rna polymerase ii	7	1897	0.96	0.00059	10090.ENSMUSP00000020991,10090.ENSMUSP00000023673,10090.ENSMUSP00000026416,10090.ENSMUSP00000028071,10090.ENSMUSP00000050683,10090.ENSMUSP00000080419,10090.ENSMUSP00000139365	Dnmt3a,Runx1,Cdk2,Bmi1,Foxo3,Ezh2,Tcf12
GO:0071495	Cellular response to endogenous stimulus	6	1075	1.14	0.00059	10090.ENSMUSP00000020991,10090.ENSMUSP00000023673,10090.ENSMUSP00000026416,10090.ENSMUSP00000028071,10090.ENSMUSP00000050683,10090.ENSMUSP00000080419	Dnmt3a,Runx1,Cdk2,Bmi1,Foxo3,Ezh2
GO:0051173	Positive regulation of nitrogen compound metabolic process	8	3119	0.8	0.00066	10090.ENSMUSP00000000188,10090.ENSMUSP00000003115,10090.ENSMUSP00000023673,10090.ENSMUSP00000026416,10090.ENSMUSP00000028071,10090.ENSMUSP00000050683,10090.ENSMUSP00000080419,10090.ENSMUSP00000139365	Ccnd2,Cdkn1b,Runx1,Cdk2,Bmi1,Foxo3,Ezh2,Tcf12
GO:0071310	Cellular response to organic substance	7	1987	0.94	0.00074	10090.ENSMUSP00000003115,10090.ENSMUSP00000020991,10090.ENSMUSP00000023673,10090.ENSMUSP00000026416,10090.ENSMUSP00000028071,10090.ENSMUSP00000050683,10090.ENSMUSP00000080419	Cdkn1b,Dnmt3a,Runx1,Cdk2,Bmi1,Foxo3,Ezh2
GO:0051171	Regulation of nitrogen compound metabolic process	9	5126	0.63	0.00084	10090.ENSMUSP00000000188,10090.ENSMUSP00000003115,10090.ENSMUSP00000020991,10090.ENSMUSP00000023673,10090.ENSMUSP00000026416,10090.ENSMUSP00000028071,10090.ENSMUSP00000050683,10090.ENSMUSP00000080419,10090.ENSMUSP00000139365	Ccnd2,Cdkn1b,Dnmt3a,Runx1,Cdk2,Bmi1,Foxo3,Ezh2,Tcf12
GO:0031325	Positive regulation of cellular metabolic process	8	3320	0.77	0.00084	10090.ENSMUSP00000000188,10090.ENSMUSP00000003115,10090.ENSMUSP00000023673,10090.ENSMUSP00000026416,10090.ENSMUSP00000028071,10090.ENSMUSP00000050683,10090.ENSMUSP00000080419,10090.ENSMUSP00000139365	Ccnd2,Cdkn1b,Runx1,Cdk2,Bmi1,Foxo3,Ezh2,Tcf12
GO:1901990	Regulation of mitotic cell cycle phase transition	4	255	1.58	0.00087	10090.ENSMUSP00000000188,10090.ENSMUSP00000003115,10090.ENSMUSP00000026416,10090.ENSMUSP00000080419	Ccnd2,Cdkn1b,Cdk2,Ezh2
GO:0080090	Regulation of primary metabolic process	9	5290	0.62	0.001	10090.ENSMUSP00000000188,10090.ENSMUSP00000003115,10090.ENSMUSP00000020991,10090.ENSMUSP00000023673,10090.ENSMUSP00000026416,10090.ENSMUSP00000028071,10090.ENSMUSP00000050683,10090.ENSMUSP00000080419,10090.ENSMUSP00000139365	Ccnd2,Cdkn1b,Dnmt3a,Runx1,Cdk2,Bmi1,Foxo3,Ezh2,Tcf12
GO:0010604	Positive regulation of macromolecule metabolic process	8	3467	0.75	0.001	10090.ENSMUSP00000000188,10090.ENSMUSP00000003115,10090.ENSMUSP00000023673,10090.ENSMUSP00000026416,10090.ENSMUSP00000028071,10090.ENSMUSP00000050683,10090.ENSMUSP00000080419,10090.ENSMUSP00000139365	Ccnd2,Cdkn1b,Runx1,Cdk2,Bmi1,Foxo3,Ezh2,Tcf12
GO:0048522	Positive regulation of cellular process	9	5407	0.61	0.0011	10090.ENSMUSP00000000188,10090.ENSMUSP00000003115,10090.ENSMUSP00000020991,10090.ENSMUSP00000023673,10090.ENSMUSP00000026416,10090.ENSMUSP00000028071,10090.ENSMUSP00000050683,10090.ENSMUSP00000080419,10090.ENSMUSP00000139365	Ccnd2,Cdkn1b,Dnmt3a,Runx1,Cdk2,Bmi1,Foxo3,Ezh2,Tcf12
GO:0031323	Regulation of cellular metabolic process	9	5479	0.6	0.0011	10090.ENSMUSP00000000188,10090.ENSMUSP00000003115,10090.ENSMUSP00000020991,10090.ENSMUSP00000023673,10090.ENSMUSP00000026416,10090.ENSMUSP00000028071,10090.ENSMUSP00000050683,10090.ENSMUSP00000080419,10090.ENSMUSP00000139365	Ccnd2,Cdkn1b,Dnmt3a,Runx1,Cdk2,Bmi1,Foxo3,Ezh2,Tcf12
GO:0097549	Chromatin organization involved in negative regulation of transcription	3	73	2	0.0011	10090.ENSMUSP00000020991,10090.ENSMUSP00000028071,10090.ENSMUSP00000080419	Dnmt3a,Bmi1,Ezh2
GO:0000082	G1/S transition of mitotic cell cycle	3	75	1.99	0.0011	10090.ENSMUSP00000000188,10090.ENSMUSP00000003115,10090.ENSMUSP00000026416	Ccnd2,Cdkn1b,Cdk2
GO:0060255	Regulation of macromolecule metabolic process	9	5618	0.59	0.0013	10090.ENSMUSP00000000188,10090.ENSMUSP00000003115,10090.ENSMUSP00000020991,10090.ENSMUSP00000023673,10090.ENSMUSP00000026416,10090.ENSMUSP00000028071,10090.ENSMUSP00000050683,10090.ENSMUSP00000080419,10090.ENSMUSP00000139365	Ccnd2,Cdkn1b,Dnmt3a,Runx1,Cdk2,Bmi1,Foxo3,Ezh2,Tcf12
GO:0016569	Covalent chromatin modification	4	353	1.44	0.002	10090.ENSMUSP00000020991,10090.ENSMUSP00000026416,10090.ENSMUSP00000028071,10090.ENSMUSP00000080419	Dnmt3a,Cdk2,Bmi1,Ezh2
GO:0040029	Regulation of gene expression, epigenetic	3	124	1.77	0.0035	10090.ENSMUSP00000020991,10090.ENSMUSP00000028071,10090.ENSMUSP00000080419	Dnmt3a,Bmi1,Ezh2
GO:0008284	Positive regulation of cell population proliferation	5	964	1.1	0.0039	10090.ENSMUSP00000000188,10090.ENSMUSP00000003115,10090.ENSMUSP00000026416,10090.ENSMUSP00000028071,10090.ENSMUSP00000080419	Ccnd2,Cdkn1b,Cdk2,Bmi1,Ezh2
GO:0010243	Response to organonitrogen compound	5	975	1.1	0.0041	10090.ENSMUSP00000003115,10090.ENSMUSP00000020991,10090.ENSMUSP00000026416,10090.ENSMUSP00000050683,10090.ENSMUSP00000080419	Cdkn1b,Dnmt3a,Cdk2,Foxo3,Ezh2
GO:0032355	Response to estradiol	3	142	1.71	0.0048	10090.ENSMUSP00000003115,10090.ENSMUSP00000020991,10090.ENSMUSP00000080419	Cdkn1b,Dnmt3a,Ezh2
GO:0071236	Cellular response to antibiotic	2	16	2.49	0.0048	10090.ENSMUSP00000003115,10090.ENSMUSP00000080419	Cdkn1b,Ezh2
GO:1901701	Cellular response to oxygen-containing compound	5	1026	1.08	0.0049	10090.ENSMUSP00000020991,10090.ENSMUSP00000026416,10090.ENSMUSP00000028071,10090.ENSMUSP00000050683,10090.ENSMUSP00000080419	Dnmt3a,Cdk2,Bmi1,Foxo3,Ezh2
GO:0045595	Regulation of cell differentiation	6	1868	0.9	0.005	10090.ENSMUSP00000003115,10090.ENSMUSP00000023673,10090.ENSMUSP00000028071,10090.ENSMUSP00000050683,10090.ENSMUSP00000080419,10090.ENSMUSP00000139365	Cdkn1b,Runx1,Bmi1,Foxo3,Ezh2,Tcf12
GO:0048523	Negative regulation of cellular process	8	4672	0.62	0.0057	10090.ENSMUSP00000000188,10090.ENSMUSP00000003115,10090.ENSMUSP00000020991,10090.ENSMUSP00000023673,10090.ENSMUSP00000026416,10090.ENSMUSP00000028071,10090.ENSMUSP00000050683,10090.ENSMUSP00000080419	Ccnd2,Cdkn1b,Dnmt3a,Runx1,Cdk2,Bmi1,Foxo3,Ezh2
GO:0045597	Positive regulation of cell differentiation	5	1103	1.05	0.0063	10090.ENSMUSP00000023673,10090.ENSMUSP00000028071,10090.ENSMUSP00000050683,10090.ENSMUSP00000080419,10090.ENSMUSP00000139365	Runx1,Bmi1,Foxo3,Ezh2,Tcf12
GO:0071407	Cellular response to organic cyclic compound	4	511	1.28	0.0063	10090.ENSMUSP00000003115,10090.ENSMUSP00000028071,10090.ENSMUSP00000050683,10090.ENSMUSP00000080419	Cdkn1b,Bmi1,Foxo3,Ezh2
GO:0009628	Response to abiotic stimulus	5	1126	1.04	0.0068	10090.ENSMUSP00000000188,10090.ENSMUSP00000003115,10090.ENSMUSP00000020991,10090.ENSMUSP00000026416,10090.ENSMUSP00000050683	Ccnd2,Cdkn1b,Dnmt3a,Cdk2,Foxo3
GO:0000278	Mitotic cell cycle	4	527	1.27	0.0068	10090.ENSMUSP00000000188,10090.ENSMUSP00000003115,10090.ENSMUSP00000020991,10090.ENSMUSP00000026416	Ccnd2,Cdkn1b,Dnmt3a,Cdk2
GO:0007049	Cell cycle	5	1138	1.03	0.0069	10090.ENSMUSP00000000188,10090.ENSMUSP00000003115,10090.ENSMUSP00000020991,10090.ENSMUSP00000026416,10090.ENSMUSP00000080419	Ccnd2,Cdkn1b,Dnmt3a,Cdk2,Ezh2
GO:0071417	Cellular response to organonitrogen compound	4	549	1.25	0.0077	10090.ENSMUSP00000020991,10090.ENSMUSP00000026416,10090.ENSMUSP00000050683,10090.ENSMUSP00000080419	Dnmt3a,Cdk2,Foxo3,Ezh2
GO:2000026	Regulation of multicellular organismal development	6	2150	0.83	0.0095	10090.ENSMUSP00000003115,10090.ENSMUSP00000023673,10090.ENSMUSP00000028071,10090.ENSMUSP00000050683,10090.ENSMUSP00000080419,10090.ENSMUSP00000139365	Cdkn1b,Runx1,Bmi1,Foxo3,Ezh2,Tcf12
GO:0006259	DNA metabolic process	4	638	1.19	0.0125	10090.ENSMUSP00000020991,10090.ENSMUSP00000026416,10090.ENSMUSP00000028071,10090.ENSMUSP00000080419	Dnmt3a,Cdk2,Bmi1,Ezh2
GO:1903708	Positive regulation of hemopoiesis	3	217	1.53	0.0125	10090.ENSMUSP00000023673,10090.ENSMUSP00000028071,10090.ENSMUSP00000050683	Runx1,Bmi1,Foxo3
GO:0051347	Positive regulation of transferase activity	4	642	1.18	0.0127	10090.ENSMUSP00000000188,10090.ENSMUSP00000003115,10090.ENSMUSP00000028071,10090.ENSMUSP00000080419	Ccnd2,Cdkn1b,Bmi1,Ezh2
GO:0045737	Positive regulation of cyclin-dependent protein serine/threonine kinase activity	2	32	2.19	0.0127	10090.ENSMUSP00000000188,10090.ENSMUSP00000003115	Ccnd2,Cdkn1b
GO:0007399	Nervous system development	6	2358	0.79	0.0144	10090.ENSMUSP00000020991,10090.ENSMUSP00000023673,10090.ENSMUSP00000028071,10090.ENSMUSP00000050683,10090.ENSMUSP00000080419,10090.ENSMUSP00000139365	Dnmt3a,Runx1,Bmi1,Foxo3,Ezh2,Tcf12
GO:0051716	Cellular response to stimulus	8	5497	0.55	0.0152	10090.ENSMUSP00000000188,10090.ENSMUSP00000003115,10090.ENSMUSP00000020991,10090.ENSMUSP00000023673,10090.ENSMUSP00000026416,10090.ENSMUSP00000028071,10090.ENSMUSP00000050683,10090.ENSMUSP00000080419	Ccnd2,Cdkn1b,Dnmt3a,Runx1,Cdk2,Bmi1,Foxo3,Ezh2
GO:0022402	Cell cycle process	4	784	1.1	0.0247	10090.ENSMUSP00000000188,10090.ENSMUSP00000003115,10090.ENSMUSP00000026416,10090.ENSMUSP00000080419	Ccnd2,Cdkn1b,Cdk2,Ezh2
GO:0006342	Chromatin silencing	2	48	2.01	0.0249	10090.ENSMUSP00000028071,10090.ENSMUSP00000080419	Bmi1,Ezh2
GO:0071548	Response to dexamethasone	2	48	2.01	0.0249	10090.ENSMUSP00000028071,10090.ENSMUSP00000050683	Bmi1,Foxo3
GO:1902808	Positive regulation of cell cycle g1/s phase transition	2	48	2.01	0.0249	10090.ENSMUSP00000000188,10090.ENSMUSP00000080419	Ccnd2,Ezh2
GO:0001666	Response to hypoxia	3	294	1.4	0.0257	10090.ENSMUSP00000003115,10090.ENSMUSP00000020991,10090.ENSMUSP00000050683	Cdkn1b,Dnmt3a,Foxo3
GO:0009725	Response to hormone	4	812	1.08	0.0265	10090.ENSMUSP00000003115,10090.ENSMUSP00000026416,10090.ENSMUSP00000028071,10090.ENSMUSP00000050683	Cdkn1b,Cdk2,Bmi1,Foxo3
GO:0010941	Regulation of cell death	5	1661	0.87	0.0303	10090.ENSMUSP00000000188,10090.ENSMUSP00000003115,10090.ENSMUSP00000020991,10090.ENSMUSP00000028071,10090.ENSMUSP00000050683	Ccnd2,Cdkn1b,Dnmt3a,Bmi1,Foxo3
GO:0048699	Generation of neurons	5	1660	0.87	0.0303	10090.ENSMUSP00000020991,10090.ENSMUSP00000023673,10090.ENSMUSP00000050683,10090.ENSMUSP00000080419,10090.ENSMUSP00000139365	Dnmt3a,Runx1,Foxo3,Ezh2,Tcf12
GO:0071902	Positive regulation of protein serine/threonine kinase activity	3	321	1.36	0.0309	10090.ENSMUSP00000000188,10090.ENSMUSP00000003115,10090.ENSMUSP00000080419	Ccnd2,Cdkn1b,Ezh2
GO:0032501	Multicellular organismal process	8	6272	0.49	0.0351	10090.ENSMUSP00000000188,10090.ENSMUSP00000003115,10090.ENSMUSP00000020991,10090.ENSMUSP00000023673,10090.ENSMUSP00000028071,10090.ENSMUSP00000050683,10090.ENSMUSP00000080419,10090.ENSMUSP00000139365	Ccnd2,Cdkn1b,Dnmt3a,Runx1,Bmi1,Foxo3,Ezh2,Tcf12
GO:0048731	System development	7	4350	0.6	0.0351	10090.ENSMUSP00000003115,10090.ENSMUSP00000020991,10090.ENSMUSP00000023673,10090.ENSMUSP00000028071,10090.ENSMUSP00000050683,10090.ENSMUSP00000080419,10090.ENSMUSP00000139365	Cdkn1b,Dnmt3a,Runx1,Bmi1,Foxo3,Ezh2,Tcf12
GO:0071385	Cellular response to glucocorticoid stimulus	2	63	1.89	0.0359	10090.ENSMUSP00000028071,10090.ENSMUSP00000050683	Bmi1,Foxo3
GO:0016570	Histone modification	3	346	1.33	0.036	10090.ENSMUSP00000026416,10090.ENSMUSP00000028071,10090.ENSMUSP00000080419	Cdk2,Bmi1,Ezh2
GO:0090304	Nucleic acid metabolic process	5	1777	0.84	0.038	10090.ENSMUSP00000020991,10090.ENSMUSP00000026416,10090.ENSMUSP00000028071,10090.ENSMUSP00000050683,10090.ENSMUSP00000080419	Dnmt3a,Cdk2,Bmi1,Foxo3,Ezh2
GO:0045787	Positive regulation of cell cycle	3	354	1.32	0.038	10090.ENSMUSP00000000188,10090.ENSMUSP00000003115,10090.ENSMUSP00000080419	Ccnd2,Cdkn1b,Ezh2
GO:0006950	Response to stress	6	3045	0.68	0.0443	10090.ENSMUSP00000003115,10090.ENSMUSP00000020991,10090.ENSMUSP00000023673,10090.ENSMUSP00000026416,10090.ENSMUSP00000050683,10090.ENSMUSP00000080419	Cdkn1b,Dnmt3a,Runx1,Cdk2,Foxo3,Ezh2
GO:0007417	Central nervous system development	4	984	1	0.0458	10090.ENSMUSP00000023673,10090.ENSMUSP00000028071,10090.ENSMUSP00000050683,10090.ENSMUSP00000080419	Runx1,Bmi1,Foxo3,Ezh2
GO:0043434	Response to peptide hormone	3	385	1.28	0.0458	10090.ENSMUSP00000003115,10090.ENSMUSP00000026416,10090.ENSMUSP00000050683	Cdkn1b,Cdk2,Foxo3
GO:0051240	Positive regulation of multicellular organismal process	5	1902	0.81	0.0483	10090.ENSMUSP00000023673,10090.ENSMUSP00000028071,10090.ENSMUSP00000050683,10090.ENSMUSP00000080419,10090.ENSMUSP00000139365	Runx1,Bmi1,Foxo3,Ezh2,Tcf12

## Sheet: NetworkNeighborAL sH
Term ID	Term description	Observed gene count	Background gene count	Strength	False discovery rate	Matching proteins in your network (IDs)	Matching proteins in your network (labels)
CL:2662	G1 Phase, and cyclin A2-CDK2 complex	3	27	2.43	0.00092	10090.ENSMUSP00000000188,10090.ENSMUSP00000003115,10090.ENSMUSP00000026416	Ccnd2,Cdkn1b,Cdk2
CL:1211	PcG protein complex	2	19	2.41	0.0215	10090.ENSMUSP00000028071,10090.ENSMUSP00000080419	Bmi1,Ezh2
CL:2665	G1 Phase	2	21	2.37	0.0227	10090.ENSMUSP00000000188,10090.ENSMUSP00000003115	Ccnd2,Cdkn1b

## Sheet: KEGG ME4 sH
Term ID	Term description	Observed gene count	Background gene count	Strength	False discovery rate	Matching proteins in your network (IDs)	Matching proteins in your network (labels)
mmu05206	MicroRNAs in cancer	5	158	1.89	8.46e-07	10090.ENSMUSP00000000188,10090.ENSMUSP00000003115,10090.ENSMUSP00000020991,10090.ENSMUSP00000028071,10090.ENSMUSP00000080419
mmu04068	FoxO signaling pathway	4	130	1.88	2.66e-05	10090.ENSMUSP00000000188,10090.ENSMUSP00000003115,10090.ENSMUSP00000026416,10090.ENSMUSP00000050683
mmu05202	Transcriptional misregulation in cancer	4	192	1.71	8.14e-05	10090.ENSMUSP00000000188,10090.ENSMUSP00000003115,10090.ENSMUSP00000023673,10090.ENSMUSP00000028071
mmu04151	PI3K-Akt signaling pathway	4	355	1.44	0.00068	10090.ENSMUSP00000000188,10090.ENSMUSP00000003115,10090.ENSMUSP00000026416,10090.ENSMUSP00000050683
mmu04110	Cell cycle	3	122	1.78	0.00097	10090.ENSMUSP00000000188,10090.ENSMUSP00000003115,10090.ENSMUSP00000026416
mmu05162	Measles	3	140	1.72	0.0012	10090.ENSMUSP00000000188,10090.ENSMUSP00000003115,10090.ENSMUSP00000026416
mmu04218	Cellular senescence	3	167	1.64	0.0017	10090.ENSMUSP00000000188,10090.ENSMUSP00000026416,10090.ENSMUSP00000050683
mmu05200	Pathways in cancer	4	528	1.27	0.0017	10090.ENSMUSP00000000188,10090.ENSMUSP00000003115,10090.ENSMUSP00000023673,10090.ENSMUSP00000026416
mmu05203	Viral carcinogenesis	3	194	1.58	0.0021	10090.ENSMUSP00000000188,10090.ENSMUSP00000003115,10090.ENSMUSP00000026416
mmu05169	Epstein-Barr virus infection	3	214	1.54	0.0025	10090.ENSMUSP00000000188,10090.ENSMUSP00000003115,10090.ENSMUSP00000026416
mmu05165	Human papillomavirus infection	3	342	1.33	0.009	10090.ENSMUSP00000000188,10090.ENSMUSP00000003115,10090.ENSMUSP00000026416
mmu04115	p53 signaling pathway	2	71	1.84	0.0106	10090.ENSMUSP00000000188,10090.ENSMUSP00000026416
mmu04917	Prolactin signaling pathway	2	74	1.82	0.0106	10090.ENSMUSP00000000188,10090.ENSMUSP00000050683
mmu05220	Chronic myeloid leukemia	2	74	1.82	0.0106	10090.ENSMUSP00000003115,10090.ENSMUSP00000023673
mmu05222	Small cell lung cancer	2	92	1.73	0.014	10090.ENSMUSP00000003115,10090.ENSMUSP00000026416
mmu05215	Prostate cancer	2	99	1.69	0.0152	10090.ENSMUSP00000003115,10090.ENSMUSP00000026416
mmu05226	Gastric cancer	2	147	1.52	0.0309	10090.ENSMUSP00000003115,10090.ENSMUSP00000026416
mmu04934	Cushing syndrome	2	157	1.49	0.0332	10090.ENSMUSP00000003115,10090.ENSMUSP00000026416

## Sheet: PMID ME4 sH
Term ID	Term description	Observed gene count	Background gene count	Strength	False discovery rate	Matching proteins in your network (IDs)	Matching proteins in your network (labels)
PMID:24385976	(2013) A replicative self-renewal model for long-lived plasma cells: questioning irreversible cell cycle exit.	6	36	2.61	3.71e-09	10090.ENSMUSP00000000188,10090.ENSMUSP00000003115,10090.ENSMUSP00000026416,10090.ENSMUSP00000028071,10090.ENSMUSP00000050683,10090.ENSMUSP00000080419	Ccnd2,Cdkn1b,Cdk2,Bmi1,Foxo3,Ezh2
PMID:26798358	(2016) Genetic and Epigenetic Mechanisms That Maintain Hematopoietic Stem Cell Function.	6	54	2.43	1.77e-08	10090.ENSMUSP00000000188,10090.ENSMUSP00000020991,10090.ENSMUSP00000026416,10090.ENSMUSP00000028071,10090.ENSMUSP00000050683,10090.ENSMUSP00000080419	Ccnd2,Dnmt3a,Cdk2,Bmi1,Foxo3,Ezh2
PMID:34066495	(2021) Epigenetic-Based Therapy-A Prospective Chance for Medulloblastoma Patients Recovery.	6	72	2.31	6.04e-08	10090.ENSMUSP00000000188,10090.ENSMUSP00000020991,10090.ENSMUSP00000026416,10090.ENSMUSP00000028071,10090.ENSMUSP00000050683,10090.ENSMUSP00000080419	Ccnd2,Dnmt3a,Cdk2,Bmi1,Foxo3,Ezh2
PMID:27033256	(2016) Non-canonical functions of cell cycle cyclins and cyclin-dependent kinases.	6	75	2.29	6.04e-08	10090.ENSMUSP00000000188,10090.ENSMUSP00000003115,10090.ENSMUSP00000023673,10090.ENSMUSP00000026416,10090.ENSMUSP00000050683,10090.ENSMUSP00000080419	Ccnd2,Cdkn1b,Runx1,Cdk2,Foxo3,Ezh2
PMID:22958929	(2012) Less is more: unveiling the functional core of hematopoietic stem cells through knockout mice.	6	72	2.31	6.04e-08	10090.ENSMUSP00000000188,10090.ENSMUSP00000003115,10090.ENSMUSP00000020991,10090.ENSMUSP00000026416,10090.ENSMUSP00000028071,10090.ENSMUSP00000050683	Ccnd2,Cdkn1b,Dnmt3a,Cdk2,Bmi1,Foxo3
PMID:28665315	(2017) MYC Modulation around the CDK2p27SKP2 Axis.	6	82	2.25	6.36e-08	10090.ENSMUSP00000000188,10090.ENSMUSP00000003115,10090.ENSMUSP00000026416,10090.ENSMUSP00000028071,10090.ENSMUSP00000050683,10090.ENSMUSP00000080419	Ccnd2,Cdkn1b,Cdk2,Bmi1,Foxo3,Ezh2
PMID:21765202	(2011) Type 2 diabetes and the aging pancreatic beta cell.	5	28	2.64	1.32e-07	10090.ENSMUSP00000000188,10090.ENSMUSP00000003115,10090.ENSMUSP00000026416,10090.ENSMUSP00000028071,10090.ENSMUSP00000080419	Ccnd2,Cdkn1b,Cdk2,Bmi1,Ezh2
PMID:25322458	(2014) Impact of soy isoflavones on the epigenome in cancer prevention.	6	124	2.07	5.22e-07	10090.ENSMUSP00000000188,10090.ENSMUSP00000020991,10090.ENSMUSP00000026416,10090.ENSMUSP00000028071,10090.ENSMUSP00000050683,10090.ENSMUSP00000080419	Ccnd2,Dnmt3a,Cdk2,Bmi1,Foxo3,Ezh2
PMID:22123859	(2011) Cell cycle regulation in hematopoietic stem cells.	5	41	2.48	5.93e-07	10090.ENSMUSP00000000188,10090.ENSMUSP00000003115,10090.ENSMUSP00000026416,10090.ENSMUSP00000028071,10090.ENSMUSP00000050683	Ccnd2,Cdkn1b,Cdk2,Bmi1,Foxo3
PMID:25689414	(2015) Role of epigenetic modifications in luminal breast cancer.	5	48	2.41	1.12e-06	10090.ENSMUSP00000000188,10090.ENSMUSP00000003115,10090.ENSMUSP00000020991,10090.ENSMUSP00000028071,10090.ENSMUSP00000080419	Ccnd2,Cdkn1b,Dnmt3a,Bmi1,Ezh2
PMID:34065376	(2021) Cyclin-Dependent Kinase Inhibitors in Hematological Malignancies-Current Understanding, (Pre-)Clinical Application and Promising Approaches.	5	50	2.39	1.23e-06	10090.ENSMUSP00000000188,10090.ENSMUSP00000023673,10090.ENSMUSP00000026416,10090.ENSMUSP00000050683,10090.ENSMUSP00000080419	Ccnd2,Runx1,Cdk2,Foxo3,Ezh2
PMID:22771542	(2013) miRNAs and cancer: an epigenetics view.	5	50	2.39	1.23e-06	10090.ENSMUSP00000000188,10090.ENSMUSP00000020991,10090.ENSMUSP00000028071,10090.ENSMUSP00000050683,10090.ENSMUSP00000080419	Ccnd2,Dnmt3a,Bmi1,Foxo3,Ezh2
PMID:26583081	(2015) microRNAs: An Emerging Paradigm in Lung Cancer Chemoresistance.	5	52	2.37	1.25e-06	10090.ENSMUSP00000000188,10090.ENSMUSP00000003115,10090.ENSMUSP00000026416,10090.ENSMUSP00000050683,10090.ENSMUSP00000080419	Ccnd2,Cdkn1b,Cdk2,Foxo3,Ezh2
PMID:26132471	(2016) Transcription factors that interact with p53 and Mdm2.	5	55	2.35	1.52e-06	10090.ENSMUSP00000000188,10090.ENSMUSP00000003115,10090.ENSMUSP00000020991,10090.ENSMUSP00000028071,10090.ENSMUSP00000080419	Ccnd2,Cdkn1b,Dnmt3a,Bmi1,Ezh2
PMID:24757666	(2014) New Enlightenment of Skin Cancer Chemoprevention through Phytochemicals: In Vitro and In Vivo Studies and the Underlying Mechanisms.	5	55	2.35	1.52e-06	10090.ENSMUSP00000003115,10090.ENSMUSP00000020991,10090.ENSMUSP00000026416,10090.ENSMUSP00000028071,10090.ENSMUSP00000080419	Cdkn1b,Dnmt3a,Cdk2,Bmi1,Ezh2
PMID:28933369	(2017) Epigenetic Mechanisms of Tamoxifen Resistance in Luminal Breast Cancer.	5	57	2.33	1.57e-06	10090.ENSMUSP00000000188,10090.ENSMUSP00000003115,10090.ENSMUSP00000020991,10090.ENSMUSP00000028071,10090.ENSMUSP00000080419	Ccnd2,Cdkn1b,Dnmt3a,Bmi1,Ezh2
PMID:23431463	(2013) MicroRNAs and Glucocorticoid-Induced Apoptosis in Lymphoid Malignancies.	6	174	1.93	1.78e-06	10090.ENSMUSP00000000188,10090.ENSMUSP00000003115,10090.ENSMUSP00000020991,10090.ENSMUSP00000028071,10090.ENSMUSP00000050683,10090.ENSMUSP00000080419	Ccnd2,Cdkn1b,Dnmt3a,Bmi1,Foxo3,Ezh2
PMID:32415283	(2020) Dysregulated haematopoietic stem cell behaviour in myeloid leukaemogenesis.	5	61	2.3	1.93e-06	10090.ENSMUSP00000000188,10090.ENSMUSP00000003115,10090.ENSMUSP00000020991,10090.ENSMUSP00000050683,10090.ENSMUSP00000080419	Ccnd2,Cdkn1b,Dnmt3a,Foxo3,Ezh2
PMID:33117811	(2020) Functional Versatility of the CDK Inhibitor p57(Kip2).	5	61	2.3	1.93e-06	10090.ENSMUSP00000000188,10090.ENSMUSP00000020991,10090.ENSMUSP00000026416,10090.ENSMUSP00000028071,10090.ENSMUSP00000080419	Ccnd2,Dnmt3a,Cdk2,Bmi1,Ezh2
PMID:33014799	(2020) LINC00673 Represses CDKN2C and Promotes the Proliferation of Esophageal Squamous Cell Carcinoma Cells by EZH2-Mediated H3K27 Trimethylation.	4	13	2.88	2.05e-06	10090.ENSMUSP00000003115,10090.ENSMUSP00000020991,10090.ENSMUSP00000026416,10090.ENSMUSP00000080419	Cdkn1b,Dnmt3a,Cdk2,Ezh2
PMID:34638282	(2021) Sulforaphane: A Broccoli Bioactive Phytocompound with Cancer Preventive Potential.	6	185	1.9	2.06e-06	10090.ENSMUSP00000000188,10090.ENSMUSP00000003115,10090.ENSMUSP00000020991,10090.ENSMUSP00000026416,10090.ENSMUSP00000028071,10090.ENSMUSP00000080419	Ccnd2,Cdkn1b,Dnmt3a,Cdk2,Bmi1,Ezh2
PMID:33801599	(2021) Gene Transactivation and Transrepression in MYC-Driven Cancers.	5	69	2.25	2.84e-06	10090.ENSMUSP00000000188,10090.ENSMUSP00000003115,10090.ENSMUSP00000020991,10090.ENSMUSP00000026416,10090.ENSMUSP00000080419	Ccnd2,Cdkn1b,Dnmt3a,Cdk2,Ezh2
PMID:28927034	(2017) Cyclin D3 deficiency inhibits skin tumor development, but does not affect normal keratinocyte proliferation.	4	15	2.82	2.91e-06	10090.ENSMUSP00000000188,10090.ENSMUSP00000003115,10090.ENSMUSP00000023673,10090.ENSMUSP00000026416	Ccnd2,Cdkn1b,Runx1,Cdk2
PMID:26306989	(2016) Natural compound-derived epigenetic regulators targeting epigenetic readers, writers and erasers.	5	73	2.22	3.41e-06	10090.ENSMUSP00000000188,10090.ENSMUSP00000020991,10090.ENSMUSP00000026416,10090.ENSMUSP00000028071,10090.ENSMUSP00000080419	Ccnd2,Dnmt3a,Cdk2,Bmi1,Ezh2
PMID:27117759	(2016) Dietary phytochemicals as epigenetic modifiers in cancer: Promise and challenges.	5	74	2.22	3.41e-06	10090.ENSMUSP00000000188,10090.ENSMUSP00000020991,10090.ENSMUSP00000026416,10090.ENSMUSP00000028071,10090.ENSMUSP00000080419	Ccnd2,Dnmt3a,Cdk2,Bmi1,Ezh2
PMID:25453266	(2015) Clinical implications of miRNAs in the pathogenesis, diagnosis and therapy of pancreatic cancer.	5	75	2.21	3.41e-06	10090.ENSMUSP00000003115,10090.ENSMUSP00000020991,10090.ENSMUSP00000026416,10090.ENSMUSP00000028071,10090.ENSMUSP00000080419	Cdkn1b,Dnmt3a,Cdk2,Bmi1,Ezh2
PMID:24876127	(2014) Coordinated control of senescence by lncRNA and a novel T-box3 co-repressor complex.	5	75	2.21	3.41e-06	10090.ENSMUSP00000000188,10090.ENSMUSP00000003115,10090.ENSMUSP00000026416,10090.ENSMUSP00000028071,10090.ENSMUSP00000080419	Ccnd2,Cdkn1b,Cdk2,Bmi1,Ezh2
PMID:33519211	(2021) Knockdown of NIR Suppresses Breast Cancer Cell Proliferation via Promoting FOXO3.	4	16	2.79	3.41e-06	10090.ENSMUSP00000003115,10090.ENSMUSP00000026416,10090.ENSMUSP00000050683,10090.ENSMUSP00000080419	Cdkn1b,Cdk2,Foxo3,Ezh2
PMID:27043660	(2016) BRCA1 positively regulates FOXO3 expression by restricting FOXO3 gene methylation and epigenetic silencing through targeting EZH2 in breast cancer.	4	16	2.79	3.41e-06	10090.ENSMUSP00000003115,10090.ENSMUSP00000020991,10090.ENSMUSP00000050683,10090.ENSMUSP00000080419	Cdkn1b,Dnmt3a,Foxo3,Ezh2
PMID:27511909	(2016) Diffusible Factors Secreted by Glioblastoma and Medulloblastoma Cells Induce Oxidative Stress in Bystander Neural Stem Progenitors.	4	17	2.76	3.44e-06	10090.ENSMUSP00000003115,10090.ENSMUSP00000026416,10090.ENSMUSP00000028071,10090.ENSMUSP00000050683	Cdkn1b,Cdk2,Bmi1,Foxo3
PMID:25644779	(2015) A systems view of epigenetic networks regulating pancreas development and beta-cell function.	4	19	2.71	4.92e-06	10090.ENSMUSP00000003115,10090.ENSMUSP00000020991,10090.ENSMUSP00000028071,10090.ENSMUSP00000080419	Cdkn1b,Dnmt3a,Bmi1,Ezh2
PMID:19807660	(2010) Epigenetic remodeling of chromatin architecture: exploring tumor differentiation therapies in mesenchymal stem cells and sarcomas.	4	19	2.71	4.92e-06	10090.ENSMUSP00000000188,10090.ENSMUSP00000020991,10090.ENSMUSP00000028071,10090.ENSMUSP00000080419	Ccnd2,Dnmt3a,Bmi1,Ezh2
PMID:20034552	(2010) Mechanisms of hematopoietic stem cell aging.	4	19	2.71	4.92e-06	10090.ENSMUSP00000003115,10090.ENSMUSP00000028071,10090.ENSMUSP00000050683,10090.ENSMUSP00000080419	Cdkn1b,Bmi1,Foxo3,Ezh2
PMID:32228602	(2020) Linear and circular PVT1 in hematological malignancies and immune response: two faces of the same coin.	5	85	2.16	5e-06	10090.ENSMUSP00000000188,10090.ENSMUSP00000020991,10090.ENSMUSP00000023673,10090.ENSMUSP00000050683,10090.ENSMUSP00000080419	Ccnd2,Dnmt3a,Runx1,Foxo3,Ezh2
PMID:21495866	(2011) Cancer epigenetics: above and beyond.	4	20	2.69	5.23e-06	10090.ENSMUSP00000000188,10090.ENSMUSP00000003115,10090.ENSMUSP00000020991,10090.ENSMUSP00000080419	Ccnd2,Cdkn1b,Dnmt3a,Ezh2
PMID:23159372	(2013) Epigenetic modifications by dietary phytochemicals: implications for personalized nutrition.	5	93	2.12	7.15e-06	10090.ENSMUSP00000000188,10090.ENSMUSP00000020991,10090.ENSMUSP00000026416,10090.ENSMUSP00000028071,10090.ENSMUSP00000050683	Ccnd2,Dnmt3a,Cdk2,Bmi1,Foxo3
PMID:33212300	(2021) lnc-MAP3K13-7:1 Inhibits Ovarian GC Proliferation in PCOS via DNMT1 Downregulation-Mediated CDKN1A Promoter Hypomethylation.	4	22	2.65	7.15e-06	10090.ENSMUSP00000003115,10090.ENSMUSP00000020991,10090.ENSMUSP00000026416,10090.ENSMUSP00000080419	Cdkn1b,Dnmt3a,Cdk2,Ezh2
PMID:24523727	(2014) Competing endogenous RNAs (ceRNAs): new entrants to the intricacies of gene regulation.	4	22	2.65	7.15e-06	10090.ENSMUSP00000020991,10090.ENSMUSP00000023673,10090.ENSMUSP00000050683,10090.ENSMUSP00000080419	Dnmt3a,Runx1,Foxo3,Ezh2
PMID:20445224	(2010) Cdk2: a key regulator of the senescence control function of Myc.	4	22	2.65	7.15e-06	10090.ENSMUSP00000000188,10090.ENSMUSP00000003115,10090.ENSMUSP00000026416,10090.ENSMUSP00000028071	Ccnd2,Cdkn1b,Cdk2,Bmi1
PMID:25914884	(2015) Targeting cell cycle regulators in hematologic malignancies.	5	96	2.11	7.55e-06	10090.ENSMUSP00000000188,10090.ENSMUSP00000003115,10090.ENSMUSP00000020991,10090.ENSMUSP00000026416,10090.ENSMUSP00000080419	Ccnd2,Cdkn1b,Dnmt3a,Cdk2,Ezh2
PMID:27200075	(2016) Epigenetic Characterization of CDKN1C in Placenta Samples from Non-syndromic Intrauterine Growth Restriction.	4	23	2.63	7.55e-06	10090.ENSMUSP00000000188,10090.ENSMUSP00000003115,10090.ENSMUSP00000026416,10090.ENSMUSP00000080419	Ccnd2,Cdkn1b,Cdk2,Ezh2
PMID:24672805	(2014) Role of Ink4aArf locus in beta cell mass expansion under physiological and pathological conditions.	4	24	2.61	8.39e-06	10090.ENSMUSP00000003115,10090.ENSMUSP00000026416,10090.ENSMUSP00000028071,10090.ENSMUSP00000080419	Cdkn1b,Cdk2,Bmi1,Ezh2
PMID:33467425	(2021) Comprehensive Overview of Gene Rearrangements in Childhood T-Cell Acute Lymphoblastic Leukaemia.	5	100	2.09	8.67e-06	10090.ENSMUSP00000000188,10090.ENSMUSP00000003115,10090.ENSMUSP00000020991,10090.ENSMUSP00000023673,10090.ENSMUSP00000080419	Ccnd2,Cdkn1b,Dnmt3a,Runx1,Ezh2
PMID:22829234	(2012) Inhibition of cell cycle progression by dual phosphatidylinositol-3-kinase and mTOR blockade in cyclin D2 positive multiple myeloma bearing IgH translocations.	4	26	2.58	1.07e-05	10090.ENSMUSP00000000188,10090.ENSMUSP00000003115,10090.ENSMUSP00000026416,10090.ENSMUSP00000050683	Ccnd2,Cdkn1b,Cdk2,Foxo3
PMID:24396507	(2013) Therapeutic evaluation of microRNAs by molecular imaging.	5	106	2.06	1.1e-05	10090.ENSMUSP00000000188,10090.ENSMUSP00000003115,10090.ENSMUSP00000020991,10090.ENSMUSP00000028071,10090.ENSMUSP00000080419	Ccnd2,Cdkn1b,Dnmt3a,Bmi1,Ezh2
PMID:31410199	(2019) Overcoming EZH2 Inhibitor Resistance by Taxane in PTEN-Mutated Cancer.	4	27	2.56	1.18e-05	10090.ENSMUSP00000003115,10090.ENSMUSP00000026416,10090.ENSMUSP00000050683,10090.ENSMUSP00000080419	Cdkn1b,Cdk2,Foxo3,Ezh2
PMID:25805588	(2015) The epigenetic basis of diffuse large B-cell lymphoma.	4	27	2.56	1.18e-05	10090.ENSMUSP00000003115,10090.ENSMUSP00000020991,10090.ENSMUSP00000028071,10090.ENSMUSP00000080419	Cdkn1b,Dnmt3a,Bmi1,Ezh2
PMID:25636450	(2015) The functional sites of miRNAs and lncRNAs in gastric carcinogenesis.	5	111	2.04	1.29e-05	10090.ENSMUSP00000000188,10090.ENSMUSP00000003115,10090.ENSMUSP00000020991,10090.ENSMUSP00000026416,10090.ENSMUSP00000080419	Ccnd2,Cdkn1b,Dnmt3a,Cdk2,Ezh2
PMID:21782001	(2012) The AR dependent cell cycle: mechanisms and cancer relevance.	4	28	2.54	1.29e-05	10090.ENSMUSP00000000188,10090.ENSMUSP00000003115,10090.ENSMUSP00000026416,10090.ENSMUSP00000080419	Ccnd2,Cdkn1b,Cdk2,Ezh2
PMID:21840777	(2011) Mechanism of p27 upregulation induced by downregulation of cathepsin B and uPAR in glioma.	4	29	2.53	1.41e-05	10090.ENSMUSP00000000188,10090.ENSMUSP00000003115,10090.ENSMUSP00000026416,10090.ENSMUSP00000050683	Ccnd2,Cdkn1b,Cdk2,Foxo3
PMID:22704335	(2011) Epigenetic regulation of prostate cancer.	4	29	2.53	1.41e-05	10090.ENSMUSP00000000188,10090.ENSMUSP00000003115,10090.ENSMUSP00000026416,10090.ENSMUSP00000080419	Ccnd2,Cdkn1b,Cdk2,Ezh2
PMID:33435487	(2021) The Yin and Yang-Like Clinical Implications of the CDKN2AARFCDKN2B Gene Cluster in Acute Lymphoblastic Leukemia.	4	30	2.51	1.53e-05	10090.ENSMUSP00000023673,10090.ENSMUSP00000026416,10090.ENSMUSP00000028071,10090.ENSMUSP00000080419	Runx1,Cdk2,Bmi1,Ezh2
PMID:27292631	(2016) PI3KAKT Signaling Regulates H3K4 Methylation in Breast Cancer.	4	30	2.51	1.53e-05	10090.ENSMUSP00000003115,10090.ENSMUSP00000026416,10090.ENSMUSP00000028071,10090.ENSMUSP00000080419	Cdkn1b,Cdk2,Bmi1,Ezh2
PMID:19705306	(2009) MicroRNAs: critical mediators of differentiation, development and disease.	4	30	2.51	1.53e-05	10090.ENSMUSP00000003115,10090.ENSMUSP00000020991,10090.ENSMUSP00000028071,10090.ENSMUSP00000080419	Cdkn1b,Dnmt3a,Bmi1,Ezh2
PMID:33382978	(2021) Apoptosis, G1 Phase Stall, and Premature Differentiation Account for Low Chimeric Competence of Human and Rhesus Monkey Naive Pluripotent Stem Cells.	4	31	2.5	1.64e-05	10090.ENSMUSP00000000188,10090.ENSMUSP00000003115,10090.ENSMUSP00000026416,10090.ENSMUSP00000028071	Ccnd2,Cdkn1b,Cdk2,Bmi1
PMID:32504079	(2020) Gene regulatory programmes of tissue regeneration.	4	31	2.5	1.64e-05	10090.ENSMUSP00000020991,10090.ENSMUSP00000023673,10090.ENSMUSP00000028071,10090.ENSMUSP00000080419	Dnmt3a,Runx1,Bmi1,Ezh2
PMID:31963852	(2020) HMGA Genes and Proteins in Development and Evolution.	5	124	1.99	1.78e-05	10090.ENSMUSP00000000188,10090.ENSMUSP00000003115,10090.ENSMUSP00000026416,10090.ENSMUSP00000028071,10090.ENSMUSP00000080419	Ccnd2,Cdkn1b,Cdk2,Bmi1,Ezh2
PMID:31073122	(2019) KLF5 regulated lncRNA RP1 promotes the growth and metastasis of breast cancer via repressing p27kip1 translation.	4	32	2.49	1.78e-05	10090.ENSMUSP00000003115,10090.ENSMUSP00000028071,10090.ENSMUSP00000050683,10090.ENSMUSP00000080419	Cdkn1b,Bmi1,Foxo3,Ezh2
PMID:28987628	(2017) Nutrient regulation of pancreatic beta-cell proliferation.	4	32	2.49	1.78e-05	10090.ENSMUSP00000003115,10090.ENSMUSP00000020991,10090.ENSMUSP00000028071,10090.ENSMUSP00000080419	Cdkn1b,Dnmt3a,Bmi1,Ezh2
PMID:18817506	(2009) MicroRNAs in cancer.	4	32	2.49	1.78e-05	10090.ENSMUSP00000000188,10090.ENSMUSP00000003115,10090.ENSMUSP00000020991,10090.ENSMUSP00000026416	Ccnd2,Cdkn1b,Dnmt3a,Cdk2
PMID:18319725	(2008) A comprehensive modular map of molecular interactions in RBE2F pathway.	4	32	2.49	1.78e-05	10090.ENSMUSP00000003115,10090.ENSMUSP00000026416,10090.ENSMUSP00000028071,10090.ENSMUSP00000080419	Cdkn1b,Cdk2,Bmi1,Ezh2
PMID:32861279	(2020) Cell Cycle Dysregulation in Mantle Cell Lymphoma: Genomics and Therapy.	4	33	2.47	1.83e-05	10090.ENSMUSP00000000188,10090.ENSMUSP00000003115,10090.ENSMUSP00000026416,10090.ENSMUSP00000080419	Ccnd2,Cdkn1b,Cdk2,Ezh2
PMID:29632530	(2018) Ezh2 Regulates Activation-Induced CD8(+) T Cell Cycle Progression via Repressing Cdkn2a and Cdkn1c Expression.	4	33	2.47	1.83e-05	10090.ENSMUSP00000000188,10090.ENSMUSP00000003115,10090.ENSMUSP00000026416,10090.ENSMUSP00000080419	Ccnd2,Cdkn1b,Cdk2,Ezh2
PMID:27196371	(2016) Transcriptional repression of p27 is essential for murine embryonic development.	4	33	2.47	1.83e-05	10090.ENSMUSP00000000188,10090.ENSMUSP00000003115,10090.ENSMUSP00000026416,10090.ENSMUSP00000050683	Ccnd2,Cdkn1b,Cdk2,Foxo3
PMID:22659844	(2012) Differential regulation of embryonic and adult beta cell replication.	4	33	2.47	1.83e-05	10090.ENSMUSP00000000188,10090.ENSMUSP00000003115,10090.ENSMUSP00000028071,10090.ENSMUSP00000080419	Ccnd2,Cdkn1b,Bmi1,Ezh2
PMID:31385396	(2019) Long-term repopulation of aged bone marrow stem cells using young Sca-1 cells promotes aged heart rejuvenation.	4	34	2.46	1.92e-05	10090.ENSMUSP00000003115,10090.ENSMUSP00000026416,10090.ENSMUSP00000028071,10090.ENSMUSP00000050683	Cdkn1b,Cdk2,Bmi1,Foxo3
PMID:20688184	(2010) Pancreatic beta-cells: from generation to regeneration.	4	34	2.46	1.92e-05	10090.ENSMUSP00000000188,10090.ENSMUSP00000003115,10090.ENSMUSP00000028071,10090.ENSMUSP00000080419	Ccnd2,Cdkn1b,Bmi1,Ezh2
PMID:18598225	(2008) Role of DMP1 and its future in lung cancer diagnostics.	4	34	2.46	1.92e-05	10090.ENSMUSP00000000188,10090.ENSMUSP00000003115,10090.ENSMUSP00000026416,10090.ENSMUSP00000028071	Ccnd2,Cdkn1b,Cdk2,Bmi1
PMID:10508165	(1999) Direct induction of cyclin D2 by Myc contributes to cell cycle progression and sequestration of p27.	3	3	3.39	1.92e-05	10090.ENSMUSP00000000188,10090.ENSMUSP00000003115,10090.ENSMUSP00000026416	Ccnd2,Cdkn1b,Cdk2
PMID:34589282	(2021) lncRNA and breast cancer: Progress from identifying mechanisms to challenges and opportunities of clinical treatment.	5	132	1.97	2.05e-05	10090.ENSMUSP00000003115,10090.ENSMUSP00000026416,10090.ENSMUSP00000028071,10090.ENSMUSP00000050683,10090.ENSMUSP00000080419	Cdkn1b,Cdk2,Bmi1,Foxo3,Ezh2
PMID:28078190	(2017) Loss of quiescence and self-renewal capacity of hematopoietic stem cell in an in vitro leukemic niche.	4	37	2.42	2.45e-05	10090.ENSMUSP00000023673,10090.ENSMUSP00000028071,10090.ENSMUSP00000050683,10090.ENSMUSP00000080419	Runx1,Bmi1,Foxo3,Ezh2
PMID:20404856	(2010) Requirement for cyclin D3 in germinal center formation and function.	4	37	2.42	2.45e-05	10090.ENSMUSP00000000188,10090.ENSMUSP00000003115,10090.ENSMUSP00000023673,10090.ENSMUSP00000026416	Ccnd2,Cdkn1b,Runx1,Cdk2
PMID:26383234	(2016) Mechanisms underlying the formation of induced pluripotent stem cells.	5	141	1.94	2.71e-05	10090.ENSMUSP00000000188,10090.ENSMUSP00000020991,10090.ENSMUSP00000026416,10090.ENSMUSP00000028071,10090.ENSMUSP00000080419	Ccnd2,Dnmt3a,Cdk2,Bmi1,Ezh2
PMID:32131813	(2020) Bivalent promoter hypermethylation in cancer is linked to the H327me3H3K4me3 ratio in embryonic stem cells.	4	39	2.4	2.86e-05	10090.ENSMUSP00000020991,10090.ENSMUSP00000028071,10090.ENSMUSP00000050683,10090.ENSMUSP00000080419	Dnmt3a,Bmi1,Foxo3,Ezh2
PMID:33322564	(2020) Physicochemical and Biological Characterisation of Diclofenac Oligomeric Poly(3-hydroxyoctanoate) Hybrids as beta-TCP Ceramics Modifiers for Bone Tissue Regeneration.	3	4	3.26	2.96e-05	10090.ENSMUSP00000000188,10090.ENSMUSP00000003115,10090.ENSMUSP00000026416	Ccnd2,Cdkn1b,Cdk2
PMID:33670518	(2021) Small in Size, but Large in Action: microRNAs as Potential Modulators of PTEN in Breast and Lung Cancers.	4	40	2.39	3.07e-05	10090.ENSMUSP00000003115,10090.ENSMUSP00000020991,10090.ENSMUSP00000050683,10090.ENSMUSP00000080419	Cdkn1b,Dnmt3a,Foxo3,Ezh2
PMID:33747348	(2021) Emerging Clues of Regulatory Roles of Circular RNAs through Modulating Oxidative Stress: Focus on Neurological and Vascular Diseases.	4	40	2.39	3.07e-05	10090.ENSMUSP00000003115,10090.ENSMUSP00000020991,10090.ENSMUSP00000026416,10090.ENSMUSP00000050683	Cdkn1b,Dnmt3a,Cdk2,Foxo3
PMID:21892281	(2008) Signal transduction involving the dmp1 transcription factor and its alteration in human cancer.	4	40	2.39	3.07e-05	10090.ENSMUSP00000000188,10090.ENSMUSP00000003115,10090.ENSMUSP00000026416,10090.ENSMUSP00000028071	Ccnd2,Cdkn1b,Cdk2,Bmi1
PMID:21336826	(2011) Polycomb and the emerging epigenetics of pancreatic cancer.	4	41	2.38	3.24e-05	10090.ENSMUSP00000000188,10090.ENSMUSP00000020991,10090.ENSMUSP00000026416,10090.ENSMUSP00000028071	Ccnd2,Dnmt3a,Cdk2,Bmi1
PMID:34571838	(2021) Transcriptomic Analysis of HCN-2 Cells Suggests Connection among Oxidative Stress, Senescence, and Neuron Death after SARS-CoV-2 Infection.	4	42	2.37	3.5e-05	10090.ENSMUSP00000003115,10090.ENSMUSP00000026416,10090.ENSMUSP00000028071,10090.ENSMUSP00000080419	Cdkn1b,Cdk2,Bmi1,Ezh2
PMID:30615685	(2019) EBNA3C facilitates RASSF1A downregulation through ubiquitin-mediated degradation and promoter hypermethylation to drive B-cell proliferation.	4	42	2.37	3.5e-05	10090.ENSMUSP00000000188,10090.ENSMUSP00000003115,10090.ENSMUSP00000020991,10090.ENSMUSP00000026416	Ccnd2,Cdkn1b,Dnmt3a,Cdk2
PMID:31139183	(2019) Hematopoietic-Specific Deletion of Foxo1 Promotes NK Cell Specification and Proliferation.	4	42	2.37	3.5e-05	10090.ENSMUSP00000000188,10090.ENSMUSP00000003115,10090.ENSMUSP00000026416,10090.ENSMUSP00000050683	Ccnd2,Cdkn1b,Cdk2,Foxo3
PMID:27155872	(2016) Islet biology, the CDKN2AB locus and type 2 diabetes risk.	4	42	2.37	3.5e-05	10090.ENSMUSP00000000188,10090.ENSMUSP00000026416,10090.ENSMUSP00000028071,10090.ENSMUSP00000080419	Ccnd2,Cdk2,Bmi1,Ezh2
PMID:22587874	(2012) Molecular pathogenesis and targeted therapeutics in Ewing sarcomaprimitive neuroectodermal tumours.	4	42	2.37	3.5e-05	10090.ENSMUSP00000003115,10090.ENSMUSP00000026416,10090.ENSMUSP00000028071,10090.ENSMUSP00000080419	Cdkn1b,Cdk2,Bmi1,Ezh2
PMID:21795762	(2011) Evi1 forms a bridge between the epigenetic machinery and signaling pathways.	4	42	2.37	3.5e-05	10090.ENSMUSP00000003115,10090.ENSMUSP00000020991,10090.ENSMUSP00000028071,10090.ENSMUSP00000080419	Cdkn1b,Dnmt3a,Bmi1,Ezh2
PMID:34204543	(2021) Inhibition of CDK46 as Therapeutic Approach for Ovarian Cancer Patients: Current Evidences and Future Perspectives.	4	43	2.36	3.56e-05	10090.ENSMUSP00000000188,10090.ENSMUSP00000003115,10090.ENSMUSP00000026416,10090.ENSMUSP00000050683	Ccnd2,Cdkn1b,Cdk2,Foxo3
PMID:30983966	(2019) Dexamethasone in Glioblastoma Multiforme Therapy: Mechanisms and Controversies.	4	43	2.36	3.56e-05	10090.ENSMUSP00000000188,10090.ENSMUSP00000003115,10090.ENSMUSP00000026416,10090.ENSMUSP00000080419	Ccnd2,Cdkn1b,Cdk2,Ezh2
PMID:33436584	(2021) Targeting the signaling in Epstein-Barr virus-associated diseases: mechanism, regulation, and clinical study.	5	155	1.9	3.57e-05	10090.ENSMUSP00000000188,10090.ENSMUSP00000003115,10090.ENSMUSP00000026416,10090.ENSMUSP00000050683,10090.ENSMUSP00000080419	Ccnd2,Cdkn1b,Cdk2,Foxo3,Ezh2
PMID:29367693	(2018) HMG-box transcription factor 1: a positive regulator of the G1S transition through the Cyclin-CDK-CDKI molecular network in nasopharyngeal carcinoma.	4	44	2.35	3.75e-05	10090.ENSMUSP00000003115,10090.ENSMUSP00000020991,10090.ENSMUSP00000026416,10090.ENSMUSP00000080419	Cdkn1b,Dnmt3a,Cdk2,Ezh2
PMID:24686037	(2015) Epigenetics of lung cancer.	4	44	2.35	3.75e-05	10090.ENSMUSP00000000188,10090.ENSMUSP00000020991,10090.ENSMUSP00000028071,10090.ENSMUSP00000080419	Ccnd2,Dnmt3a,Bmi1,Ezh2
PMID:20226693	(2010) Single round of antigen receptor signaling programs naive B cells to receive T cell help.	4	44	2.35	3.75e-05	10090.ENSMUSP00000000188,10090.ENSMUSP00000003115,10090.ENSMUSP00000026416,10090.ENSMUSP00000050683	Ccnd2,Cdkn1b,Cdk2,Foxo3
PMID:34922630	(2021) Chronic myeloid leukemia stem cells: targeting therapeutic implications.	5	161	1.88	3.86e-05	10090.ENSMUSP00000000188,10090.ENSMUSP00000020991,10090.ENSMUSP00000028071,10090.ENSMUSP00000050683,10090.ENSMUSP00000080419	Ccnd2,Dnmt3a,Bmi1,Foxo3,Ezh2
PMID:33217477	(2021) The RUNX1RUNX1T1 network: translating insights into therapeutic options.	4	45	2.34	3.86e-05	10090.ENSMUSP00000000188,10090.ENSMUSP00000020991,10090.ENSMUSP00000026416,10090.ENSMUSP00000139365	Ccnd2,Dnmt3a,Cdk2,Tcf12
PMID:26273422	(2015) Reactive Oxygen Species in Mesenchymal Stem Cell Aging: Implication to Lung Diseases.	4	45	2.34	3.86e-05	10090.ENSMUSP00000026416,10090.ENSMUSP00000028071,10090.ENSMUSP00000050683,10090.ENSMUSP00000080419	Cdk2,Bmi1,Foxo3,Ezh2
PMID:23843721	(2013) Recent progress in mouse models for tumor suppressor genes and its implications in human cancer.	4	45	2.34	3.86e-05	10090.ENSMUSP00000003115,10090.ENSMUSP00000026416,10090.ENSMUSP00000028071,10090.ENSMUSP00000050683	Cdkn1b,Cdk2,Bmi1,Foxo3
PMID:19633068	(2009) Cell cycle actions of parathyroid hormone-related protein in non-small cell lung carcinoma.	3	5	3.17	3.86e-05	10090.ENSMUSP00000000188,10090.ENSMUSP00000003115,10090.ENSMUSP00000026416	Ccnd2,Cdkn1b,Cdk2
PMID:19717977	(2009) Targeting of EZH2 to a defined genomic site is sufficient for recruitment of Dnmt3a but not de novo DNA methylation.	3	5	3.17	3.86e-05	10090.ENSMUSP00000020991,10090.ENSMUSP00000028071,10090.ENSMUSP00000080419	Dnmt3a,Bmi1,Ezh2
PMID:12649329	(2003) Cyclin D2 compensates for the loss of cyclin D1 in estrogen-induced mouse uterine epithelial cell proliferation.	3	5	3.17	3.86e-05	10090.ENSMUSP00000000188,10090.ENSMUSP00000003115,10090.ENSMUSP00000026416	Ccnd2,Cdkn1b,Cdk2
PMID:12370811	(2002) Functional analysis of cyclin D2 and p27(Kip1) in cyclin D2 transgenic mouse mammary gland during development.	3	5	3.17	3.86e-05	10090.ENSMUSP00000000188,10090.ENSMUSP00000003115,10090.ENSMUSP00000026416	Ccnd2,Cdkn1b,Cdk2
PMID:11520803	(2001) Interleukin-7 promotes survival and cell cycle progression of T-cell acute lymphoblastic leukemia cells by down-regulating the cyclin-dependent kinase inhibitor p27(kip1).	3	5	3.17	3.86e-05	10090.ENSMUSP00000000188,10090.ENSMUSP00000003115,10090.ENSMUSP00000026416	Ccnd2,Cdkn1b,Cdk2
PMID:33584800	(2020) Decitabine Induces Change of Biological Traits in Myelodysplastic Syndromes via FOXO1 Activation.	4	46	2.33	3.91e-05	10090.ENSMUSP00000000188,10090.ENSMUSP00000003115,10090.ENSMUSP00000026416,10090.ENSMUSP00000050683	Ccnd2,Cdkn1b,Cdk2,Foxo3
PMID:24765092	(2014) Balancing Proliferation with Igkappa Recombination during B-lymphopoiesis.	4	46	2.33	3.91e-05	10090.ENSMUSP00000000188,10090.ENSMUSP00000003115,10090.ENSMUSP00000026416,10090.ENSMUSP00000080419	Ccnd2,Cdkn1b,Cdk2,Ezh2
PMID:33335960	(2020) Epigenetic regulation of prostate cancer.	4	47	2.32	4.16e-05	10090.ENSMUSP00000003115,10090.ENSMUSP00000020991,10090.ENSMUSP00000026416,10090.ENSMUSP00000080419	Cdkn1b,Dnmt3a,Cdk2,Ezh2
PMID:30863749	(2019) Immunomodulatory Roles of Cell Cycle Regulators.	4	47	2.32	4.16e-05	10090.ENSMUSP00000000188,10090.ENSMUSP00000003115,10090.ENSMUSP00000026416,10090.ENSMUSP00000080419	Ccnd2,Cdkn1b,Cdk2,Ezh2
PMID:24439814	(2014) Cellular mechanisms of somatic stem cell aging.	4	48	2.31	4.42e-05	10090.ENSMUSP00000020991,10090.ENSMUSP00000028071,10090.ENSMUSP00000050683,10090.ENSMUSP00000080419	Dnmt3a,Bmi1,Foxo3,Ezh2
PMID:34199293	(2021) MicroRNAs: The Link between the Metabolic Syndrome and Oncogenesis.	5	169	1.86	4.52e-05	10090.ENSMUSP00000000188,10090.ENSMUSP00000003115,10090.ENSMUSP00000020991,10090.ENSMUSP00000050683,10090.ENSMUSP00000080419	Ccnd2,Cdkn1b,Dnmt3a,Foxo3,Ezh2
PMID:35023164	(2022) Hypophosphorylated pRb knock-in mice exhibit hallmarks of aging and vitamin C-preventable diabetes.	4	49	2.3	4.69e-05	10090.ENSMUSP00000000188,10090.ENSMUSP00000003115,10090.ENSMUSP00000026416,10090.ENSMUSP00000080419	Ccnd2,Cdkn1b,Cdk2,Ezh2
PMID:33055265	(2021) EpigeneticsEpigenomics and Prevention of Early Stages of Cancer by Isothiocyanates.	4	49	2.3	4.69e-05	10090.ENSMUSP00000000188,10090.ENSMUSP00000020991,10090.ENSMUSP00000028071,10090.ENSMUSP00000080419	Ccnd2,Dnmt3a,Bmi1,Ezh2
PMID:33413671	(2021) AP-1 family transcription factors: a diverse family of proteins that regulate varied cellular activities in classical hodgkin lymphoma and ALK+ ALCL.	4	50	2.29	4.89e-05	10090.ENSMUSP00000000188,10090.ENSMUSP00000003115,10090.ENSMUSP00000026416,10090.ENSMUSP00000050683	Ccnd2,Cdkn1b,Cdk2,Foxo3
PMID:31950049	(2019) Preventive and Therapeutic Roles of Berberine in Gastrointestinal Cancers.	4	50	2.29	4.89e-05	10090.ENSMUSP00000003115,10090.ENSMUSP00000020991,10090.ENSMUSP00000050683,10090.ENSMUSP00000080419	Cdkn1b,Dnmt3a,Foxo3,Ezh2
PMID:33216476	(2020) Down-Regulation of CK2alpha Leads toUp-Regulation of the Cyclin-Dependent Kinase Inhibitor p27(KIP1) in Conditions Unfavorable for the Growth of Myoblast Cells.	3	6	3.09	4.89e-05	10090.ENSMUSP00000003115,10090.ENSMUSP00000026416,10090.ENSMUSP00000050683	Cdkn1b,Cdk2,Foxo3
PMID:30405847	(2018) Human papillomavirus 16 E7 oncoprotein alters the expression profiles of circular RNAs in Caski cells.	3	6	3.09	4.89e-05	10090.ENSMUSP00000026416,10090.ENSMUSP00000050683,10090.ENSMUSP00000080419	Cdk2,Foxo3,Ezh2
PMID:10508164	(1999) Cyclins D1 and D2 mediate myc-induced proliferation via sequestration of p27(Kip1) and p21(Cip1).	3	6	3.09	4.89e-05	10090.ENSMUSP00000000188,10090.ENSMUSP00000003115,10090.ENSMUSP00000026416	Ccnd2,Cdkn1b,Cdk2
PMID:31126316	(2019) Role of microRNAs, circRNAs and long noncoding RNAs in acute myeloid leukemia.	4	51	2.28	5.13e-05	10090.ENSMUSP00000003115,10090.ENSMUSP00000020991,10090.ENSMUSP00000028071,10090.ENSMUSP00000050683	Cdkn1b,Dnmt3a,Bmi1,Foxo3
PMID:29760792	(2018) The Emerging Role of Circular RNAs in Hepatocellular Carcinoma.	4	51	2.28	5.13e-05	10090.ENSMUSP00000020991,10090.ENSMUSP00000026416,10090.ENSMUSP00000028071,10090.ENSMUSP00000050683	Dnmt3a,Cdk2,Bmi1,Foxo3
PMID:29152063	(2017) Acquisition of an oncogenic fusion protein is sufficient to globally alter the landscape of miRNA expression to inhibit myogenic differentiation.	4	51	2.28	5.13e-05	10090.ENSMUSP00000000188,10090.ENSMUSP00000020991,10090.ENSMUSP00000023673,10090.ENSMUSP00000080419	Ccnd2,Dnmt3a,Runx1,Ezh2
PMID:24889535	(2014) Genetically engineered mice as experimental tools to dissect the critical events in breast cancer.	4	51	2.28	5.13e-05	10090.ENSMUSP00000000188,10090.ENSMUSP00000003115,10090.ENSMUSP00000023673,10090.ENSMUSP00000026416	Ccnd2,Cdkn1b,Runx1,Cdk2
PMID:33314500	(2021) Beyond regulations at DNA levels: A review of epigenetic therapeutics targeting cancer stem cells.	4	52	2.28	5.33e-05	10090.ENSMUSP00000003115,10090.ENSMUSP00000020991,10090.ENSMUSP00000050683,10090.ENSMUSP00000080419	Cdkn1b,Dnmt3a,Foxo3,Ezh2
PMID:23431261	(2013) MicroRNAs in hepatocellular carcinoma: regulation, function, and clinical implications.	4	52	2.28	5.33e-05	10090.ENSMUSP00000003115,10090.ENSMUSP00000026416,10090.ENSMUSP00000080419,10090.ENSMUSP00000139365	Cdkn1b,Cdk2,Ezh2,Tcf12
PMID:20567632	(2010) Classical and Novel Prognostic Markers for Breast Cancer and their Clinical Significance.	4	52	2.28	5.33e-05	10090.ENSMUSP00000000188,10090.ENSMUSP00000003115,10090.ENSMUSP00000026416,10090.ENSMUSP00000028071	Ccnd2,Cdkn1b,Cdk2,Bmi1
PMID:28261641	(2016) Panobinostat as Pan-deacetylase Inhibitor for the Treatment of Pancreatic Cancer: Recent Progress and Future Prospects.	4	53	2.27	5.59e-05	10090.ENSMUSP00000003115,10090.ENSMUSP00000026416,10090.ENSMUSP00000050683,10090.ENSMUSP00000080419	Cdkn1b,Cdk2,Foxo3,Ezh2
PMID:32185171	(2020) miRNAs in the Diagnosis and Prognosis of Skin Cancer.	4	54	2.26	5.95e-05	10090.ENSMUSP00000003115,10090.ENSMUSP00000020991,10090.ENSMUSP00000028071,10090.ENSMUSP00000080419	Cdkn1b,Dnmt3a,Bmi1,Ezh2
PMID:30717152	(2019) MEK Inhibition Induces Canonical WNT Signaling through YAP in KRAS Mutated HCT-15 Cells, and a Cancer Preventive FOXO3FOXM1 Ratio in Combination with TNKS Inhibition.	4	54	2.26	5.95e-05	10090.ENSMUSP00000003115,10090.ENSMUSP00000026416,10090.ENSMUSP00000028071,10090.ENSMUSP00000050683	Cdkn1b,Cdk2,Bmi1,Foxo3
PMID:30909496	(2019) MYC Oncogene Contributions to Release of Cell Cycle Brakes.	4	54	2.26	5.95e-05	10090.ENSMUSP00000000188,10090.ENSMUSP00000003115,10090.ENSMUSP00000026416,10090.ENSMUSP00000050683	Ccnd2,Cdkn1b,Cdk2,Foxo3
PMID:29593485	(2018) Till Death Do Us Part: A Potential Irreversible Link Between Aberrant Cell Cycle Control and Neurodegeneration in the Adult Olfactory Bulb.	4	54	2.26	5.95e-05	10090.ENSMUSP00000000188,10090.ENSMUSP00000003115,10090.ENSMUSP00000026416,10090.ENSMUSP00000028071	Ccnd2,Cdkn1b,Cdk2,Bmi1
PMID:24782862	(2014) The Interplay between Chromatin and Transcription Factor Networks during B Cell Development: Who Pulls the Trigger First?	4	54	2.26	5.95e-05	10090.ENSMUSP00000000188,10090.ENSMUSP00000020991,10090.ENSMUSP00000023673,10090.ENSMUSP00000028071	Ccnd2,Dnmt3a,Runx1,Bmi1
PMID:25446387	(2014) The role of genetic and epigenetic changes in pituitary tumorigenesis.	4	55	2.25	6e-05	10090.ENSMUSP00000003115,10090.ENSMUSP00000020991,10090.ENSMUSP00000026416,10090.ENSMUSP00000028071	Cdkn1b,Dnmt3a,Cdk2,Bmi1
PMID:11432803	(2001) Cyclin-dependent kinase (cdk) inhibitorscdk4cdk2 complexes in early stages of mouse mammary preneoplasia.	3	7	3.02	6e-05	10090.ENSMUSP00000000188,10090.ENSMUSP00000003115,10090.ENSMUSP00000026416	Ccnd2,Cdkn1b,Cdk2
PMID:10935480	(1999) p27KIP1 deletions in childhood acute lymphoblastic leukemia.	3	7	3.02	6e-05	10090.ENSMUSP00000000188,10090.ENSMUSP00000003115,10090.ENSMUSP00000026416	Ccnd2,Cdkn1b,Cdk2
PMID:9764826	(1998) Early G1 growth arrest of hybridoma B cells by DMSO involves cyclin D2 inhibition and p21[CIP1] induction.	3	7	3.02	6e-05	10090.ENSMUSP00000000188,10090.ENSMUSP00000003115,10090.ENSMUSP00000026416	Ccnd2,Cdkn1b,Cdk2
PMID:9212052	(1997) Activin A induction of cell-cycle arrest involves modulation of cyclin D2 and p21CIP1WAF1 in plasmacytic cells.	3	7	3.02	6e-05	10090.ENSMUSP00000000188,10090.ENSMUSP00000003115,10090.ENSMUSP00000026416	Ccnd2,Cdkn1b,Cdk2
PMID:28611316	(2017) Effects of resveratrol, curcumin, berberine and other nutraceuticals on aging, cancer development, cancer stem cells and microRNAs.	5	188	1.81	6.11e-05	10090.ENSMUSP00000003115,10090.ENSMUSP00000020991,10090.ENSMUSP00000028071,10090.ENSMUSP00000050683,10090.ENSMUSP00000080419	Cdkn1b,Dnmt3a,Bmi1,Foxo3,Ezh2
PMID:33390846	(2021) miR-340: A multifunctional role in human malignant diseases.	4	56	2.24	6.28e-05	10090.ENSMUSP00000000188,10090.ENSMUSP00000026416,10090.ENSMUSP00000028071,10090.ENSMUSP00000080419	Ccnd2,Cdk2,Bmi1,Ezh2
PMID:24419005	(2014) The Complex Relationship between Liver Cancer and the Cell Cycle: A Story of Multiple Regulations.	4	56	2.24	6.28e-05	10090.ENSMUSP00000000188,10090.ENSMUSP00000003115,10090.ENSMUSP00000020991,10090.ENSMUSP00000026416	Ccnd2,Cdkn1b,Dnmt3a,Cdk2
PMID:33292805	(2020) Aging and leukemic evolution of hematopoietic stem cells under various stress conditions.	4	57	2.24	6.62e-05	10090.ENSMUSP00000020991,10090.ENSMUSP00000028071,10090.ENSMUSP00000050683,10090.ENSMUSP00000080419	Dnmt3a,Bmi1,Foxo3,Ezh2
PMID:28041896	(2017) A Quiescent Bcl11b High Stem Cell Population Is Required for Maintenance of the Mammary Gland.	4	57	2.24	6.62e-05	10090.ENSMUSP00000026416,10090.ENSMUSP00000028071,10090.ENSMUSP00000050683,10090.ENSMUSP00000080419	Cdk2,Bmi1,Foxo3,Ezh2
PMID:24786391	(2014) The role of epigenetics in the biology of multiple myeloma.	4	57	2.24	6.62e-05	10090.ENSMUSP00000003115,10090.ENSMUSP00000020991,10090.ENSMUSP00000026416,10090.ENSMUSP00000080419	Cdkn1b,Dnmt3a,Cdk2,Ezh2
PMID:24373327	(2013) MicroRNAs and the cancer phenotype: profiling, signatures and clinical implications.	4	57	2.24	6.62e-05	10090.ENSMUSP00000000188,10090.ENSMUSP00000003115,10090.ENSMUSP00000020991,10090.ENSMUSP00000050683	Ccnd2,Cdkn1b,Dnmt3a,Foxo3
PMID:26075205	(2015) Impact of Nutrition on Non-Coding RNA Epigenetics in Breast and Gynecological Cancer.	4	58	2.23	6.87e-05	10090.ENSMUSP00000003115,10090.ENSMUSP00000028071,10090.ENSMUSP00000050683,10090.ENSMUSP00000080419	Cdkn1b,Bmi1,Foxo3,Ezh2
PMID:21625397	(2011) Interpreting clinical assays for histone deacetylase inhibitors.	4	58	2.23	6.87e-05	10090.ENSMUSP00000000188,10090.ENSMUSP00000003115,10090.ENSMUSP00000020991,10090.ENSMUSP00000026416	Ccnd2,Cdkn1b,Dnmt3a,Cdk2
PMID:20599773	(2010) Cancer chemoprevention by dietary polyphenols: promising role for epigenetics.	4	59	2.22	7.23e-05	10090.ENSMUSP00000000188,10090.ENSMUSP00000020991,10090.ENSMUSP00000028071,10090.ENSMUSP00000080419	Ccnd2,Dnmt3a,Bmi1,Ezh2
PMID:31881124	(2020) Long non-coding RNA LINC00673 silencing inhibits proliferation and drug resistance of prostate cancer cells via decreasing KLF4 promoter methylation.	3	8	2.96	7.37e-05	10090.ENSMUSP00000000188,10090.ENSMUSP00000020991,10090.ENSMUSP00000080419	Ccnd2,Dnmt3a,Ezh2
PMID:17289901	(2007) Suberoylanilide hydroxamic acid, a histone deacetylase inhibitor: effects on gene expression and growth of glioma cells in vitro and in vivo.	3	8	2.96	7.37e-05	10090.ENSMUSP00000000188,10090.ENSMUSP00000003115,10090.ENSMUSP00000026416	Ccnd2,Cdkn1b,Cdk2
PMID:15993748	(2005) High-density growth arrest in Ras-transformed cells: low Cdk kinase activities in spite of absence of p27(Kip) Cdk-complexes.	3	8	2.96	7.37e-05	10090.ENSMUSP00000000188,10090.ENSMUSP00000003115,10090.ENSMUSP00000026416	Ccnd2,Cdkn1b,Cdk2
PMID:34539584	(2021) Hypoxia in Solid Tumors: How Low Oxygenation Impacts the Six Rs of Radiotherapy.	4	60	2.21	7.49e-05	10090.ENSMUSP00000000188,10090.ENSMUSP00000003115,10090.ENSMUSP00000026416,10090.ENSMUSP00000080419	Ccnd2,Cdkn1b,Cdk2,Ezh2
PMID:32292506	(2020) PRMT5-dependent transcriptional repression of c-Myc target genes promotes gastric cancer progression.	4	60	2.21	7.49e-05	10090.ENSMUSP00000000188,10090.ENSMUSP00000003115,10090.ENSMUSP00000026416,10090.ENSMUSP00000080419	Ccnd2,Cdkn1b,Cdk2,Ezh2
PMID:33297302	(2020) The Role of beta-Arrestins in Regulating Stem Cell Phenotypes in Normal and Tumorigenic Cells.	4	60	2.21	7.49e-05	10090.ENSMUSP00000003115,10090.ENSMUSP00000020991,10090.ENSMUSP00000028071,10090.ENSMUSP00000080419	Cdkn1b,Dnmt3a,Bmi1,Ezh2
PMID:35053311	(2022) Super-Enhancers Dysregulations in Hematological Malignancies.	4	61	2.21	7.82e-05	10090.ENSMUSP00000020991,10090.ENSMUSP00000023673,10090.ENSMUSP00000050683,10090.ENSMUSP00000080419	Dnmt3a,Runx1,Foxo3,Ezh2
PMID:31380371	(2019) Epigenetic Reprogramming and Emerging Epigenetic Therapies in CML.	4	61	2.21	7.82e-05	10090.ENSMUSP00000003115,10090.ENSMUSP00000020991,10090.ENSMUSP00000028071,10090.ENSMUSP00000050683	Cdkn1b,Dnmt3a,Bmi1,Foxo3
PMID:27426084	(2016) Epigenetic Regulation of Hematopoietic Stem Cells.	4	61	2.21	7.82e-05	10090.ENSMUSP00000020991,10090.ENSMUSP00000023673,10090.ENSMUSP00000028071,10090.ENSMUSP00000080419	Dnmt3a,Runx1,Bmi1,Ezh2
PMID:26049759	(2015) The role of aberrant proteolysis in lymphomagenesis.	4	61	2.21	7.82e-05	10090.ENSMUSP00000003115,10090.ENSMUSP00000026416,10090.ENSMUSP00000028071,10090.ENSMUSP00000080419	Cdkn1b,Cdk2,Bmi1,Ezh2
PMID:20022709	(2010) Forkhead box M1 transcription factor: a novel target for cancer therapy.	4	61	2.21	7.82e-05	10090.ENSMUSP00000003115,10090.ENSMUSP00000026416,10090.ENSMUSP00000028071,10090.ENSMUSP00000050683	Cdkn1b,Cdk2,Bmi1,Foxo3
PMID:26828466	(2016) Preventive and Therapeutic Effects of Chinese Herbal Compounds against Hepatocellular Carcinoma.	4	62	2.2	8.05e-05	10090.ENSMUSP00000003115,10090.ENSMUSP00000026416,10090.ENSMUSP00000050683,10090.ENSMUSP00000080419	Cdkn1b,Cdk2,Foxo3,Ezh2
PMID:26204834	(2015) What Do We Know about the Role of miRNAs in Pediatric Sarcoma?	4	62	2.2	8.05e-05	10090.ENSMUSP00000000188,10090.ENSMUSP00000003115,10090.ENSMUSP00000026416,10090.ENSMUSP00000080419	Ccnd2,Cdkn1b,Cdk2,Ezh2
PMID:26393659	(2015) Targeting Transcriptional Regulators of CD8+ T Cell Dysfunction to Boost Anti-Tumor Immunity.	4	62	2.2	8.05e-05	10090.ENSMUSP00000003115,10090.ENSMUSP00000020991,10090.ENSMUSP00000026416,10090.ENSMUSP00000050683	Cdkn1b,Dnmt3a,Cdk2,Foxo3
PMID:22751699	(2012) Human beta-cell proliferation and intracellular signaling: driving in the dark without a road map.	4	62	2.2	8.05e-05	10090.ENSMUSP00000000188,10090.ENSMUSP00000003115,10090.ENSMUSP00000028071,10090.ENSMUSP00000080419	Ccnd2,Cdkn1b,Bmi1,Ezh2
PMID:31915506	(2019) New Insights for Cellular and Molecular Mechanisms of Aging and Aging-Related Diseases: Herbal Medicine as Potential Therapeutic Approach.	4	63	2.19	8.35e-05	10090.ENSMUSP00000026416,10090.ENSMUSP00000028071,10090.ENSMUSP00000050683,10090.ENSMUSP00000080419	Cdk2,Bmi1,Foxo3,Ezh2
PMID:30593187	(2018) Clinical and molecular characterization of early T-cell precursor acute lymphoblastic leukemia: Two cases report and literature review.	4	63	2.19	8.35e-05	10090.ENSMUSP00000003115,10090.ENSMUSP00000020991,10090.ENSMUSP00000028071,10090.ENSMUSP00000080419	Cdkn1b,Dnmt3a,Bmi1,Ezh2
PMID:33492768	(2021) Non-coding RNAs in cardiomyocyte proliferation and cardiac regeneration: Dissecting their therapeutic values.	4	64	2.19	8.75e-05	10090.ENSMUSP00000000188,10090.ENSMUSP00000020991,10090.ENSMUSP00000026416,10090.ENSMUSP00000080419	Ccnd2,Dnmt3a,Cdk2,Ezh2
PMID:31231360	(2019) Cell of Origin and Genetic Alterations in the Pathogenesis of Multiple Myeloma.	4	64	2.19	8.75e-05	10090.ENSMUSP00000000188,10090.ENSMUSP00000003115,10090.ENSMUSP00000020991,10090.ENSMUSP00000080419	Ccnd2,Cdkn1b,Dnmt3a,Ezh2
PMID:27240340	(2016) The miRacle in Pancreatic Cancer by miRNAs: Tiny Angels or Devils in Disease Progression.	4	65	2.18	8.75e-05	10090.ENSMUSP00000000188,10090.ENSMUSP00000003115,10090.ENSMUSP00000050683,10090.ENSMUSP00000080419	Ccnd2,Cdkn1b,Foxo3,Ezh2
PMID:25277197	(2014) A central role for TRPS1 in the control of cell cycle and cancer development.	4	64	2.19	8.75e-05	10090.ENSMUSP00000000188,10090.ENSMUSP00000003115,10090.ENSMUSP00000023673,10090.ENSMUSP00000026416	Ccnd2,Cdkn1b,Runx1,Cdk2
PMID:23611284	(2013) Mechanisms of epigenetic regulation of leukemia onset and progression.	4	64	2.19	8.75e-05	10090.ENSMUSP00000000188,10090.ENSMUSP00000003115,10090.ENSMUSP00000020991,10090.ENSMUSP00000028071	Ccnd2,Cdkn1b,Dnmt3a,Bmi1
PMID:21619050	(2011) Regulatory mechanisms of tumor suppressor P16(INK4A) and their relevance to cancer.	4	64	2.19	8.75e-05	10090.ENSMUSP00000003115,10090.ENSMUSP00000026416,10090.ENSMUSP00000028071,10090.ENSMUSP00000080419	Cdkn1b,Cdk2,Bmi1,Ezh2
PMID:28763258	(2017) Cyclin D2 is sufficient to drive beta cell self-renewal and regeneration.	3	9	2.91	8.75e-05	10090.ENSMUSP00000000188,10090.ENSMUSP00000028071,10090.ENSMUSP00000080419	Ccnd2,Bmi1,Ezh2
PMID:24741631	(2014) Ursodeoxycholic acid influences the expression of p27kip1 but not FoxO1 in patients with non-cirrhotic primary biliary cirrhosis.	3	9	2.91	8.75e-05	10090.ENSMUSP00000003115,10090.ENSMUSP00000026416,10090.ENSMUSP00000050683	Cdkn1b,Cdk2,Foxo3
PMID:25084021	(2014) EZH2 is associated with malignant behavior in pancreatic IPMN via p27Kip1 downregulation.	3	9	2.91	8.75e-05	10090.ENSMUSP00000003115,10090.ENSMUSP00000028071,10090.ENSMUSP00000080419	Cdkn1b,Bmi1,Ezh2
PMID:11281653	(2001) Mechanisms of cell cycle arrest in response to TGF-beta in progestin-dependent and -independent growth of mammary tumors.	3	9	2.91	8.75e-05	10090.ENSMUSP00000000188,10090.ENSMUSP00000003115,10090.ENSMUSP00000026416	Ccnd2,Cdkn1b,Cdk2
PMID:10605005	(2000) CD28 costimulation mediates T cell expansion via IL-2-independent and IL-2-dependent regulation of cell cycle progression.	3	9	2.91	8.75e-05	10090.ENSMUSP00000000188,10090.ENSMUSP00000003115,10090.ENSMUSP00000026416	Ccnd2,Cdkn1b,Cdk2
PMID:30159437	(2018) Carcinogenesis in prostate cancer: The role of long non-coding RNAs.	4	66	2.17	9.21e-05	10090.ENSMUSP00000003115,10090.ENSMUSP00000028071,10090.ENSMUSP00000080419,10090.ENSMUSP00000139365	Cdkn1b,Bmi1,Ezh2,Tcf12
PMID:23899786	(2013) Lessons learned about human stem cell responses to ionizing radiation exposures: a long road still ahead of us.	4	66	2.17	9.21e-05	10090.ENSMUSP00000000188,10090.ENSMUSP00000026416,10090.ENSMUSP00000028071,10090.ENSMUSP00000050683	Ccnd2,Cdk2,Bmi1,Foxo3
PMID:29879107	(2018) Cancer epigenetics: Moving forward.	4	67	2.17	9.65e-05	10090.ENSMUSP00000000188,10090.ENSMUSP00000003115,10090.ENSMUSP00000020991,10090.ENSMUSP00000080419	Ccnd2,Cdkn1b,Dnmt3a,Ezh2
PMID:28018146	(2016) Pancreatic Cancer, A Mis-interpreter of the Epigenetic Language.	4	67	2.17	9.65e-05	10090.ENSMUSP00000003115,10090.ENSMUSP00000020991,10090.ENSMUSP00000028071,10090.ENSMUSP00000080419	Cdkn1b,Dnmt3a,Bmi1,Ezh2
PMID:24378843	(2014) Orchestrating B cell lymphopoiesis through interplay of IL-7 receptor and pre-B cell receptor signalling.	4	67	2.17	9.65e-05	10090.ENSMUSP00000000188,10090.ENSMUSP00000003115,10090.ENSMUSP00000026416,10090.ENSMUSP00000050683	Ccnd2,Cdkn1b,Cdk2,Foxo3
PMID:22615851	(2012) Transcriptome characterization by RNA-seq unravels the mechanisms of butyrate-induced epigenomic regulation in bovine cells.	4	67	2.17	9.65e-05	10090.ENSMUSP00000000188,10090.ENSMUSP00000003115,10090.ENSMUSP00000020991,10090.ENSMUSP00000026416	Ccnd2,Cdkn1b,Dnmt3a,Cdk2
PMID:34372899	(2021) MYC: a multipurpose oncogene with prognostic and therapeutic implications in blood malignancies.	5	220	1.75	9.9e-05	10090.ENSMUSP00000000188,10090.ENSMUSP00000020991,10090.ENSMUSP00000023673,10090.ENSMUSP00000026416,10090.ENSMUSP00000050683	Ccnd2,Dnmt3a,Runx1,Cdk2,Foxo3
PMID:33275875	(2021) ROS Dynamics Delineate Functional States of Hippocampal Neural Stem Cells and Link to Their Activity-Dependent Exit from Quiescence.	4	68	2.16	9.93e-05	10090.ENSMUSP00000000188,10090.ENSMUSP00000023673,10090.ENSMUSP00000026416,10090.ENSMUSP00000050683	Ccnd2,Runx1,Cdk2,Foxo3
PMID:28991235	(2018) Circular RNAs in cancer: opportunities and challenges in the field.	4	69	2.15	0.0001	10090.ENSMUSP00000020991,10090.ENSMUSP00000026416,10090.ENSMUSP00000050683,10090.ENSMUSP00000080419	Dnmt3a,Cdk2,Foxo3,Ezh2
PMID:29309929	(2018) FoxO transcription factors in cancer metabolism.	4	69	2.15	0.0001	10090.ENSMUSP00000000188,10090.ENSMUSP00000003115,10090.ENSMUSP00000026416,10090.ENSMUSP00000050683	Ccnd2,Cdkn1b,Cdk2,Foxo3
PMID:29875383	(2018) A revised road map for the commitment of human cord blood CD34-negative hematopoietic stem cells.	4	69	2.15	0.0001	10090.ENSMUSP00000020991,10090.ENSMUSP00000028071,10090.ENSMUSP00000050683,10090.ENSMUSP00000080419	Dnmt3a,Bmi1,Foxo3,Ezh2
PMID:29899857	(2018) Role of p27(Kip1) as a transcriptional regulator.	4	69	2.15	0.0001	10090.ENSMUSP00000000188,10090.ENSMUSP00000003115,10090.ENSMUSP00000026416,10090.ENSMUSP00000050683	Ccnd2,Cdkn1b,Cdk2,Foxo3
PMID:29383199	(2017) MicroRNAs as regulators of cisplatin-resistance in non-small cell lung carcinomas.	4	70	2.15	0.0001	10090.ENSMUSP00000003115,10090.ENSMUSP00000026416,10090.ENSMUSP00000050683,10090.ENSMUSP00000080419	Cdkn1b,Cdk2,Foxo3,Ezh2
PMID:26712794	(2015) MicroRNA Regulation of Human Breast Cancer Stem Cells.	4	70	2.15	0.0001	10090.ENSMUSP00000003115,10090.ENSMUSP00000028071,10090.ENSMUSP00000050683,10090.ENSMUSP00000080419	Cdkn1b,Bmi1,Foxo3,Ezh2
PMID:22224760	(2012) Transcriptional and epigenetic control of T helper cell specification: molecular mechanisms underlying commitment and plasticity.	4	69	2.15	0.0001	10090.ENSMUSP00000023673,10090.ENSMUSP00000028071,10090.ENSMUSP00000050683,10090.ENSMUSP00000080419	Runx1,Bmi1,Foxo3,Ezh2
PMID:22918467	(2012) FOXO transcription factors throughout T cell biology.	4	69	2.15	0.0001	10090.ENSMUSP00000003115,10090.ENSMUSP00000026416,10090.ENSMUSP00000050683,10090.ENSMUSP00000139365	Cdkn1b,Cdk2,Foxo3,Tcf12
PMID:20459741	(2010) Cyclin K and cyclin D1b are oncogenic in myeloma cells.	4	69	2.15	0.0001	10090.ENSMUSP00000000188,10090.ENSMUSP00000003115,10090.ENSMUSP00000023673,10090.ENSMUSP00000026416	Ccnd2,Cdkn1b,Runx1,Cdk2
PMID:32122390	(2020) MUC1 is associated with TFF2 methylation in gastric cancer.	3	10	2.87	0.0001	10090.ENSMUSP00000020991,10090.ENSMUSP00000080419,10090.ENSMUSP00000139365	Dnmt3a,Ezh2,Tcf12
PMID:27229519	(2016) Epigenetic perturbations in aging stem cells.	3	10	2.87	0.0001	10090.ENSMUSP00000020991,10090.ENSMUSP00000028071,10090.ENSMUSP00000080419	Dnmt3a,Bmi1,Ezh2
PMID:24646893	(2014) High-throughput screening reveals alsterpaullone, 2-cyanoethyl as a potent p27Kip1 transcriptional inhibitor.	3	10	2.87	0.0001	10090.ENSMUSP00000003115,10090.ENSMUSP00000026416,10090.ENSMUSP00000050683	Cdkn1b,Cdk2,Foxo3
PMID:19001851	(2008) Cdk5 and the non-catalytic arrest of the neuronal cell cycle.	3	10	2.87	0.0001	10090.ENSMUSP00000000188,10090.ENSMUSP00000003115,10090.ENSMUSP00000026416	Ccnd2,Cdkn1b,Cdk2
PMID:35205610	(2022) Circular RNAs Modulate Cancer Hallmark and Molecular Pathways to Support Cancer Progression and Metastasis.	4	72	2.13	0.00011	10090.ENSMUSP00000020991,10090.ENSMUSP00000026416,10090.ENSMUSP00000028071,10090.ENSMUSP00000050683	Dnmt3a,Cdk2,Bmi1,Foxo3
PMID:29403493	(2018) The Potential Role of circRNA in Tumor Immunity Regulation and Immunotherapy.	4	72	2.13	0.00011	10090.ENSMUSP00000020991,10090.ENSMUSP00000026416,10090.ENSMUSP00000050683,10090.ENSMUSP00000080419	Dnmt3a,Cdk2,Foxo3,Ezh2
PMID:30176860	(2018) Ubiquitination by HUWE1 in tumorigenesis and beyond.	4	71	2.14	0.00011	10090.ENSMUSP00000000188,10090.ENSMUSP00000003115,10090.ENSMUSP00000020991,10090.ENSMUSP00000026416	Ccnd2,Cdkn1b,Dnmt3a,Cdk2
PMID:29177029	(2017) Tumorigenesis as a process of gradual loss of original cell identity and gain of properties of neural precursorprogenitor cells.	4	72	2.13	0.00011	10090.ENSMUSP00000000188,10090.ENSMUSP00000003115,10090.ENSMUSP00000026416,10090.ENSMUSP00000080419	Ccnd2,Cdkn1b,Cdk2,Ezh2
PMID:23226679	(2012) p53, SKP2, and DKK3 as MYCN Target Genes and Their Potential Therapeutic Significance.	4	71	2.14	0.00011	10090.ENSMUSP00000003115,10090.ENSMUSP00000026416,10090.ENSMUSP00000028071,10090.ENSMUSP00000050683	Cdkn1b,Cdk2,Bmi1,Foxo3
PMID:35252166	(2022) The Roles of Noncoding RNAs in the Development of Osteosarcoma Stem Cells and Potential Therapeutic Targets.	4	75	2.12	0.00012	10090.ENSMUSP00000000188,10090.ENSMUSP00000028071,10090.ENSMUSP00000050683,10090.ENSMUSP00000080419	Ccnd2,Bmi1,Foxo3,Ezh2
PMID:33435632	(2021) Signaling Pathway Mediating Myeloma Cell Growth and Survival.	4	75	2.12	0.00012	10090.ENSMUSP00000000188,10090.ENSMUSP00000003115,10090.ENSMUSP00000050683,10090.ENSMUSP00000080419	Ccnd2,Cdkn1b,Foxo3,Ezh2
PMID:33799834	(2021) The Role of Autophagy and lncRNAs in the Maintenance of Cancer Stem Cells.	4	74	2.12	0.00012	10090.ENSMUSP00000000188,10090.ENSMUSP00000020991,10090.ENSMUSP00000028071,10090.ENSMUSP00000050683	Ccnd2,Dnmt3a,Bmi1,Foxo3
PMID:35054230	(2021) Subgroup-Specific Diagnostic, Prognostic, and Predictive Markers Influencing Pediatric Medulloblastoma Treatment.	4	74	2.12	0.00012	10090.ENSMUSP00000000188,10090.ENSMUSP00000026416,10090.ENSMUSP00000028071,10090.ENSMUSP00000080419	Ccnd2,Cdk2,Bmi1,Ezh2
PMID:29949919	(2018) Therapeutic Targeting of mTOR in T-Cell Acute Lymphoblastic Leukemia: An Update.	4	75	2.12	0.00012	10090.ENSMUSP00000003115,10090.ENSMUSP00000026416,10090.ENSMUSP00000050683,10090.ENSMUSP00000080419	Cdkn1b,Cdk2,Foxo3,Ezh2
PMID:26092401	(2016) Epigenetics in NG2 glia cells.	4	74	2.12	0.00012	10090.ENSMUSP00000000188,10090.ENSMUSP00000020991,10090.ENSMUSP00000026416,10090.ENSMUSP00000080419	Ccnd2,Dnmt3a,Cdk2,Ezh2
PMID:26633513	(2015) Aberrant GLI1 Activation in DNA Damage Response, Carcinogenesis and Chemoresistance.	4	74	2.12	0.00012	10090.ENSMUSP00000000188,10090.ENSMUSP00000020991,10090.ENSMUSP00000026416,10090.ENSMUSP00000028071	Ccnd2,Dnmt3a,Cdk2,Bmi1
PMID:18800074	(2008) The role of the RB tumour suppressor pathway in oxidative stress responses in the haematopoietic system.	4	74	2.12	0.00012	10090.ENSMUSP00000000188,10090.ENSMUSP00000026416,10090.ENSMUSP00000028071,10090.ENSMUSP00000050683	Ccnd2,Cdk2,Bmi1,Foxo3
PMID:34482638	(2022) Reciprocal epigenetic remodeling controls testicular cancer hypersensitivity to hypomethylating agents and chemotherapy.	3	11	2.82	0.00012	10090.ENSMUSP00000020991,10090.ENSMUSP00000028071,10090.ENSMUSP00000080419	Dnmt3a,Bmi1,Ezh2
PMID:25932965	(2015) Extra-Nuclear Signaling Pathway Involved in Progesterone-Induced Up-Regulations of p21cip1 and p27kip1 in Male Rat Aortic Smooth Muscle Cells.	3	11	2.82	0.00012	10090.ENSMUSP00000003115,10090.ENSMUSP00000026416,10090.ENSMUSP00000050683	Cdkn1b,Cdk2,Foxo3
PMID:24902898	(2014) Genetic inactivation of the pancreatitis-inducible gene Nupr1 impairs PanIN formation by modulating Kras(G12D)-induced senescence.	3	11	2.82	0.00012	10090.ENSMUSP00000003115,10090.ENSMUSP00000026416,10090.ENSMUSP00000050683	Cdkn1b,Cdk2,Foxo3
PMID:19584294	(2009) Human papillomavirus E7 oncoprotein overrides the tumor suppressor activity of p21Cip1 in cervical carcinogenesis.	3	11	2.82	0.00012	10090.ENSMUSP00000003115,10090.ENSMUSP00000026416,10090.ENSMUSP00000028071	Cdkn1b,Cdk2,Bmi1
PMID:16086847	(2005) The molecular portrait of in vitro growth by meta-analysis of gene-expression profiles.	3	11	2.82	0.00012	10090.ENSMUSP00000000188,10090.ENSMUSP00000020991,10090.ENSMUSP00000080419	Ccnd2,Dnmt3a,Ezh2
PMID:15140963	(2004) Murine coronavirus replication induces cell cycle arrest in G0G1 phase.	3	11	2.82	0.00012	10090.ENSMUSP00000000188,10090.ENSMUSP00000003115,10090.ENSMUSP00000026416	Ccnd2,Cdkn1b,Cdk2
PMID:33816501	(2021) Non-Coding RNAs Steering the Senescence-Related Progress, Properties, and Application of Mesenchymal Stem Cells.	4	77	2.1	0.00013	10090.ENSMUSP00000003115,10090.ENSMUSP00000026416,10090.ENSMUSP00000028071,10090.ENSMUSP00000050683	Cdkn1b,Cdk2,Bmi1,Foxo3
PMID:32957532	(2020) Regulation of KSHV Latency and Lytic Reactivation.	4	76	2.11	0.00013	10090.ENSMUSP00000000188,10090.ENSMUSP00000020991,10090.ENSMUSP00000028071,10090.ENSMUSP00000080419	Ccnd2,Dnmt3a,Bmi1,Ezh2
PMID:32117202	(2019) Molecular Mechanisms Controlling Foxp3 Expression in Health and Autoimmunity: From Epigenetic to Post-translational Regulation.	4	76	2.11	0.00013	10090.ENSMUSP00000020991,10090.ENSMUSP00000026416,10090.ENSMUSP00000050683,10090.ENSMUSP00000080419	Dnmt3a,Cdk2,Foxo3,Ezh2
PMID:21466438	(2012) The chemopreventive and chemotherapeutic potentials of tea polyphenols.	4	76	2.11	0.00013	10090.ENSMUSP00000003115,10090.ENSMUSP00000026416,10090.ENSMUSP00000028071,10090.ENSMUSP00000080419	Cdkn1b,Cdk2,Bmi1,Ezh2
PMID:26090315	(2015) Parathyroid-hormone-related protein signaling mechanisms in lung carcinoma growth inhibition.	3	12	2.79	0.00013	10090.ENSMUSP00000000188,10090.ENSMUSP00000003115,10090.ENSMUSP00000026416	Ccnd2,Cdkn1b,Cdk2
PMID:26618174	(2015) The Roles of miR-26, miR-29, and miR-203 in the Silencing of the Epigenetic Machinery during Melanocyte Transformation.	3	12	2.79	0.00013	10090.ENSMUSP00000020991,10090.ENSMUSP00000028071,10090.ENSMUSP00000080419	Dnmt3a,Bmi1,Ezh2
PMID:24886554	(2014) Downregulation of microRNA-182-5p contributes to renal cell carcinoma proliferation via activating the AKTFOXO3a signaling pathway.	3	12	2.79	0.00013	10090.ENSMUSP00000000188,10090.ENSMUSP00000003115,10090.ENSMUSP00000050683	Ccnd2,Cdkn1b,Foxo3
PMID:16012517	(2005) Expression of D-type cyclins in colon cancer and in cell lines from colon carcinomas.	3	12	2.79	0.00013	10090.ENSMUSP00000000188,10090.ENSMUSP00000003115,10090.ENSMUSP00000026416	Ccnd2,Cdkn1b,Cdk2
PMID:34209376	(2021) Targeting Leukemic Stem Cells in Chronic Myeloid Leukemia: Is It Worth the Effort?	4	79	2.09	0.00014	10090.ENSMUSP00000000188,10090.ENSMUSP00000028071,10090.ENSMUSP00000050683,10090.ENSMUSP00000080419	Ccnd2,Bmi1,Foxo3,Ezh2
PMID:34947813	(2021) CXCL13 in Cancer and Other Diseases: Biological Functions, Clinical Significance, and Therapeutic Opportunities.	4	78	2.1	0.00014	10090.ENSMUSP00000003115,10090.ENSMUSP00000026416,10090.ENSMUSP00000028071,10090.ENSMUSP00000050683	Cdkn1b,Cdk2,Bmi1,Foxo3
PMID:32033146	(2020) Non-Coding RNAs as Regulators and Markers for Targeting of Breast Cancer and Cancer Stem Cells.	4	78	2.1	0.00014	10090.ENSMUSP00000003115,10090.ENSMUSP00000026416,10090.ENSMUSP00000028071,10090.ENSMUSP00000080419	Cdkn1b,Cdk2,Bmi1,Ezh2
PMID:25968566	(2015) miR-29s: a family of epi-miRNAs with therapeutic implications in hematologic malignancies.	4	78	2.1	0.00014	10090.ENSMUSP00000000188,10090.ENSMUSP00000020991,10090.ENSMUSP00000028071,10090.ENSMUSP00000080419	Ccnd2,Dnmt3a,Bmi1,Ezh2
PMID:24086065	(2013) Neuroblastoma and MYCN.	4	78	2.1	0.00014	10090.ENSMUSP00000020991,10090.ENSMUSP00000026416,10090.ENSMUSP00000028071,10090.ENSMUSP00000080419	Dnmt3a,Cdk2,Bmi1,Ezh2
PMID:33921834	(2021) MiRNAs and Muscle Regeneration: Therapeutic Targets in Duchenne Muscular Dystrophy.	4	81	2.08	0.00015	10090.ENSMUSP00000000188,10090.ENSMUSP00000003115,10090.ENSMUSP00000026416,10090.ENSMUSP00000080419	Ccnd2,Cdkn1b,Cdk2,Ezh2
PMID:33081391	(2020) Facts and Challenges in Immunotherapy for T-Cell Acute Lymphoblastic Leukemia.	4	80	2.09	0.00015	10090.ENSMUSP00000000188,10090.ENSMUSP00000003115,10090.ENSMUSP00000020991,10090.ENSMUSP00000023673	Ccnd2,Cdkn1b,Dnmt3a,Runx1
PMID:31311566	(2019) Super-enhancers: critical roles and therapeutic targets in hematologic malignancies.	4	81	2.08	0.00015	10090.ENSMUSP00000020991,10090.ENSMUSP00000026416,10090.ENSMUSP00000050683,10090.ENSMUSP00000080419	Dnmt3a,Cdk2,Foxo3,Ezh2
PMID:21827739	(2011) Green tea catechin, epigallocatechin-3-gallate (EGCG): mechanisms, perspectives and clinical applications.	4	81	2.08	0.00015	10090.ENSMUSP00000003115,10090.ENSMUSP00000020991,10090.ENSMUSP00000026416,10090.ENSMUSP00000050683	Cdkn1b,Dnmt3a,Cdk2,Foxo3
PMID:19443100	(2009) Epigenetic gene regulation in stem cells and correlation to cancer.	4	81	2.08	0.00015	10090.ENSMUSP00000000188,10090.ENSMUSP00000020991,10090.ENSMUSP00000028071,10090.ENSMUSP00000080419	Ccnd2,Dnmt3a,Bmi1,Ezh2
PMID:34615339	(2022) Integrating genetic and epigenetic factors in chronic myeloid leukemia risk assessment: toward gene expression-based biomarkers.	4	82	2.08	0.00016	10090.ENSMUSP00000003115,10090.ENSMUSP00000020991,10090.ENSMUSP00000028071,10090.ENSMUSP00000080419	Cdkn1b,Dnmt3a,Bmi1,Ezh2
PMID:34235089	(2021) Remodeling the Epigenetic Landscape of Cancer-Application Potential of Flavonoids in the Prevention and Treatment of Cancer.	4	84	2.07	0.00016	10090.ENSMUSP00000000188,10090.ENSMUSP00000003115,10090.ENSMUSP00000020991,10090.ENSMUSP00000080419	Ccnd2,Cdkn1b,Dnmt3a,Ezh2
PMID:30866509	(2019) Role of miRNAs in Melanoma Metastasis.	4	82	2.08	0.00016	10090.ENSMUSP00000003115,10090.ENSMUSP00000028071,10090.ENSMUSP00000050683,10090.ENSMUSP00000080419	Cdkn1b,Bmi1,Foxo3,Ezh2
PMID:28671573	(2017) Histone Deacetylase Inhibitors as Anticancer Drugs.	4	83	2.07	0.00016	10090.ENSMUSP00000003115,10090.ENSMUSP00000026416,10090.ENSMUSP00000028071,10090.ENSMUSP00000080419	Cdkn1b,Cdk2,Bmi1,Ezh2
PMID:28105421	(2016) Hepatoepigenetic Alterations in Viral and Nonviral-Induced Hepatocellular Carcinoma.	4	83	2.07	0.00016	10090.ENSMUSP00000003115,10090.ENSMUSP00000020991,10090.ENSMUSP00000028071,10090.ENSMUSP00000080419	Cdkn1b,Dnmt3a,Bmi1,Ezh2
PMID:31534128	(2019) Long non-coding RNA SNHG3 promotes progression of gastric cancer by regulating neighboring MED18 gene methylation.	3	13	2.75	0.00016	10090.ENSMUSP00000003115,10090.ENSMUSP00000026416,10090.ENSMUSP00000080419	Cdkn1b,Cdk2,Ezh2
PMID:27476880	(2016) Silibinin and colorectal cancer chemoprevention: a comprehensive review on mechanisms and efficacy.	3	13	2.75	0.00016	10090.ENSMUSP00000003115,10090.ENSMUSP00000026416,10090.ENSMUSP00000028071	Cdkn1b,Cdk2,Bmi1
PMID:25481981	(2015) Reversible cell cycle inhibition and premature aging features imposed by conditional expression of p16Ink4a.	3	13	2.75	0.00016	10090.ENSMUSP00000000188,10090.ENSMUSP00000003115,10090.ENSMUSP00000026416	Ccnd2,Cdkn1b,Cdk2
PMID:23805300	(2013) Identification and Validation of a Putative Polycomb Responsive Element in the Human Genome.	3	13	2.75	0.00016	10090.ENSMUSP00000023673,10090.ENSMUSP00000050683,10090.ENSMUSP00000080419	Runx1,Foxo3,Ezh2
PMID:24330780	(2013) Microrna-124 targets flotillin-1 to regulate proliferation and migration in breast cancer.	3	13	2.75	0.00016	10090.ENSMUSP00000003115,10090.ENSMUSP00000050683,10090.ENSMUSP00000080419	Cdkn1b,Foxo3,Ezh2
PMID:24386349	(2013) Proliferation of luteal steroidogenic cells in cattle.	3	13	2.75	0.00016	10090.ENSMUSP00000000188,10090.ENSMUSP00000003115,10090.ENSMUSP00000026416	Ccnd2,Cdkn1b,Cdk2
PMID:22094936	(2012) High miR-26a and low CDC2 levels associate with decreased EZH2 expression and with favorable outcome on tamoxifen in metastatic breast cancer.	3	13	2.75	0.00016	10090.ENSMUSP00000000188,10090.ENSMUSP00000026416,10090.ENSMUSP00000080419	Ccnd2,Cdk2,Ezh2
PMID:22142798	(2012) AKT1 induces caspase-mediated cleavage of the CDK inhibitor p27Kip1 during cell cycle progression in leukemia cells transformed by FLT3-ITD.	3	13	2.75	0.00016	10090.ENSMUSP00000000188,10090.ENSMUSP00000003115,10090.ENSMUSP00000026416	Ccnd2,Cdkn1b,Cdk2
PMID:22808286	(2012) ATRA inhibits the proliferation of DU145 prostate cancer cells through reducing the methylation level of HOXB13 gene.	3	13	2.75	0.00016	10090.ENSMUSP00000020991,10090.ENSMUSP00000028071,10090.ENSMUSP00000080419	Dnmt3a,Bmi1,Ezh2
PMID:11879554	(2002) Cyclin D1 and mammary carcinoma: new insights from transgenic mouse models.	3	13	2.75	0.00016	10090.ENSMUSP00000000188,10090.ENSMUSP00000003115,10090.ENSMUSP00000026416	Ccnd2,Cdkn1b,Cdk2
PMID:19440234	(2009) p21 in cancer: intricate networks and multiple activities.	4	85	2.06	0.00017	10090.ENSMUSP00000000188,10090.ENSMUSP00000020991,10090.ENSMUSP00000023673,10090.ENSMUSP00000026416	Ccnd2,Dnmt3a,Runx1,Cdk2
PMID:24526064	(2014) EZH2: not EZHY (easy) to deal.	4	86	2.06	0.00018	10090.ENSMUSP00000020991,10090.ENSMUSP00000026416,10090.ENSMUSP00000028071,10090.ENSMUSP00000080419	Dnmt3a,Cdk2,Bmi1,Ezh2
PMID:34124072	(2021) LINC02678 as a Novel Prognostic Marker Promotes Aggressive Non-small-cell Lung Cancer.	3	14	2.72	0.00018	10090.ENSMUSP00000003115,10090.ENSMUSP00000026416,10090.ENSMUSP00000080419	Cdkn1b,Cdk2,Ezh2
PMID:32700749	(2020) miR-135b-5p enhances the sensitivity of HER-2 positive breast cancer to trastuzumab via binding to cyclin D2.	3	14	2.72	0.00018	10090.ENSMUSP00000000188,10090.ENSMUSP00000003115,10090.ENSMUSP00000026416	Ccnd2,Cdkn1b,Cdk2
PMID:23836985	(2013) Inhibition of leukemic cells by valproic acid, an HDAC inhibitor, in xenograft tumors.	3	14	2.72	0.00018	10090.ENSMUSP00000000188,10090.ENSMUSP00000023673,10090.ENSMUSP00000026416	Ccnd2,Runx1,Cdk2
PMID:21232089	(2011) Epigenetic reprogramming of breast cancer cells with oocyte extracts.	3	14	2.72	0.00018	10090.ENSMUSP00000000188,10090.ENSMUSP00000028071,10090.ENSMUSP00000080419	Ccnd2,Bmi1,Ezh2
PMID:20224992	(2010) In vitro and in vivo effects of water extract of white cocoa tea (Camellia ptilophylla) against human prostate cancer.	3	14	2.72	0.00018	10090.ENSMUSP00000000188,10090.ENSMUSP00000003115,10090.ENSMUSP00000026416	Ccnd2,Cdkn1b,Cdk2
PMID:12588705	(2003) IFN-gamma inhibits human airway smooth muscle cell proliferation by modulating the E2F-1Rb pathway.	3	14	2.72	0.00018	10090.ENSMUSP00000000188,10090.ENSMUSP00000003115,10090.ENSMUSP00000026416	Ccnd2,Cdkn1b,Cdk2
PMID:34440124	(2021) The Role of Non-Coding RNAs in the Regulation of the Proto-Oncogene MYC in Different Types of Cancer.	4	90	2.04	0.0002	10090.ENSMUSP00000003115,10090.ENSMUSP00000020991,10090.ENSMUSP00000050683,10090.ENSMUSP00000080419	Cdkn1b,Dnmt3a,Foxo3,Ezh2
PMID:34440292	(2021) T-Cell Acute Lymphoblastic Leukemia: Biomarkers and Their Clinical Usefulness.	4	90	2.04	0.0002	10090.ENSMUSP00000000188,10090.ENSMUSP00000003115,10090.ENSMUSP00000020991,10090.ENSMUSP00000080419	Ccnd2,Cdkn1b,Dnmt3a,Ezh2
PMID:34857028	(2021) Insights into high-risk multiple myeloma from an analysis of the role of PHF19 in cancer.	4	89	2.04	0.0002	10090.ENSMUSP00000000188,10090.ENSMUSP00000003115,10090.ENSMUSP00000050683,10090.ENSMUSP00000080419	Ccnd2,Cdkn1b,Foxo3,Ezh2
PMID:32201366	(2020) Dissenting degradation: Deubiquitinases in cell cycle and cancer.	4	90	2.04	0.0002	10090.ENSMUSP00000000188,10090.ENSMUSP00000026416,10090.ENSMUSP00000028071,10090.ENSMUSP00000050683	Ccnd2,Cdk2,Bmi1,Foxo3
PMID:31752925	(2019) Distinct functions of AKT isoforms in breast cancer: a comprehensive review.	4	91	2.03	0.0002	10090.ENSMUSP00000000188,10090.ENSMUSP00000003115,10090.ENSMUSP00000026416,10090.ENSMUSP00000050683	Ccnd2,Cdkn1b,Cdk2,Foxo3
PMID:31801551	(2019) Functions of N6-methyladenosine and its role in cancer.	4	90	2.04	0.0002	10090.ENSMUSP00000020991,10090.ENSMUSP00000026416,10090.ENSMUSP00000028071,10090.ENSMUSP00000080419	Dnmt3a,Cdk2,Bmi1,Ezh2
PMID:27220480	(2016) Beyond transcription factors: how oncogenic signalling reshapes the epigenetic landscape.	4	89	2.04	0.0002	10090.ENSMUSP00000020991,10090.ENSMUSP00000026416,10090.ENSMUSP00000028071,10090.ENSMUSP00000080419	Dnmt3a,Cdk2,Bmi1,Ezh2
PMID:34465025	(2021) The Mus musculus Papillomavirus Type 1 E7 Protein Binds to the Retinoblastoma Tumor Suppressor: Implications for Viral Pathogenesis.	3	15	2.69	0.0002	10090.ENSMUSP00000003115,10090.ENSMUSP00000026416,10090.ENSMUSP00000080419	Cdkn1b,Cdk2,Ezh2
PMID:32030483	(2020) Targeting and Therapeutic Monitoring of H3K27M-Mutant Glioma.	3	15	2.69	0.0002	10090.ENSMUSP00000028071,10090.ENSMUSP00000050683,10090.ENSMUSP00000080419	Bmi1,Foxo3,Ezh2
PMID:29688903	(2018) Cellular Senescence in the Treatment of Ovarian Cancer.	3	15	2.69	0.0002	10090.ENSMUSP00000020991,10090.ENSMUSP00000026416,10090.ENSMUSP00000080419	Dnmt3a,Cdk2,Ezh2
PMID:28460453	(2017) CBX7 is a glioma prognostic marker and induces G1S arrest via the silencing of CCNE1.	3	15	2.69	0.0002	10090.ENSMUSP00000026416,10090.ENSMUSP00000028071,10090.ENSMUSP00000080419	Cdk2,Bmi1,Ezh2
PMID:27496707	(2016) Cancer-Associated Fibroblasts in Pancreatic Cancer Are Reprogrammed by Tumor-Induced Alterations in Genomic DNA Methylation.	3	15	2.69	0.0002	10090.ENSMUSP00000000188,10090.ENSMUSP00000020991,10090.ENSMUSP00000080419	Ccnd2,Dnmt3a,Ezh2
PMID:25801506	(2015) MicroRNA-302367 cluster governs hESC self-renewal by dually regulating cell cycle and apoptosis pathways.	3	15	2.69	0.0002	10090.ENSMUSP00000000188,10090.ENSMUSP00000026416,10090.ENSMUSP00000028071	Ccnd2,Cdk2,Bmi1
PMID:25035395	(2014) Epigenetic targeting of ovarian cancer stem cells.	3	15	2.69	0.0002	10090.ENSMUSP00000020991,10090.ENSMUSP00000028071,10090.ENSMUSP00000080419	Dnmt3a,Bmi1,Ezh2
PMID:23250986	(2013) Global remodeling of the vascular stem cell niche in bone marrow of diabetic patients: implication of the microRNA-155FOXO3a signaling pathway.	3	15	2.69	0.0002	10090.ENSMUSP00000003115,10090.ENSMUSP00000028071,10090.ENSMUSP00000050683	Cdkn1b,Bmi1,Foxo3
PMID:23525216	(2013) miR-26a plays an important role in cell cycle regulation in ACTH-secreting pituitary adenomas by modulating protein kinase Cdelta.	3	15	2.69	0.0002	10090.ENSMUSP00000003115,10090.ENSMUSP00000026416,10090.ENSMUSP00000080419	Cdkn1b,Cdk2,Ezh2
PMID:23826727	(2013) PTEN controls beta-cell regeneration in aged mice by regulating cell cycle inhibitor p16ink4a.	3	15	2.69	0.0002	10090.ENSMUSP00000000188,10090.ENSMUSP00000028071,10090.ENSMUSP00000080419	Ccnd2,Bmi1,Ezh2
PMID:23828518	(2013) FOXO3 expression during colorectal cancer progression: biomarker potential reflects a tumour suppressor role.	3	15	2.69	0.0002	10090.ENSMUSP00000000188,10090.ENSMUSP00000003115,10090.ENSMUSP00000050683	Ccnd2,Cdkn1b,Foxo3
PMID:23236518	(2012) Distinct expression pattern and post-transcriptional regulation of cell cycle genes in the glandular epithelia of avian ovarian carcinomas.	3	15	2.69	0.0002	10090.ENSMUSP00000000188,10090.ENSMUSP00000003115,10090.ENSMUSP00000026416	Ccnd2,Cdkn1b,Cdk2
PMID:21256959	(2011) Effect of nitric oxide on neointimal hyperplasia based on sex and hormone status.	3	15	2.69	0.0002	10090.ENSMUSP00000000188,10090.ENSMUSP00000003115,10090.ENSMUSP00000026416	Ccnd2,Cdkn1b,Cdk2
PMID:21288356	(2011) Efficient Wnt mediated intestinal hyperproliferation requires the cyclin D2-CDK46 complex.	3	15	2.69	0.0002	10090.ENSMUSP00000000188,10090.ENSMUSP00000003115,10090.ENSMUSP00000026416	Ccnd2,Cdkn1b,Cdk2
PMID:19829076	(2009) C. elegans mitotic cyclins have distinct as well as overlapping functions in chromosome segregation.	3	15	2.69	0.0002	10090.ENSMUSP00000000188,10090.ENSMUSP00000003115,10090.ENSMUSP00000026416	Ccnd2,Cdkn1b,Cdk2
PMID:18775080	(2008) Rb and hematopoiesis: stem cells to anemia.	3	15	2.69	0.0002	10090.ENSMUSP00000003115,10090.ENSMUSP00000026416,10090.ENSMUSP00000028071	Cdkn1b,Cdk2,Bmi1
PMID:9508775	(1998) A requirement for cyclin D3-cyclin-dependent kinase (cdk)-4 assembly in the cyclic adenosine monophosphate-dependent proliferation of thyrocytes.	3	15	2.69	0.0002	10090.ENSMUSP00000000188,10090.ENSMUSP00000003115,10090.ENSMUSP00000026416	Ccnd2,Cdkn1b,Cdk2
PMID:33317550	(2020) Circular RNA: metabolism, functions and interactions with proteins.	4	92	2.03	0.00021	10090.ENSMUSP00000020991,10090.ENSMUSP00000026416,10090.ENSMUSP00000050683,10090.ENSMUSP00000080419	Dnmt3a,Cdk2,Foxo3,Ezh2
PMID:31003534	(2019) The Role of Isothiocyanates as Cancer Chemo-Preventive, Chemo-Therapeutic and Anti-Melanoma Agents.	4	92	2.03	0.00021	10090.ENSMUSP00000020991,10090.ENSMUSP00000026416,10090.ENSMUSP00000050683,10090.ENSMUSP00000080419	Dnmt3a,Cdk2,Foxo3,Ezh2
PMID:32372224	(2020) FOXO transcription factor family in cancer and metastasis.	4	94	2.02	0.00022	10090.ENSMUSP00000003115,10090.ENSMUSP00000026416,10090.ENSMUSP00000028071,10090.ENSMUSP00000050683	Cdkn1b,Cdk2,Bmi1,Foxo3
PMID:24136988	(2014) The molecular balancing act of p16(INK4a) in cancer and aging.	4	94	2.02	0.00022	10090.ENSMUSP00000000188,10090.ENSMUSP00000003115,10090.ENSMUSP00000026416,10090.ENSMUSP00000028071	Ccnd2,Cdkn1b,Cdk2,Bmi1
PMID:31888761	(2019) Silencing or inhibition of H3K79 methyltransferase DOT1L induces cell cycle arrest by epigenetically modulating c-Myc expression in colorectal cancer.	3	16	2.66	0.00022	10090.ENSMUSP00000020991,10090.ENSMUSP00000026416,10090.ENSMUSP00000080419	Dnmt3a,Cdk2,Ezh2
PMID:29574252	(2018) Targeting Long Noncoding RNA HMMR-AS1 Suppresses and Radiosensitizes Glioblastoma.	3	16	2.66	0.00022	10090.ENSMUSP00000003115,10090.ENSMUSP00000026416,10090.ENSMUSP00000028071	Cdkn1b,Cdk2,Bmi1
PMID:23948293	(2013) The kinase-independent, second life of CDK6 in transcription.	3	16	2.66	0.00022	10090.ENSMUSP00000000188,10090.ENSMUSP00000003115,10090.ENSMUSP00000026416	Ccnd2,Cdkn1b,Cdk2
PMID:30377392	(2018) Cancer driver mutations in endometriosis: Variations on the major theme of fibrogenesis.	4	95	2.01	0.00023	10090.ENSMUSP00000020991,10090.ENSMUSP00000026416,10090.ENSMUSP00000050683,10090.ENSMUSP00000080419	Dnmt3a,Cdk2,Foxo3,Ezh2
PMID:33431060	(2021) Epigenetic regulation of satellite cell fate during skeletal muscle regeneration.	4	99	2	0.00025	10090.ENSMUSP00000020991,10090.ENSMUSP00000028071,10090.ENSMUSP00000050683,10090.ENSMUSP00000080419	Dnmt3a,Bmi1,Foxo3,Ezh2
PMID:34094536	(2021) The role of HPV-induced epigenetic changes in cervical carcinogenesis (Review).	4	97	2	0.00025	10090.ENSMUSP00000003115,10090.ENSMUSP00000026416,10090.ENSMUSP00000080419,10090.ENSMUSP00000139365	Cdkn1b,Cdk2,Ezh2,Tcf12
PMID:32926347	(2020) More than a Genetic Code: Epigenetics of Lung Fibrosis.	4	97	2	0.00025	10090.ENSMUSP00000000188,10090.ENSMUSP00000020991,10090.ENSMUSP00000050683,10090.ENSMUSP00000080419	Ccnd2,Dnmt3a,Foxo3,Ezh2
PMID:33213510	(2020) The promising role of noncoding RNAs in cancer-associated fibroblasts: an overview of current status and future perspectives.	4	97	2	0.00025	10090.ENSMUSP00000003115,10090.ENSMUSP00000026416,10090.ENSMUSP00000050683,10090.ENSMUSP00000139365	Cdkn1b,Cdk2,Foxo3,Tcf12
PMID:31052530	(2019) MicroRNA Dysregulation in Cutaneous Squamous Cell Carcinoma.	4	97	2	0.00025	10090.ENSMUSP00000000188,10090.ENSMUSP00000026416,10090.ENSMUSP00000028071,10090.ENSMUSP00000080419	Ccnd2,Cdk2,Bmi1,Ezh2
PMID:31909354	(2020) Stathmin 1 Induces Murine Hepatocyte Proliferation and Increased Liver Mass.	3	17	2.64	0.00025	10090.ENSMUSP00000000188,10090.ENSMUSP00000003115,10090.ENSMUSP00000026416	Ccnd2,Cdkn1b,Cdk2
PMID:32379706	(2020) Artesunate promotes the proliferation of neural stemprogenitor cells and alleviates Ischemia-reperfusion Injury through PI3KAktFOXO-3ap27(kip1) signaling pathway.	3	17	2.64	0.00025	10090.ENSMUSP00000003115,10090.ENSMUSP00000026416,10090.ENSMUSP00000050683	Cdkn1b,Cdk2,Foxo3
PMID:30597065	(2019) Engagement of DNA and H3K27me3 by the CBX8 chromodomain drives chromatin association.	3	17	2.64	0.00025	10090.ENSMUSP00000000188,10090.ENSMUSP00000028071,10090.ENSMUSP00000080419	Ccnd2,Bmi1,Ezh2
PMID:30037856	(2018) Elevated miR-182-5p Associates with Renal Cancer Cell Mitotic Arrest through Diminished MALAT-1 Expression.	3	17	2.64	0.00025	10090.ENSMUSP00000000188,10090.ENSMUSP00000020991,10090.ENSMUSP00000028071	Ccnd2,Dnmt3a,Bmi1
PMID:27035875	(2016) Curcumin induces G2M arrest and triggers apoptosis via FoxO1 signaling in U87 human glioma cells.	3	17	2.64	0.00025	10090.ENSMUSP00000000188,10090.ENSMUSP00000026416,10090.ENSMUSP00000050683	Ccnd2,Cdk2,Foxo3
PMID:27231438	(2016) Induction of G1-phase cell cycle arrest and apoptosis pathway in MDA-MB-231 human breast cancer cells by sulfated polysaccharide extracted from Laurencia papillosa.	3	17	2.64	0.00025	10090.ENSMUSP00000000188,10090.ENSMUSP00000003115,10090.ENSMUSP00000026416	Ccnd2,Cdkn1b,Cdk2
PMID:27863389	(2016) NT1721, a novel epidithiodiketopiperazine, exhibits potent in vitro and in vivo efficacy against acute myeloid leukemia.	3	17	2.64	0.00025	10090.ENSMUSP00000026416,10090.ENSMUSP00000028071,10090.ENSMUSP00000080419	Cdk2,Bmi1,Ezh2
PMID:19046439	(2008) Cell cycle arrest in Metformin treated breast cancer cells involves activation of AMPK, downregulation of cyclin D1, and requires p27Kip1 or p21Cip1.	3	17	2.64	0.00025	10090.ENSMUSP00000000188,10090.ENSMUSP00000003115,10090.ENSMUSP00000026416	Ccnd2,Cdkn1b,Cdk2
PMID:16303160	(2006) SARS coronavirus 7a protein blocks cell cycle progression at G0G1 phase via the cyclin D3pRb pathway.	3	17	2.64	0.00025	10090.ENSMUSP00000000188,10090.ENSMUSP00000003115,10090.ENSMUSP00000026416	Ccnd2,Cdkn1b,Cdk2
PMID:16164752	(2005) The HTLV-1 Tax protein binding domain of cyclin-dependent kinase 4 (CDK4) includes the regulatory PSTAIRE helix.	3	17	2.64	0.00025	10090.ENSMUSP00000000188,10090.ENSMUSP00000003115,10090.ENSMUSP00000026416	Ccnd2,Cdkn1b,Cdk2
PMID:33435156	(2021) The Role of Noncoding RNAs in the Regulation of Anoikis and Anchorage-Independent Growth in Cancer.	4	100	1.99	0.00026	10090.ENSMUSP00000000188,10090.ENSMUSP00000003115,10090.ENSMUSP00000026416,10090.ENSMUSP00000080419	Ccnd2,Cdkn1b,Cdk2,Ezh2
PMID:27119356	(2016) Mantle cell lymphoma in the era of precision medicine-diagnosis, biomarkers and therapeutic agents.	4	100	1.99	0.00026	10090.ENSMUSP00000000188,10090.ENSMUSP00000003115,10090.ENSMUSP00000026416,10090.ENSMUSP00000028071	Ccnd2,Cdkn1b,Cdk2,Bmi1
PMID:33987181	(2021) Interplay Between Glucose Metabolism and Chromatin Modifications in Cancer.	4	104	1.97	0.00028	10090.ENSMUSP00000003115,10090.ENSMUSP00000020991,10090.ENSMUSP00000026416,10090.ENSMUSP00000080419	Cdkn1b,Dnmt3a,Cdk2,Ezh2
PMID:34201935	(2021) Histone H3K4 Methyltransferases as Targets for Drug-Resistant Cancers.	4	103	1.98	0.00028	10090.ENSMUSP00000000188,10090.ENSMUSP00000026416,10090.ENSMUSP00000050683,10090.ENSMUSP00000080419	Ccnd2,Cdk2,Foxo3,Ezh2
PMID:31861937	(2019) MicroRNA-Based Combinatorial Cancer Therapy: Effects of MicroRNAs on the Efficacy of Anti-Cancer Therapies.	4	104	1.97	0.00028	10090.ENSMUSP00000003115,10090.ENSMUSP00000026416,10090.ENSMUSP00000050683,10090.ENSMUSP00000080419	Cdkn1b,Cdk2,Foxo3,Ezh2
PMID:27179712	(2016) Clinical significance of microRNAs in chronic and acute human leukemia.	4	103	1.98	0.00028	10090.ENSMUSP00000003115,10090.ENSMUSP00000020991,10090.ENSMUSP00000028071,10090.ENSMUSP00000050683	Cdkn1b,Dnmt3a,Bmi1,Foxo3
PMID:18940229	(2008) Epigenetic principles and mechanisms underlying nervous system functions in health and disease.	4	103	1.98	0.00028	10090.ENSMUSP00000003115,10090.ENSMUSP00000020991,10090.ENSMUSP00000028071,10090.ENSMUSP00000080419	Cdkn1b,Dnmt3a,Bmi1,Ezh2
PMID:33997183	(2021) Circ-Smad5 retards the G1S transition of cell cycle via inhibiting the activity of wntlefcyclind1 signaling in JB6 cells.	3	18	2.61	0.00028	10090.ENSMUSP00000000188,10090.ENSMUSP00000026416,10090.ENSMUSP00000050683	Ccnd2,Cdk2,Foxo3
PMID:29720957	(2018) CCNG2 Overexpression Mediated by AKT Inhibits Tumor Cell Proliferation in Human Astrocytoma Cells.	3	18	2.61	0.00028	10090.ENSMUSP00000003115,10090.ENSMUSP00000026416,10090.ENSMUSP00000050683	Cdkn1b,Cdk2,Foxo3
PMID:29767250	(2018) Diosmetin suppresses human prostate cancer cell proliferation through the induction of apoptosis and cell cycle arrest.	3	18	2.61	0.00028	10090.ENSMUSP00000003115,10090.ENSMUSP00000026416,10090.ENSMUSP00000050683	Cdkn1b,Cdk2,Foxo3
PMID:27561207	(2017) Pseudogenes regulate parental gene expression via ceRNA network.	3	18	2.61	0.00028	10090.ENSMUSP00000020991,10090.ENSMUSP00000050683,10090.ENSMUSP00000080419	Dnmt3a,Foxo3,Ezh2
PMID:28521392	(2017) Phosphorylation and acetylation modifications of FOXO3a: Independently or synergistically?	3	18	2.61	0.00028	10090.ENSMUSP00000003115,10090.ENSMUSP00000026416,10090.ENSMUSP00000050683	Cdkn1b,Cdk2,Foxo3
PMID:27083004	(2016) Evidence that hematopoietic stem cell function is preserved during aging in long-lived S6K1 mutant mice.	3	18	2.61	0.00028	10090.ENSMUSP00000000188,10090.ENSMUSP00000003115,10090.ENSMUSP00000080419	Ccnd2,Cdkn1b,Ezh2
PMID:27465291	(2016) Melanoma dormancy in a mouse model is linked to GILZFOXO3A-dependent quiescence of disseminated stem-like cells.	3	18	2.61	0.00028	10090.ENSMUSP00000000188,10090.ENSMUSP00000003115,10090.ENSMUSP00000050683	Ccnd2,Cdkn1b,Foxo3
PMID:25531315	(2015) FOXA1 repression is associated with loss of BRCA1 and increased promoter methylation and chromatin silencing in breast cancer.	3	18	2.61	0.00028	10090.ENSMUSP00000003115,10090.ENSMUSP00000020991,10090.ENSMUSP00000080419	Cdkn1b,Dnmt3a,Ezh2
PMID:26517515	(2015) The BH3-mimetic gossypol and noncytotoxic doses of valproic acid induce apoptosis by suppressing cyclin-A2AktFOXO3a signaling.	3	18	2.61	0.00028	10090.ENSMUSP00000003115,10090.ENSMUSP00000026416,10090.ENSMUSP00000050683	Cdkn1b,Cdk2,Foxo3
PMID:24612037	(2014) Inhibition of histone methyltransferase EZH2 depletes leukemia stem cell of mixed lineage leukemia fusion leukemia through upregulation of p16.	3	18	2.61	0.00028	10090.ENSMUSP00000023673,10090.ENSMUSP00000028071,10090.ENSMUSP00000080419	Runx1,Bmi1,Ezh2
PMID:23720603	(2013) TGF-beta Signaling Regulates Pancreatic beta-Cell Proliferation through Control of Cell Cycle Regulator p27 Expression.	3	18	2.61	0.00028	10090.ENSMUSP00000000188,10090.ENSMUSP00000003115,10090.ENSMUSP00000026416	Ccnd2,Cdkn1b,Cdk2
PMID:23928514	(2013) Natural compounds as potential treatments of NF2-deficient schwannoma and meningioma: cucurbitacin D and goyazensolide.	3	18	2.61	0.00028	10090.ENSMUSP00000000188,10090.ENSMUSP00000003115,10090.ENSMUSP00000026416	Ccnd2,Cdkn1b,Cdk2
PMID:24260486	(2013) The antiapoptotic function of miR-96 in prostate cancer by inhibition of FOXO1.	3	18	2.61	0.00028	10090.ENSMUSP00000003115,10090.ENSMUSP00000026416,10090.ENSMUSP00000050683	Cdkn1b,Cdk2,Foxo3
PMID:22381140	(2012) The ghosts in the machine: DNA methylation and the mystery of differentiation.	3	18	2.61	0.00028	10090.ENSMUSP00000020991,10090.ENSMUSP00000028071,10090.ENSMUSP00000080419	Dnmt3a,Bmi1,Ezh2
PMID:22848417	(2012) Role of microRNA-182 in posterior uveal melanoma: regulation of tumor development through MITF, BCL2 and cyclin D2.	3	18	2.61	0.00028	10090.ENSMUSP00000000188,10090.ENSMUSP00000026416,10090.ENSMUSP00000050683	Ccnd2,Cdk2,Foxo3
PMID:21471460	(2011) A high-content screen identifies inhibitors of nuclear export of forkhead transcription factors.	3	18	2.61	0.00028	10090.ENSMUSP00000003115,10090.ENSMUSP00000026416,10090.ENSMUSP00000050683	Cdkn1b,Cdk2,Foxo3
PMID:11381079	(2001) Cyclin-dependent kinase inhibitor p27(Kip1) is required for mouse mammary gland morphogenesis and function.	3	18	2.61	0.00028	10090.ENSMUSP00000000188,10090.ENSMUSP00000003115,10090.ENSMUSP00000026416	Ccnd2,Cdkn1b,Cdk2
PMID:34395273	(2021) Characterization of Histone Deacetylase Mechanisms in Cancer Development.	4	105	1.97	0.00029	10090.ENSMUSP00000003115,10090.ENSMUSP00000028071,10090.ENSMUSP00000050683,10090.ENSMUSP00000080419	Cdkn1b,Bmi1,Foxo3,Ezh2
PMID:22528868	(2012) MicroRNAs and lung cancers: from pathogenesis to clinical implications.	4	105	1.97	0.00029	10090.ENSMUSP00000003115,10090.ENSMUSP00000020991,10090.ENSMUSP00000050683,10090.ENSMUSP00000080419	Cdkn1b,Dnmt3a,Foxo3,Ezh2
PMID:33805590	(2021) miRNAs as Therapeutic Tools and Biomarkers for Prostate Cancer.	4	108	1.96	0.0003	10090.ENSMUSP00000000188,10090.ENSMUSP00000003115,10090.ENSMUSP00000028071,10090.ENSMUSP00000080419	Ccnd2,Cdkn1b,Bmi1,Ezh2
PMID:34298639	(2021) Curcumin: Modulator of Key Molecular Signaling Pathways in Hormone-Independent Breast Cancer.	4	107	1.96	0.0003	10090.ENSMUSP00000026416,10090.ENSMUSP00000028071,10090.ENSMUSP00000050683,10090.ENSMUSP00000080419	Cdk2,Bmi1,Foxo3,Ezh2
PMID:20540720	(2010) Epigenetics of human cutaneous melanoma: setting the stage for new therapeutic strategies.	4	106	1.97	0.0003	10090.ENSMUSP00000003115,10090.ENSMUSP00000020991,10090.ENSMUSP00000050683,10090.ENSMUSP00000080419	Cdkn1b,Dnmt3a,Foxo3,Ezh2
PMID:34519833	(2022) Exogenous melatonin prevents type 1 diabetes mellitus-induced bone loss, probably by inhibiting senescence.	3	19	2.59	0.0003	10090.ENSMUSP00000026416,10090.ENSMUSP00000028071,10090.ENSMUSP00000080419	Cdk2,Bmi1,Ezh2
PMID:29512742	(2018) Mangiferin induces islet regeneration in aged mice through regulating p16INK4a.	3	19	2.59	0.0003	10090.ENSMUSP00000000188,10090.ENSMUSP00000003115,10090.ENSMUSP00000028071	Ccnd2,Cdkn1b,Bmi1
PMID:29752351	(2018) Assessing the functional association of intronic miRNAs with their host genes.	3	19	2.59	0.0003	10090.ENSMUSP00000000188,10090.ENSMUSP00000003115,10090.ENSMUSP00000020991	Ccnd2,Cdkn1b,Dnmt3a
PMID:29799511	(2018) p53-Dependent and -Independent Epithelial Integrity: Beyond miRNAs and Metabolic Fluctuations.	3	19	2.59	0.0003	10090.ENSMUSP00000020991,10090.ENSMUSP00000028071,10090.ENSMUSP00000080419	Dnmt3a,Bmi1,Ezh2
PMID:30087673	(2018) HTLV-1-Mediated Epigenetic Pathway to Adult T-Cell Leukemia-Lymphoma.	3	19	2.59	0.0003	10090.ENSMUSP00000003115,10090.ENSMUSP00000020991,10090.ENSMUSP00000080419	Cdkn1b,Dnmt3a,Ezh2
PMID:30293818	(2018) Long non-coding RNA LINC-01572:28 inhibits granulosa cell growth via a decrease in p27 (Kip1) degradation in patients with polycystic ovary syndrome.	3	19	2.59	0.0003	10090.ENSMUSP00000003115,10090.ENSMUSP00000026416,10090.ENSMUSP00000080419	Cdkn1b,Cdk2,Ezh2
PMID:28944079	(2017) Quantitative Systems Biology to decipher design principles of a dynamic cell cycle network: the Maximum Allowable mammalian Trade-Off-Weight (MAmTOW).	3	19	2.59	0.0003	10090.ENSMUSP00000000188,10090.ENSMUSP00000003115,10090.ENSMUSP00000026416	Ccnd2,Cdkn1b,Cdk2
PMID:27087917	(2016) SOSTDC1 is down-regulated in non-small cell lung cancer and contributes to cancer cell proliferation.	3	19	2.59	0.0003	10090.ENSMUSP00000000188,10090.ENSMUSP00000003115,10090.ENSMUSP00000026416	Ccnd2,Cdkn1b,Cdk2
PMID:26339624	(2015) Environmental Epigenetics: Crossroad between Public Health, Lifestyle, and Cancer Prevention.	3	19	2.59	0.0003	10090.ENSMUSP00000020991,10090.ENSMUSP00000028071,10090.ENSMUSP00000080419	Dnmt3a,Bmi1,Ezh2
PMID:24465927	(2014) Knockdown of miR-214 promotes apoptosis and inhibits cell proliferation in nasopharyngeal carcinoma.	3	19	2.59	0.0003	10090.ENSMUSP00000028071,10090.ENSMUSP00000050683,10090.ENSMUSP00000080419	Bmi1,Foxo3,Ezh2
PMID:25260533	(2014) Tumor suppressor micro RNA miR-145 and onco micro RNAs miR-21 and miR-222 expressions are differentially modulated by hepatitis B virus X protein in malignant hepatocytes.	3	19	2.59	0.0003	10090.ENSMUSP00000003115,10090.ENSMUSP00000020991,10090.ENSMUSP00000026416	Cdkn1b,Dnmt3a,Cdk2
PMID:23152492	(2013) FoxO1 and FoxM1 transcription factors have antagonistic functions in neonatal cardiomyocyte cell-cycle withdrawal and IGF1 gene regulation.	3	19	2.59	0.0003	10090.ENSMUSP00000000188,10090.ENSMUSP00000003115,10090.ENSMUSP00000050683	Ccnd2,Cdkn1b,Foxo3
PMID:23911933	(2013) Epigenetic alterations by NuRD and PRC2 in the neonatal mouse cochlea.	3	19	2.59	0.0003	10090.ENSMUSP00000003115,10090.ENSMUSP00000020991,10090.ENSMUSP00000080419	Cdkn1b,Dnmt3a,Ezh2
PMID:23922876	(2013) Notch1 signaling regulates the proliferation and self-renewal of human dental follicle cells by modulating the G1S phase transition and telomerase activity.	3	19	2.59	0.0003	10090.ENSMUSP00000000188,10090.ENSMUSP00000003115,10090.ENSMUSP00000026416	Ccnd2,Cdkn1b,Cdk2
PMID:25206495	(2013) Cell cycle-related genes p57kip2, Cdk5 and Spin in the pathogenesis of neural tube defects.	3	19	2.59	0.0003	10090.ENSMUSP00000000188,10090.ENSMUSP00000003115,10090.ENSMUSP00000026416	Ccnd2,Cdkn1b,Cdk2
PMID:22341455	(2012) Telomerase reactivation following telomere dysfunction yields murine prostate tumors with bone metastases.	3	19	2.59	0.0003	10090.ENSMUSP00000003115,10090.ENSMUSP00000050683,10090.ENSMUSP00000080419	Cdkn1b,Foxo3,Ezh2
PMID:21375467	(2011) Genotoxicity of retroviral hematopoietic stem cell gene therapy.	3	19	2.59	0.0003	10090.ENSMUSP00000000188,10090.ENSMUSP00000003115,10090.ENSMUSP00000028071	Ccnd2,Cdkn1b,Bmi1
PMID:21386132	(2011) The microRNA cluster miR-106b~25 regulates adult neural stemprogenitor cell proliferation and neuronal differentiation.	3	19	2.59	0.0003	10090.ENSMUSP00000028071,10090.ENSMUSP00000050683,10090.ENSMUSP00000080419	Bmi1,Foxo3,Ezh2
PMID:21544553	(2011) Calpain modulates cyclin-dependent kinase inhibitor 1B (p27(Kip1)) in cells of the osteoblast lineage.	3	19	2.59	0.0003	10090.ENSMUSP00000003115,10090.ENSMUSP00000026416,10090.ENSMUSP00000050683	Cdkn1b,Cdk2,Foxo3
PMID:21835778	(2011) Myc and PI3KAKT signaling cooperatively repress FOXO3a-dependent PUMA and GADD45a gene expression.	3	19	2.59	0.0003	10090.ENSMUSP00000000188,10090.ENSMUSP00000003115,10090.ENSMUSP00000050683	Ccnd2,Cdkn1b,Foxo3
PMID:21176227	(2010) Cell cyclins: triggering elements of cancer or not?	3	19	2.59	0.0003	10090.ENSMUSP00000000188,10090.ENSMUSP00000003115,10090.ENSMUSP00000026416	Ccnd2,Cdkn1b,Cdk2
PMID:20011080	(2009) PKC alpha affects cell cycle progression and proliferation in human RPE cells through the downregulation of p27kip1.	3	19	2.59	0.0003	10090.ENSMUSP00000000188,10090.ENSMUSP00000003115,10090.ENSMUSP00000026416	Ccnd2,Cdkn1b,Cdk2
PMID:18852127	(2008) FOXO3a mediates the cytotoxic effects of cisplatin in colon cancer cells.	3	19	2.59	0.0003	10090.ENSMUSP00000000188,10090.ENSMUSP00000003115,10090.ENSMUSP00000050683	Ccnd2,Cdkn1b,Foxo3
PMID:17353358	(2007) Critical requirement for cell cycle inhibitors in sustaining nonproliferative states.	3	19	2.59	0.0003	10090.ENSMUSP00000000188,10090.ENSMUSP00000003115,10090.ENSMUSP00000026416	Ccnd2,Cdkn1b,Cdk2
PMID:17521451	(2007) The possible role of cell cycle regulators in multistep process of HPV-associated cervical carcinoma.	3	19	2.59	0.0003	10090.ENSMUSP00000000188,10090.ENSMUSP00000003115,10090.ENSMUSP00000026416	Ccnd2,Cdkn1b,Cdk2
PMID:34769099	(2021) Targeting Cancer Stem Cells by Dietary Agents: An Important Therapeutic Strategy against Human Malignancies.	4	109	1.95	0.00031	10090.ENSMUSP00000020991,10090.ENSMUSP00000026416,10090.ENSMUSP00000028071,10090.ENSMUSP00000080419	Dnmt3a,Cdk2,Bmi1,Ezh2
PMID:34835969	(2021) Natural Bioactive Compounds Targeting Epigenetic Pathways in Cancer: A Review on Alkaloids, Terpenoids, Quinones, and Isothiocyanates.	4	111	1.95	0.00032	10090.ENSMUSP00000000188,10090.ENSMUSP00000020991,10090.ENSMUSP00000028071,10090.ENSMUSP00000080419	Ccnd2,Dnmt3a,Bmi1,Ezh2
PMID:34830378	(2021) HBV HBx-Downregulated lncRNA LINC01010 Attenuates Cell Proliferation by Interacting with Vimentin.	3	20	2.57	0.00032	10090.ENSMUSP00000003115,10090.ENSMUSP00000026416,10090.ENSMUSP00000080419	Cdkn1b,Cdk2,Ezh2
PMID:31586149	(2020) In vivo efficacy of mutant IDH1 inhibitor HMS-101 and structural resolution of distinct binding site.	3	20	2.57	0.00032	10090.ENSMUSP00000020991,10090.ENSMUSP00000026416,10090.ENSMUSP00000080419	Dnmt3a,Cdk2,Ezh2
PMID:33160411	(2020) LncRNA STXBP5-AS1 suppresses stem cell-like properties of pancreatic cancer by epigenetically inhibiting neighboring androglobin gene expression.	3	20	2.57	0.00032	10090.ENSMUSP00000003115,10090.ENSMUSP00000028071,10090.ENSMUSP00000080419	Cdkn1b,Bmi1,Ezh2
PMID:31533653	(2019) Circ-Foxo3 is positively associated with the Foxo3 gene and leads to better prognosis of acute myeloid leukemia patients.	3	20	2.57	0.00032	10090.ENSMUSP00000003115,10090.ENSMUSP00000020991,10090.ENSMUSP00000050683	Cdkn1b,Dnmt3a,Foxo3
PMID:31571328	(2019) Akt inhibition synergizes with polycomb repressive complex 2 inhibition in the treatment of multiple myeloma.	3	20	2.57	0.00032	10090.ENSMUSP00000003115,10090.ENSMUSP00000026416,10090.ENSMUSP00000050683	Cdkn1b,Cdk2,Foxo3
PMID:29770206	(2018) Recent advances in understanding and managing hairy cell leukemia.	3	20	2.57	0.00032	10090.ENSMUSP00000003115,10090.ENSMUSP00000026416,10090.ENSMUSP00000080419	Cdkn1b,Cdk2,Ezh2
PMID:29998910	(2018) IRS2 depletion inhibits cell proliferation and decreases hormone secretion in mouse granulosa cells.	3	20	2.57	0.00032	10090.ENSMUSP00000000188,10090.ENSMUSP00000003115,10090.ENSMUSP00000026416	Ccnd2,Cdkn1b,Cdk2
PMID:30071685	(2018) Role of Pseudogenes in Tumorigenesis.	3	20	2.57	0.00032	10090.ENSMUSP00000020991,10090.ENSMUSP00000050683,10090.ENSMUSP00000080419	Dnmt3a,Foxo3,Ezh2
PMID:30375484	(2018) Chronic p27(Kip1) Induction by Dexamethasone Causes Senescence Phenotype and Permanent Cell Cycle Blockade in Lung Adenocarcinoma Cells Over-expressing Glucocorticoid Receptor.	3	20	2.57	0.00032	10090.ENSMUSP00000003115,10090.ENSMUSP00000026416,10090.ENSMUSP00000050683	Cdkn1b,Cdk2,Foxo3
PMID:28655785	(2017) A Small-Molecule Inhibitor of WEE1, AZD1775, Synergizes with Olaparib by Impairing Homologous Recombination and Enhancing DNA Damage and Apoptosis in Acute Leukemia.	3	20	2.57	0.00032	10090.ENSMUSP00000020991,10090.ENSMUSP00000023673,10090.ENSMUSP00000026416	Dnmt3a,Runx1,Cdk2
PMID:28724958	(2017) Viral driven epigenetic events alter the expression of cancer-related genes in Epstein-Barr-virus naturally infected Burkitt lymphoma cell lines.	3	20	2.57	0.00032	10090.ENSMUSP00000020991,10090.ENSMUSP00000023673,10090.ENSMUSP00000080419	Dnmt3a,Runx1,Ezh2
PMID:28785086	(2017) MUC1-C activates EZH2 expression and function in human cancer cells.	3	20	2.57	0.00032	10090.ENSMUSP00000020991,10090.ENSMUSP00000028071,10090.ENSMUSP00000080419	Dnmt3a,Bmi1,Ezh2
PMID:27941616	(2016) miR-429 Inhibits Differentiation and Promotes Proliferation in Porcine Preadipocytes.	3	20	2.57	0.00032	10090.ENSMUSP00000003115,10090.ENSMUSP00000026416,10090.ENSMUSP00000028071	Cdkn1b,Cdk2,Bmi1
PMID:27998273	(2016) LncRNA MALAT1 promotes development of mantle cell lymphoma by associating with EZH2.	3	20	2.57	0.00032	10090.ENSMUSP00000003115,10090.ENSMUSP00000026416,10090.ENSMUSP00000080419	Cdkn1b,Cdk2,Ezh2
PMID:23907123	(2013) The p27-Skp2 axis mediates glucocorticoid-induced cell cycle arrest in T-lymphoma cells.	3	20	2.57	0.00032	10090.ENSMUSP00000003115,10090.ENSMUSP00000026416,10090.ENSMUSP00000050683	Cdkn1b,Cdk2,Foxo3
PMID:22915759	(2012) Proteomic identification of a direct role for cyclin d1 in DNA damage repair.	3	20	2.57	0.00032	10090.ENSMUSP00000000188,10090.ENSMUSP00000003115,10090.ENSMUSP00000026416	Ccnd2,Cdkn1b,Cdk2
PMID:23050025	(2012) Bioactive phytochemical proanthocyanidins inhibit growth of head and neck squamous cell carcinoma cells by targeting multiple signaling molecules.	3	20	2.57	0.00032	10090.ENSMUSP00000000188,10090.ENSMUSP00000003115,10090.ENSMUSP00000026416	Ccnd2,Cdkn1b,Cdk2
PMID:20799050	(2011) Stable transmission of reversible modifications: maintenance of epigenetic information through the cell cycle.	3	20	2.57	0.00032	10090.ENSMUSP00000020991,10090.ENSMUSP00000028071,10090.ENSMUSP00000080419	Dnmt3a,Bmi1,Ezh2
PMID:22087318	(2011) Grape proanthocyanidins induce apoptosis by loss of mitochondrial membrane potential of human non-small cell lung cancer cells in vitro and in vivo.	3	20	2.57	0.00032	10090.ENSMUSP00000000188,10090.ENSMUSP00000003115,10090.ENSMUSP00000026416	Ccnd2,Cdkn1b,Cdk2
PMID:20858281	(2010) Trop2 expression contributes to tumor pathogenesis by activating the ERK MAPK pathway.	3	20	2.57	0.00032	10090.ENSMUSP00000003115,10090.ENSMUSP00000026416,10090.ENSMUSP00000050683	Cdkn1b,Cdk2,Foxo3
PMID:19341793	(2009) Overexpression of catalase delays G0G1- to S-phase transition during cell cycle progression in mouse aortic endothelial cells.	3	20	2.57	0.00032	10090.ENSMUSP00000000188,10090.ENSMUSP00000003115,10090.ENSMUSP00000026416	Ccnd2,Cdkn1b,Cdk2
PMID:19641124	(2009) Cyclin D2 is critical for intermediate progenitor cell proliferation in the embryonic cortex.	3	20	2.57	0.00032	10090.ENSMUSP00000000188,10090.ENSMUSP00000003115,10090.ENSMUSP00000026416	Ccnd2,Cdkn1b,Cdk2
PMID:19648963	(2009) Inhibition of PI-3K restores nuclear p27Kip1 expression in a mouse model of Kras-driven lung cancer.	3	20	2.57	0.00032	10090.ENSMUSP00000003115,10090.ENSMUSP00000026416,10090.ENSMUSP00000050683	Cdkn1b,Cdk2,Foxo3
PMID:19734221	(2009) Cell cycle progression following naive T cell activation is independent of Jak3common gamma-chain cytokine signals.	3	20	2.57	0.00032	10090.ENSMUSP00000000188,10090.ENSMUSP00000003115,10090.ENSMUSP00000026416	Ccnd2,Cdkn1b,Cdk2
PMID:19040567	(2008) Lineage specific composition of cyclin D-CDK4CDK6-p27 complexes reveals distinct functions of CDK4, CDK6 and individual D-type cyclins in differentiating cells of embryonic origin.	3	20	2.57	0.00032	10090.ENSMUSP00000000188,10090.ENSMUSP00000003115,10090.ENSMUSP00000026416	Ccnd2,Cdkn1b,Cdk2
PMID:29434445	(2018) Behind the curtain of non-coding RNAs; long non-coding RNAs regulating hepatocarcinogenesis.	4	115	1.93	0.00034	10090.ENSMUSP00000003115,10090.ENSMUSP00000020991,10090.ENSMUSP00000028071,10090.ENSMUSP00000080419	Cdkn1b,Dnmt3a,Bmi1,Ezh2
PMID:34073605	(2021) S1P Lyase Regulates Intestinal Stem Cell Quiescence via Ki-67 and FOXO3.	3	21	2.54	0.00034	10090.ENSMUSP00000003115,10090.ENSMUSP00000026416,10090.ENSMUSP00000050683	Cdkn1b,Cdk2,Foxo3
PMID:34560908	(2021) Comprehensive analysis of mutations and clonal evolution patterns in a cohort of patients with cytogenetically normal acute myeloid leukemia.	3	21	2.54	0.00034	10090.ENSMUSP00000020991,10090.ENSMUSP00000023673,10090.ENSMUSP00000080419	Dnmt3a,Runx1,Ezh2
PMID:31296961	(2020) Downregulation of FOXO3a by DNMT1 promotes breast cancer stem cell properties and tumorigenesis.	3	21	2.54	0.00034	10090.ENSMUSP00000003115,10090.ENSMUSP00000020991,10090.ENSMUSP00000080419	Cdkn1b,Dnmt3a,Ezh2
PMID:32848827	(2020) Awakening the HSC: Dynamic Modeling of HSC Maintenance Unravels Regulation of the TP53 Pathway and Quiescence.	3	21	2.54	0.00034	10090.ENSMUSP00000003115,10090.ENSMUSP00000028071,10090.ENSMUSP00000050683	Cdkn1b,Bmi1,Foxo3
PMID:32995613	(2020) Arg-Gly-Asp-modified elastin-like polypeptide regulates cell proliferation and cell cycle proteins via the phosphorylation of Erk and Akt in pancreatic beta-cell.	3	21	2.54	0.00034	10090.ENSMUSP00000000188,10090.ENSMUSP00000003115,10090.ENSMUSP00000026416	Ccnd2,Cdkn1b,Cdk2
PMID:33009370	(2020) Epigenetic silencing of CDKN1A and CDKN2B by SNHG1 promotes the cell cycle, migration and epithelial-mesenchymal transition progression of hepatocellular carcinoma.	3	21	2.54	0.00034	10090.ENSMUSP00000003115,10090.ENSMUSP00000026416,10090.ENSMUSP00000080419	Cdkn1b,Cdk2,Ezh2
PMID:31569376	(2019) Aging Triggers H3K27 Trimethylation Hoarding in the Chromatin of Nothobranchius furzeri Skeletal Muscle.	3	21	2.54	0.00034	10090.ENSMUSP00000020991,10090.ENSMUSP00000028071,10090.ENSMUSP00000080419	Dnmt3a,Bmi1,Ezh2
PMID:29339789	(2018) Exosome-mediated breast cancer chemoresistance via miR-155 transfer.	3	21	2.54	0.00034	10090.ENSMUSP00000028071,10090.ENSMUSP00000050683,10090.ENSMUSP00000080419	Bmi1,Foxo3,Ezh2
PMID:30450190	(2018) CITED1 promotes proliferation of papillary thyroid cancer cells via the regulation of p21 and p27.	3	21	2.54	0.00034	10090.ENSMUSP00000000188,10090.ENSMUSP00000003115,10090.ENSMUSP00000026416	Ccnd2,Cdkn1b,Cdk2
PMID:28194418	(2017) Antineoplastic Effects of Honokiol on Melanoma.	3	21	2.54	0.00034	10090.ENSMUSP00000000188,10090.ENSMUSP00000003115,10090.ENSMUSP00000026416	Ccnd2,Cdkn1b,Cdk2
PMID:26683363	(2016) The pentacyclic triterpenoid, plectranthoic acid, a novel activator of AMPK induces apoptotic death in prostate cancer cells.	3	21	2.54	0.00034	10090.ENSMUSP00000000188,10090.ENSMUSP00000003115,10090.ENSMUSP00000026416	Ccnd2,Cdkn1b,Cdk2
PMID:27027352	(2016) Upregulation of long intergenic noncoding RNA 00673 promotes tumor proliferation via LSD1 interaction and repression of NCALD in non-small-cell lung cancer.	3	21	2.54	0.00034	10090.ENSMUSP00000026416,10090.ENSMUSP00000028071,10090.ENSMUSP00000080419	Cdk2,Bmi1,Ezh2
PMID:27050366	(2016) Cdc2-like kinase 2 is a key regulator of the cell cycle via FOXO3ap27 in glioblastoma.	3	21	2.54	0.00034	10090.ENSMUSP00000003115,10090.ENSMUSP00000026416,10090.ENSMUSP00000050683	Cdkn1b,Cdk2,Foxo3
PMID:28955831	(2016) The inhibitors of cyclin-dependent kinases and GSK-3beta enhance osteoclastogenesis.	3	21	2.54	0.00034	10090.ENSMUSP00000000188,10090.ENSMUSP00000003115,10090.ENSMUSP00000026416	Ccnd2,Cdkn1b,Cdk2
PMID:25800736	(2015) PCAF-primed EZH2 acetylation regulates its stability and promotes lung adenocarcinoma progression.	3	21	2.54	0.00034	10090.ENSMUSP00000026416,10090.ENSMUSP00000050683,10090.ENSMUSP00000080419	Cdk2,Foxo3,Ezh2
PMID:25866088	(2015) Longevity and skeletal muscle mass: the role of IGF signalling, the sirtuins, dietary restriction and protein intake.	3	21	2.54	0.00034	10090.ENSMUSP00000000188,10090.ENSMUSP00000003115,10090.ENSMUSP00000050683	Ccnd2,Cdkn1b,Foxo3
PMID:24491799	(2014) CBP loss cooperates with PTEN haploinsufficiency to drive prostate cancer: implications for epigenetic therapy.	3	21	2.54	0.00034	10090.ENSMUSP00000003115,10090.ENSMUSP00000026416,10090.ENSMUSP00000080419	Cdkn1b,Cdk2,Ezh2
PMID:25093499	(2014) Overexpression or silencing of FOXO3a affects proliferation of endothelial progenitor cells and expression of cell cycle regulatory proteins.	3	21	2.54	0.00034	10090.ENSMUSP00000003115,10090.ENSMUSP00000026416,10090.ENSMUSP00000050683	Cdkn1b,Cdk2,Foxo3
PMID:25141178	(2014) Diabetes recovery by age-dependent conversion of pancreatic delta-cells into insulin producers.	3	21	2.54	0.00034	10090.ENSMUSP00000000188,10090.ENSMUSP00000003115,10090.ENSMUSP00000026416	Ccnd2,Cdkn1b,Cdk2
PMID:25594028	(2014) The atypical cell cycle regulator Spy1 suppresses differentiation of the neuroblastoma stem cell population.	3	21	2.54	0.00034	10090.ENSMUSP00000003115,10090.ENSMUSP00000026416,10090.ENSMUSP00000028071	Cdkn1b,Cdk2,Bmi1
PMID:21423214	(2011) Phosphorylation of p27Kip1 by JAK2 directly links cytokine receptor signaling to cell cycle control.	3	21	2.54	0.00034	10090.ENSMUSP00000000188,10090.ENSMUSP00000003115,10090.ENSMUSP00000026416	Ccnd2,Cdkn1b,Cdk2
PMID:21483786	(2011) p53 interaction with JMJD3 results in its nuclear distribution during mouse neural stem cell differentiation.	3	21	2.54	0.00034	10090.ENSMUSP00000028071,10090.ENSMUSP00000050683,10090.ENSMUSP00000080419	Bmi1,Foxo3,Ezh2
PMID:20551952	(2010) Novel compounds with antiangiogenic and antiproliferative potency for growth control of testicular germ cell tumours.	3	21	2.54	0.00034	10090.ENSMUSP00000000188,10090.ENSMUSP00000003115,10090.ENSMUSP00000026416	Ccnd2,Cdkn1b,Cdk2
PMID:20678582	(2010) Signalling through FOXP3 as an X-linked tumor suppressor.	3	21	2.54	0.00034	10090.ENSMUSP00000000188,10090.ENSMUSP00000003115,10090.ENSMUSP00000026416	Ccnd2,Cdkn1b,Cdk2
PMID:21072171	(2010) The regulation of miRNA-211 expression and its role in melanoma cell invasiveness.	3	21	2.54	0.00034	10090.ENSMUSP00000003115,10090.ENSMUSP00000050683,10090.ENSMUSP00000139365	Cdkn1b,Foxo3,Tcf12
PMID:19021145	(2009) Cyclin D1 downregulation is important for permanent cell cycle exit and initiation of differentiation induced by anchorage-deprivation in human keratinocytes.	3	21	2.54	0.00034	10090.ENSMUSP00000000188,10090.ENSMUSP00000003115,10090.ENSMUSP00000026416	Ccnd2,Cdkn1b,Cdk2
PMID:34998362	(2022) oCEM: Automatic detection and analysis of overlapping co-expressed gene modules.	3	22	2.52	0.00036	10090.ENSMUSP00000003115,10090.ENSMUSP00000023673,10090.ENSMUSP00000050683	Cdkn1b,Runx1,Foxo3
PMID:34681949	(2021) EHMT2G9a as an Epigenetic Target in Pediatric and Adult Brain Tumors.	3	22	2.52	0.00036	10090.ENSMUSP00000003115,10090.ENSMUSP00000026416,10090.ENSMUSP00000080419	Cdkn1b,Cdk2,Ezh2
PMID:35004697	(2021) Comprehensive Analysis Revealed that CDKN2A is a Biomarker for Immune Infiltrates in Multiple Cancers.	3	22	2.52	0.00036	10090.ENSMUSP00000000188,10090.ENSMUSP00000003115,10090.ENSMUSP00000026416	Ccnd2,Cdkn1b,Cdk2
PMID:32398948	(2020) Histone Acetyltransferase (HAT) P300CBP Inhibitors Induce Synthetic Lethality in PTEN-Deficient Colorectal Cancer Cells through Destabilizing AKT.	3	22	2.52	0.00036	10090.ENSMUSP00000020991,10090.ENSMUSP00000050683,10090.ENSMUSP00000080419	Dnmt3a,Foxo3,Ezh2
PMID:32778947	(2020) Cardiac Regeneration After Myocardial Infarction: an Approachable Goal.	3	22	2.52	0.00036	10090.ENSMUSP00000000188,10090.ENSMUSP00000003115,10090.ENSMUSP00000026416	Ccnd2,Cdkn1b,Cdk2
PMID:31689236	(2019) Oncogenic USP22 supports gastric cancer growth and metastasis by activating c-MycNAMPTSIRT1-dependent FOXO1 and YAP signaling.	3	22	2.52	0.00036	10090.ENSMUSP00000000188,10090.ENSMUSP00000028071,10090.ENSMUSP00000050683	Ccnd2,Bmi1,Foxo3
PMID:31822694	(2019) Myc stimulates cell cycle progression through the activation of Cdk1 and phosphorylation of p27.	3	22	2.52	0.00036	10090.ENSMUSP00000000188,10090.ENSMUSP00000003115,10090.ENSMUSP00000026416	Ccnd2,Cdkn1b,Cdk2
PMID:29662651	(2018) p27(Kip1) regulates alpha-synuclein expression.	3	22	2.52	0.00036	10090.ENSMUSP00000000188,10090.ENSMUSP00000003115,10090.ENSMUSP00000026416	Ccnd2,Cdkn1b,Cdk2
PMID:30469549	(2018) The Interaction of miR-378i-Skp2 Regulates Cell Senescence in Diabetic Nephropathy.	3	22	2.52	0.00036	10090.ENSMUSP00000000188,10090.ENSMUSP00000003115,10090.ENSMUSP00000026416	Ccnd2,Cdkn1b,Cdk2
PMID:28126968	(2017) CD244 maintains the proliferation ability of leukemia initiating cells through SHP-2p27(kip1) signaling.	3	22	2.52	0.00036	10090.ENSMUSP00000000188,10090.ENSMUSP00000003115,10090.ENSMUSP00000026416	Ccnd2,Cdkn1b,Cdk2
PMID:28968467	(2017) KDM6A addiction of cervical carcinoma cell lines is triggered by E7 and mediated by p21CIP1 suppression of replication stress.	3	22	2.52	0.00036	10090.ENSMUSP00000003115,10090.ENSMUSP00000026416,10090.ENSMUSP00000080419	Cdkn1b,Cdk2,Ezh2
PMID:29262540	(2017) LincRNA FEZF1-AS1 contributes to the proliferation of LAD cells by silencing p57 expression.	3	22	2.52	0.00036	10090.ENSMUSP00000026416,10090.ENSMUSP00000028071,10090.ENSMUSP00000080419	Cdk2,Bmi1,Ezh2
PMID:26921250	(2016) Cdc7 is a potent anti-cancer target in pancreatic cancer due to abrogation of the DNA origin activation checkpoint.	3	22	2.52	0.00036	10090.ENSMUSP00000003115,10090.ENSMUSP00000026416,10090.ENSMUSP00000050683	Cdkn1b,Cdk2,Foxo3
PMID:25431082	(2015) Platycodin D induces tumor growth arrest by activating FOXO3a expression in prostate cancer in vitro and in vivo.	3	22	2.52	0.00036	10090.ENSMUSP00000003115,10090.ENSMUSP00000026416,10090.ENSMUSP00000050683	Cdkn1b,Cdk2,Foxo3
PMID:25798940	(2015) Potent anti-proliferative, pro-apoptotic activity of the Maytenus royleanus extract against prostate cancer cells: evidence in in-vitro and in-vivo models.	3	22	2.52	0.00036	10090.ENSMUSP00000000188,10090.ENSMUSP00000003115,10090.ENSMUSP00000026416	Ccnd2,Cdkn1b,Cdk2
PMID:24220271	(2014) Recurrent mutations, including NPM1c, activate a BRD4-dependent core transcriptional program in acute myeloid leukemia.	3	22	2.52	0.00036	10090.ENSMUSP00000020991,10090.ENSMUSP00000023673,10090.ENSMUSP00000080419	Dnmt3a,Runx1,Ezh2
PMID:24495391	(2014) Bithionol inhibits ovarian cancer cell growth in vitro - studies on mechanism(s) of action.	3	22	2.52	0.00036	10090.ENSMUSP00000000188,10090.ENSMUSP00000003115,10090.ENSMUSP00000026416	Ccnd2,Cdkn1b,Cdk2
PMID:23493570	(2013) Human pancreatic beta-cell G1S molecule cell cycle atlas.	3	22	2.52	0.00036	10090.ENSMUSP00000000188,10090.ENSMUSP00000026416,10090.ENSMUSP00000080419	Ccnd2,Cdk2,Ezh2
PMID:24079846	(2013) Withaferin A, a steroidal lactone from Withania somnifera, induces mitotic catastrophe and growth arrest in prostate cancer cells.	3	22	2.52	0.00036	10090.ENSMUSP00000000188,10090.ENSMUSP00000003115,10090.ENSMUSP00000026416	Ccnd2,Cdkn1b,Cdk2
PMID:24689023	(2013) Harnessing the power of dividing cardiomyocytes.	3	22	2.52	0.00036	10090.ENSMUSP00000000188,10090.ENSMUSP00000003115,10090.ENSMUSP00000026416	Ccnd2,Cdkn1b,Cdk2
PMID:23300840	(2012) EZH2 promotes malignant behaviors via cell cycle dysregulation and its mRNA level associates with prognosis of patient with non-small cell lung cancer.	3	22	2.52	0.00036	10090.ENSMUSP00000003115,10090.ENSMUSP00000026416,10090.ENSMUSP00000080419	Cdkn1b,Cdk2,Ezh2
PMID:21283726	(2011) The antioxidant protein peroxiredoxin 4 is epigenetically down regulated in acute promyelocytic leukemia.	3	22	2.52	0.00036	10090.ENSMUSP00000020991,10090.ENSMUSP00000023673,10090.ENSMUSP00000080419	Dnmt3a,Runx1,Ezh2
PMID:22140505	(2011) Altered insulin receptor signalling and beta-cell cycle dynamics in type 2 diabetes mellitus.	3	22	2.52	0.00036	10090.ENSMUSP00000000188,10090.ENSMUSP00000003115,10090.ENSMUSP00000026416	Ccnd2,Cdkn1b,Cdk2
PMID:20142102	(2010) FoxO1 is a positive regulator of bone formation by favoring protein synthesis and resistance to oxidative stress in osteoblasts.	3	22	2.52	0.00036	10090.ENSMUSP00000000188,10090.ENSMUSP00000003115,10090.ENSMUSP00000050683	Ccnd2,Cdkn1b,Foxo3
PMID:20207529	(2010) From hematopoietic progenitors to B cells: mechanisms of lineage restriction and commitment.	3	22	2.52	0.00036	10090.ENSMUSP00000023673,10090.ENSMUSP00000080419,10090.ENSMUSP00000139365	Runx1,Ezh2,Tcf12
PMID:20817072	(2010) Dipeptidyl peptidase 2 apoptosis assay determines the B-cell activation stage and predicts prognosis in chronic lymphocytic leukemia.	3	22	2.52	0.00036	10090.ENSMUSP00000003115,10090.ENSMUSP00000026416,10090.ENSMUSP00000050683	Cdkn1b,Cdk2,Foxo3
PMID:19147535	(2009) Two tumor suppressors, p27Kip1 and patched-1, collaborate to prevent medulloblastoma.	3	22	2.52	0.00036	10090.ENSMUSP00000000188,10090.ENSMUSP00000003115,10090.ENSMUSP00000026416	Ccnd2,Cdkn1b,Cdk2
PMID:19738049	(2009) Tuberous sclerosis complex suppression in cerebellar development and medulloblastoma: separate regulation of mammalian target of rapamycin activity and p27 Kip1 localization.	3	22	2.52	0.00036	10090.ENSMUSP00000000188,10090.ENSMUSP00000003115,10090.ENSMUSP00000028071	Ccnd2,Cdkn1b,Bmi1
PMID:19794916	(2009) AAV-tau mediates pyramidal neurodegeneration by cell-cycle re-entry without neurofibrillary tangle formation in wild-type mice.	3	22	2.52	0.00036	10090.ENSMUSP00000000188,10090.ENSMUSP00000003115,10090.ENSMUSP00000026416	Ccnd2,Cdkn1b,Cdk2
PMID:18701644	(2008) miR-16 family induces cell cycle arrest by regulating multiple cell cycle genes.	3	22	2.52	0.00036	10090.ENSMUSP00000000188,10090.ENSMUSP00000003115,10090.ENSMUSP00000026416	Ccnd2,Cdkn1b,Cdk2
PMID:34696321	(2021) The Not-So-Good, the Bad and the Ugly: HPV E5, E6 and E7 Oncoproteins in the Orchestration of Carcinogenesis.	4	121	1.91	0.00038	10090.ENSMUSP00000003115,10090.ENSMUSP00000026416,10090.ENSMUSP00000028071,10090.ENSMUSP00000080419	Cdkn1b,Cdk2,Bmi1,Ezh2
PMID:33585427	(2020) Cardiac Regeneration: New Insights Into the Frontier of Ischemic Heart Failure Therapy.	4	123	1.9	0.00038	10090.ENSMUSP00000000188,10090.ENSMUSP00000028071,10090.ENSMUSP00000050683,10090.ENSMUSP00000080419	Ccnd2,Bmi1,Foxo3,Ezh2
PMID:32840881	(2021) Chromatin regulators in retinoblastoma: Biological roles and therapeutic applications.	3	23	2.5	0.00038	10090.ENSMUSP00000020991,10090.ENSMUSP00000028071,10090.ENSMUSP00000080419	Dnmt3a,Bmi1,Ezh2
PMID:33672520	(2021) Shikonin Reduces Growth of Docetaxel-Resistant Prostate Cancer Cells Mainly through Necroptosis.	3	23	2.5	0.00038	10090.ENSMUSP00000003115,10090.ENSMUSP00000026416,10090.ENSMUSP00000050683	Cdkn1b,Cdk2,Foxo3
PMID:33920506	(2021) Oncogenic and Tumor Suppressive Components of the Cell Cycle in Breast Cancer Progression and Prognosis.	3	23	2.5	0.00038	10090.ENSMUSP00000000188,10090.ENSMUSP00000003115,10090.ENSMUSP00000026416	Ccnd2,Cdkn1b,Cdk2
PMID:32059342	(2020) Upregulation of lncRNA LINC00460 Facilitates GC Progression through Epigenetically Silencing CCNG2 by EZH2LSD1 and Indicates Poor Outcomes.	3	23	2.5	0.00038	10090.ENSMUSP00000003115,10090.ENSMUSP00000026416,10090.ENSMUSP00000080419	Cdkn1b,Cdk2,Ezh2
PMID:32913183	(2020) UBAC2 promotes bladder cancer proliferation through BCRC-3miRNA-182-5pp27 axis.	3	23	2.5	0.00038	10090.ENSMUSP00000003115,10090.ENSMUSP00000026416,10090.ENSMUSP00000050683	Cdkn1b,Cdk2,Foxo3
PMID:31722211	(2019) DNA Methylation Directs Polycomb-Dependent 3D Genome Re-organization in Naive Pluripotency.	3	23	2.5	0.00038	10090.ENSMUSP00000020991,10090.ENSMUSP00000028071,10090.ENSMUSP00000080419	Dnmt3a,Bmi1,Ezh2
PMID:31861329	(2019) Pharmacological Stimulation of Nurr1 Promotes Cell Cycle Progression in Adult Hippocampal Neural Stem Cells.	3	23	2.5	0.00038	10090.ENSMUSP00000000188,10090.ENSMUSP00000003115,10090.ENSMUSP00000026416	Ccnd2,Cdkn1b,Cdk2
PMID:29324880	(2018) EDAG promotes the expansion and survival of human CD34+ cells.	3	23	2.5	0.00038	10090.ENSMUSP00000000188,10090.ENSMUSP00000026416,10090.ENSMUSP00000028071	Ccnd2,Cdk2,Bmi1
PMID:28446729	(2017) WP1130 attenuates cisplatin resistance by decreasing P53 expression in non-small cell lung carcinomas.	3	23	2.5	0.00038	10090.ENSMUSP00000003115,10090.ENSMUSP00000026416,10090.ENSMUSP00000080419	Cdkn1b,Cdk2,Ezh2
PMID:26759123	(2016) The cell cycle as a brake for beta-cell regeneration from embryonic stem cells.	3	23	2.5	0.00038	10090.ENSMUSP00000000188,10090.ENSMUSP00000026416,10090.ENSMUSP00000080419	Ccnd2,Cdk2,Ezh2
PMID:27009634	(2016) HBx-upregulated lncRNA UCA1 promotes cell growth and tumorigenesis by recruiting EZH2 and repressing p27Kip1CDK2 signaling.	3	23	2.5	0.00038	10090.ENSMUSP00000003115,10090.ENSMUSP00000026416,10090.ENSMUSP00000080419	Cdkn1b,Cdk2,Ezh2
PMID:26071952	(2015) p27Kip1 and p21Cip1 collaborate in the regulation of transcription by recruiting cyclin-Cdk complexes on the promoters of target genes.	3	23	2.5	0.00038	10090.ENSMUSP00000000188,10090.ENSMUSP00000003115,10090.ENSMUSP00000026416	Ccnd2,Cdkn1b,Cdk2
PMID:25013444	(2014) Ethanol Extract of Alismatis rhizome Inhibits Adipocyte Differentiation of OP9 Cells.	3	23	2.5	0.00038	10090.ENSMUSP00000000188,10090.ENSMUSP00000003115,10090.ENSMUSP00000026416	Ccnd2,Cdkn1b,Cdk2
PMID:25424011	(2014) Calmodulin antagonists induce cell cycle arrest and apoptosis in vitro and inhibit tumor growth in vivo in human multiple myeloma.	3	23	2.5	0.00038	10090.ENSMUSP00000000188,10090.ENSMUSP00000003115,10090.ENSMUSP00000026416	Ccnd2,Cdkn1b,Cdk2
PMID:22110486	(2012) Biomarkers as key contributors in treating malignant melanoma metastases.	3	23	2.5	0.00038	10090.ENSMUSP00000003115,10090.ENSMUSP00000020991,10090.ENSMUSP00000026416	Cdkn1b,Dnmt3a,Cdk2
PMID:22327314	(2012) Enhanced beta cell proliferation in mice overexpressing a constitutively active form of Akt and one allele of p21Cip.	3	23	2.5	0.00038	10090.ENSMUSP00000000188,10090.ENSMUSP00000003115,10090.ENSMUSP00000026416	Ccnd2,Cdkn1b,Cdk2
PMID:22506059	(2012) 3,3Diindolylmethane suppresses vascular smooth muscle cell phenotypic modulation and inhibits neointima formation after carotid injury.	3	23	2.5	0.00038	10090.ENSMUSP00000003115,10090.ENSMUSP00000026416,10090.ENSMUSP00000050683	Cdkn1b,Cdk2,Foxo3
PMID:23131847	(2012) Proliferative and antiapoptotic signaling stimulated by nuclear-localized PDK1 results in oncogenesis.	3	23	2.5	0.00038	10090.ENSMUSP00000003115,10090.ENSMUSP00000026416,10090.ENSMUSP00000050683	Cdkn1b,Cdk2,Foxo3
PMID:21162126	(2011) Insulin-like growth factor-I-forkhead box O transcription factor 3a counteracts high glucosetumor necrosis factor-alpha-mediated neuronal damage: implications for human immunodeficiency virus encephalitis.	3	23	2.5	0.00038	10090.ENSMUSP00000003115,10090.ENSMUSP00000026416,10090.ENSMUSP00000050683	Cdkn1b,Cdk2,Foxo3
PMID:21695055	(2011) Expression of Fbxo7 in haematopoietic progenitor cells cooperates with p53 loss to promote lymphomagenesis.	3	23	2.5	0.00038	10090.ENSMUSP00000000188,10090.ENSMUSP00000023673,10090.ENSMUSP00000026416	Ccnd2,Runx1,Cdk2
PMID:21943195	(2011) Enhanced self-renewal of hematopoietic stemprogenitor cells mediated by the stem cell gene Sall4.	3	23	2.5	0.00038	10090.ENSMUSP00000000188,10090.ENSMUSP00000023673,10090.ENSMUSP00000028071	Ccnd2,Runx1,Bmi1
PMID:19890848	(2010) Cyclin D2 and the CDK substrate p220(NPAT) are required for self-renewal of human embryonic stem cells.	3	23	2.5	0.00038	10090.ENSMUSP00000000188,10090.ENSMUSP00000003115,10090.ENSMUSP00000026416	Ccnd2,Cdkn1b,Cdk2
PMID:19221502	(2009) DNA damage-dependent cyclin D1 proteolysis: GSK3beta holds the smoking gun.	3	23	2.5	0.00038	10090.ENSMUSP00000000188,10090.ENSMUSP00000003115,10090.ENSMUSP00000026416	Ccnd2,Cdkn1b,Cdk2
PMID:19575018	(2009) Cyclin D1 promotes anchorage-independent cell survival by inhibiting FOXO-mediated anoikis.	3	23	2.5	0.00038	10090.ENSMUSP00000003115,10090.ENSMUSP00000026416,10090.ENSMUSP00000050683	Cdkn1b,Cdk2,Foxo3
PMID:18537191	(2008) Orphan receptor small heterodimer partner suppresses tumorigenesis by modulating cyclin D1 expression and cellular proliferation.	3	23	2.5	0.00038	10090.ENSMUSP00000000188,10090.ENSMUSP00000003115,10090.ENSMUSP00000026416	Ccnd2,Cdkn1b,Cdk2
PMID:18728229	(2008) Beta-cell proliferation, but not neogenesis, following 60% partial pancreatectomy is impaired in the absence of FoxM1.	3	23	2.5	0.00038	10090.ENSMUSP00000000188,10090.ENSMUSP00000003115,10090.ENSMUSP00000026416	Ccnd2,Cdkn1b,Cdk2
PMID:30755708	(2019) EZH2 is overexpressed in transitional preplasmablasts and is involved in human plasma cell differentiation.	4	126	1.89	0.0004	10090.ENSMUSP00000000188,10090.ENSMUSP00000003115,10090.ENSMUSP00000028071,10090.ENSMUSP00000080419	Ccnd2,Cdkn1b,Bmi1,Ezh2
PMID:25593996	(2014) Non-coding RNAs in lung cancer.	4	126	1.89	0.0004	10090.ENSMUSP00000003115,10090.ENSMUSP00000020991,10090.ENSMUSP00000026416,10090.ENSMUSP00000080419	Cdkn1b,Dnmt3a,Cdk2,Ezh2
PMID:31940823	(2020) Airborne Particulate Matter (PM10) Inhibits Apoptosis through PI3KAKTFoxO3a Pathway in Lung Epithelial Cells: The Role of a Second Oxidant Stimulus.	3	24	2.49	0.0004	10090.ENSMUSP00000003115,10090.ENSMUSP00000026416,10090.ENSMUSP00000050683	Cdkn1b,Cdk2,Foxo3
PMID:32425599	(2020) Glycyrrhizic Acid Inhibits Proliferation of Gastric Cancer Cells by Inducing Cell Cycle Arrest and Apoptosis.	3	24	2.49	0.0004	10090.ENSMUSP00000000188,10090.ENSMUSP00000003115,10090.ENSMUSP00000026416	Ccnd2,Cdkn1b,Cdk2
PMID:33178287	(2020) Iron Overload Impairs Bone Marrow Mesenchymal Stromal Cells from Higher-Risk MDS Patients by Regulating the ROS-Related Wntbeta-Catenin Pathway.	3	24	2.49	0.0004	10090.ENSMUSP00000020991,10090.ENSMUSP00000023673,10090.ENSMUSP00000080419	Dnmt3a,Runx1,Ezh2
PMID:34466608	(2020) Effect of 5-aza-2-deoxycytidine on p27Kip1, p21Cip1Waf1Sdi1, p57Kip2, and DNA methyltransferase 1 Genes Expression, Cell Growth Inhibition and Apoptosis Induction in Colon Cancer SW 480 and SW 948 Cell Lines.	3	24	2.49	0.0004	10090.ENSMUSP00000003115,10090.ENSMUSP00000020991,10090.ENSMUSP00000026416	Cdkn1b,Dnmt3a,Cdk2
PMID:30781847	(2019) Differential Methylation and Acetylation as the Epigenetic Basis of Resveratrols Anticancer Activity.	3	24	2.49	0.0004	10090.ENSMUSP00000000188,10090.ENSMUSP00000020991,10090.ENSMUSP00000050683	Ccnd2,Dnmt3a,Foxo3
PMID:30989433	(2019) Hepatoid adenocarcinoma of the stomach: a unique subgroup with distinct clinicopathological and molecular features.	3	24	2.49	0.0004	10090.ENSMUSP00000000188,10090.ENSMUSP00000003115,10090.ENSMUSP00000026416	Ccnd2,Cdkn1b,Cdk2
PMID:28846108	(2017) Runx3 plays a critical role in restriction-point and defense against cellular transformation.	3	24	2.49	0.0004	10090.ENSMUSP00000003115,10090.ENSMUSP00000023673,10090.ENSMUSP00000026416	Cdkn1b,Runx1,Cdk2
PMID:29152086	(2017) COX-2sEH dual inhibitor PTUPB suppresses glioblastoma growth by targeting epidermal growth factor receptor and hyaluronan mediated motility receptor.	3	24	2.49	0.0004	10090.ENSMUSP00000003115,10090.ENSMUSP00000026416,10090.ENSMUSP00000028071	Cdkn1b,Cdk2,Bmi1
PMID:26909612	(2016) miR-194 inhibits the proliferation, invasion, migration, and enhances the chemosensitivity of non-small cell lung cancer cells by targeting forkhead box A1 protein.	3	24	2.49	0.0004	10090.ENSMUSP00000003115,10090.ENSMUSP00000028071,10090.ENSMUSP00000050683	Cdkn1b,Bmi1,Foxo3
PMID:27803714	(2016) Senescence-Associated Molecular and Epigenetic Alterations in Mesenchymal Stem Cell Cultures from Amniotic Fluid of Normal and Fetus-Affected Pregnancy.	3	24	2.49	0.0004	10090.ENSMUSP00000026416,10090.ENSMUSP00000028071,10090.ENSMUSP00000080419	Cdk2,Bmi1,Ezh2
PMID:28119785	(2016) Mammalian Cochlear Hair Cell Regeneration and Ribbon Synapse Reformation.	3	24	2.49	0.0004	10090.ENSMUSP00000003115,10090.ENSMUSP00000028071,10090.ENSMUSP00000050683	Cdkn1b,Bmi1,Foxo3
PMID:26372468	(2015) Androgen Receptor-Mediated Growth Suppression of HPr-1AR and PC3-Lenti-AR Prostate Epithelial Cells.	3	24	2.49	0.0004	10090.ENSMUSP00000000188,10090.ENSMUSP00000003115,10090.ENSMUSP00000026416	Ccnd2,Cdkn1b,Cdk2
PMID:25481243	(2014) Splicing factor 3b subunit 1 (Sf3b1) haploinsufficient mice display features of low risk Myelodysplastic syndromes with ring sideroblasts.	3	24	2.49	0.0004	10090.ENSMUSP00000023673,10090.ENSMUSP00000028071,10090.ENSMUSP00000080419	Runx1,Bmi1,Ezh2
PMID:24172544	(2013) Epigenetic regulation in adult stem cells and cancers.	3	24	2.49	0.0004	10090.ENSMUSP00000020991,10090.ENSMUSP00000028071,10090.ENSMUSP00000080419	Dnmt3a,Bmi1,Ezh2
PMID:20448023	(2010) Genome-wide DNA methylation analysis in cohesin mutant human cell lines.	3	24	2.49	0.0004	10090.ENSMUSP00000020991,10090.ENSMUSP00000028071,10090.ENSMUSP00000080419	Dnmt3a,Bmi1,Ezh2
PMID:18721488	(2008) Mutant polycystin-2 induces proliferation in primary rat tubular epithelial cells in a STAT-1p21-independent fashion accompanied instead by alterations in expression of p57KIP2 and Cdk2.	3	24	2.49	0.0004	10090.ENSMUSP00000000188,10090.ENSMUSP00000003115,10090.ENSMUSP00000026416	Ccnd2,Cdkn1b,Cdk2
PMID:15169570	(2004) The role of cyclin D2 and p21waf1 in human T-cell leukemia virus type 1 infected cells.	3	24	2.49	0.0004	10090.ENSMUSP00000000188,10090.ENSMUSP00000003115,10090.ENSMUSP00000026416	Ccnd2,Cdkn1b,Cdk2
PMID:33182828	(2020) Curcumin against Prostate Cancer: Current Evidence.	4	129	1.88	0.00043	10090.ENSMUSP00000003115,10090.ENSMUSP00000020991,10090.ENSMUSP00000026416,10090.ENSMUSP00000050683	Cdkn1b,Dnmt3a,Cdk2,Foxo3
PMID:34734190	(2021) Chemotherapy induces canalization of cell state in childhood B-cell precursor acute lymphoblastic leukemia.	3	25	2.47	0.00043	10090.ENSMUSP00000003115,10090.ENSMUSP00000020991,10090.ENSMUSP00000080419	Cdkn1b,Dnmt3a,Ezh2
PMID:31920463	(2020) Silencing of AURKA augments the antitumor efficacy of the AURKA inhibitor MLN8237 on neuroblastoma cells.	3	25	2.47	0.00043	10090.ENSMUSP00000003115,10090.ENSMUSP00000026416,10090.ENSMUSP00000028071	Cdkn1b,Cdk2,Bmi1
PMID:30443188	(2018) The HDAC Inhibitor Quisinostat (JNJ-26481585) Supresses Hepatocellular Carcinoma alone and Synergistically in Combination with Sorafenib by G0G1 phase arrest and Apoptosis induction.	3	25	2.47	0.00043	10090.ENSMUSP00000003115,10090.ENSMUSP00000026416,10090.ENSMUSP00000028071	Cdkn1b,Cdk2,Bmi1
PMID:27779109	(2017) Methylation of promoter of RBL1 enhances the radioresistance of three dimensional cultured carcinoma cells.	3	25	2.47	0.00043	10090.ENSMUSP00000003115,10090.ENSMUSP00000020991,10090.ENSMUSP00000026416	Cdkn1b,Dnmt3a,Cdk2
PMID:26644182	(2016) CDK-dependent phosphorylation of PHD1 on serine 130 alters its substrate preference in cells.	3	25	2.47	0.00043	10090.ENSMUSP00000003115,10090.ENSMUSP00000026416,10090.ENSMUSP00000050683	Cdkn1b,Cdk2,Foxo3
PMID:27505670	(2016) EZH2 and BCL6 Cooperate to Assemble CBX8-BCOR Complex to Repress Bivalent Promoters, Mediate Germinal Center Formation and Lymphomagenesis.	3	25	2.47	0.00043	10090.ENSMUSP00000003115,10090.ENSMUSP00000028071,10090.ENSMUSP00000080419	Cdkn1b,Bmi1,Ezh2
PMID:24791612	(2014) Nervous decision-making: to divide or differentiate.	3	25	2.47	0.00043	10090.ENSMUSP00000000188,10090.ENSMUSP00000003115,10090.ENSMUSP00000026416	Ccnd2,Cdkn1b,Cdk2
PMID:24857660	(2014) Targeting polycomb to pericentric heterochromatin in embryonic stem cells reveals a role for H2AK119u1 in PRC2 recruitment.	3	25	2.47	0.00043	10090.ENSMUSP00000020991,10090.ENSMUSP00000028071,10090.ENSMUSP00000080419	Dnmt3a,Bmi1,Ezh2
PMID:23667526	(2013) Mithramycin exerts an anti-myeloma effect and displays anti-angiogenic effects through up-regulation of anti-angiogenic factors.	3	25	2.47	0.00043	10090.ENSMUSP00000000188,10090.ENSMUSP00000003115,10090.ENSMUSP00000026416	Ccnd2,Cdkn1b,Cdk2
PMID:23707388	(2013) Fbxl12 triggers G1 arrest by mediating degradation of calmodulin kinase I.	3	25	2.47	0.00043	10090.ENSMUSP00000000188,10090.ENSMUSP00000003115,10090.ENSMUSP00000026416	Ccnd2,Cdkn1b,Cdk2
PMID:23776131	(2013) CDK-mediated activation of the SCF(FBXO) (28) ubiquitin ligase promotes MYC-driven transcription and tumourigenesis and predicts poor survival in breast cancer.	3	25	2.47	0.00043	10090.ENSMUSP00000000188,10090.ENSMUSP00000026416,10090.ENSMUSP00000028071	Ccnd2,Cdk2,Bmi1
PMID:23832012	(2013) Somatic SETBP1 mutations in myeloid malignancies.	3	25	2.47	0.00043	10090.ENSMUSP00000020991,10090.ENSMUSP00000023673,10090.ENSMUSP00000080419	Dnmt3a,Runx1,Ezh2
PMID:24348510	(2013) Aberrant epigenetic regulators control expansion of human CD34+ hematopoietic stemprogenitor cells.	3	25	2.47	0.00043	10090.ENSMUSP00000020991,10090.ENSMUSP00000028071,10090.ENSMUSP00000080419	Dnmt3a,Bmi1,Ezh2
PMID:24579784	(2013) Long-term effects of chromatin remodeling and DNA damage in stem cells induced by environmental and dietary agents.	3	25	2.47	0.00043	10090.ENSMUSP00000020991,10090.ENSMUSP00000028071,10090.ENSMUSP00000080419	Dnmt3a,Bmi1,Ezh2
PMID:20890301	(2011) Mitogenic Sonic hedgehog signaling drives E2F1-dependent lipogenesis in progenitor cells and medulloblastoma.	3	25	2.47	0.00043	10090.ENSMUSP00000000188,10090.ENSMUSP00000026416,10090.ENSMUSP00000028071	Ccnd2,Cdk2,Bmi1
PMID:20090907	(2010) Normal proliferation and tumorigenesis but impaired pancreatic function in mice lacking the cell cycle regulator sei1.	3	25	2.47	0.00043	10090.ENSMUSP00000000188,10090.ENSMUSP00000003115,10090.ENSMUSP00000026416	Ccnd2,Cdkn1b,Cdk2
PMID:18312651	(2008) Forkhead box transcription factor FOXO3a suppresses estrogen-dependent breast cancer cell proliferation and tumorigenesis.	3	25	2.47	0.00043	10090.ENSMUSP00000003115,10090.ENSMUSP00000026416,10090.ENSMUSP00000050683	Cdkn1b,Cdk2,Foxo3
PMID:16234820	(2005) Drug resistance in cancer.	3	25	2.47	0.00043	10090.ENSMUSP00000000188,10090.ENSMUSP00000003115,10090.ENSMUSP00000050683	Ccnd2,Cdkn1b,Foxo3
PMID:11250701	(2000) Transforming growth factor-beta and breast cancer: Cell cycle arrest by transforming growth factor-beta and its disruption in cancer.	3	25	2.47	0.00043	10090.ENSMUSP00000000188,10090.ENSMUSP00000003115,10090.ENSMUSP00000026416	Ccnd2,Cdkn1b,Cdk2
PMID:30644073	(2019) Oligonucleotide Therapeutics as a New Class of Drugs for Malignant Brain Tumors: Targeting mRNAs, Regulatory RNAs, Mutations, Combinations, and Beyond.	4	134	1.86	0.00046	10090.ENSMUSP00000003115,10090.ENSMUSP00000020991,10090.ENSMUSP00000028071,10090.ENSMUSP00000080419	Cdkn1b,Dnmt3a,Bmi1,Ezh2
PMID:34382727	(2021) miR-221 confers lapatinib resistance by negatively regulating p27(kip1) in HER2-positive breast cancer.	3	26	2.45	0.00046	10090.ENSMUSP00000003115,10090.ENSMUSP00000026416,10090.ENSMUSP00000050683	Cdkn1b,Cdk2,Foxo3
PMID:31823866	(2020) Adult neurogenesis from reprogrammed astrocytes.	3	26	2.45	0.00046	10090.ENSMUSP00000028071,10090.ENSMUSP00000050683,10090.ENSMUSP00000080419	Bmi1,Foxo3,Ezh2
PMID:32066912	(2020) miR-4711-5p regulates cancer stemness and cell cycle progression via KLF5, MDM2 and TFDP1 in colon cancer cells.	3	26	2.45	0.00046	10090.ENSMUSP00000003115,10090.ENSMUSP00000026416,10090.ENSMUSP00000028071	Cdkn1b,Cdk2,Bmi1
PMID:33110391	(2020) SIRT1FOXO3a axis plays an important role in the prevention of mandibular bone loss induced by 1,25(OH)2D deficiency.	3	26	2.45	0.00046	10090.ENSMUSP00000028071,10090.ENSMUSP00000050683,10090.ENSMUSP00000080419	Bmi1,Foxo3,Ezh2
PMID:33128997	(2020) Redox homeostasis and cell cycle activation mediate beta-cell mass expansion in aged, diabetes-prone mice under metabolic stress conditions: Role of thioredoxin-interacting protein (TXNIP).	3	26	2.45	0.00046	10090.ENSMUSP00000000188,10090.ENSMUSP00000003115,10090.ENSMUSP00000026416	Ccnd2,Cdkn1b,Cdk2
PMID:30622117	(2019) p53-Suppressed Oncogene TET1 Prevents Cellular Aging in Lung Cancer.	3	26	2.45	0.00046	10090.ENSMUSP00000020991,10090.ENSMUSP00000028071,10090.ENSMUSP00000080419	Dnmt3a,Bmi1,Ezh2
PMID:31159158	(2019) MiR-150-5p May Contribute to Pathogenesis of Human Leiomyoma via Regulation of the Aktp27(Kip1) Pathway In Vitro.	3	26	2.45	0.00046	10090.ENSMUSP00000000188,10090.ENSMUSP00000003115,10090.ENSMUSP00000026416	Ccnd2,Cdkn1b,Cdk2
PMID:30697231	(2018) Identifying Transcriptional Regulatory Modules Among Different Chromatin States in Mouse Neural Stem Cells.	3	26	2.45	0.00046	10090.ENSMUSP00000020991,10090.ENSMUSP00000028071,10090.ENSMUSP00000050683	Dnmt3a,Bmi1,Foxo3
PMID:28881594	(2017) The miR-106a~363(Xpcl1) miRNA cluster induces murine T cell lymphoma despite transcriptional activation of the p27(Kip1) cell cycle inhibitor.	3	26	2.45	0.00046	10090.ENSMUSP00000003115,10090.ENSMUSP00000026416,10090.ENSMUSP00000050683	Cdkn1b,Cdk2,Foxo3
PMID:29372101	(2017) Cell cycle regulation and anticancer drug discovery.	3	26	2.45	0.00046	10090.ENSMUSP00000000188,10090.ENSMUSP00000003115,10090.ENSMUSP00000026416	Ccnd2,Cdkn1b,Cdk2
PMID:27080594	(2016) Isorhapontigenin (ISO) Inhibits Invasive Bladder Cancer Formation In Vivo and Human Bladder Cancer Invasion In Vitro by Targeting STAT1FOXO1 Axis.	3	26	2.45	0.00046	10090.ENSMUSP00000003115,10090.ENSMUSP00000026416,10090.ENSMUSP00000050683	Cdkn1b,Cdk2,Foxo3
PMID:27237051	(2016) Inhibition of Rb Phosphorylation Leads to mTORC2-Mediated Activation of Akt.	3	26	2.45	0.00046	10090.ENSMUSP00000000188,10090.ENSMUSP00000003115,10090.ENSMUSP00000026416	Ccnd2,Cdkn1b,Cdk2
PMID:26553927	(2015) Lamin AC sustains PcG protein architecture, maintaining transcriptional repression at target genes.	3	26	2.45	0.00046	10090.ENSMUSP00000028071,10090.ENSMUSP00000050683,10090.ENSMUSP00000080419	Bmi1,Foxo3,Ezh2
PMID:24778653	(2014) The epigenetic landscape of acute myeloid leukemia.	3	26	2.45	0.00046	10090.ENSMUSP00000020991,10090.ENSMUSP00000023673,10090.ENSMUSP00000080419	Dnmt3a,Runx1,Ezh2
PMID:24918603	(2014) Dasatinib accelerates valproic acid-induced acute myeloid leukemia cell death by regulation of differentiation capacity.	3	26	2.45	0.00046	10090.ENSMUSP00000003115,10090.ENSMUSP00000023673,10090.ENSMUSP00000026416	Cdkn1b,Runx1,Cdk2
PMID:22471661	(2012) Intrinsic and acquired resistance to HER2-targeted therapies in HER2 gene-amplified breast cancer: mechanisms and clinical implications.	3	26	2.45	0.00046	10090.ENSMUSP00000003115,10090.ENSMUSP00000026416,10090.ENSMUSP00000050683	Cdkn1b,Cdk2,Foxo3
PMID:23077062	(2012) Oligodendrocyte regeneration after neonatal hypoxia requires FoxO1-mediated p27Kip1 expression.	3	26	2.45	0.00046	10090.ENSMUSP00000003115,10090.ENSMUSP00000026416,10090.ENSMUSP00000050683	Cdkn1b,Cdk2,Foxo3
PMID:21395852	(2011) Epigenetic regulation of neurogenesis in the adult mammalian brain.	3	26	2.45	0.00046	10090.ENSMUSP00000020991,10090.ENSMUSP00000028071,10090.ENSMUSP00000080419	Dnmt3a,Bmi1,Ezh2
PMID:20169079	(2010) FoxM1, a forkhead transcription factor is a master cell cycle regulator for mouse mature T cells but not double positive thymocytes.	3	26	2.45	0.00046	10090.ENSMUSP00000003115,10090.ENSMUSP00000026416,10090.ENSMUSP00000050683	Cdkn1b,Cdk2,Foxo3
PMID:20332228	(2010) FOXD3 is a mutant B-RAF-regulated inhibitor of G(1)-S progression in melanoma cells.	3	26	2.45	0.00046	10090.ENSMUSP00000003115,10090.ENSMUSP00000026416,10090.ENSMUSP00000050683	Cdkn1b,Cdk2,Foxo3
PMID:20721988	(2010) Cycling through metabolism.	3	26	2.45	0.00046	10090.ENSMUSP00000000188,10090.ENSMUSP00000003115,10090.ENSMUSP00000026416	Ccnd2,Cdkn1b,Cdk2
PMID:19237598	(2009) Identification of cell cycle-arrested quiescent osteoclast precursors in vivo.	3	26	2.45	0.00046	10090.ENSMUSP00000000188,10090.ENSMUSP00000003115,10090.ENSMUSP00000026416	Ccnd2,Cdkn1b,Cdk2
PMID:34199020	(2021) Epigenetic Deregulation of Apoptosis in Cancers.	4	136	1.86	0.00049	10090.ENSMUSP00000003115,10090.ENSMUSP00000020991,10090.ENSMUSP00000050683,10090.ENSMUSP00000080419	Cdkn1b,Dnmt3a,Foxo3,Ezh2
PMID:31683815	(2019) Function of Nr4a Orphan Nuclear Receptors in Proliferation, Apoptosis and Fuel Utilization Across Tissues.	4	137	1.85	0.00049	10090.ENSMUSP00000000188,10090.ENSMUSP00000003115,10090.ENSMUSP00000023673,10090.ENSMUSP00000026416	Ccnd2,Cdkn1b,Runx1,Cdk2
PMID:32260549	(2020) CDK6 Inhibition: A Novel Approach in AML Management.	3	27	2.43	0.00049	10090.ENSMUSP00000000188,10090.ENSMUSP00000023673,10090.ENSMUSP00000026416	Ccnd2,Runx1,Cdk2
PMID:30861414	(2019) Circular RNAs in Cancer.	3	27	2.43	0.00049	10090.ENSMUSP00000026416,10090.ENSMUSP00000050683,10090.ENSMUSP00000080419	Cdk2,Foxo3,Ezh2
PMID:31807112	(2019) Strategies For Targeting Chronic Myeloid Leukaemia Stem Cells.	3	27	2.43	0.00049	10090.ENSMUSP00000028071,10090.ENSMUSP00000050683,10090.ENSMUSP00000080419	Bmi1,Foxo3,Ezh2
PMID:31949885	(2019) Curculigoside Protects against Excess-Iron-Induced Bone Loss by Attenuating Akt-FoxO1-Dependent Oxidative Damage to Mice and Osteoblastic MC3T3-E1 Cells.	3	27	2.43	0.00049	10090.ENSMUSP00000000188,10090.ENSMUSP00000003115,10090.ENSMUSP00000050683	Ccnd2,Cdkn1b,Foxo3
PMID:29044724	(2018) Tea polyphenols for the prevention of UVB-induced skin cancer.	3	27	2.43	0.00049	10090.ENSMUSP00000020991,10090.ENSMUSP00000028071,10090.ENSMUSP00000080419	Dnmt3a,Bmi1,Ezh2
PMID:28179359	(2017) VEGFA activates an epigenetic pathway upregulating ovarian cancer-initiating cells.	3	27	2.43	0.00049	10090.ENSMUSP00000020991,10090.ENSMUSP00000028071,10090.ENSMUSP00000080419	Dnmt3a,Bmi1,Ezh2
PMID:26765561	(2016) Rho-associated kinase (ROCK) function is essential for cell cycle progression, senescence and tumorigenesis.	3	27	2.43	0.00049	10090.ENSMUSP00000000188,10090.ENSMUSP00000003115,10090.ENSMUSP00000026416	Ccnd2,Cdkn1b,Cdk2
PMID:26979106	(2016) Changes in gene expression of histone modification enzymes in rat granulosa cells undergoing luteinization during ovulation.	3	27	2.43	0.00049	10090.ENSMUSP00000020991,10090.ENSMUSP00000026416,10090.ENSMUSP00000080419	Dnmt3a,Cdk2,Ezh2
PMID:26236020	(2015) Epigenetics and therapeutic targets mediating neuroprotection.	3	27	2.43	0.00049	10090.ENSMUSP00000020991,10090.ENSMUSP00000028071,10090.ENSMUSP00000050683	Dnmt3a,Bmi1,Foxo3
PMID:23354477	(2013) The yin-yang of DNA damage response: roles in tumorigenesis and cellular senescence.	3	27	2.43	0.00049	10090.ENSMUSP00000003115,10090.ENSMUSP00000026416,10090.ENSMUSP00000028071	Cdkn1b,Cdk2,Bmi1
PMID:23594737	(2013) Meis1 regulates postnatal cardiomyocyte cell cycle arrest.	3	27	2.43	0.00049	10090.ENSMUSP00000000188,10090.ENSMUSP00000003115,10090.ENSMUSP00000026416	Ccnd2,Cdkn1b,Cdk2
PMID:22811709	(2012) Chemical methods to induce Beta-cell proliferation.	3	27	2.43	0.00049	10090.ENSMUSP00000003115,10090.ENSMUSP00000028071,10090.ENSMUSP00000080419	Cdkn1b,Bmi1,Ezh2
PMID:20944599	(2010) Epigenetic modifications as therapeutic targets.	3	27	2.43	0.00049	10090.ENSMUSP00000020991,10090.ENSMUSP00000028071,10090.ENSMUSP00000080419	Dnmt3a,Bmi1,Ezh2
PMID:19155308	(2009) A requirement for cyclin-dependent kinase 6 in thymocyte development and tumorigenesis.	3	27	2.43	0.00049	10090.ENSMUSP00000000188,10090.ENSMUSP00000003115,10090.ENSMUSP00000026416	Ccnd2,Cdkn1b,Cdk2
PMID:19415697	(2009) Nuclear cyclin D1: an oncogenic driver in human cancer.	3	27	2.43	0.00049	10090.ENSMUSP00000000188,10090.ENSMUSP00000003115,10090.ENSMUSP00000026416	Ccnd2,Cdkn1b,Cdk2
PMID:17573968	(2007) An oestrogen-dependent model of breast cancer created by transformation of normal human mammary epithelial cells.	3	27	2.43	0.00049	10090.ENSMUSP00000000188,10090.ENSMUSP00000028071,10090.ENSMUSP00000080419	Ccnd2,Bmi1,Ezh2
PMID:33193730	(2020) Understanding Dietary Intervention-Mediated Epigenetic Modifications in Metabolic Diseases.	4	138	1.85	0.0005	10090.ENSMUSP00000003115,10090.ENSMUSP00000020991,10090.ENSMUSP00000050683,10090.ENSMUSP00000080419	Cdkn1b,Dnmt3a,Foxo3,Ezh2
PMID:34465864	(2022) PHF6 and JAK3 mutations cooperate to drive T-cell acute lymphoblastic leukemia progression.	3	28	2.42	0.00052	10090.ENSMUSP00000003115,10090.ENSMUSP00000020991,10090.ENSMUSP00000080419	Cdkn1b,Dnmt3a,Ezh2
PMID:33376132	(2021) The RNA-binding profile of the splicing factor SRSF6 in immortalized human pancreatic beta-cells.	3	28	2.42	0.00052	10090.ENSMUSP00000003115,10090.ENSMUSP00000026416,10090.ENSMUSP00000139365	Cdkn1b,Cdk2,Tcf12
PMID:34268324	(2021) Proliferation Increasing Genetic Engineering in Human Corneal Endothelial Cells: A Literature Review.	3	28	2.42	0.00052	10090.ENSMUSP00000003115,10090.ENSMUSP00000026416,10090.ENSMUSP00000050683	Cdkn1b,Cdk2,Foxo3
PMID:31909732	(2020) The Ongoing Search for Biomarkers of CDK46 Inhibitor Responsiveness in Breast Cancer.	3	28	2.42	0.00052	10090.ENSMUSP00000000188,10090.ENSMUSP00000003115,10090.ENSMUSP00000026416	Ccnd2,Cdkn1b,Cdk2
PMID:30718506	(2019) SMARCA4 loss is synthetic lethal with CDK46 inhibition in non-small cell lung cancer.	3	28	2.42	0.00052	10090.ENSMUSP00000000188,10090.ENSMUSP00000026416,10090.ENSMUSP00000080419	Ccnd2,Cdk2,Ezh2
PMID:31768220	(2019) Colon cancer stemness as a reversible epigenetic state: Implications for anticancer therapies.	3	28	2.42	0.00052	10090.ENSMUSP00000020991,10090.ENSMUSP00000028071,10090.ENSMUSP00000080419	Dnmt3a,Bmi1,Ezh2
PMID:27881582	(2017) The Expanding Role of the BCL6 Oncoprotein as a Cancer Therapeutic Target.	3	28	2.42	0.00052	10090.ENSMUSP00000003115,10090.ENSMUSP00000028071,10090.ENSMUSP00000080419	Cdkn1b,Bmi1,Ezh2
PMID:28158851	(2017) p27Kip1, PCAF and PAX5 cooperate in the transcriptional regulation of specific target genes.	3	28	2.42	0.00052	10090.ENSMUSP00000000188,10090.ENSMUSP00000003115,10090.ENSMUSP00000026416	Ccnd2,Cdkn1b,Cdk2
PMID:28197208	(2017) Molecular Mutations and Their Cooccurrences in Cytogenetically Normal Acute Myeloid Leukemia.	3	28	2.42	0.00052	10090.ENSMUSP00000020991,10090.ENSMUSP00000023673,10090.ENSMUSP00000080419	Dnmt3a,Runx1,Ezh2
PMID:28303264	(2017) The Strange Case of CDK46 Inhibitors: Mechanisms, Resistance, and Combination Strategies.	3	28	2.42	0.00052	10090.ENSMUSP00000000188,10090.ENSMUSP00000003115,10090.ENSMUSP00000026416	Ccnd2,Cdkn1b,Cdk2
PMID:28389873	(2017) Molecular barriers to direct cardiac reprogramming.	3	28	2.42	0.00052	10090.ENSMUSP00000028071,10090.ENSMUSP00000050683,10090.ENSMUSP00000080419	Bmi1,Foxo3,Ezh2
PMID:28390392	(2017) Emerging role of mutations in epigenetic regulators including MLL2 derived from The Cancer Genome Atlas for cervical cancer.	3	28	2.42	0.00052	10090.ENSMUSP00000020991,10090.ENSMUSP00000026416,10090.ENSMUSP00000080419	Dnmt3a,Cdk2,Ezh2
PMID:28452984	(2017) Frequent somatic mutations in epigenetic regulators in newly diagnosed chronic myeloid leukemia.	3	28	2.42	0.00052	10090.ENSMUSP00000020991,10090.ENSMUSP00000050683,10090.ENSMUSP00000080419	Dnmt3a,Foxo3,Ezh2
PMID:28486106	(2017) Hippo Signaling Suppresses Cell Ploidy and Tumorigenesis through Skp2.	3	28	2.42	0.00052	10090.ENSMUSP00000003115,10090.ENSMUSP00000026416,10090.ENSMUSP00000050683	Cdkn1b,Cdk2,Foxo3
PMID:28581527	(2017) Targeting EphA2 impairs cell cycle progression and growth of basal-liketriple-negative breast cancers.	3	28	2.42	0.00052	10090.ENSMUSP00000000188,10090.ENSMUSP00000003115,10090.ENSMUSP00000026416	Ccnd2,Cdkn1b,Cdk2
PMID:28701722	(2017) Asxl1 deficiency in embryonic fibroblasts leads to cellular senescence via impairment of the AKT-E2F pathway and Ezh2 inactivation.	3	28	2.42	0.00052	10090.ENSMUSP00000003115,10090.ENSMUSP00000026416,10090.ENSMUSP00000080419	Cdkn1b,Cdk2,Ezh2
PMID:27121343	(2016) An examination of the regulatory mechanism of Pxdn mutation-induced eye disorders using microarray analysis.	3	28	2.42	0.00052	10090.ENSMUSP00000000188,10090.ENSMUSP00000003115,10090.ENSMUSP00000026416	Ccnd2,Cdkn1b,Cdk2
PMID:25263580	(2015) Epigenetic mechanisms of neuroplasticity and the implications for stroke recovery.	3	28	2.42	0.00052	10090.ENSMUSP00000020991,10090.ENSMUSP00000028071,10090.ENSMUSP00000080419	Dnmt3a,Bmi1,Ezh2
PMID:25392241	(2015) Connective tissue growth factor modulates adult beta-cell maturity and proliferation to promote beta-cell regeneration in mice.	3	28	2.42	0.00052	10090.ENSMUSP00000000188,10090.ENSMUSP00000003115,10090.ENSMUSP00000026416	Ccnd2,Cdkn1b,Cdk2
PMID:26416748	(2015) Single-cell analysis reveals a stem-cell program in human metastatic breast cancer cells.	3	28	2.42	0.00052	10090.ENSMUSP00000003115,10090.ENSMUSP00000026416,10090.ENSMUSP00000028071	Cdkn1b,Cdk2,Bmi1
PMID:24551104	(2014) Insulin and LiCl synergistically rescue myogenic differentiation of FoxO1 over-expressed myoblasts.	3	28	2.42	0.00052	10090.ENSMUSP00000003115,10090.ENSMUSP00000026416,10090.ENSMUSP00000050683	Cdkn1b,Cdk2,Foxo3
PMID:24885920	(2014) microRNA-139-5p exerts tumor suppressor function by targeting NOTCH1 in colorectal cancer.	3	28	2.42	0.00052	10090.ENSMUSP00000003115,10090.ENSMUSP00000026416,10090.ENSMUSP00000080419	Cdkn1b,Cdk2,Ezh2
PMID:23277454	(2013) Poly(ADP-ribose) polymerase 1 regulates nuclear reprogramming and promotes iPSC generation without c-Myc.	3	28	2.42	0.00052	10090.ENSMUSP00000000188,10090.ENSMUSP00000020991,10090.ENSMUSP00000080419	Ccnd2,Dnmt3a,Ezh2
PMID:23786849	(2013) Cyclin D1 cooperates with p21 to regulate TGFbeta-mediated breast cancer cell migration and tumor local invasion.	3	28	2.42	0.00052	10090.ENSMUSP00000000188,10090.ENSMUSP00000003115,10090.ENSMUSP00000026416	Ccnd2,Cdkn1b,Cdk2
PMID:22424897	(2012) Epigenetics and diabetes treatment: an unrealized promise?	3	28	2.42	0.00052	10090.ENSMUSP00000020991,10090.ENSMUSP00000028071,10090.ENSMUSP00000080419	Dnmt3a,Bmi1,Ezh2
PMID:21154905	(2011) Cell cycle regulation and interneuron production.	3	28	2.42	0.00052	10090.ENSMUSP00000000188,10090.ENSMUSP00000003115,10090.ENSMUSP00000026416	Ccnd2,Cdkn1b,Cdk2
PMID:21453545	(2011) Downstream molecular pathways of FLT3 in the pathogenesis of acute myeloid leukemia: biology and therapeutic implications.	3	28	2.42	0.00052	10090.ENSMUSP00000003115,10090.ENSMUSP00000020991,10090.ENSMUSP00000050683	Cdkn1b,Dnmt3a,Foxo3
PMID:20406979	(2010) The miR-17-92 microRNA polycistron regulates MLL leukemia stem cell potential by modulating p21 expression.	3	28	2.42	0.00052	10090.ENSMUSP00000003115,10090.ENSMUSP00000023673,10090.ENSMUSP00000026416	Cdkn1b,Runx1,Cdk2
PMID:20668294	(2010) Induction of human beta-cell proliferation and engraftment using a single G1S regulatory molecule, cdk6.	3	28	2.42	0.00052	10090.ENSMUSP00000000188,10090.ENSMUSP00000028071,10090.ENSMUSP00000080419	Ccnd2,Bmi1,Ezh2
PMID:19007963	(2009) The human papillomavirus E7 oncoprotein.	3	28	2.42	0.00052	10090.ENSMUSP00000003115,10090.ENSMUSP00000026416,10090.ENSMUSP00000028071	Cdkn1b,Cdk2,Bmi1
PMID:19664987	(2009) The cell cycle and Myc intersect with mechanisms that regulate pluripotency and reprogramming.	3	28	2.42	0.00052	10090.ENSMUSP00000000188,10090.ENSMUSP00000003115,10090.ENSMUSP00000026416	Ccnd2,Cdkn1b,Cdk2
PMID:19896443	(2009) FoxO3 regulates neural stem cell homeostasis.	3	28	2.42	0.00052	10090.ENSMUSP00000003115,10090.ENSMUSP00000028071,10090.ENSMUSP00000050683	Cdkn1b,Bmi1,Foxo3
PMID:16330818	(2005) Global analysis of proliferation and cell cycle gene expression in the regulation of hematopoietic stem and progenitor cell fates.	3	28	2.42	0.00052	10090.ENSMUSP00000000188,10090.ENSMUSP00000026416,10090.ENSMUSP00000028071	Ccnd2,Cdk2,Bmi1
PMID:22704268	(2011) Molecular marks for epigenetic identification of developmental and cancer stem cells.	4	142	1.84	0.00053	10090.ENSMUSP00000000188,10090.ENSMUSP00000020991,10090.ENSMUSP00000028071,10090.ENSMUSP00000080419	Ccnd2,Dnmt3a,Bmi1,Ezh2
PMID:35133065	(2022) CHIP-associated mutant ASXL1 in blood cells promotes solid tumor progression.	3	29	2.4	0.00054	10090.ENSMUSP00000020991,10090.ENSMUSP00000028071,10090.ENSMUSP00000080419	Dnmt3a,Bmi1,Ezh2
PMID:33768878	(2021) Successful treatment of Tmyeloid mixed-phenotype acute leukemia with the translocation (10;11)(p13;q14) PICALMAF10 with 3 + 7 myeloid standard treatment: A case report.	3	29	2.4	0.00054	10090.ENSMUSP00000020991,10090.ENSMUSP00000028071,10090.ENSMUSP00000080419	Dnmt3a,Bmi1,Ezh2
PMID:34095757	(2021) Hijacking the Pathway: Perspectives in the Treatment of Mature T-cell Leukemias.	3	29	2.4	0.00054	10090.ENSMUSP00000020991,10090.ENSMUSP00000026416,10090.ENSMUSP00000080419	Dnmt3a,Cdk2,Ezh2
PMID:34242617	(2021) The histone H3.3 chaperone HIRA restrains erythroid-biased differentiation of adult hematopoietic stem cells.	3	29	2.4	0.00054	10090.ENSMUSP00000020991,10090.ENSMUSP00000028071,10090.ENSMUSP00000080419	Dnmt3a,Bmi1,Ezh2
PMID:34824385	(2021) Large-scale DNA demethylation occurs in proliferating ovarian granulosa cells during mouse follicular development.	3	29	2.4	0.00054	10090.ENSMUSP00000000188,10090.ENSMUSP00000020991,10090.ENSMUSP00000050683	Ccnd2,Dnmt3a,Foxo3
PMID:32062191	(2020) Rapamycin inhibits B-cell activating factor (BAFF)-stimulated cell proliferation and survival by suppressing Ca(2+)-CaMKII-dependent PTENAkt-Erk12 signaling pathway in normal and neoplastic B-lymphoid cells.	3	29	2.4	0.00054	10090.ENSMUSP00000000188,10090.ENSMUSP00000003115,10090.ENSMUSP00000026416	Ccnd2,Cdkn1b,Cdk2
PMID:32477459	(2020) Protein phosphatase 1 regulatory subunit 1A regulates cell cycle progression in Ewing sarcoma.	3	29	2.4	0.00054	10090.ENSMUSP00000003115,10090.ENSMUSP00000026416,10090.ENSMUSP00000050683	Cdkn1b,Cdk2,Foxo3
PMID:33076392	(2020) Genetic Alterations in the INK4aARF Locus: Effects on Melanoma Development and Progression.	3	29	2.4	0.00054	10090.ENSMUSP00000026416,10090.ENSMUSP00000028071,10090.ENSMUSP00000080419	Cdk2,Bmi1,Ezh2
PMID:30262555	(2019) miR-497 suppresses cycle progression through an axis involving CDK6 in ALK-positive cells.	3	29	2.4	0.00054	10090.ENSMUSP00000000188,10090.ENSMUSP00000026416,10090.ENSMUSP00000050683	Ccnd2,Cdk2,Foxo3
PMID:29378702	(2018) Dnd1-mediated epigenetic control of teratoma formation in mouse.	3	29	2.4	0.00054	10090.ENSMUSP00000003115,10090.ENSMUSP00000050683,10090.ENSMUSP00000080419	Cdkn1b,Foxo3,Ezh2
PMID:29415247	(2018) Polycomb Protein Eed is Required for Neurogenesis and Cortical Injury Activation in the Subventricular Zone.	3	29	2.4	0.00054	10090.ENSMUSP00000026416,10090.ENSMUSP00000028071,10090.ENSMUSP00000080419	Cdk2,Bmi1,Ezh2
PMID:30306128	(2018) Cross-talk among writers, readers, and erasers of m(6)A regulates cancer growth and progression.	3	29	2.4	0.00054	10090.ENSMUSP00000003115,10090.ENSMUSP00000026416,10090.ENSMUSP00000080419	Cdkn1b,Cdk2,Ezh2
PMID:28986382	(2017) Loss of FOXO1 Cooperates with TMPRSS2-ERG Overexpression to Promote Prostate Tumorigenesis and Cell Invasion.	3	29	2.4	0.00054	10090.ENSMUSP00000003115,10090.ENSMUSP00000026416,10090.ENSMUSP00000050683	Cdkn1b,Cdk2,Foxo3
PMID:26969498	(2016) Photoreceptor proliferation and dysregulation of cell cycle genes in early onset inherited retinal degenerations.	3	29	2.4	0.00054	10090.ENSMUSP00000003115,10090.ENSMUSP00000026416,10090.ENSMUSP00000028071	Cdkn1b,Cdk2,Bmi1
PMID:27415617	(2016) Dnmt3a Regulates Proliferation of Muscle Satellite Cells via p57Kip2.	3	29	2.4	0.00054	10090.ENSMUSP00000003115,10090.ENSMUSP00000026416,10090.ENSMUSP00000080419	Cdkn1b,Cdk2,Ezh2
PMID:27872447	(2016) Evolving approaches to heart regeneration by therapeutic stimulation of resident cardiomyocyte cell cycle.	3	29	2.4	0.00054	10090.ENSMUSP00000000188,10090.ENSMUSP00000003115,10090.ENSMUSP00000026416	Ccnd2,Cdkn1b,Cdk2
PMID:25945838	(2015) Accelerated hepatocellular carcinoma development in CUL4B transgenic mice.	3	29	2.4	0.00054	10090.ENSMUSP00000020991,10090.ENSMUSP00000026416,10090.ENSMUSP00000080419	Dnmt3a,Cdk2,Ezh2
PMID:23764849	(2013) miR-29 targets Akt3 to reduce proliferation and facilitate differentiation of myoblasts in skeletal muscle development.	3	29	2.4	0.00054	10090.ENSMUSP00000000188,10090.ENSMUSP00000020991,10090.ENSMUSP00000080419	Ccnd2,Dnmt3a,Ezh2
PMID:24332853	(2013) PRMT4 blocks myeloid differentiation by assembling a methyl-RUNX1-dependent repressor complex.	3	29	2.4	0.00054	10090.ENSMUSP00000020991,10090.ENSMUSP00000023673,10090.ENSMUSP00000080419	Dnmt3a,Runx1,Ezh2
PMID:22340591	(2012) A mouse model of the most aggressive subgroup of human medulloblastoma.	3	29	2.4	0.00054	10090.ENSMUSP00000000188,10090.ENSMUSP00000003115,10090.ENSMUSP00000028071	Ccnd2,Cdkn1b,Bmi1
PMID:23168266	(2012) Epigenome remodelling in breast cancer: insights from an early in vitro model of carcinogenesis.	3	29	2.4	0.00054	10090.ENSMUSP00000000188,10090.ENSMUSP00000020991,10090.ENSMUSP00000080419	Ccnd2,Dnmt3a,Ezh2
PMID:21085188	(2011) Polycomb group proteins are key regulators of keratinocyte function.	3	29	2.4	0.00054	10090.ENSMUSP00000026416,10090.ENSMUSP00000028071,10090.ENSMUSP00000080419	Cdk2,Bmi1,Ezh2
PMID:20197382	(2010) Skp2 directs Myc-mediated suppression of p27Kip1 yet has modest effects on Myc-driven lymphomagenesis.	3	29	2.4	0.00054	10090.ENSMUSP00000000188,10090.ENSMUSP00000003115,10090.ENSMUSP00000026416	Ccnd2,Cdkn1b,Cdk2
PMID:21062982	(2010) Critical roles of DMP1 in human epidermal growth factor receptor 2neu-Arf-p53 signaling and breast cancer development.	3	29	2.4	0.00054	10090.ENSMUSP00000000188,10090.ENSMUSP00000003115,10090.ENSMUSP00000028071	Ccnd2,Cdkn1b,Bmi1
PMID:19457267	(2009) A kinase-dead knock-in mutation in mTOR leads to early embryonic lethality and is dispensable for the immune system in heterozygous mice.	3	29	2.4	0.00054	10090.ENSMUSP00000000188,10090.ENSMUSP00000003115,10090.ENSMUSP00000026416	Ccnd2,Cdkn1b,Cdk2
PMID:19914168	(2009) Nuclear CDKs drive Smad transcriptional activation and turnover in BMP and TGF-beta pathways.	3	29	2.4	0.00054	10090.ENSMUSP00000003115,10090.ENSMUSP00000026416,10090.ENSMUSP00000050683	Cdkn1b,Cdk2,Foxo3
PMID:19122501	(2008) The sunset of somatic genetics and the dawn of epigenetics: a new frontier in pancreatic cancer research.	3	29	2.4	0.00054	10090.ENSMUSP00000020991,10090.ENSMUSP00000028071,10090.ENSMUSP00000080419	Dnmt3a,Bmi1,Ezh2
PMID:12107831	(2002) Targeting the cell cycle for cancer therapy.	3	29	2.4	0.00054	10090.ENSMUSP00000003115,10090.ENSMUSP00000026416,10090.ENSMUSP00000028071	Cdkn1b,Cdk2,Bmi1
PMID:34885058	(2021) Genome Instability in Multiple Myeloma: Facts and Factors.	4	145	1.83	0.00055	10090.ENSMUSP00000003115,10090.ENSMUSP00000020991,10090.ENSMUSP00000028071,10090.ENSMUSP00000050683	Cdkn1b,Dnmt3a,Bmi1,Foxo3
PMID:33093441	(2020) Advances in targeted therapy mainly based on signal pathways for nasopharyngeal carcinoma.	4	147	1.82	0.00057	10090.ENSMUSP00000000188,10090.ENSMUSP00000026416,10090.ENSMUSP00000028071,10090.ENSMUSP00000050683	Ccnd2,Cdk2,Bmi1,Foxo3
PMID:20644627	(2010) Gene expression profiles of Beta-cell enriched tissue obtained by laser capture microdissection from subjects with type 2 diabetes.	4	148	1.82	0.00057	10090.ENSMUSP00000000188,10090.ENSMUSP00000026416,10090.ENSMUSP00000028071,10090.ENSMUSP00000080419	Ccnd2,Cdk2,Bmi1,Ezh2
PMID:35326471	(2022) Changes in miR-124-1, miR-212, miR-132, miR-134, and miR-155 Expression Patterns after 7,12-Dimethylbenz(a)anthracene Treatment in CBACa Mice.	3	30	2.39	0.00057	10090.ENSMUSP00000000188,10090.ENSMUSP00000003115,10090.ENSMUSP00000026416	Ccnd2,Cdkn1b,Cdk2
PMID:33129231	(2021) Inhibition of deubiquitination by PR-619 induces apoptosis and autophagy via ubi-protein aggregation-activated ER stress in oesophageal squamous cell carcinoma.	3	30	2.39	0.00057	10090.ENSMUSP00000000188,10090.ENSMUSP00000026416,10090.ENSMUSP00000050683	Ccnd2,Cdk2,Foxo3
PMID:34185411	(2021) Folate receptor alpha increases chemotherapy resistance through stabilizing MDM2 in cooperation with PHB2 that is overcome by MORAb-202 in gastric cancer.	3	30	2.39	0.00057	10090.ENSMUSP00000003115,10090.ENSMUSP00000026416,10090.ENSMUSP00000050683	Cdkn1b,Cdk2,Foxo3
PMID:34198266	(2021) Baicalein ameliorates osteoporosis via AKTFOXO1 signaling.	3	30	2.39	0.00057	10090.ENSMUSP00000000188,10090.ENSMUSP00000003115,10090.ENSMUSP00000050683	Ccnd2,Cdkn1b,Foxo3
PMID:34407842	(2021) SIRT1 regulates the phosphorylation and degradation of P27 by deacetylating CDK2 to promote T-cell acute lymphoblastic leukemia progression.	3	30	2.39	0.00057	10090.ENSMUSP00000003115,10090.ENSMUSP00000026416,10090.ENSMUSP00000050683	Cdkn1b,Cdk2,Foxo3
PMID:31991536	(2020) Role of RUNX Family Members in G1 Restriction-Point Regulation.	3	30	2.39	0.00057	10090.ENSMUSP00000026416,10090.ENSMUSP00000028071,10090.ENSMUSP00000080419	Cdk2,Bmi1,Ezh2
PMID:32117755	(2020) Manipulating microRNAs for the Treatment of Malignant Pleural Mesothelioma: Past, Present and Future.	3	30	2.39	0.00057	10090.ENSMUSP00000020991,10090.ENSMUSP00000050683,10090.ENSMUSP00000080419	Dnmt3a,Foxo3,Ezh2
PMID:33101487	(2020) New insights into testicular granulosa cell tumors.	3	30	2.39	0.00057	10090.ENSMUSP00000000188,10090.ENSMUSP00000003115,10090.ENSMUSP00000050683	Ccnd2,Cdkn1b,Foxo3
PMID:30692625	(2019) AKT methylation by SETDB1 promotes AKT kinase activity and oncogenic functions.	3	30	2.39	0.00057	10090.ENSMUSP00000026416,10090.ENSMUSP00000050683,10090.ENSMUSP00000080419	Cdk2,Foxo3,Ezh2
PMID:31727866	(2019) Emerging roles of piRNAs in cancer: challenges and prospects.	3	30	2.39	0.00057	10090.ENSMUSP00000000188,10090.ENSMUSP00000020991,10090.ENSMUSP00000026416	Ccnd2,Dnmt3a,Cdk2
PMID:28989115	(2018) Osteoarthritis year in review 2017: genetics and epigenetics.	3	30	2.39	0.00057	10090.ENSMUSP00000020991,10090.ENSMUSP00000026416,10090.ENSMUSP00000080419	Dnmt3a,Cdk2,Ezh2
PMID:29326119	(2018) Association of mutations with morphological dysplasia in de novo acute myeloid leukemia without 2016 WHO Classification-defined cytogenetic abnormalities.	3	30	2.39	0.00057	10090.ENSMUSP00000020991,10090.ENSMUSP00000023673,10090.ENSMUSP00000080419	Dnmt3a,Runx1,Ezh2
PMID:29339137	(2018) Oxygen-induced alterations in the expression of chromatin modifying enzymes and the transcriptional regulation of imprinted genes.	3	30	2.39	0.00057	10090.ENSMUSP00000020991,10090.ENSMUSP00000028071,10090.ENSMUSP00000080419	Dnmt3a,Bmi1,Ezh2
PMID:29535827	(2018) Severe hypoxia selects hematopoietic progenitors with stem cell potential from primary Myelodysplastic syndrome bone marrow cell cultures.	3	30	2.39	0.00057	10090.ENSMUSP00000020991,10090.ENSMUSP00000023673,10090.ENSMUSP00000080419	Dnmt3a,Runx1,Ezh2
PMID:29716547	(2018) Transcriptional analysis of liver from chickens with fast (meat bird), moderate (F1 layer x meat bird cross) and low (layer bird) growth potential.	3	30	2.39	0.00057	10090.ENSMUSP00000000188,10090.ENSMUSP00000003115,10090.ENSMUSP00000050683	Ccnd2,Cdkn1b,Foxo3
PMID:28036257	(2017) Epigenetic therapy in urologic cancers: an update on clinical trials.	3	30	2.39	0.00057	10090.ENSMUSP00000020991,10090.ENSMUSP00000026416,10090.ENSMUSP00000080419	Dnmt3a,Cdk2,Ezh2
PMID:28642576	(2017) Upregulation of miR-223 in the rat liver inhibits proliferation of hepatocytes under simulated microgravity.	3	30	2.39	0.00057	10090.ENSMUSP00000000188,10090.ENSMUSP00000003115,10090.ENSMUSP00000026416	Ccnd2,Cdkn1b,Cdk2
PMID:28893939	(2017) Human T-cell leukaemia virus type 1: parasitism and pathogenesis.	3	30	2.39	0.00057	10090.ENSMUSP00000000188,10090.ENSMUSP00000026416,10090.ENSMUSP00000050683	Ccnd2,Cdk2,Foxo3
PMID:26701207	(2016) Interferon-gamma-induced p27KIP1 binds to and targets MYC for proteasome-mediated degradation.	3	30	2.39	0.00057	10090.ENSMUSP00000000188,10090.ENSMUSP00000003115,10090.ENSMUSP00000026416	Ccnd2,Cdkn1b,Cdk2
PMID:24623306	(2014) A KRAS-directed transcriptional silencing pathway that mediates the CpG island methylator phenotype.	3	30	2.39	0.00057	10090.ENSMUSP00000020991,10090.ENSMUSP00000028071,10090.ENSMUSP00000080419	Dnmt3a,Bmi1,Ezh2
PMID:22751124	(2013) p21CIP1 mediates reciprocal switching between proliferation and invasion during metastasis.	3	30	2.39	0.00057	10090.ENSMUSP00000000188,10090.ENSMUSP00000003115,10090.ENSMUSP00000026416	Ccnd2,Cdkn1b,Cdk2
PMID:23395443	(2013) Mechanisms that regulate stem cell aging and life span.	3	30	2.39	0.00057	10090.ENSMUSP00000028071,10090.ENSMUSP00000050683,10090.ENSMUSP00000080419	Bmi1,Foxo3,Ezh2
PMID:22558078	(2012) Characterization of cyclin E expression in multiple myeloma and its functional role in seliciclib-induced apoptotic cell death.	3	30	2.39	0.00057	10090.ENSMUSP00000000188,10090.ENSMUSP00000003115,10090.ENSMUSP00000026416	Ccnd2,Cdkn1b,Cdk2
PMID:22918246	(2012) Emerging role of DYRK family protein kinases as regulators of protein stability in cell cycle control.	3	30	2.39	0.00057	10090.ENSMUSP00000000188,10090.ENSMUSP00000003115,10090.ENSMUSP00000026416	Ccnd2,Cdkn1b,Cdk2
PMID:23079656	(2012) Therapeutic targeting of the cyclin D3:CDK46 complex in T cell leukemia.	3	30	2.39	0.00057	10090.ENSMUSP00000000188,10090.ENSMUSP00000003115,10090.ENSMUSP00000026416	Ccnd2,Cdkn1b,Cdk2
PMID:21114763	(2010) miR-20a and miR-290, multi-faceted players with a role in tumourigenesis and senescence.	3	30	2.39	0.00057	10090.ENSMUSP00000000188,10090.ENSMUSP00000020991,10090.ENSMUSP00000080419	Ccnd2,Dnmt3a,Ezh2
PMID:17295909	(2007) Promiscuous and lineage-specific roles of cell cycle regulators in haematopoiesis.	3	30	2.39	0.00057	10090.ENSMUSP00000000188,10090.ENSMUSP00000003115,10090.ENSMUSP00000026416	Ccnd2,Cdkn1b,Cdk2
PMID:16492801	(2006) IL-7 promotes T cell proliferation through destabilization of p27Kip1.	3	30	2.39	0.00057	10090.ENSMUSP00000003115,10090.ENSMUSP00000026416,10090.ENSMUSP00000050683	Cdkn1b,Cdk2,Foxo3
PMID:35399522	(2022) Hematopoietic Stem Cell Factors: Their Functional Role in Self-Renewal and Clinical Aspects.	4	150	1.82	0.00059	10090.ENSMUSP00000020991,10090.ENSMUSP00000028071,10090.ENSMUSP00000050683,10090.ENSMUSP00000080419	Dnmt3a,Bmi1,Foxo3,Ezh2
PMID:35366893	(2022) Circular RNA MTCL1 promotes advanced laryngeal squamous cell carcinoma progression by inhibiting C1QBP ubiquitin degradation and mediating beta-catenin activation.	3	31	2.37	0.00059	10090.ENSMUSP00000026416,10090.ENSMUSP00000050683,10090.ENSMUSP00000080419	Cdk2,Foxo3,Ezh2
PMID:33718147	(2021) c-MYC and Epithelial Ovarian Cancer.	3	31	2.37	0.00059	10090.ENSMUSP00000000188,10090.ENSMUSP00000026416,10090.ENSMUSP00000080419	Ccnd2,Cdk2,Ezh2
PMID:33893273	(2021) VPS39-deficiency observed in type 2 diabetes impairs muscle stem cell differentiation via altered autophagy and epigenetics.	3	31	2.37	0.00059	10090.ENSMUSP00000020991,10090.ENSMUSP00000080419,10090.ENSMUSP00000139365	Dnmt3a,Ezh2,Tcf12
PMID:34386491	(2021) The Emerging Role of Circular RNAs in Prostate Cancer: A Systematic Review.	3	31	2.37	0.00059	10090.ENSMUSP00000028071,10090.ENSMUSP00000050683,10090.ENSMUSP00000080419	Bmi1,Foxo3,Ezh2
PMID:31903146	(2020) Amplification-driven BCL6-suppressed cytostasis is mediated by transrepression of FOXO3 and post-translational modifications of FOXO3 in urinary bladder urothelial carcinoma.	3	31	2.37	0.00059	10090.ENSMUSP00000003115,10090.ENSMUSP00000026416,10090.ENSMUSP00000050683	Cdkn1b,Cdk2,Foxo3
PMID:32427575	(2020) A novel 3,5-diprenylated chalcone induces concurrent apoptosis and GSDME-dependent pyroptosis through activating PKCdeltaJNK signal in prostate cancer.	3	31	2.37	0.00059	10090.ENSMUSP00000000188,10090.ENSMUSP00000003115,10090.ENSMUSP00000026416	Ccnd2,Cdkn1b,Cdk2
PMID:32439724	(2020) Myelodysplastic syndromes: moving towards personalized management.	3	31	2.37	0.00059	10090.ENSMUSP00000020991,10090.ENSMUSP00000023673,10090.ENSMUSP00000080419	Dnmt3a,Runx1,Ezh2
PMID:30621721	(2019) MOV10 binding circ-DICER1 regulates the angiogenesis of glioma via miR-103a-3pmiR-382-5p mediated ZIC4 expression change.	3	31	2.37	0.00059	10090.ENSMUSP00000026416,10090.ENSMUSP00000050683,10090.ENSMUSP00000080419	Cdk2,Foxo3,Ezh2
PMID:31078521	(2019) CCAATenhancer binding protein delta (CEBPdelta) demonstrates a dichotomous role in tumour initiation and promotion of epithelial carcinoma.	3	31	2.37	0.00059	10090.ENSMUSP00000003115,10090.ENSMUSP00000050683,10090.ENSMUSP00000080419	Cdkn1b,Foxo3,Ezh2
PMID:28029659	(2017) Knockdown of RNF2 induces cell cycle arrest and apoptosis in prostate cancer cells through the upregulation of TXNIP.	3	31	2.37	0.00059	10090.ENSMUSP00000000188,10090.ENSMUSP00000028071,10090.ENSMUSP00000080419	Ccnd2,Bmi1,Ezh2
PMID:29259247	(2017) RAS-pathway mutation patterns define epigenetic subclasses in juvenile myelomonocytic leukemia.	3	31	2.37	0.00059	10090.ENSMUSP00000020991,10090.ENSMUSP00000028071,10090.ENSMUSP00000080419	Dnmt3a,Bmi1,Ezh2
PMID:26872540	(2016) Insulin-like growth factor 2 modulates murine hematopoietic stem cell maintenance through upregulation of p57.	3	31	2.37	0.00059	10090.ENSMUSP00000000188,10090.ENSMUSP00000026416,10090.ENSMUSP00000050683	Ccnd2,Cdk2,Foxo3
PMID:26620414	(2015) KPT-330, a potent and selective exportin-1 (XPO-1) inhibitor, shows antitumor effects modulating the expression of cyclin D1 and survivin [corrected] in prostate cancer models.	3	31	2.37	0.00059	10090.ENSMUSP00000003115,10090.ENSMUSP00000026416,10090.ENSMUSP00000050683	Cdkn1b,Cdk2,Foxo3
PMID:25539595	(2014) Homeobox gene expression in acute myeloid leukemia is linked to typical underlying molecular aberrations.	3	31	2.37	0.00059	10090.ENSMUSP00000020991,10090.ENSMUSP00000028071,10090.ENSMUSP00000080419	Dnmt3a,Bmi1,Ezh2
PMID:23985559	(2013) Clonogenic multiple myeloma cells have shared stemness signature associated with patient survival.	3	31	2.37	0.00059	10090.ENSMUSP00000026416,10090.ENSMUSP00000028071,10090.ENSMUSP00000080419	Cdk2,Bmi1,Ezh2
PMID:24137320	(2013) Endocrine resistance in breast cancer: Current status and a perspective on the roles of miRNAs (Review).	3	31	2.37	0.00059	10090.ENSMUSP00000003115,10090.ENSMUSP00000026416,10090.ENSMUSP00000080419	Cdkn1b,Cdk2,Ezh2
PMID:22815530	(2012) Truncated DNMT3B isoform DNMT3B7 suppresses growth, induces differentiation, and alters DNA methylation in human neuroblastoma.	3	31	2.37	0.00059	10090.ENSMUSP00000020991,10090.ENSMUSP00000023673,10090.ENSMUSP00000080419	Dnmt3a,Runx1,Ezh2
PMID:21557389	(2011) Concise review: Quiescent and active states of endogenous adult neural stem cells: identification and characterization.	3	31	2.37	0.00059	10090.ENSMUSP00000028071,10090.ENSMUSP00000050683,10090.ENSMUSP00000080419	Bmi1,Foxo3,Ezh2
PMID:21966251	(2011) Genetic and epigenetic signatures in human hepatocellular carcinoma: a systematic review.	3	31	2.37	0.00059	10090.ENSMUSP00000000188,10090.ENSMUSP00000003115,10090.ENSMUSP00000026416	Ccnd2,Cdkn1b,Cdk2
PMID:20215498	(2010) Blockade of mitogen-activated protein kinaseextracellular signal-regulated kinase kinase and murine double minute synergistically induces Apoptosis in acute myeloid leukemia via BH3-only proteins Puma and Bim.	3	31	2.37	0.00059	10090.ENSMUSP00000003115,10090.ENSMUSP00000026416,10090.ENSMUSP00000050683	Cdkn1b,Cdk2,Foxo3
PMID:20805998	(2010) Epithelial to mesenchymal transition is mechanistically linked with stem cell signatures in prostate cancer cells.	3	31	2.37	0.00059	10090.ENSMUSP00000028071,10090.ENSMUSP00000080419,10090.ENSMUSP00000139365	Bmi1,Ezh2,Tcf12
PMID:30510501	(2018) Molecular Mechanisms Governing the Stem Cells Fate in Brain Cancer: Factors of Stemness and Quiescence.	4	153	1.81	0.00062	10090.ENSMUSP00000000188,10090.ENSMUSP00000026416,10090.ENSMUSP00000028071,10090.ENSMUSP00000050683	Ccnd2,Cdk2,Bmi1,Foxo3
PMID:35158777	(2022) Small Non-Coding RNAs in Leukemia.	3	32	2.36	0.00063	10090.ENSMUSP00000000188,10090.ENSMUSP00000020991,10090.ENSMUSP00000028071	Ccnd2,Dnmt3a,Bmi1
PMID:34439268	(2021) MicroRNAs as Potential Predictors of Response to CDK46 Inhibitor Treatment.	3	32	2.36	0.00063	10090.ENSMUSP00000003115,10090.ENSMUSP00000026416,10090.ENSMUSP00000080419	Cdkn1b,Cdk2,Ezh2
PMID:32188707	(2020) Noncoding Variants Connect Enhancer Dysregulation with Nuclear Receptor Signaling in Hematopoietic Malignancies.	3	32	2.36	0.00063	10090.ENSMUSP00000020991,10090.ENSMUSP00000023673,10090.ENSMUSP00000080419	Dnmt3a,Runx1,Ezh2
PMID:32725389	(2020) CRISPR-mediated promoter demethylation technologies for gene regulation.	3	32	2.36	0.00063	10090.ENSMUSP00000000188,10090.ENSMUSP00000020991,10090.ENSMUSP00000080419	Ccnd2,Dnmt3a,Ezh2
PMID:31565483	(2019) Incomplete radiofrequency ablation provokes colorectal cancer liver metastases through heat shock response by PKCalphaFra-1 pathway.	3	32	2.36	0.00063	10090.ENSMUSP00000000188,10090.ENSMUSP00000003115,10090.ENSMUSP00000026416	Ccnd2,Cdkn1b,Cdk2
PMID:29320459	(2018) The Landscape of Small Non-Coding RNAs in Triple-Negative Breast Cancer.	3	32	2.36	0.00063	10090.ENSMUSP00000003115,10090.ENSMUSP00000020991,10090.ENSMUSP00000026416	Cdkn1b,Dnmt3a,Cdk2
PMID:29472543	(2018) DZNep inhibits H3K27me3 deposition and delays retinal degeneration in the rd1 mice.	3	32	2.36	0.00063	10090.ENSMUSP00000026416,10090.ENSMUSP00000028071,10090.ENSMUSP00000080419	Cdk2,Bmi1,Ezh2
PMID:30566868	(2018) Paired Related Homeobox Protein 1 Regulates Quiescence in Human Oligodendrocyte Progenitors.	3	32	2.36	0.00063	10090.ENSMUSP00000003115,10090.ENSMUSP00000026416,10090.ENSMUSP00000050683	Cdkn1b,Cdk2,Foxo3
PMID:28086833	(2017) Delta-like 4Notch signaling promotes Apc (Min+) tumor initiation through angiogenic and non-angiogenic related mechanisms.	3	32	2.36	0.00063	10090.ENSMUSP00000000188,10090.ENSMUSP00000003115,10090.ENSMUSP00000028071	Ccnd2,Cdkn1b,Bmi1
PMID:28859084	(2017) Regulation of myoblast differentiation by metabolic perturbations induced by metformin.	3	32	2.36	0.00063	10090.ENSMUSP00000003115,10090.ENSMUSP00000026416,10090.ENSMUSP00000050683	Cdkn1b,Cdk2,Foxo3
PMID:29259714	(2017) Cancer cell reprogramming to identify the genes competent for generating liver cancer stem cells.	3	32	2.36	0.00063	10090.ENSMUSP00000003115,10090.ENSMUSP00000028071,10090.ENSMUSP00000080419	Cdkn1b,Bmi1,Ezh2
PMID:26637395	(2015) Role of Noncoding RNAs as Biomarker and Therapeutic Targets for Liver Fibrosis.	3	32	2.36	0.00063	10090.ENSMUSP00000003115,10090.ENSMUSP00000026416,10090.ENSMUSP00000080419	Cdkn1b,Cdk2,Ezh2
PMID:23562856	(2014) D-type Cyclins are important downstream effectors of cytokine signaling that regulate the proliferation of normal and neoplastic mammary epithelial cells.	3	32	2.36	0.00063	10090.ENSMUSP00000000188,10090.ENSMUSP00000003115,10090.ENSMUSP00000026416	Ccnd2,Cdkn1b,Cdk2
PMID:24184431	(2014) Binucleation of cardiomyocytes: the transition from a proliferative to a terminally differentiated state.	3	32	2.36	0.00063	10090.ENSMUSP00000000188,10090.ENSMUSP00000020991,10090.ENSMUSP00000080419	Ccnd2,Dnmt3a,Ezh2
PMID:24856830	(2014) Cohesin gene mutations in tumorigenesis: from discovery to clinical significance.	3	32	2.36	0.00063	10090.ENSMUSP00000020991,10090.ENSMUSP00000023673,10090.ENSMUSP00000080419	Dnmt3a,Runx1,Ezh2
PMID:25483078	(2014) KSHV viral cyclin interferes with T-cell development and induces lymphoma through Cdk6 and Notch activation in vivo.	3	32	2.36	0.00063	10090.ENSMUSP00000000188,10090.ENSMUSP00000003115,10090.ENSMUSP00000026416	Ccnd2,Cdkn1b,Cdk2
PMID:24183681	(2013) Sox4 is a key oncogenic target in CEBPalpha mutant acute myeloid leukemia.	3	32	2.36	0.00063	10090.ENSMUSP00000023673,10090.ENSMUSP00000028071,10090.ENSMUSP00000050683	Runx1,Bmi1,Foxo3
PMID:22606303	(2012) Depletion of cytotoxic T-cells does not protect NUP98-HOXD13 mice from myelodysplastic syndrome but reveals a modest tumor immunosurveillance effect.	3	32	2.36	0.00063	10090.ENSMUSP00000020991,10090.ENSMUSP00000023673,10090.ENSMUSP00000080419	Dnmt3a,Runx1,Ezh2
PMID:18590585	(2008) P21 and p27: roles in carcinogenesis and drug resistance.	3	32	2.36	0.00063	10090.ENSMUSP00000000188,10090.ENSMUSP00000003115,10090.ENSMUSP00000026416	Ccnd2,Cdkn1b,Cdk2
PMID:16404435	(2006) Epigenetics provides a new generation of oncogenes and tumour-suppressor genes.	3	32	2.36	0.00063	10090.ENSMUSP00000020991,10090.ENSMUSP00000028071,10090.ENSMUSP00000080419	Dnmt3a,Bmi1,Ezh2
PMID:32001529	(2021) The quiescent fraction of chronic myeloid leukemic stem cells depends on BMPR1B, Stat3 and BMP4-niche signals to persist in patients in remission.	3	33	2.35	0.00066	10090.ENSMUSP00000003115,10090.ENSMUSP00000023673,10090.ENSMUSP00000050683	Cdkn1b,Runx1,Foxo3
PMID:33996260	(2021) Alternative splicing perturbation landscape identifies RNA binding proteins as potential therapeutic targets in cancer.	3	33	2.35	0.00066	10090.ENSMUSP00000020991,10090.ENSMUSP00000080419,10090.ENSMUSP00000139365	Dnmt3a,Ezh2,Tcf12
PMID:34571854	(2021) PAX7 Balances the Cell Cycle Progression via Regulating Expression of Dnmt3b and Apobec2 in Differentiating PSCs.	3	33	2.35	0.00066	10090.ENSMUSP00000000188,10090.ENSMUSP00000003115,10090.ENSMUSP00000020991	Ccnd2,Cdkn1b,Dnmt3a
PMID:32395618	(2019) A new view of the mammary epithelial hierarchy and its implications for breast cancer initiation and metastasis.	3	33	2.35	0.00066	10090.ENSMUSP00000023673,10090.ENSMUSP00000028071,10090.ENSMUSP00000080419	Runx1,Bmi1,Ezh2
PMID:29447387	(2018) Ezh2 promotes clock function and hematopoiesis independent of histone methyltransferase activity in zebrafish.	3	33	2.35	0.00066	10090.ENSMUSP00000023673,10090.ENSMUSP00000028071,10090.ENSMUSP00000080419	Runx1,Bmi1,Ezh2
PMID:29660836	(2018) Final results of a phase 2, open-label study of indisulam, idarubicin, and cytarabine in patients with relapsed or refractory acute myeloid leukemia and high-risk myelodysplastic syndrome.	3	33	2.35	0.00066	10090.ENSMUSP00000020991,10090.ENSMUSP00000026416,10090.ENSMUSP00000080419	Dnmt3a,Cdk2,Ezh2
PMID:29731395	(2018) CDK46 Inhibitors: The Mechanism of Action May Not Be as Simple as Once Thought.	3	33	2.35	0.00066	10090.ENSMUSP00000000188,10090.ENSMUSP00000003115,10090.ENSMUSP00000026416	Ccnd2,Cdkn1b,Cdk2
PMID:29863787	(2018) Regulation of B-lineage cells by caspase 6.	3	33	2.35	0.00066	10090.ENSMUSP00000000188,10090.ENSMUSP00000003115,10090.ENSMUSP00000050683	Ccnd2,Cdkn1b,Foxo3
PMID:28185170	(2017) Mechanisms of Cardiomyocyte Proliferation and Differentiation in Development and Regeneration.	3	33	2.35	0.00066	10090.ENSMUSP00000000188,10090.ENSMUSP00000003115,10090.ENSMUSP00000080419	Ccnd2,Cdkn1b,Ezh2
PMID:26108693	(2016) FoxO1-dependent induction of acute myeloid leukemia by osteoblasts in mice.	3	33	2.35	0.00066	10090.ENSMUSP00000003115,10090.ENSMUSP00000023673,10090.ENSMUSP00000050683	Cdkn1b,Runx1,Foxo3
PMID:26623561	(2016) The BMI1 inhibitor PTC-209 is a potential compound to halt cellular growth in biliary tract cancer cells.	3	33	2.35	0.00066	10090.ENSMUSP00000003115,10090.ENSMUSP00000026416,10090.ENSMUSP00000028071	Cdkn1b,Cdk2,Bmi1
PMID:27057094	(2016) GEN-27, a Newly Synthetic Isoflavonoid, Inhibits the Proliferation of Colon Cancer Cells in Inflammation Microenvironment by Suppressing NF-kappaB Pathway.	3	33	2.35	0.00066	10090.ENSMUSP00000003115,10090.ENSMUSP00000026416,10090.ENSMUSP00000028071	Cdkn1b,Cdk2,Bmi1
PMID:27548379	(2016) EBV Nuclear Antigen 3C Mediates Regulation of E2F6 to Inhibit E2F1 Transcription and Promote Cell Proliferation.	3	33	2.35	0.00066	10090.ENSMUSP00000003115,10090.ENSMUSP00000028071,10090.ENSMUSP00000080419	Cdkn1b,Bmi1,Ezh2
PMID:25611784	(2015) Recent advances in myelodysplastic syndromes: Molecular pathogenesis and its implications for targeted therapies.	3	33	2.35	0.00066	10090.ENSMUSP00000020991,10090.ENSMUSP00000028071,10090.ENSMUSP00000080419	Dnmt3a,Bmi1,Ezh2
PMID:26425032	(2015) Histone Deacetylases and Their Regulatory MicroRNAs in Hepatocarcinogenesis.	3	33	2.35	0.00066	10090.ENSMUSP00000003115,10090.ENSMUSP00000026416,10090.ENSMUSP00000050683	Cdkn1b,Cdk2,Foxo3
PMID:23307470	(2013) WNT10Bbeta-catenin signalling induces HMGA2 and proliferation in metastatic triple-negative breast cancer.	3	33	2.35	0.00066	10090.ENSMUSP00000003115,10090.ENSMUSP00000026416,10090.ENSMUSP00000028071	Cdkn1b,Cdk2,Bmi1
PMID:23580590	(2013) Current mouse and cell models in prostate cancer research.	3	33	2.35	0.00066	10090.ENSMUSP00000003115,10090.ENSMUSP00000026416,10090.ENSMUSP00000050683	Cdkn1b,Cdk2,Foxo3
PMID:21347341	(2011) Epstein-Barr virus nuclear antigen 3C facilitates G1-S transition by stabilizing and enhancing the function of cyclin D1.	3	33	2.35	0.00066	10090.ENSMUSP00000000188,10090.ENSMUSP00000003115,10090.ENSMUSP00000026416	Ccnd2,Cdkn1b,Cdk2
PMID:21729349	(2011) Expanding the proteome: disordered and alternatively folded proteins.	3	33	2.35	0.00066	10090.ENSMUSP00000003115,10090.ENSMUSP00000026416,10090.ENSMUSP00000050683	Cdkn1b,Cdk2,Foxo3
PMID:20950443	(2010) The multikinase inhibitor Sorafenib displays significant antiproliferative effects and induces apoptosis via caspase 3, 7 and PARP in B- and T-lymphoblastic cells.	3	33	2.35	0.00066	10090.ENSMUSP00000003115,10090.ENSMUSP00000026416,10090.ENSMUSP00000050683	Cdkn1b,Cdk2,Foxo3
PMID:19262738	(2009) Genome-wide profiling of histone h3 lysine 4 and lysine 27 trimethylation reveals an epigenetic signature in prostate carcinogenesis.	3	33	2.35	0.00066	10090.ENSMUSP00000003115,10090.ENSMUSP00000020991,10090.ENSMUSP00000080419	Cdkn1b,Dnmt3a,Ezh2
PMID:35223488	(2022) MYCMAX-Activated LINC00958 Promotes Lung Adenocarcinoma by Oncogenic Transcriptional Reprogramming Through HOXA1 Activation.	3	34	2.33	0.0007	10090.ENSMUSP00000020991,10090.ENSMUSP00000026416,10090.ENSMUSP00000080419	Dnmt3a,Cdk2,Ezh2
PMID:33664859	(2021) PRMT5 functionally associates with EZH2 to promote colorectal cancer progression through epigenetically repressing CDKN2B expression.	3	34	2.33	0.0007	10090.ENSMUSP00000003115,10090.ENSMUSP00000020991,10090.ENSMUSP00000080419	Cdkn1b,Dnmt3a,Ezh2
PMID:34164340	(2021) CD155 Promotes the Progression of Cervical Cancer Cells Through AKTmTOR and NF-kappaB Pathways.	3	34	2.33	0.0007	10090.ENSMUSP00000000188,10090.ENSMUSP00000003115,10090.ENSMUSP00000026416	Ccnd2,Cdkn1b,Cdk2
PMID:34298798	(2021) DNA Methylation and Intra-Clonal Heterogeneity: The Chronic Myeloid Leukemia Model.	3	34	2.33	0.0007	10090.ENSMUSP00000020991,10090.ENSMUSP00000028071,10090.ENSMUSP00000080419	Dnmt3a,Bmi1,Ezh2
PMID:30946990	(2020) Circular RNAs in myogenesis.	3	34	2.33	0.0007	10090.ENSMUSP00000000188,10090.ENSMUSP00000026416,10090.ENSMUSP00000050683	Ccnd2,Cdk2,Foxo3
PMID:31544708	(2020) Telomerase Biology Associations Offer Keys to Cancer and Aging Therapeutics.	3	34	2.33	0.0007	10090.ENSMUSP00000000188,10090.ENSMUSP00000028071,10090.ENSMUSP00000080419	Ccnd2,Bmi1,Ezh2
PMID:31874374	(2020) Intermittent Versus Continuous Dosing of MAPK Inhibitors in the Treatment of BRAF-Mutated Melanoma.	3	34	2.33	0.0007	10090.ENSMUSP00000000188,10090.ENSMUSP00000003115,10090.ENSMUSP00000026416	Ccnd2,Cdkn1b,Cdk2
PMID:33270665	(2020) Patient-derived and artificial ascites have minor effects on MeT-5A mesothelial cells and do not facilitate ovarian cancer cell adhesion.	3	34	2.33	0.0007	10090.ENSMUSP00000000188,10090.ENSMUSP00000003115,10090.ENSMUSP00000026416	Ccnd2,Cdkn1b,Cdk2
PMID:30602726	(2019) Chromatin regulatory mechanisms and therapeutic opportunities in cancer.	3	34	2.33	0.0007	10090.ENSMUSP00000020991,10090.ENSMUSP00000028071,10090.ENSMUSP00000080419	Dnmt3a,Bmi1,Ezh2
PMID:30723835	(2019) The microRNA and the perspectives of miR-302.	3	34	2.33	0.0007	10090.ENSMUSP00000023673,10090.ENSMUSP00000026416,10090.ENSMUSP00000028071	Runx1,Cdk2,Bmi1
PMID:31715002	(2019) Next-generation disease modeling with direct conversion: a new path to old neurons.	3	34	2.33	0.0007	10090.ENSMUSP00000026416,10090.ENSMUSP00000050683,10090.ENSMUSP00000080419	Cdk2,Foxo3,Ezh2
PMID:27718235	(2017) The soluble cytoplasmic tail of CD45 (ct-CD45) in human plasma contributes to keep T cells in a quiescent state.	3	34	2.33	0.0007	10090.ENSMUSP00000000188,10090.ENSMUSP00000003115,10090.ENSMUSP00000026416	Ccnd2,Cdkn1b,Cdk2
PMID:27918975	(2017) Epigenetic control of beta-cell function and failure.	3	34	2.33	0.0007	10090.ENSMUSP00000020991,10090.ENSMUSP00000028071,10090.ENSMUSP00000080419	Dnmt3a,Bmi1,Ezh2
PMID:27991597	(2016) Sirt1 regulates glial progenitor proliferation and regeneration in white matter after neonatal brain injury.	3	34	2.33	0.0007	10090.ENSMUSP00000003115,10090.ENSMUSP00000026416,10090.ENSMUSP00000050683	Cdkn1b,Cdk2,Foxo3
PMID:24931168	(2015) Epigenetic mechanisms of tumorigenicity manifesting in stem cells.	3	34	2.33	0.0007	10090.ENSMUSP00000020991,10090.ENSMUSP00000028071,10090.ENSMUSP00000080419	Dnmt3a,Bmi1,Ezh2
PMID:26244872	(2015) Jak3, STAT3, and STAT5 inhibit expression of miR-22, a novel tumor suppressor microRNA, in cutaneous T-Cell lymphoma.	3	34	2.33	0.0007	10090.ENSMUSP00000000188,10090.ENSMUSP00000026416,10090.ENSMUSP00000080419	Ccnd2,Cdk2,Ezh2
PMID:26450753	(2015) Preclinical activity of the novel B-cell-specific Moloney murine leukemia virus integration site 1 inhibitor PTC-209 in acute myeloid leukemia: Implications for leukemia therapy.	3	34	2.33	0.0007	10090.ENSMUSP00000026416,10090.ENSMUSP00000028071,10090.ENSMUSP00000050683	Cdk2,Bmi1,Foxo3
PMID:23539597	(2013) Epigenetic reprogramming in cancer.	3	34	2.33	0.0007	10090.ENSMUSP00000020991,10090.ENSMUSP00000028071,10090.ENSMUSP00000080419	Dnmt3a,Bmi1,Ezh2
PMID:23880067	(2013) Genomics of lymphoid malignancies reveal major activation pathways in lymphocytes.	3	34	2.33	0.0007	10090.ENSMUSP00000020991,10090.ENSMUSP00000028071,10090.ENSMUSP00000080419	Dnmt3a,Bmi1,Ezh2
PMID:22394561	(2012) Akt and ERK control the proliferative response of mammary epithelial cells to the growth factors IGF-1 and EGF through the cell cycle inhibitor p57Kip2.	3	34	2.33	0.0007	10090.ENSMUSP00000003115,10090.ENSMUSP00000050683,10090.ENSMUSP00000080419	Cdkn1b,Foxo3,Ezh2
PMID:23079655	(2012) The requirement for cyclin D function in tumor maintenance.	3	34	2.33	0.0007	10090.ENSMUSP00000000188,10090.ENSMUSP00000003115,10090.ENSMUSP00000026416	Ccnd2,Cdkn1b,Cdk2
PMID:23109711	(2012) Subnuclear cyclin D3 compartments and the coordinated regulation of proliferation and immunoglobulin variable gene repression.	3	34	2.33	0.0007	10090.ENSMUSP00000000188,10090.ENSMUSP00000003115,10090.ENSMUSP00000026416	Ccnd2,Cdkn1b,Cdk2
PMID:21931533	(2011) CD81 is essential for the re-entry of hematopoietic stem cells to quiescence following stress-induced proliferation via deactivation of the Akt pathway.	3	34	2.33	0.0007	10090.ENSMUSP00000003115,10090.ENSMUSP00000026416,10090.ENSMUSP00000050683	Cdkn1b,Cdk2,Foxo3
PMID:20351400	(2010) Impact papers on aging in 2009.	3	34	2.33	0.0007	10090.ENSMUSP00000028071,10090.ENSMUSP00000050683,10090.ENSMUSP00000080419	Bmi1,Foxo3,Ezh2
PMID:15598350	(2004) Production of soluble mammalian proteins in Escherichia coli: identification of protein features that correlate with successful expression.	3	34	2.33	0.0007	10090.ENSMUSP00000000188,10090.ENSMUSP00000003115,10090.ENSMUSP00000026416	Ccnd2,Cdkn1b,Cdk2
PMID:33803266	(2021) ANO1 Expression Orchestrates p27Kip1MCL1-Mediated Signaling in Head and Neck Squamous Cell Carcinoma.	3	35	2.32	0.00073	10090.ENSMUSP00000003115,10090.ENSMUSP00000026416,10090.ENSMUSP00000028071	Cdkn1b,Cdk2,Bmi1
PMID:33860799	(2021) Non-coding RNA in cancer.	3	35	2.32	0.00073	10090.ENSMUSP00000026416,10090.ENSMUSP00000050683,10090.ENSMUSP00000080419	Cdk2,Foxo3,Ezh2
PMID:31896782	(2020) The clinical mutatome of core binding factor leukemia.	3	35	2.32	0.00073	10090.ENSMUSP00000000188,10090.ENSMUSP00000020991,10090.ENSMUSP00000080419	Ccnd2,Dnmt3a,Ezh2
PMID:32318568	(2020) Interaction Between Neurogenic Stimuli and the Gene Network Controlling the Activation of Stem Cells of the Adult Neurogenic Niches, in Physiological and Pathological Conditions.	3	35	2.32	0.00073	10090.ENSMUSP00000000188,10090.ENSMUSP00000003115,10090.ENSMUSP00000050683	Ccnd2,Cdkn1b,Foxo3
PMID:32365599	(2020) Digital PCR: A Reliable Tool for Analyzing and Monitoring Hematologic Malignancies.	3	35	2.32	0.00073	10090.ENSMUSP00000020991,10090.ENSMUSP00000023673,10090.ENSMUSP00000080419	Dnmt3a,Runx1,Ezh2
PMID:32512912	(2020) The Expression, Functions and Mechanisms of Circular RNAs in Gynecological Cancers.	3	35	2.32	0.00073	10090.ENSMUSP00000026416,10090.ENSMUSP00000028071,10090.ENSMUSP00000050683	Cdk2,Bmi1,Foxo3
PMID:31572684	(2019) Long Non-coding RNAs as Functional and Structural Chromatin Modulators in Acute Myeloid Leukemia.	3	35	2.32	0.00073	10090.ENSMUSP00000003115,10090.ENSMUSP00000020991,10090.ENSMUSP00000080419	Cdkn1b,Dnmt3a,Ezh2
PMID:30333755	(2018) A Novel Dnmt3a1 Transcript Inhibits Adipogenesis.	3	35	2.32	0.00073	10090.ENSMUSP00000000188,10090.ENSMUSP00000003115,10090.ENSMUSP00000050683	Ccnd2,Cdkn1b,Foxo3
PMID:30370255	(2018) PIM Kinase as an Executional Target in Cancer.	3	35	2.32	0.00073	10090.ENSMUSP00000003115,10090.ENSMUSP00000026416,10090.ENSMUSP00000050683	Cdkn1b,Cdk2,Foxo3
PMID:28747406	(2017) lncRNAs in development and disease: from functions to mechanisms.	3	35	2.32	0.00073	10090.ENSMUSP00000003115,10090.ENSMUSP00000028071,10090.ENSMUSP00000080419	Cdkn1b,Bmi1,Ezh2
PMID:27138566	(2016) The anti-hypertensive drug prazosin inhibits glioblastoma growth via the PKCdelta-dependent inhibition of the AKT pathway.	3	35	2.32	0.00073	10090.ENSMUSP00000000188,10090.ENSMUSP00000026416,10090.ENSMUSP00000028071	Ccnd2,Cdk2,Bmi1
PMID:27692431	(2016) The Chromatin Landscape of Cellular Senescence.	3	35	2.32	0.00073	10090.ENSMUSP00000000188,10090.ENSMUSP00000028071,10090.ENSMUSP00000080419	Ccnd2,Bmi1,Ezh2
PMID:25619437	(2015) Age- and pregnancy-associated DNA methylation changes in mammary epithelial cells.	3	35	2.32	0.00073	10090.ENSMUSP00000003115,10090.ENSMUSP00000020991,10090.ENSMUSP00000080419	Cdkn1b,Dnmt3a,Ezh2
PMID:25811841	(2015) Signals of Ezh2, Src, and Akt Involve in myostatin-Pax7 pathways regulating the myogenic fate determination during the sheep myoblast proliferation and differentiation.	3	35	2.32	0.00073	10090.ENSMUSP00000026416,10090.ENSMUSP00000028071,10090.ENSMUSP00000080419	Cdk2,Bmi1,Ezh2
PMID:29765834	(2015) Control of the Cell Cycle in Adult Neurogenesis and its Relation with Physical Exercise.	3	35	2.32	0.00073	10090.ENSMUSP00000000188,10090.ENSMUSP00000003115,10090.ENSMUSP00000026416	Ccnd2,Cdkn1b,Cdk2
PMID:22552993	(2013) The abbreviated pluripotent cell cycle.	3	35	2.32	0.00073	10090.ENSMUSP00000003115,10090.ENSMUSP00000023673,10090.ENSMUSP00000026416	Cdkn1b,Runx1,Cdk2
PMID:23289056	(2011) Matters of life and death: the role of chromatin remodeling proteins in retinal neuron survival.	3	35	2.32	0.00073	10090.ENSMUSP00000020991,10090.ENSMUSP00000028071,10090.ENSMUSP00000080419	Dnmt3a,Bmi1,Ezh2
PMID:19325522	(2009) Selenium as an essential micronutrient: roles in cell cycle and apoptosis.	3	35	2.32	0.00073	10090.ENSMUSP00000000188,10090.ENSMUSP00000003115,10090.ENSMUSP00000026416	Ccnd2,Cdkn1b,Cdk2
PMID:19379145	(2009) Slow and steady is the key to beta-cell replication.	3	35	2.32	0.00073	10090.ENSMUSP00000000188,10090.ENSMUSP00000003115,10090.ENSMUSP00000026416	Ccnd2,Cdkn1b,Cdk2
PMID:18991571	(2008) Luteolin, a flavonoid with potential for cancer prevention and therapy.	3	35	2.32	0.00073	10090.ENSMUSP00000003115,10090.ENSMUSP00000026416,10090.ENSMUSP00000050683	Cdkn1b,Cdk2,Foxo3
PMID:34466035	(2021) Biogenesis, Functions, and Role of CircRNAs in Lung Cancer.	3	36	2.31	0.00077	10090.ENSMUSP00000026416,10090.ENSMUSP00000050683,10090.ENSMUSP00000080419	Cdk2,Foxo3,Ezh2
PMID:34815715	(2021) Identification of Prognostic Biomarkers Among FAM83 Family Genes in Human Ovarian Cancer Through Bioinformatic Analysis and Experimental Verification.	3	36	2.31	0.00077	10090.ENSMUSP00000000188,10090.ENSMUSP00000003115,10090.ENSMUSP00000026416	Ccnd2,Cdkn1b,Cdk2
PMID:35178361	(2021) Identification of Novel Insertions and Deletions in Haematopoietic StemProgenitor Cells in de novo Myelodysplastic Syndromes.	3	36	2.31	0.00077	10090.ENSMUSP00000020991,10090.ENSMUSP00000023673,10090.ENSMUSP00000080419	Dnmt3a,Runx1,Ezh2
PMID:30940846	(2019) Insertional mutagenesis using the Sleeping Beauty transposon system identifies drivers of erythroleukemia in mice.	3	36	2.31	0.00077	10090.ENSMUSP00000000188,10090.ENSMUSP00000023673,10090.ENSMUSP00000026416	Ccnd2,Runx1,Cdk2
PMID:29425509	(2018) Polycomb Group Protein YY1 Is an Essential Regulator of Hematopoietic Stem Cell Quiescence.	3	36	2.31	0.00077	10090.ENSMUSP00000023673,10090.ENSMUSP00000028071,10090.ENSMUSP00000080419	Runx1,Bmi1,Ezh2
PMID:30301146	(2018) Molecular Targets Modulated by Fangchinoline in Tumor Cells and Preclinical Models.	3	36	2.31	0.00077	10090.ENSMUSP00000000188,10090.ENSMUSP00000003115,10090.ENSMUSP00000026416	Ccnd2,Cdkn1b,Cdk2
PMID:25650089	(2015) Mutated Ptpn11 alters leukemic stem cell frequency and reduces the sensitivity of acute myeloid leukemia cells to Mcl1 inhibition.	3	36	2.31	0.00077	10090.ENSMUSP00000020991,10090.ENSMUSP00000023673,10090.ENSMUSP00000080419	Dnmt3a,Runx1,Ezh2
PMID:25728381	(2015) Contribution of B-1a cells to systemic lupus erythematosus in the NZM2410 mouse model.	3	36	2.31	0.00077	10090.ENSMUSP00000000188,10090.ENSMUSP00000003115,10090.ENSMUSP00000026416	Ccnd2,Cdkn1b,Cdk2
PMID:23436997	(2013) Induction of p16(INK4a) is the major barrier to proliferation when Epstein-Barr virus (EBV) transforms primary B cells into lymphoblastoid cell lines.	3	36	2.31	0.00077	10090.ENSMUSP00000000188,10090.ENSMUSP00000028071,10090.ENSMUSP00000080419	Ccnd2,Bmi1,Ezh2
PMID:24348521	(2013) Disruption of the expression and function of microRNAs in lung cancer as a result of epigenetic changes.	3	36	2.31	0.00077	10090.ENSMUSP00000020991,10090.ENSMUSP00000028071,10090.ENSMUSP00000080419	Dnmt3a,Bmi1,Ezh2
PMID:22642576	(2012) Co-ordination of cell cycle and differentiation in the developing nervous system.	3	36	2.31	0.00077	10090.ENSMUSP00000000188,10090.ENSMUSP00000003115,10090.ENSMUSP00000026416	Ccnd2,Cdkn1b,Cdk2
PMID:21505102	(2011) Common and overlapping oncogenic pathways contribute to the evolution of acute myeloid leukemias.	3	36	2.31	0.00077	10090.ENSMUSP00000023673,10090.ENSMUSP00000028071,10090.ENSMUSP00000050683	Runx1,Bmi1,Foxo3
PMID:20574455	(2010) Critical molecular pathways in cancer stem cells of chronic myeloid leukemia.	3	36	2.31	0.00077	10090.ENSMUSP00000000188,10090.ENSMUSP00000026416,10090.ENSMUSP00000050683	Ccnd2,Cdk2,Foxo3
PMID:33080932	(2020) DNA Methylation Clusters and Their Relation to Cytogenetic Features in Pediatric AML.	4	168	1.77	0.00078	10090.ENSMUSP00000020991,10090.ENSMUSP00000026416,10090.ENSMUSP00000050683,10090.ENSMUSP00000080419	Dnmt3a,Cdk2,Foxo3,Ezh2
PMID:34394124	(2021) Lineage Reprogramming of Effector Regulatory T Cells in Cancer.	3	37	2.3	0.00082	10090.ENSMUSP00000020991,10090.ENSMUSP00000050683,10090.ENSMUSP00000080419	Dnmt3a,Foxo3,Ezh2
PMID:34489646	(2021) Research Progress on the Mechanism of Cochlear Hair Cell Regeneration.	3	37	2.3	0.00082	10090.ENSMUSP00000003115,10090.ENSMUSP00000026416,10090.ENSMUSP00000028071	Cdkn1b,Cdk2,Bmi1
PMID:34551306	(2021) Enhancer recruitment of transcription repressors RUNX1 and TLE3 by mis-expressed FOXC1 blocks differentiation in acute myeloid leukemia.	3	37	2.3	0.00082	10090.ENSMUSP00000020991,10090.ENSMUSP00000050683,10090.ENSMUSP00000080419	Dnmt3a,Foxo3,Ezh2
PMID:33072570	(2020) LncRNA-BLACAT1 Facilitates Proliferation, Migration and Aerobic Glycolysis of Pancreatic Cancer Cells by Repressing CDKN1C via EZH2-Induced H3K27me3.	3	37	2.3	0.00082	10090.ENSMUSP00000020991,10090.ENSMUSP00000026416,10090.ENSMUSP00000080419	Dnmt3a,Cdk2,Ezh2
PMID:33447052	(2020) Mechanisms and Functions of MiR-200 Family in Hepatocellular Carcinoma.	3	37	2.3	0.00082	10090.ENSMUSP00000020991,10090.ENSMUSP00000028071,10090.ENSMUSP00000080419	Dnmt3a,Bmi1,Ezh2
PMID:30899440	(2019) A targeted genomic alteration analysis predicts survival of melanoma patients under BRAF inhibitors.	3	37	2.3	0.00082	10090.ENSMUSP00000000188,10090.ENSMUSP00000003115,10090.ENSMUSP00000026416	Ccnd2,Cdkn1b,Cdk2
PMID:29431698	(2018) MEF2C Phosphorylation Is Required for Chemotherapy Resistance in Acute Myeloid Leukemia.	3	37	2.3	0.00082	10090.ENSMUSP00000020991,10090.ENSMUSP00000023673,10090.ENSMUSP00000050683	Dnmt3a,Runx1,Foxo3
PMID:29751067	(2018) Clonal expansion and myeloid leukemia progression modeled by multiplex gene editing of murine hematopoietic progenitor cells.	3	37	2.3	0.00082	10090.ENSMUSP00000020991,10090.ENSMUSP00000023673,10090.ENSMUSP00000080419	Dnmt3a,Runx1,Ezh2
PMID:30487290	(2018) Ezh2 inhibition in Kras-driven lung cancer amplifies inflammation and associated vulnerabilities.	3	37	2.3	0.00082	10090.ENSMUSP00000000188,10090.ENSMUSP00000028071,10090.ENSMUSP00000080419	Ccnd2,Bmi1,Ezh2
PMID:28698860	(2017) Genomic Profiling of Chronic Myelogenous Leukemia: Basic and Clinical Approach.	3	37	2.3	0.00082	10090.ENSMUSP00000020991,10090.ENSMUSP00000050683,10090.ENSMUSP00000080419	Dnmt3a,Foxo3,Ezh2
PMID:26689127	(2016) The Yin and Yang of Chromatin Dynamics In Stem Cell Fate Selection.	3	37	2.3	0.00082	10090.ENSMUSP00000020991,10090.ENSMUSP00000028071,10090.ENSMUSP00000080419	Dnmt3a,Bmi1,Ezh2
PMID:27153245	(2016) Growth Arrest-Specific 6 (GAS6) Promotes Prostate Cancer Survival by G1 ArrestS Phase Delay and Inhibition of Apoptosis During Chemotherapy in Bone Marrow.	3	37	2.3	0.00082	10090.ENSMUSP00000003115,10090.ENSMUSP00000026416,10090.ENSMUSP00000050683	Cdkn1b,Cdk2,Foxo3
PMID:25832544	(2015) FOXO3: A Major Gene for Human Longevity--A Mini-Review.	3	37	2.3	0.00082	10090.ENSMUSP00000003115,10090.ENSMUSP00000026416,10090.ENSMUSP00000050683	Cdkn1b,Cdk2,Foxo3
PMID:26367798	(2015) Transcriptional plasticity promotes primary and acquired resistance to BET inhibition.	3	37	2.3	0.00082	10090.ENSMUSP00000000188,10090.ENSMUSP00000020991,10090.ENSMUSP00000080419	Ccnd2,Dnmt3a,Ezh2
PMID:25189209	(2014) A transcriptional mechanism integrating inputs from extracellular signals to activate hippocampal stem cells.	3	37	2.3	0.00082	10090.ENSMUSP00000000188,10090.ENSMUSP00000023673,10090.ENSMUSP00000050683	Ccnd2,Runx1,Foxo3
PMID:24358021	(2013) Polycomb protein SCML2 regulates the cell cycle by binding and modulating CDKCYCLINp21 complexes.	3	37	2.3	0.00082	10090.ENSMUSP00000026416,10090.ENSMUSP00000028071,10090.ENSMUSP00000080419	Cdk2,Bmi1,Ezh2
PMID:22109824	(2012) Preclinical validation of AR42, a novel histone deacetylase inhibitor, as treatment for vestibular schwannomas.	3	37	2.3	0.00082	10090.ENSMUSP00000003115,10090.ENSMUSP00000026416,10090.ENSMUSP00000050683	Cdkn1b,Cdk2,Foxo3
PMID:22928011	(2012) XB130 mediates cancer cell proliferation and survival through multiple signaling events downstream of Akt.	3	37	2.3	0.00082	10090.ENSMUSP00000003115,10090.ENSMUSP00000026416,10090.ENSMUSP00000050683	Cdkn1b,Cdk2,Foxo3
PMID:19660870	(2009) Harnessing the fruits of nature for the development of multi-targeted cancer therapeutics.	3	37	2.3	0.00082	10090.ENSMUSP00000003115,10090.ENSMUSP00000026416,10090.ENSMUSP00000050683	Cdkn1b,Cdk2,Foxo3
PMID:30813354	(2019) Emerging Therapies for Acute Myelogenus Leukemia Patients Targeting Apoptosis and Mitochondrial Metabolism.	4	173	1.75	0.00085	10090.ENSMUSP00000000188,10090.ENSMUSP00000020991,10090.ENSMUSP00000050683,10090.ENSMUSP00000080419	Ccnd2,Dnmt3a,Foxo3,Ezh2
PMID:33477469	(2021) CDK46 Inhibitor Treatments in Patients with Hormone Receptor Positive, Her2 Negative Advanced Breast Cancer: Potential Molecular Mechanisms, Clinical Implications and Future Perspectives.	3	38	2.29	0.00086	10090.ENSMUSP00000000188,10090.ENSMUSP00000003115,10090.ENSMUSP00000026416	Ccnd2,Cdkn1b,Cdk2
PMID:33668203	(2021) The Implications of ncRNAs in the Development of Human Diseases.	3	38	2.29	0.00086	10090.ENSMUSP00000026416,10090.ENSMUSP00000050683,10090.ENSMUSP00000080419	Cdk2,Foxo3,Ezh2
PMID:34681809	(2021) The Role of MAPK31 and AKT in the Acquisition of High Meiotic and Developmental Competence of Porcine Oocytes Cultured In Vitro in FLI Medium.	3	38	2.29	0.00086	10090.ENSMUSP00000000188,10090.ENSMUSP00000003115,10090.ENSMUSP00000050683	Ccnd2,Cdkn1b,Foxo3
PMID:34722267	(2021) Runt-Related Transcription Factor 3 Promotes Acute Myeloid Leukemia Progression.	3	38	2.29	0.00086	10090.ENSMUSP00000020991,10090.ENSMUSP00000023673,10090.ENSMUSP00000026416	Dnmt3a,Runx1,Cdk2
PMID:34946938	(2021) The Connection between MicroRNAs and Oral Cancer Pathogenesis: Emerging Biomarkers in Oral Cancer Management.	3	38	2.29	0.00086	10090.ENSMUSP00000003115,10090.ENSMUSP00000028071,10090.ENSMUSP00000139365	Cdkn1b,Bmi1,Tcf12
PMID:32019064	(2020) The Non-Coding RNA Landscape of Plasma Cell Dyscrasias.	3	38	2.29	0.00086	10090.ENSMUSP00000003115,10090.ENSMUSP00000020991,10090.ENSMUSP00000080419	Cdkn1b,Dnmt3a,Ezh2
PMID:32859092	(2020) Isocitrate Dehydrogenase Mutations in Myelodysplastic Syndromes and in Acute Myeloid Leukemias.	3	38	2.29	0.00086	10090.ENSMUSP00000020991,10090.ENSMUSP00000023673,10090.ENSMUSP00000080419	Dnmt3a,Runx1,Ezh2
PMID:31412632	(2019) Circular RNA Regulation of Myogenesis.	3	38	2.29	0.00086	10090.ENSMUSP00000000188,10090.ENSMUSP00000026416,10090.ENSMUSP00000050683	Ccnd2,Cdk2,Foxo3
PMID:29288704	(2018) The mirn23a and mirn23b microrna clusters are necessary for proper hematopoietic progenitor cell production and differentiation.	3	38	2.29	0.00086	10090.ENSMUSP00000020991,10090.ENSMUSP00000028071,10090.ENSMUSP00000050683	Dnmt3a,Bmi1,Foxo3
PMID:30332834	(2018) Targeting Oncogenic Signaling in Mutant FLT3 Acute Myeloid Leukemia: The Path to Least Resistance.	3	38	2.29	0.00086	10090.ENSMUSP00000020991,10090.ENSMUSP00000023673,10090.ENSMUSP00000028071	Dnmt3a,Runx1,Bmi1
PMID:29375320	(2017) Systematic Analysis of mRNA and miRNA Expression of 3D-Cultured Neural Stem Cells (NSCs) in Spaceflight.	3	38	2.29	0.00086	10090.ENSMUSP00000000188,10090.ENSMUSP00000028071,10090.ENSMUSP00000080419	Ccnd2,Bmi1,Ezh2
PMID:29765859	(2017) miRNA-Mediated Regulation of Adult Hippocampal Neurogenesis; Implications for Epilepsy.	3	38	2.29	0.00086	10090.ENSMUSP00000000188,10090.ENSMUSP00000050683,10090.ENSMUSP00000080419	Ccnd2,Foxo3,Ezh2
PMID:26872811	(2016) Dietary components as epigenetic-regulating agents against cancer.	3	38	2.29	0.00086	10090.ENSMUSP00000020991,10090.ENSMUSP00000028071,10090.ENSMUSP00000050683	Dnmt3a,Bmi1,Foxo3
PMID:27521306	(2016) Prognosis of Primary Myelofibrosis in the Genomic Era.	3	38	2.29	0.00086	10090.ENSMUSP00000020991,10090.ENSMUSP00000080419,10090.ENSMUSP00000139365	Dnmt3a,Ezh2,Tcf12
PMID:24857747	(2015) Functional interactions among members of the MAX and MLX transcriptional network during oncogenesis.	3	38	2.29	0.00086	10090.ENSMUSP00000000188,10090.ENSMUSP00000003115,10090.ENSMUSP00000026416	Ccnd2,Cdkn1b,Cdk2
PMID:26385962	(2015) ERG promotes the maintenance of hematopoietic stem cells by restricting their differentiation.	3	38	2.29	0.00086	10090.ENSMUSP00000020991,10090.ENSMUSP00000023673,10090.ENSMUSP00000028071	Dnmt3a,Runx1,Bmi1
PMID:25330112	(2014) Suppression of Foxo1 activity and down-modulation of CD62L (L-selectin) in HIV-1 infected resting CD4 T cells.	3	38	2.29	0.00086	10090.ENSMUSP00000000188,10090.ENSMUSP00000026416,10090.ENSMUSP00000050683	Ccnd2,Cdk2,Foxo3
PMID:23725655	(2013) New effector functions and regulatory mechanisms of BCL6 in normal and malignant lymphocytes.	3	38	2.29	0.00086	10090.ENSMUSP00000000188,10090.ENSMUSP00000028071,10090.ENSMUSP00000050683	Ccnd2,Bmi1,Foxo3
PMID:23988911	(2013) p27kip1 maintains a subset of leukemia stem cells in the quiescent state in murine MLL-leukemia.	3	38	2.29	0.00086	10090.ENSMUSP00000003115,10090.ENSMUSP00000023673,10090.ENSMUSP00000026416	Cdkn1b,Runx1,Cdk2
PMID:22234702	(2012) Epigenetic modifications in cardiovascular disease.	3	38	2.29	0.00086	10090.ENSMUSP00000020991,10090.ENSMUSP00000050683,10090.ENSMUSP00000080419	Dnmt3a,Foxo3,Ezh2
PMID:22896639	(2012) Cyclin-dependent kinase inhibitor Cdkn2c deficiency promotes B1a cell expansion and autoimmunity in a mouse model of lupus.	3	38	2.29	0.00086	10090.ENSMUSP00000000188,10090.ENSMUSP00000003115,10090.ENSMUSP00000026416	Ccnd2,Cdkn1b,Cdk2
PMID:22932665	(2012) Superior efficacy of a combined epigenetic therapy against human mantle cell lymphoma cells.	3	38	2.29	0.00086	10090.ENSMUSP00000020991,10090.ENSMUSP00000028071,10090.ENSMUSP00000080419	Dnmt3a,Bmi1,Ezh2
PMID:23136201	(2012) Cyclin-dependent kinase 2 controls peripheral immune tolerance.	3	38	2.29	0.00086	10090.ENSMUSP00000003115,10090.ENSMUSP00000026416,10090.ENSMUSP00000080419	Cdkn1b,Cdk2,Ezh2
PMID:19540281	(2009) Oncogenic activities of human papillomaviruses.	3	38	2.29	0.00086	10090.ENSMUSP00000003115,10090.ENSMUSP00000026416,10090.ENSMUSP00000080419	Cdkn1b,Cdk2,Ezh2
PMID:20155624	(2009) Review: green tea polyphenols in chemoprevention of prostate cancer: preclinical and clinical studies.	3	38	2.29	0.00086	10090.ENSMUSP00000000188,10090.ENSMUSP00000003115,10090.ENSMUSP00000026416	Ccnd2,Cdkn1b,Cdk2
PMID:10662779	(2000) Differential regulation of p27(Kip1) expression by mitogenic and hypertrophic factors: Involvement of transcriptional and posttranscriptional mechanisms.	3	38	2.29	0.00086	10090.ENSMUSP00000000188,10090.ENSMUSP00000003115,10090.ENSMUSP00000026416	Ccnd2,Cdkn1b,Cdk2
PMID:34947882	(2021) Mitochondria and Their Relationship with Common Genetic Abnormalities in Hematologic Malignancies.	4	176	1.75	0.00088	10090.ENSMUSP00000000188,10090.ENSMUSP00000020991,10090.ENSMUSP00000050683,10090.ENSMUSP00000080419	Ccnd2,Dnmt3a,Foxo3,Ezh2
PMID:32807789	(2020) Identifying proteins bound to native mitotic ESC chromosomes reveals chromatin repressors are important for compaction.	3	39	2.28	0.0009	10090.ENSMUSP00000020991,10090.ENSMUSP00000028071,10090.ENSMUSP00000080419	Dnmt3a,Bmi1,Ezh2
PMID:32899866	(2020) Targeting Cell Cycle in Breast Cancer: CDK46 Inhibitors.	3	39	2.28	0.0009	10090.ENSMUSP00000000188,10090.ENSMUSP00000003115,10090.ENSMUSP00000026416	Ccnd2,Cdkn1b,Cdk2
PMID:33003565	(2020) Retinoblastoma Tumor Suppressor Protein Roles in Epigenetic Regulation.	3	39	2.28	0.0009	10090.ENSMUSP00000020991,10090.ENSMUSP00000026416,10090.ENSMUSP00000080419	Dnmt3a,Cdk2,Ezh2
PMID:33007840	(2020) Radio-Resistance and DNA Repair in Pediatric Diffuse Midline Gliomas.	3	39	2.28	0.0009	10090.ENSMUSP00000000188,10090.ENSMUSP00000028071,10090.ENSMUSP00000080419	Ccnd2,Bmi1,Ezh2
PMID:31462218	(2019) Human embryonic stem cells display a pronounced sensitivity to the cyclin dependent kinase inhibitor Roscovitine.	3	39	2.28	0.0009	10090.ENSMUSP00000000188,10090.ENSMUSP00000003115,10090.ENSMUSP00000026416	Ccnd2,Cdkn1b,Cdk2
PMID:31930281	(2019) DNA replication stress: oncogenes in the spotlight.	3	39	2.28	0.0009	10090.ENSMUSP00000000188,10090.ENSMUSP00000003115,10090.ENSMUSP00000026416	Ccnd2,Cdkn1b,Cdk2
PMID:29977456	(2018) Anticancer Activity of Sulforaphane: The Epigenetic Mechanisms and the Nrf2 Signaling Pathway.	3	39	2.28	0.0009	10090.ENSMUSP00000000188,10090.ENSMUSP00000020991,10090.ENSMUSP00000028071	Ccnd2,Dnmt3a,Bmi1
PMID:29989099	(2018) Non-coding RNA-linked epigenetic regulation in cardiac hypertrophy.	3	39	2.28	0.0009	10090.ENSMUSP00000020991,10090.ENSMUSP00000050683,10090.ENSMUSP00000080419	Dnmt3a,Foxo3,Ezh2
PMID:30558676	(2018) The ruxolitinib effect: understanding how molecular pathogenesis and epigenetic dysregulation impact therapeutic efficacy in myeloproliferative neoplasms.	3	39	2.28	0.0009	10090.ENSMUSP00000020991,10090.ENSMUSP00000050683,10090.ENSMUSP00000080419	Dnmt3a,Foxo3,Ezh2
PMID:28915708	(2017) Targeting metabolism and AMP-activated kinase with metformin to sensitize non-small cell lung cancer (NSCLC) to cytotoxic therapy: translational biology and rationale for current clinical trials.	3	39	2.28	0.0009	10090.ENSMUSP00000003115,10090.ENSMUSP00000026416,10090.ENSMUSP00000050683	Cdkn1b,Cdk2,Foxo3
PMID:29160853	(2017) Therapeutic Strategies against Epstein-Barr Virus-Associated Cancers Using Proteasome Inhibitors.	3	39	2.28	0.0009	10090.ENSMUSP00000000188,10090.ENSMUSP00000003115,10090.ENSMUSP00000026416	Ccnd2,Cdkn1b,Cdk2
PMID:27050099	(2016) N-Myc Drives Neuroendocrine Prostate Cancer Initiated from Human Prostate Epithelial Cells.	3	39	2.28	0.0009	10090.ENSMUSP00000026416,10090.ENSMUSP00000028071,10090.ENSMUSP00000080419	Cdk2,Bmi1,Ezh2
PMID:27513743	(2016) Chronic Inhibition of STAT3STAT5 in Treatment-Resistant Human Breast Cancer Cell Subtypes: Convergence on the ROSSUMO Pathway and Its Effects on xCT Expression and System xc- Activity.	3	39	2.28	0.0009	10090.ENSMUSP00000000188,10090.ENSMUSP00000003115,10090.ENSMUSP00000020991	Ccnd2,Cdkn1b,Dnmt3a
PMID:25862579	(2015) Genetic and epigenetic alterations in hepatitis B virus-associated hepatocellular carcinoma.	3	39	2.28	0.0009	10090.ENSMUSP00000003115,10090.ENSMUSP00000026416,10090.ENSMUSP00000080419	Cdkn1b,Cdk2,Ezh2
PMID:24373928	(2014) Clonal-level responses of functionally distinct hematopoietic stem cells to trophic factors.	3	39	2.28	0.0009	10090.ENSMUSP00000020991,10090.ENSMUSP00000023673,10090.ENSMUSP00000028071	Dnmt3a,Runx1,Bmi1
PMID:23466879	(2013) Caffeic Acid phenethyl ester as a potential treatment for advanced prostate cancer targeting akt signaling.	3	39	2.28	0.0009	10090.ENSMUSP00000003115,10090.ENSMUSP00000026416,10090.ENSMUSP00000050683	Cdkn1b,Cdk2,Foxo3
PMID:23591839	(2013) The importance of the PI3KAKTMTOR pathway in the progression of ovarian cancer.	3	39	2.28	0.0009	10090.ENSMUSP00000000188,10090.ENSMUSP00000003115,10090.ENSMUSP00000026416	Ccnd2,Cdkn1b,Cdk2
PMID:23989608	(2013) Oxidative stress and epigenetic regulation in ageing and age-related diseases.	3	39	2.28	0.0009	10090.ENSMUSP00000028071,10090.ENSMUSP00000050683,10090.ENSMUSP00000080419	Bmi1,Foxo3,Ezh2
PMID:24068937	(2013) Modulation of enhancer looping and differential gene targeting by Epstein-Barr virus transcription factors directs cellular reprogramming.	3	39	2.28	0.0009	10090.ENSMUSP00000000188,10090.ENSMUSP00000080419,10090.ENSMUSP00000139365	Ccnd2,Ezh2,Tcf12
PMID:22649419	(2012) Epigenetics modifications and therapeutic prospects in human thyroid cancer.	3	39	2.28	0.0009	10090.ENSMUSP00000003115,10090.ENSMUSP00000020991,10090.ENSMUSP00000080419	Cdkn1b,Dnmt3a,Ezh2
PMID:18790444	(2008) Adoptive T-cell immunotherapy of chronic lymphocytic leukaemia.	3	39	2.28	0.0009	10090.ENSMUSP00000003115,10090.ENSMUSP00000028071,10090.ENSMUSP00000080419	Cdkn1b,Bmi1,Ezh2
PMID:33608276	(2021) Patient-tailored design for selective co-inhibition of leukemic cell subpopulations.	3	40	2.26	0.00094	10090.ENSMUSP00000000188,10090.ENSMUSP00000020991,10090.ENSMUSP00000026416	Ccnd2,Dnmt3a,Cdk2
PMID:33922567	(2021) Targeted Therapies for Multiple Myeloma.	3	40	2.26	0.00094	10090.ENSMUSP00000000188,10090.ENSMUSP00000020991,10090.ENSMUSP00000080419	Ccnd2,Dnmt3a,Ezh2
PMID:33941777	(2021) Cancer of unknown primary stem-like cells model multi-organ metastasis and unveil liability to MEK inhibition.	3	40	2.26	0.00094	10090.ENSMUSP00000003115,10090.ENSMUSP00000028071,10090.ENSMUSP00000080419	Cdkn1b,Bmi1,Ezh2
PMID:34796200	(2021) The Fate Status of Stem Cells in Diabetes and its Role in the Occurrence of Diabetic Complications.	3	40	2.26	0.00094	10090.ENSMUSP00000003115,10090.ENSMUSP00000028071,10090.ENSMUSP00000050683	Cdkn1b,Bmi1,Foxo3
PMID:32290791	(2020) DNA demethylation is a driver for chick retina regeneration.	3	40	2.26	0.00094	10090.ENSMUSP00000003115,10090.ENSMUSP00000020991,10090.ENSMUSP00000080419	Cdkn1b,Dnmt3a,Ezh2
PMID:32533074	(2020) Nuclear interacting SET domain protein 1 inactivation impairs GATA1-regulated erythroid differentiation and causes erythroleukemia.	3	40	2.26	0.00094	10090.ENSMUSP00000020991,10090.ENSMUSP00000023673,10090.ENSMUSP00000026416	Dnmt3a,Runx1,Cdk2
PMID:32549409	(2020) Insights about MYC and Apoptosis in B-Lymphomagenesis: An Update from Murine Models.	3	40	2.26	0.00094	10090.ENSMUSP00000028071,10090.ENSMUSP00000050683,10090.ENSMUSP00000080419	Bmi1,Foxo3,Ezh2
PMID:32726977	(2020) Targeting Epigenetic Modifications in Uveal Melanoma.	3	40	2.26	0.00094	10090.ENSMUSP00000000188,10090.ENSMUSP00000020991,10090.ENSMUSP00000080419	Ccnd2,Dnmt3a,Ezh2
PMID:32855208	(2020) Oncogenic TRIM37 Links Chemoresistance and Metastatic Fate in Triple-Negative Breast Cancer.	3	40	2.26	0.00094	10090.ENSMUSP00000020991,10090.ENSMUSP00000028071,10090.ENSMUSP00000080419	Dnmt3a,Bmi1,Ezh2
PMID:33243298	(2020) Therapeutic evaluation of palbociclib and its compatibility with other chemotherapies for primary and recurrent nasopharyngeal carcinoma.	3	40	2.26	0.00094	10090.ENSMUSP00000000188,10090.ENSMUSP00000026416,10090.ENSMUSP00000028071	Ccnd2,Cdk2,Bmi1
PMID:30084432	(2019) Epigenetic regulation of prostate cancer: the theories and the clinical implications.	3	40	2.26	0.00094	10090.ENSMUSP00000003115,10090.ENSMUSP00000020991,10090.ENSMUSP00000080419	Cdkn1b,Dnmt3a,Ezh2
PMID:31098676	(2019) Why are so many MLL lysine methyltransferases required for normal mammalian development?	3	40	2.26	0.00094	10090.ENSMUSP00000003115,10090.ENSMUSP00000028071,10090.ENSMUSP00000080419	Cdkn1b,Bmi1,Ezh2
PMID:31769419	(2019) FoxO3a as a Positive Prognostic Marker and a Therapeutic Target in Tamoxifen-Resistant Breast Cancer.	3	40	2.26	0.00094	10090.ENSMUSP00000003115,10090.ENSMUSP00000026416,10090.ENSMUSP00000050683	Cdkn1b,Cdk2,Foxo3
PMID:30176939	(2018) Epigenomics of mammary gland development.	3	40	2.26	0.00094	10090.ENSMUSP00000020991,10090.ENSMUSP00000028071,10090.ENSMUSP00000080419	Dnmt3a,Bmi1,Ezh2
PMID:30559384	(2018) aPKC controls endothelial growth by modulating c-Myc via FoxO1 DNA-binding ability.	3	40	2.26	0.00094	10090.ENSMUSP00000000188,10090.ENSMUSP00000003115,10090.ENSMUSP00000050683	Ccnd2,Cdkn1b,Foxo3
PMID:29035367	(2017) Targeting glioma stem cells through combined BMI1 and EZH2 inhibition.	3	40	2.26	0.00094	10090.ENSMUSP00000028071,10090.ENSMUSP00000050683,10090.ENSMUSP00000080419	Bmi1,Foxo3,Ezh2
PMID:27401345	(2016) The loss of Ezh2 drives the pathogenesis of myelofibrosis and sensitizes tumor-initiating cells to bromodomain inhibition.	3	40	2.26	0.00094	10090.ENSMUSP00000023673,10090.ENSMUSP00000028071,10090.ENSMUSP00000080419	Runx1,Bmi1,Ezh2
PMID:27716060	(2016) miR-27b shapes the presynaptic transcriptome and influences neurotransmission by silencing the polycomb group protein Bmi1.	3	40	2.26	0.00094	10090.ENSMUSP00000020991,10090.ENSMUSP00000023673,10090.ENSMUSP00000028071	Dnmt3a,Runx1,Bmi1
PMID:25662273	(2015) The PRMT5 arginine methyltransferase: many roles in development, cancer and beyond.	3	40	2.26	0.00094	10090.ENSMUSP00000000188,10090.ENSMUSP00000003115,10090.ENSMUSP00000020991	Ccnd2,Cdkn1b,Dnmt3a
PMID:26431181	(2015) Adult Mammalian Neural Stem Cells and Neurogenesis: Five Decades Later.	3	40	2.26	0.00094	10090.ENSMUSP00000020991,10090.ENSMUSP00000028071,10090.ENSMUSP00000080419	Dnmt3a,Bmi1,Ezh2
PMID:25302307	(2014) Genetic networks lead and follow tumor development: microRNA regulation of cell cycle and apoptosis in the p53 pathways.	3	40	2.26	0.00094	10090.ENSMUSP00000000188,10090.ENSMUSP00000026416,10090.ENSMUSP00000028071	Ccnd2,Cdk2,Bmi1
PMID:23759327	(2013) The mutational landscape of prostate cancer.	3	40	2.26	0.00094	10090.ENSMUSP00000003115,10090.ENSMUSP00000050683,10090.ENSMUSP00000080419	Cdkn1b,Foxo3,Ezh2
PMID:22453012	(2012) Targeting mutant BRAF in melanoma: current status and future development of combination therapy strategies.	3	40	2.26	0.00094	10090.ENSMUSP00000003115,10090.ENSMUSP00000026416,10090.ENSMUSP00000050683	Cdkn1b,Cdk2,Foxo3
PMID:18677118	(2008) Oncogene-induced senescence: an essential role for Runx.	3	40	2.26	0.00094	10090.ENSMUSP00000003115,10090.ENSMUSP00000023673,10090.ENSMUSP00000026416	Cdkn1b,Runx1,Cdk2
PMID:11901201	(2002) Polycomb group gene rae28 is required for sustaining activity of hematopoietic stem cells.	3	40	2.26	0.00094	10090.ENSMUSP00000023673,10090.ENSMUSP00000028071,10090.ENSMUSP00000080419	Runx1,Bmi1,Ezh2
PMID:29389895	(2018) Ovarian Cancers: Genetic Abnormalities, Tumor Heterogeneity and Progression, Clonal Evolution and Cancer Stem Cells.	4	182	1.73	0.00095	10090.ENSMUSP00000026416,10090.ENSMUSP00000028071,10090.ENSMUSP00000050683,10090.ENSMUSP00000080419	Cdk2,Bmi1,Foxo3,Ezh2
PMID:34065983	(2021) Biology of the mRNA Splicing Machinery and Its Dysregulation in Cancer Providing Therapeutic Opportunities.	4	185	1.72	0.00098	10090.ENSMUSP00000003115,10090.ENSMUSP00000020991,10090.ENSMUSP00000026416,10090.ENSMUSP00000080419	Cdkn1b,Dnmt3a,Cdk2,Ezh2
PMID:33815882	(2021) Cellular Senescence Affects Cardiac Regeneration and Repair in Ischemic Heart Disease.	3	41	2.25	0.00098	10090.ENSMUSP00000003115,10090.ENSMUSP00000026416,10090.ENSMUSP00000050683	Cdkn1b,Cdk2,Foxo3
PMID:34503297	(2021) Prognostic and Therapeutic Potential of the OIP5 Network in Papillary Renal Cell Carcinoma.	3	41	2.25	0.00098	10090.ENSMUSP00000026416,10090.ENSMUSP00000028071,10090.ENSMUSP00000080419	Cdk2,Bmi1,Ezh2
PMID:34672397	(2021) Circular RNAs in cell cycle regulation: Mechanisms to clinical significance.	3	41	2.25	0.00098	10090.ENSMUSP00000003115,10090.ENSMUSP00000026416,10090.ENSMUSP00000050683	Cdkn1b,Cdk2,Foxo3
PMID:31111674	(2019) The human amniotic fluid mesenchymal stem cells therapy on, SKOV3, ovarian cancer cell line.	3	41	2.25	0.00098	10090.ENSMUSP00000000188,10090.ENSMUSP00000003115,10090.ENSMUSP00000026416	Ccnd2,Cdkn1b,Cdk2
PMID:30166337	(2018) Kit ligand has a critical role in mouse yolk sac and aorta-gonad-mesonephros hematopoiesis.	3	41	2.25	0.00098	10090.ENSMUSP00000000188,10090.ENSMUSP00000003115,10090.ENSMUSP00000023673	Ccnd2,Cdkn1b,Runx1
PMID:28824304	(2017) Characterization and Prospective of Human Corneal Endothelial Progenitors.	3	41	2.25	0.00098	10090.ENSMUSP00000003115,10090.ENSMUSP00000026416,10090.ENSMUSP00000028071	Cdkn1b,Cdk2,Bmi1
PMID:29210989	(2017) Supraphysiologic Testosterone Therapy in the Treatment of Prostate Cancer: Models, Mechanisms and Questions.	3	41	2.25	0.00098	10090.ENSMUSP00000003115,10090.ENSMUSP00000026416,10090.ENSMUSP00000050683	Cdkn1b,Cdk2,Foxo3
PMID:27189340	(2016) Whole-transcriptome analysis of UUO mouse model of renal fibrosis reveals new molecular players in kidney diseases.	3	41	2.25	0.00098	10090.ENSMUSP00000003115,10090.ENSMUSP00000023673,10090.ENSMUSP00000080419	Cdkn1b,Runx1,Ezh2
PMID:27600857	(2016) miR-564 acts as a dual inhibitor of PI3K and MAPK signaling networks and inhibits proliferation and invasion in breast cancer.	3	41	2.25	0.00098	10090.ENSMUSP00000026416,10090.ENSMUSP00000028071,10090.ENSMUSP00000080419	Cdk2,Bmi1,Ezh2
PMID:27739458	(2016) Senescence Mediated by p16(INK4a) Impedes Reprogramming of Human Corneal Endothelial Cells into Neural Crest Progenitors.	3	41	2.25	0.00098	10090.ENSMUSP00000003115,10090.ENSMUSP00000026416,10090.ENSMUSP00000028071	Cdkn1b,Cdk2,Bmi1
PMID:26052481	(2015) Epigenetic Regulation of miRNAs and Breast Cancer Stem Cells.	3	41	2.25	0.00098	10090.ENSMUSP00000020991,10090.ENSMUSP00000028071,10090.ENSMUSP00000080419	Dnmt3a,Bmi1,Ezh2
PMID:26064523	(2015) Characterization of medulloblastoma in Fanconi Anemia: a novel mutation in the BRCA2 gene and SHH molecular subgroup.	3	41	2.25	0.00098	10090.ENSMUSP00000000188,10090.ENSMUSP00000028071,10090.ENSMUSP00000080419	Ccnd2,Bmi1,Ezh2
PMID:28664093	(2014) Recent advances in mitochondrial turnover during chronic muscle disuse.	3	41	2.25	0.00098	10090.ENSMUSP00000020991,10090.ENSMUSP00000023673,10090.ENSMUSP00000050683	Dnmt3a,Runx1,Foxo3
PMID:23443798	(2013) FOX(M1) news--it is cancer.	3	41	2.25	0.00098	10090.ENSMUSP00000003115,10090.ENSMUSP00000028071,10090.ENSMUSP00000050683	Cdkn1b,Bmi1,Foxo3
PMID:21443466	(2011) FOXO1: a potential target for human diseases.	3	41	2.25	0.00098	10090.ENSMUSP00000003115,10090.ENSMUSP00000026416,10090.ENSMUSP00000050683	Cdkn1b,Cdk2,Foxo3
PMID:22078060	(2011) Epigenetics in breast cancer: whats new?	3	41	2.25	0.00098	10090.ENSMUSP00000000188,10090.ENSMUSP00000028071,10090.ENSMUSP00000080419	Ccnd2,Bmi1,Ezh2
PMID:22082760	(2011) MicroRNAs in mutagenesis, genomic instability, and DNA repair.	3	41	2.25	0.00098	10090.ENSMUSP00000003115,10090.ENSMUSP00000020991,10090.ENSMUSP00000023673	Cdkn1b,Dnmt3a,Runx1
PMID:22096655	(2011) Using molecular markers to help predict who will fail after radical prostatectomy.	3	41	2.25	0.00098	10090.ENSMUSP00000003115,10090.ENSMUSP00000026416,10090.ENSMUSP00000080419	Cdkn1b,Cdk2,Ezh2
PMID:22645712	(2011) Molecular targets for radiation oncology in prostate cancer.	3	41	2.25	0.00098	10090.ENSMUSP00000003115,10090.ENSMUSP00000020991,10090.ENSMUSP00000080419	Cdkn1b,Dnmt3a,Ezh2
PMID:20609371	(2010) Epigenetic effects of endocrine-disrupting chemicals on female reproduction: an ovarian perspective.	3	41	2.25	0.00098	10090.ENSMUSP00000020991,10090.ENSMUSP00000050683,10090.ENSMUSP00000080419	Dnmt3a,Foxo3,Ezh2
PMID:19896444	(2009) FoxOs cooperatively regulate diverse pathways governing neural stem cell homeostasis.	3	41	2.25	0.00098	10090.ENSMUSP00000000188,10090.ENSMUSP00000026416,10090.ENSMUSP00000050683	Ccnd2,Cdk2,Foxo3
PMID:31883794	(2020) A Patient-Derived Glioblastoma Organoid Model and Biobank Recapitulates Inter- and Intra-tumoral Heterogeneity.	4	186	1.72	0.001	10090.ENSMUSP00000000188,10090.ENSMUSP00000020991,10090.ENSMUSP00000080419,10090.ENSMUSP00000139365	Ccnd2,Dnmt3a,Ezh2,Tcf12
PMID:25277175	(2014) Molecular pathways and targets in prostate cancer.	4	189	1.71	0.001	10090.ENSMUSP00000003115,10090.ENSMUSP00000028071,10090.ENSMUSP00000050683,10090.ENSMUSP00000080419	Cdkn1b,Bmi1,Foxo3,Ezh2
PMID:34205983	(2021) To Be or Not to Be a Germ Cell: The Extragonadal Germ Cell Tumor Paradigm.	3	42	2.24	0.001	10090.ENSMUSP00000000188,10090.ENSMUSP00000003115,10090.ENSMUSP00000080419	Ccnd2,Cdkn1b,Ezh2
PMID:31884101	(2020) The effects of a phthalate metabolite mixture on antral follicle growth and sex steroid synthesis in mice.	3	42	2.24	0.001	10090.ENSMUSP00000000188,10090.ENSMUSP00000003115,10090.ENSMUSP00000026416	Ccnd2,Cdkn1b,Cdk2
PMID:32033196	(2020) From Bench to Bedside and Beyond: Therapeutic Scenario in Acute Myeloid Leukemia.	3	42	2.24	0.001	10090.ENSMUSP00000020991,10090.ENSMUSP00000050683,10090.ENSMUSP00000080419	Dnmt3a,Foxo3,Ezh2
PMID:33294783	(2020) Single-Cell Transcriptome Analysis Dissects the Replicating Process of Pancreatic Beta Cells in Partial Pancreatectomy Model.	3	42	2.24	0.001	10090.ENSMUSP00000020991,10090.ENSMUSP00000026416,10090.ENSMUSP00000080419	Dnmt3a,Cdk2,Ezh2
PMID:31261609	(2019) The Role of SIRT1 on DNA Damage Response and Epigenetic Alterations in Cancer.	3	42	2.24	0.001	10090.ENSMUSP00000020991,10090.ENSMUSP00000050683,10090.ENSMUSP00000080419	Dnmt3a,Foxo3,Ezh2
PMID:29963264	(2018) MicroRNA519d and microRNA4758 can identify gangliogliomas from dysembryoplastic neuroepithelial tumours and astrocytomas.	3	42	2.24	0.001	10090.ENSMUSP00000003115,10090.ENSMUSP00000026416,10090.ENSMUSP00000080419	Cdkn1b,Cdk2,Ezh2
PMID:30093396	(2018) ASXL2 regulates hematopoiesis in mice and its deficiency promotes myeloid expansion.	3	42	2.24	0.001	10090.ENSMUSP00000020991,10090.ENSMUSP00000028071,10090.ENSMUSP00000080419	Dnmt3a,Bmi1,Ezh2
PMID:28680740	(2017) Haploinsufficient tumor suppressor genes.	3	42	2.24	0.001	10090.ENSMUSP00000000188,10090.ENSMUSP00000003115,10090.ENSMUSP00000023673	Ccnd2,Cdkn1b,Runx1
PMID:29155860	(2017) ChIP-Seq analysis identifies p27(Kip1)-target genes involved in cell adhesion and cell signalling in mouse embryonic fibroblasts.	3	42	2.24	0.001	10090.ENSMUSP00000000188,10090.ENSMUSP00000003115,10090.ENSMUSP00000026416	Ccnd2,Cdkn1b,Cdk2
PMID:24859217	(2015) Cell cycle regulation of proliferation versus differentiation in the central nervous system.	3	42	2.24	0.001	10090.ENSMUSP00000000188,10090.ENSMUSP00000003115,10090.ENSMUSP00000026416	Ccnd2,Cdkn1b,Cdk2
PMID:25633797	(2015) The history and future of targeting cyclin-dependent kinases in cancer therapy.	3	42	2.24	0.001	10090.ENSMUSP00000000188,10090.ENSMUSP00000003115,10090.ENSMUSP00000026416	Ccnd2,Cdkn1b,Cdk2
PMID:26350477	(2015) Control of regional decidualization in implantation: Role of FoxM1 downstream of Hoxa10 and cyclin D3.	3	42	2.24	0.001	10090.ENSMUSP00000003115,10090.ENSMUSP00000026416,10090.ENSMUSP00000050683	Cdkn1b,Cdk2,Foxo3
PMID:25140888	(2014) MicroRNAs as Mediators of the Ageing Process.	3	42	2.24	0.001	10090.ENSMUSP00000020991,10090.ENSMUSP00000028071,10090.ENSMUSP00000080419	Dnmt3a,Bmi1,Ezh2
PMID:25517911	(2014) Characterizing heterogeneity in leukemic cells using single-cell gene expression analysis.	3	42	2.24	0.001	10090.ENSMUSP00000023673,10090.ENSMUSP00000028071,10090.ENSMUSP00000080419	Runx1,Bmi1,Ezh2
PMID:25949795	(2014) Dysregulated transcriptional and post-translational control of DNA methyltransferases in cancer.	3	42	2.24	0.001	10090.ENSMUSP00000020991,10090.ENSMUSP00000050683,10090.ENSMUSP00000080419	Dnmt3a,Foxo3,Ezh2
PMID:22771539	(2013) The good, the bad and the ugly: epigenetic mechanisms in glioblastoma.	3	42	2.24	0.001	10090.ENSMUSP00000000188,10090.ENSMUSP00000020991,10090.ENSMUSP00000028071	Ccnd2,Dnmt3a,Bmi1
PMID:24218139	(2013) Concurrent loss of Ezh2 and Tet2 cooperates in the pathogenesis of myelodysplastic disorders.	3	42	2.24	0.001	10090.ENSMUSP00000020991,10090.ENSMUSP00000028071,10090.ENSMUSP00000080419	Dnmt3a,Bmi1,Ezh2
PMID:24281118	(2010) Alterations of MicroRNAs in Solid Cancers and Their Prognostic Value.	3	42	2.24	0.001	10090.ENSMUSP00000003115,10090.ENSMUSP00000050683,10090.ENSMUSP00000080419	Cdkn1b,Foxo3,Ezh2
PMID:19509173	(2009) Cancer DNA methylation: molecular mechanisms and clinical implications.	3	42	2.24	0.001	10090.ENSMUSP00000020991,10090.ENSMUSP00000028071,10090.ENSMUSP00000080419	Dnmt3a,Bmi1,Ezh2
PMID:19541499	(2009) Akt and PTEN: beta-cell mass and pancreas plasticity.	3	42	2.24	0.001	10090.ENSMUSP00000000188,10090.ENSMUSP00000003115,10090.ENSMUSP00000026416	Ccnd2,Cdkn1b,Cdk2
PMID:18777097	(2008) Beta-cell failure as a complication of diabetes.	3	42	2.24	0.001	10090.ENSMUSP00000000188,10090.ENSMUSP00000003115,10090.ENSMUSP00000026416	Ccnd2,Cdkn1b,Cdk2
PMID:17239257	(2007) Impairment of organ-specific T cell negative selection by diabetes susceptibility genes: genomic analysis by mRNA profiling.	4	192	1.71	0.0011	10090.ENSMUSP00000000188,10090.ENSMUSP00000020991,10090.ENSMUSP00000026416,10090.ENSMUSP00000139365	Ccnd2,Dnmt3a,Cdk2,Tcf12
PMID:35090471	(2022) CircPVT1: a pivotal circular node intersecting Long Non-Coding-PVT1 and c-MYC oncogenic signals.	3	44	2.22	0.0011	10090.ENSMUSP00000026416,10090.ENSMUSP00000050683,10090.ENSMUSP00000080419	Cdk2,Foxo3,Ezh2
PMID:33553990	(2021) Probing the Scope and Mechanisms of Calcitriol Actions Using Genetically Modified Mouse Models.	3	44	2.22	0.0011	10090.ENSMUSP00000028071,10090.ENSMUSP00000050683,10090.ENSMUSP00000080419	Bmi1,Foxo3,Ezh2
PMID:33634139	(2021) Immunomodulatory Properties of Mesenchymal Stromal Cells: An Update.	3	44	2.22	0.0011	10090.ENSMUSP00000000188,10090.ENSMUSP00000003115,10090.ENSMUSP00000026416	Ccnd2,Cdkn1b,Cdk2
PMID:33664454	(2021) YAP1 overexpression contributes to the development of enzalutamide resistance by induction of cancer stemness and lipid metabolism in prostate cancer.	3	43	2.23	0.0011	10090.ENSMUSP00000020991,10090.ENSMUSP00000028071,10090.ENSMUSP00000080419	Dnmt3a,Bmi1,Ezh2
PMID:33914855	(2021) Chronic interleukin-1 exposure triggers selection for Cebpa-knockout multipotent hematopoietic progenitors.	3	43	2.23	0.0011	10090.ENSMUSP00000020991,10090.ENSMUSP00000028071,10090.ENSMUSP00000050683	Dnmt3a,Bmi1,Foxo3
PMID:34350174	(2021) The Roles of CircRNAs in Bladder Cancer: Biomarkers, Tumorigenesis Drivers, and Therapeutic Targets.	3	43	2.23	0.0011	10090.ENSMUSP00000003115,10090.ENSMUSP00000026416,10090.ENSMUSP00000050683	Cdkn1b,Cdk2,Foxo3
PMID:34576196	(2021) Impact of Stilbenes as Epigenetic Modulators of Breast Cancer Risk and Associated Biomarkers.	3	43	2.23	0.0011	10090.ENSMUSP00000000188,10090.ENSMUSP00000020991,10090.ENSMUSP00000080419	Ccnd2,Dnmt3a,Ezh2
PMID:34617019	(2021) Polycomb group proteins in cancer: multifaceted functions and strategies for modulation.	3	43	2.23	0.0011	10090.ENSMUSP00000026416,10090.ENSMUSP00000028071,10090.ENSMUSP00000080419	Cdk2,Bmi1,Ezh2
PMID:32406095	(2020) The role of CDK6 in cancer.	3	44	2.22	0.0011	10090.ENSMUSP00000003115,10090.ENSMUSP00000026416,10090.ENSMUSP00000080419	Cdkn1b,Cdk2,Ezh2
PMID:32728529	(2020) CITED2 and the modulation of the hypoxic response in cancer.	3	44	2.22	0.0011	10090.ENSMUSP00000003115,10090.ENSMUSP00000028071,10090.ENSMUSP00000050683	Cdkn1b,Bmi1,Foxo3
PMID:32937140	(2020) Endogenous Cyclin D1 Promotes the Rate of Onset and Magnitude of Mitogenic Signaling via Akt1 Ser473 Phosphorylation.	3	44	2.22	0.0011	10090.ENSMUSP00000003115,10090.ENSMUSP00000026416,10090.ENSMUSP00000050683	Cdkn1b,Cdk2,Foxo3
PMID:33053887	(2020) The Role of Non-Coding RNAs in Uveal Melanoma.	3	43	2.23	0.0011	10090.ENSMUSP00000000188,10090.ENSMUSP00000026416,10090.ENSMUSP00000080419	Ccnd2,Cdk2,Ezh2
PMID:33171439	(2020) Sirtuin 6 deficiency induces endothelial cell senescence via downregulation of forkhead box M1 expression.	3	43	2.23	0.0011	10090.ENSMUSP00000003115,10090.ENSMUSP00000026416,10090.ENSMUSP00000050683	Cdkn1b,Cdk2,Foxo3
PMID:31151404	(2019) Genome-wide DNA methylation and hydroxymethylation analysis reveal human menstrual blood-derived stem cells inhibit hepatocellular carcinoma growth through oncogenic pathway suppression via regulating 5-hmC in enhancer elements.	3	43	2.23	0.0011	10090.ENSMUSP00000020991,10090.ENSMUSP00000050683,10090.ENSMUSP00000080419	Dnmt3a,Foxo3,Ezh2
PMID:31263676	(2019) Functions and Potential Applications of Circular RNAs in Cancer Stem Cells.	3	44	2.22	0.0011	10090.ENSMUSP00000020991,10090.ENSMUSP00000026416,10090.ENSMUSP00000080419	Dnmt3a,Cdk2,Ezh2
PMID:29614816	(2018) Genetic and Epigenetic Control of CDKN1C Expression: Importance in Cell Commitment and Differentiation, Tissue Homeostasis and Human Diseases.	3	43	2.23	0.0011	10090.ENSMUSP00000003115,10090.ENSMUSP00000020991,10090.ENSMUSP00000026416	Cdkn1b,Dnmt3a,Cdk2
PMID:29688074	(2018) Perspectives on the recent developments with green tea polyphenols in drug discovery.	3	43	2.23	0.0011	10090.ENSMUSP00000003115,10090.ENSMUSP00000026416,10090.ENSMUSP00000050683	Cdkn1b,Cdk2,Foxo3
PMID:29759978	(2018) The developmental origin of brain tumours: a cellular and molecular framework.	3	44	2.22	0.0011	10090.ENSMUSP00000000188,10090.ENSMUSP00000028071,10090.ENSMUSP00000080419	Ccnd2,Bmi1,Ezh2
PMID:29928143	(2018) Mechanism of metastasis suppression by luteolin in breast cancer.	3	43	2.23	0.0011	10090.ENSMUSP00000003115,10090.ENSMUSP00000026416,10090.ENSMUSP00000050683	Cdkn1b,Cdk2,Foxo3
PMID:30061045	(2018) CDK46 Inhibition in Cancer: Beyond Cell Cycle Arrest.	3	43	2.23	0.0011	10090.ENSMUSP00000000188,10090.ENSMUSP00000003115,10090.ENSMUSP00000026416	Ccnd2,Cdkn1b,Cdk2
PMID:30131940	(2018) The Guanylate Cyclase C-cGMP Signaling Axis Opposes Intestinal Epithelial Injury and Neoplasia.	3	44	2.22	0.0011	10090.ENSMUSP00000003115,10090.ENSMUSP00000028071,10090.ENSMUSP00000050683	Cdkn1b,Bmi1,Foxo3
PMID:30189626	(2018) Direct Cardiac Reprogramming: A Novel Approach for Heart Regeneration.	3	43	2.23	0.0011	10090.ENSMUSP00000028071,10090.ENSMUSP00000050683,10090.ENSMUSP00000080419	Bmi1,Foxo3,Ezh2
PMID:30245403	(2018) Genetic and Epigenetic Perturbations by DNMT3A-R882 Mutants Impaired Apoptosis through Augmentation of PRDX2 in Myeloid Leukemia Cells.	3	44	2.22	0.0011	10090.ENSMUSP00000003115,10090.ENSMUSP00000020991,10090.ENSMUSP00000026416	Cdkn1b,Dnmt3a,Cdk2
PMID:30367142	(2018) Using patient-derived iPSCs to develop humanized mouse models for chronic myelomonocytic leukemia and therapeutic drug identification, including liposomal clodronate.	3	43	2.23	0.0011	10090.ENSMUSP00000020991,10090.ENSMUSP00000023673,10090.ENSMUSP00000080419	Dnmt3a,Runx1,Ezh2
PMID:30558184	(2018) BRCA1-Dependent Transcriptional Regulation: Implication in Tissue-Specific Tumor Suppression.	3	44	2.22	0.0011	10090.ENSMUSP00000020991,10090.ENSMUSP00000050683,10090.ENSMUSP00000080419	Dnmt3a,Foxo3,Ezh2
PMID:28572589	(2017) Oncopig Soft-Tissue Sarcomas Recapitulate Key Transcriptional Features of Human Sarcomas.	3	43	2.23	0.0011	10090.ENSMUSP00000000188,10090.ENSMUSP00000020991,10090.ENSMUSP00000080419	Ccnd2,Dnmt3a,Ezh2
PMID:26658964	(2016) Targeting CDK4 and CDK6: From Discovery to Therapy.	3	44	2.22	0.0011	10090.ENSMUSP00000000188,10090.ENSMUSP00000003115,10090.ENSMUSP00000026416	Ccnd2,Cdkn1b,Cdk2
PMID:26590715	(2015) Drugging Chromatin in Cancer: Recent Advances and Novel Approaches.	3	43	2.23	0.0011	10090.ENSMUSP00000000188,10090.ENSMUSP00000020991,10090.ENSMUSP00000080419	Ccnd2,Dnmt3a,Ezh2
PMID:30655730	(2015) Epigenetic and Immune Regulation of Colorectal Cancer Stem Cells.	3	44	2.22	0.0011	10090.ENSMUSP00000020991,10090.ENSMUSP00000028071,10090.ENSMUSP00000080419	Dnmt3a,Bmi1,Ezh2
PMID:24167519	(2013) EBV finds a polycomb-mediated, epigenetic solution to the problem of oncogenic stress responses triggered by infection.	3	44	2.22	0.0011	10090.ENSMUSP00000000188,10090.ENSMUSP00000028071,10090.ENSMUSP00000080419	Ccnd2,Bmi1,Ezh2
PMID:22187039	(2012) The role of EZH2 in tumour progression.	3	44	2.22	0.0011	10090.ENSMUSP00000020991,10090.ENSMUSP00000026416,10090.ENSMUSP00000080419	Dnmt3a,Cdk2,Ezh2
PMID:22848209	(2012) PPARG Epigenetic Deregulation and Its Role in Colorectal Tumorigenesis.	3	43	2.23	0.0011	10090.ENSMUSP00000020991,10090.ENSMUSP00000028071,10090.ENSMUSP00000080419	Dnmt3a,Bmi1,Ezh2
PMID:22862946	(2012) Targeting tetramer-forming GABPbeta isoforms impairs self-renewal of hematopoietic and leukemic stem cells.	3	43	2.23	0.0011	10090.ENSMUSP00000003115,10090.ENSMUSP00000020991,10090.ENSMUSP00000050683	Cdkn1b,Dnmt3a,Foxo3
PMID:22737441	(2011) Genetic and epigenetic changes in human prostate cancer.	3	44	2.22	0.0011	10090.ENSMUSP00000003115,10090.ENSMUSP00000020991,10090.ENSMUSP00000080419	Cdkn1b,Dnmt3a,Ezh2
PMID:20490366	(2010) The Oncogenic Potential of Mesenchymal Stem Cells in the Treatment of Cancer: Directions for Future Research.	3	43	2.23	0.0011	10090.ENSMUSP00000000188,10090.ENSMUSP00000003115,10090.ENSMUSP00000028071	Ccnd2,Cdkn1b,Bmi1
PMID:20493775	(2010) Roles of small RNAs in tumor formation.	3	44	2.22	0.0011	10090.ENSMUSP00000000188,10090.ENSMUSP00000020991,10090.ENSMUSP00000050683	Ccnd2,Dnmt3a,Foxo3
PMID:19560734	(2009) Molecular epigenetics and genetics in neuro-oncology.	3	44	2.22	0.0011	10090.ENSMUSP00000020991,10090.ENSMUSP00000028071,10090.ENSMUSP00000080419	Dnmt3a,Bmi1,Ezh2
PMID:35163498	(2022) The Role of Nutrients in Maintaining Hematopoietic Stem Cells and Healthy Hematopoiesis for Life.	3	46	2.2	0.0012	10090.ENSMUSP00000003115,10090.ENSMUSP00000020991,10090.ENSMUSP00000050683	Cdkn1b,Dnmt3a,Foxo3
PMID:35401501	(2022) Monoallelic HebTcf12 Deletion Reduces the Requirement for NOTCH1 Hyperactivation in T-Cell Acute Lymphoblastic Leukemia.	3	45	2.21	0.0012	10090.ENSMUSP00000023673,10090.ENSMUSP00000026416,10090.ENSMUSP00000139365	Runx1,Cdk2,Tcf12
PMID:35432205	(2022) Cellular Senescence in Diabetes Mellitus: Distinct Senotherapeutic Strategies for Adipose Tissue and Pancreatic beta Cells.	3	45	2.21	0.0012	10090.ENSMUSP00000003115,10090.ENSMUSP00000028071,10090.ENSMUSP00000080419	Cdkn1b,Bmi1,Ezh2
PMID:34571903	(2021) p27(Kip1), an Intrinsically Unstructured Protein with Scaffold Properties.	3	46	2.2	0.0012	10090.ENSMUSP00000000188,10090.ENSMUSP00000003115,10090.ENSMUSP00000026416	Ccnd2,Cdkn1b,Cdk2
PMID:32020871	(2020) Study on the mechanisms of compound Kushen injection for the treatment of gastric cancer based on network pharmacology.	3	45	2.21	0.0012	10090.ENSMUSP00000003115,10090.ENSMUSP00000026416,10090.ENSMUSP00000050683	Cdkn1b,Cdk2,Foxo3
PMID:32127923	(2020) Epigenetic aberrations in natural killerT-cell lymphoma: diagnostic, prognostic and therapeutic implications.	3	45	2.21	0.0012	10090.ENSMUSP00000020991,10090.ENSMUSP00000028071,10090.ENSMUSP00000080419	Dnmt3a,Bmi1,Ezh2
PMID:32244804	(2020) Tumor Milieu Controlled by RB Tumor Suppressor.	3	45	2.21	0.0012	10090.ENSMUSP00000003115,10090.ENSMUSP00000026416,10090.ENSMUSP00000080419	Cdkn1b,Cdk2,Ezh2
PMID:32976773	(2020) Metabolic Imaging Detects Resistance to PI3Kalpha Inhibition Mediated by Persistent FOXM1 Expression in ER(+) Breast Cancer.	3	45	2.21	0.0012	10090.ENSMUSP00000003115,10090.ENSMUSP00000026416,10090.ENSMUSP00000050683	Cdkn1b,Cdk2,Foxo3
PMID:33037410	(2020) SUV39H1 regulates the progression of MLL-AF9-induced acute myeloid leukemia.	3	46	2.2	0.0012	10090.ENSMUSP00000000188,10090.ENSMUSP00000020991,10090.ENSMUSP00000026416	Ccnd2,Dnmt3a,Cdk2
PMID:31866779	(2019) Cell Cycle Proteins as Key Regulators of Postmitotic Cell Death.	3	45	2.21	0.0012	10090.ENSMUSP00000000188,10090.ENSMUSP00000003115,10090.ENSMUSP00000026416	Ccnd2,Cdkn1b,Cdk2
PMID:29409506	(2018) The molecular mechanism of ovarian granulosa cell tumors.	3	46	2.2	0.0012	10090.ENSMUSP00000000188,10090.ENSMUSP00000003115,10090.ENSMUSP00000050683	Ccnd2,Cdkn1b,Foxo3
PMID:29644941	(2018) Role of MicroRNAs in Treatment Response in Prostate Cancer.	3	45	2.21	0.0012	10090.ENSMUSP00000003115,10090.ENSMUSP00000026416,10090.ENSMUSP00000028071	Cdkn1b,Cdk2,Bmi1
PMID:30300385	(2018) A type 2 diabetes disease module with a high collective influence for Cdk2 and PTPLAD1 is localized in endosomes.	3	45	2.21	0.0012	10090.ENSMUSP00000003115,10090.ENSMUSP00000026416,10090.ENSMUSP00000050683	Cdkn1b,Cdk2,Foxo3
PMID:30446598	(2018) Attenuation of PKCdelta enhances metabolic activity and promotes expansion of blood progenitors.	3	46	2.2	0.0012	10090.ENSMUSP00000020991,10090.ENSMUSP00000028071,10090.ENSMUSP00000050683	Dnmt3a,Bmi1,Foxo3
PMID:30524229	(2018) Regulation of Adult Neurogenesis by Non-coding RNAs: Implications for Substance Use Disorders.	3	45	2.21	0.0012	10090.ENSMUSP00000028071,10090.ENSMUSP00000050683,10090.ENSMUSP00000080419	Bmi1,Foxo3,Ezh2
PMID:28379189	(2017) The Role of c-MYC in B-Cell Lymphomas: Diagnostic and Molecular Aspects.	3	45	2.21	0.0012	10090.ENSMUSP00000000188,10090.ENSMUSP00000028071,10090.ENSMUSP00000080419	Ccnd2,Bmi1,Ezh2
PMID:29147078	(2017) Long Noncoding RNAs as a Key Player in Hepatocellular Carcinoma.	3	46	2.2	0.0012	10090.ENSMUSP00000020991,10090.ENSMUSP00000028071,10090.ENSMUSP00000080419	Dnmt3a,Bmi1,Ezh2
PMID:26956195	(2016) Molecular circuitry of stem cell fate in skeletal muscle regeneration, ageing and disease.	3	46	2.2	0.0012	10090.ENSMUSP00000003115,10090.ENSMUSP00000050683,10090.ENSMUSP00000080419	Cdkn1b,Foxo3,Ezh2
PMID:25749979	(2015) Leukemia stem cells: the root of chronic myeloid leukemia.	3	45	2.21	0.0012	10090.ENSMUSP00000028071,10090.ENSMUSP00000050683,10090.ENSMUSP00000080419	Bmi1,Foxo3,Ezh2
PMID:24078252	(2014) Genome-wide profiling reveals stimulus-specific functions of p53 during differentiation and DNA damage of human embryonic stem cells.	3	45	2.21	0.0012	10090.ENSMUSP00000028071,10090.ENSMUSP00000050683,10090.ENSMUSP00000080419	Bmi1,Foxo3,Ezh2
PMID:24885493	(2014) Polycomb group protein expression during differentiation of human embryonic stem cells into pancreatic lineage in vitro.	3	45	2.21	0.0012	10090.ENSMUSP00000020991,10090.ENSMUSP00000028071,10090.ENSMUSP00000080419	Dnmt3a,Bmi1,Ezh2
PMID:25176219	(2014) microRNA alterations in ALDH positive mammary epithelial cells: a crucial contributing factor towards breast cancer risk reduction in case of early pregnancy.	3	45	2.21	0.0012	10090.ENSMUSP00000026416,10090.ENSMUSP00000028071,10090.ENSMUSP00000050683	Cdk2,Bmi1,Foxo3
PMID:23392570	(2013) Exposures to synthetic estrogens at different times during the life, and their effect on breast cancer risk.	3	45	2.21	0.0012	10090.ENSMUSP00000020991,10090.ENSMUSP00000028071,10090.ENSMUSP00000080419	Dnmt3a,Bmi1,Ezh2
PMID:23473600	(2013) Occupying chromatin: Polycomb mechanisms for getting to genomic targets, stopping transcriptional traffic, and staying put.	3	45	2.21	0.0012	10090.ENSMUSP00000023673,10090.ENSMUSP00000028071,10090.ENSMUSP00000080419	Runx1,Bmi1,Ezh2
PMID:22240201	(2012) Interrogating genomic and epigenomic data to understand prostate cancer.	3	46	2.2	0.0012	10090.ENSMUSP00000000188,10090.ENSMUSP00000026416,10090.ENSMUSP00000080419	Ccnd2,Cdk2,Ezh2
PMID:22561239	(2012) Embryonic stem cell miRNAs and their roles in development and disease.	3	45	2.21	0.0012	10090.ENSMUSP00000003115,10090.ENSMUSP00000020991,10090.ENSMUSP00000026416	Cdkn1b,Dnmt3a,Cdk2
PMID:23293655	(2012) Mechanistic insights into the role of microRNAs in cancer: influence of nutrient crosstalk.	3	46	2.2	0.0012	10090.ENSMUSP00000003115,10090.ENSMUSP00000020991,10090.ENSMUSP00000080419	Cdkn1b,Dnmt3a,Ezh2
PMID:21435243	(2011) The indole-3-carbinol cyclic tetrameric derivative CTet inhibits cell proliferation via overexpression of p21CDKN1A in both estrogen receptor-positive and triple-negative breast cancer cell lines.	3	46	2.2	0.0012	10090.ENSMUSP00000003115,10090.ENSMUSP00000026416,10090.ENSMUSP00000050683	Cdkn1b,Cdk2,Foxo3
PMID:21635872	(2011) Acquired and intrinsic BRAF inhibitor resistance in BRAF V600E mutant melanoma.	3	46	2.2	0.0012	10090.ENSMUSP00000003115,10090.ENSMUSP00000026416,10090.ENSMUSP00000050683	Cdkn1b,Cdk2,Foxo3
PMID:21739670	(2011) Normal T cell homeostasis: the conversion of naive cells into memory-phenotype cells.	3	46	2.2	0.0012	10090.ENSMUSP00000003115,10090.ENSMUSP00000026416,10090.ENSMUSP00000050683	Cdkn1b,Cdk2,Foxo3
PMID:21782064	(2011) Molecular targeted approaches in mantle cell lymphoma.	3	46	2.2	0.0012	10090.ENSMUSP00000000188,10090.ENSMUSP00000026416,10090.ENSMUSP00000050683	Ccnd2,Cdk2,Foxo3
PMID:32554049	(2020) Mesenchymal stem cell-derived exosomes suppress proliferation of T cells by inducing cell cycle arrest through p27kip1Cdk2 signaling.	2	2	3.39	0.0012	10090.ENSMUSP00000003115,10090.ENSMUSP00000026416	Cdkn1b,Cdk2
PMID:32562311	(2020) Inhibition of EZH2 alleviates angiogenesis in a model of corneal neovascularization by blocking FoxO3a-mediated oxidative stress.	2	2	3.39	0.0012	10090.ENSMUSP00000050683,10090.ENSMUSP00000080419	Foxo3,Ezh2
PMID:32801164	(2020) Diffuse Intrinsic Pontine Glioma Cells Are Vulnerable to Mitotic Abnormalities Associated with BMI-1 Modulation.	2	2	3.39	0.0012	10090.ENSMUSP00000028071,10090.ENSMUSP00000080419	Bmi1,Ezh2
PMID:24419204	(2014) Viral cyclin promotes KSHV-induced cellular transformation and tumorigenesis by overriding contact inhibition.	2	2	3.39	0.0012	10090.ENSMUSP00000000188,10090.ENSMUSP00000003115	Ccnd2,Cdkn1b
PMID:19887046	(2009) Modulatory effects and action mechanisms of tryptanthrin on murine myeloid leukemia cells.	2	2	3.39	0.0012	10090.ENSMUSP00000000188,10090.ENSMUSP00000026416	Ccnd2,Cdk2
PMID:16880527	(2006) p27Kip1 and p130 cooperate to regulate hematopoietic cell proliferation in vivo.	2	2	3.39	0.0012	10090.ENSMUSP00000003115,10090.ENSMUSP00000026416	Cdkn1b,Cdk2
PMID:12595890	(2003) Intercellular trafficking and enhanced in vivo antitumour activity of a non-virally delivered P27-VP22 fusion protein.	2	2	3.39	0.0012	10090.ENSMUSP00000003115,10090.ENSMUSP00000026416	Cdkn1b,Cdk2
PMID:11805301	(2002) Adenovirus-directed expression of Q227L-G alpha(s) inhibits growth of established tumors of later-stage human breast cancer cells in athymic mice.	2	2	3.39	0.0012	10090.ENSMUSP00000003115,10090.ENSMUSP00000026416	Cdkn1b,Cdk2
PMID:11402021	(2001) Characterization of an N-terminally truncated cyclin A isoform in mammalian cells.	2	2	3.39	0.0012	10090.ENSMUSP00000003115,10090.ENSMUSP00000026416	Cdkn1b,Cdk2
PMID:11565035	(2001) A mouse knock-in model exposes sequential proteolytic pathways that regulate p27Kip1 in G1 and S phase.	2	2	3.39	0.0012	10090.ENSMUSP00000003115,10090.ENSMUSP00000026416	Cdkn1b,Cdk2
PMID:8646779	(1996) Mice lacking p27(Kip1) display increased body size, multiple organ hyperplasia, retinal dysplasia, and pituitary tumors.	2	2	3.39	0.0012	10090.ENSMUSP00000003115,10090.ENSMUSP00000026416	Cdkn1b,Cdk2
PMID:8730099	(1996) Role of cyclin A and p27 in anti-IgM induced G1 growth arrest of murine B-cell lymphomas.	2	2	3.39	0.0012	10090.ENSMUSP00000003115,10090.ENSMUSP00000026416	Cdkn1b,Cdk2
PMID:35267571	(2022) Understanding Retinoblastoma Post-Translational Regulation for the Design of Targeted Cancer Therapies.	3	48	2.19	0.0013	10090.ENSMUSP00000003115,10090.ENSMUSP00000026416,10090.ENSMUSP00000080419	Cdkn1b,Cdk2,Ezh2
PMID:33407501	(2021) Cancer-related circular RNA: diverse biological functions.	3	47	2.19	0.0013	10090.ENSMUSP00000020991,10090.ENSMUSP00000050683,10090.ENSMUSP00000080419	Dnmt3a,Foxo3,Ezh2
PMID:33742100	(2021) Acetylation of ELF5 suppresses breast cancer progression by promoting its degradation and targeting CCND1.	3	48	2.19	0.0013	10090.ENSMUSP00000000188,10090.ENSMUSP00000026416,10090.ENSMUSP00000080419	Ccnd2,Cdk2,Ezh2
PMID:34070562	(2021) Mitochondrial Ca(2+) Signaling in Health, Disease and Therapy.	3	47	2.19	0.0013	10090.ENSMUSP00000003115,10090.ENSMUSP00000026416,10090.ENSMUSP00000050683	Cdkn1b,Cdk2,Foxo3
PMID:32206104	(2020) Circular RNA-protein interactions: functions, mechanisms, and identification.	3	48	2.19	0.0013	10090.ENSMUSP00000020991,10090.ENSMUSP00000026416,10090.ENSMUSP00000050683	Dnmt3a,Cdk2,Foxo3
PMID:32326947	(2020) Bone tissue and mineral metabolism in hereditary endocrine tumors: clinical manifestations and genetic bases.	3	48	2.19	0.0013	10090.ENSMUSP00000003115,10090.ENSMUSP00000026416,10090.ENSMUSP00000028071	Cdkn1b,Cdk2,Bmi1
PMID:33131244	(2020) New insights into the basic biology of acute graft-versus-host-disease.	3	48	2.19	0.0013	10090.ENSMUSP00000020991,10090.ENSMUSP00000028071,10090.ENSMUSP00000080419	Dnmt3a,Bmi1,Ezh2
PMID:33166394	(2020) A unified model for the G1S cell cycle transition.	3	48	2.19	0.0013	10090.ENSMUSP00000000188,10090.ENSMUSP00000003115,10090.ENSMUSP00000026416	Ccnd2,Cdkn1b,Cdk2
PMID:30713093	(2019) De Novo PITX1 Expression Controls Bi-Stable Transcriptional Circuits to Govern Self-Renewal and Differentiation in Squamous Cell Carcinoma.	3	48	2.19	0.0013	10090.ENSMUSP00000003115,10090.ENSMUSP00000020991,10090.ENSMUSP00000026416	Cdkn1b,Dnmt3a,Cdk2
PMID:31338324	(2019) The Regulatory Roles of Long Noncoding RNAs in Acute Myeloid Leukemia.	3	47	2.19	0.0013	10090.ENSMUSP00000003115,10090.ENSMUSP00000020991,10090.ENSMUSP00000080419	Cdkn1b,Dnmt3a,Ezh2
PMID:31422902	(2019) 3D Chromosomal Landscapes in Hematopoiesis and Immunity.	3	47	2.19	0.0013	10090.ENSMUSP00000020991,10090.ENSMUSP00000050683,10090.ENSMUSP00000080419	Dnmt3a,Foxo3,Ezh2
PMID:29724031	(2018) Targeting General Transcriptional Machinery as a Therapeutic Strategy for Adult T-Cell Leukemia.	3	48	2.19	0.0013	10090.ENSMUSP00000020991,10090.ENSMUSP00000023673,10090.ENSMUSP00000080419	Dnmt3a,Runx1,Ezh2
PMID:28358317	(2017) The MYCN Protein in Health and Disease.	3	48	2.19	0.0013	10090.ENSMUSP00000000188,10090.ENSMUSP00000026416,10090.ENSMUSP00000080419	Ccnd2,Cdk2,Ezh2
PMID:26798367	(2016) Pluripotent Stem Cells: Current Understanding and Future Directions.	3	48	2.19	0.0013	10090.ENSMUSP00000020991,10090.ENSMUSP00000026416,10090.ENSMUSP00000080419	Dnmt3a,Cdk2,Ezh2
PMID:27905395	(2016) Outside-in integrin signalling regulates haematopoietic stem cell function via Periostin-Itgav axis.	3	48	2.19	0.0013	10090.ENSMUSP00000000188,10090.ENSMUSP00000003115,10090.ENSMUSP00000026416	Ccnd2,Cdkn1b,Cdk2
PMID:25737276	(2015) The yin and yang of kidney development and Wilms tumors.	3	48	2.19	0.0013	10090.ENSMUSP00000020991,10090.ENSMUSP00000028071,10090.ENSMUSP00000080419	Dnmt3a,Bmi1,Ezh2
PMID:25805971	(2015) Regulation of cerebral cortical neurogenesis by the Pax6 transcription factor.	3	47	2.19	0.0013	10090.ENSMUSP00000000188,10090.ENSMUSP00000003115,10090.ENSMUSP00000026416	Ccnd2,Cdkn1b,Cdk2
PMID:26137500	(2015) Glioblastoma stem cells (GSCs) epigenetic plasticity and interconversion between differentiated non-GSCs and GSCs.	3	47	2.19	0.0013	10090.ENSMUSP00000000188,10090.ENSMUSP00000028071,10090.ENSMUSP00000080419	Ccnd2,Bmi1,Ezh2
PMID:24651011	(2014) ERBB receptors: from oncogene discovery to basic science to mechanism-based cancer therapeutics.	3	48	2.19	0.0013	10090.ENSMUSP00000003115,10090.ENSMUSP00000026416,10090.ENSMUSP00000050683	Cdkn1b,Cdk2,Foxo3
PMID:25332705	(2014) Multiple therapeutic and preventive effects of 3,3-diindolylmethane on cancers including prostate cancer and high grade prostatic intraepithelial neoplasia.	3	47	2.19	0.0013	10090.ENSMUSP00000026416,10090.ENSMUSP00000050683,10090.ENSMUSP00000080419	Cdk2,Foxo3,Ezh2
PMID:25504228	(2014) The molecular basis of myeloid malignancies.	3	48	2.19	0.0013	10090.ENSMUSP00000020991,10090.ENSMUSP00000028071,10090.ENSMUSP00000080419	Dnmt3a,Bmi1,Ezh2
PMID:22726420	(2012) Visualizing spatiotemporal dynamics of apoptosis after G1 arrest by human T cell leukemia virus type 1 Tax and insights into gene expression changes using microarray-based gene expression analysis.	3	48	2.19	0.0013	10090.ENSMUSP00000000188,10090.ENSMUSP00000003115,10090.ENSMUSP00000026416	Ccnd2,Cdkn1b,Cdk2
PMID:24977105	(2012) Biomarkers to Target Heterogeneous Breast Cancer Stem Cells.	3	48	2.19	0.0013	10090.ENSMUSP00000028071,10090.ENSMUSP00000050683,10090.ENSMUSP00000080419	Bmi1,Foxo3,Ezh2
PMID:21538852	(2011) Chemopreventive effects of tea in prostate cancer: green tea versus black tea.	3	47	2.19	0.0013	10090.ENSMUSP00000000188,10090.ENSMUSP00000003115,10090.ENSMUSP00000026416	Ccnd2,Cdkn1b,Cdk2
PMID:20148668	(2010) The FoxO family in cardiac function and dysfunction.	3	48	2.19	0.0013	10090.ENSMUSP00000003115,10090.ENSMUSP00000026416,10090.ENSMUSP00000050683	Cdkn1b,Cdk2,Foxo3
PMID:19654878	(2009) Apoptosis of CD4+ CD25(high) T cells in type 1 diabetes may be partially mediated by IL-2 deprivation.	3	48	2.19	0.0013	10090.ENSMUSP00000000188,10090.ENSMUSP00000003115,10090.ENSMUSP00000050683	Ccnd2,Cdkn1b,Foxo3
PMID:19739237	(2009) Centrosomes and myeloma; aneuploidy and proliferation.	3	47	2.19	0.0013	10090.ENSMUSP00000000188,10090.ENSMUSP00000026416,10090.ENSMUSP00000080419	Ccnd2,Cdk2,Ezh2
PMID:18596912	(2008) PPARgamma and MEK Interactions in Cancer.	3	47	2.19	0.0013	10090.ENSMUSP00000000188,10090.ENSMUSP00000003115,10090.ENSMUSP00000026416	Ccnd2,Cdkn1b,Cdk2
PMID:14580254	(2003) Transforming growth factor beta-regulated gene expression in a mouse mammary gland epithelial cell line.	3	47	2.19	0.0013	10090.ENSMUSP00000000188,10090.ENSMUSP00000003115,10090.ENSMUSP00000026416	Ccnd2,Cdkn1b,Cdk2
PMID:35333871	(2022) Pentoxifylline-induced protein expression change in RAW 264.7 cells as determined by immunoprecipitation-based high performance liquid chromatography.	4	212	1.66	0.0014	10090.ENSMUSP00000000188,10090.ENSMUSP00000003115,10090.ENSMUSP00000050683,10090.ENSMUSP00000080419	Ccnd2,Cdkn1b,Foxo3,Ezh2
PMID:35205236	(2022) A Brief Review on the Regulatory Roles of MicroRNAs in Cystic Diseases and Their Use as Potential Biomarkers.	3	49	2.18	0.0014	10090.ENSMUSP00000000188,10090.ENSMUSP00000003115,10090.ENSMUSP00000026416	Ccnd2,Cdkn1b,Cdk2
PMID:33867999	(2021) Unraveling the Big Sleep: Molecular Aspects of Stem Cell Dormancy and Hibernation.	3	50	2.17	0.0014	10090.ENSMUSP00000003115,10090.ENSMUSP00000026416,10090.ENSMUSP00000050683	Cdkn1b,Cdk2,Foxo3
PMID:34016945	(2021) Targeting circular RNAs as a therapeutic approach: current strategies and challenges.	3	50	2.17	0.0014	10090.ENSMUSP00000020991,10090.ENSMUSP00000026416,10090.ENSMUSP00000050683	Dnmt3a,Cdk2,Foxo3
PMID:34131633	(2021) Induced Pluripotent Stem Cells Enable Disease Modeling and Drug Screening in Calreticulin del52 and ins5 Myeloproliferative Neoplasms.	3	49	2.18	0.0014	10090.ENSMUSP00000020991,10090.ENSMUSP00000023673,10090.ENSMUSP00000080419	Dnmt3a,Runx1,Ezh2
PMID:34681865	(2021) Parathyroid Tumors: Molecular Signatures.	3	50	2.17	0.0014	10090.ENSMUSP00000000188,10090.ENSMUSP00000026416,10090.ENSMUSP00000080419	Ccnd2,Cdk2,Ezh2
PMID:31538910	(2020) MicroRNAs Determining Carcinogenesis by Regulating Oncogenes and Tumor Suppressor Genes During Cell Cycle.	3	49	2.18	0.0014	10090.ENSMUSP00000000188,10090.ENSMUSP00000003115,10090.ENSMUSP00000026416	Ccnd2,Cdkn1b,Cdk2
PMID:31934644	(2020) Off-target effect of the BMI1 inhibitor PTC596 drives epithelial-mesenchymal transition in glioblastoma multiforme.	3	50	2.17	0.0014	10090.ENSMUSP00000028071,10090.ENSMUSP00000050683,10090.ENSMUSP00000080419	Bmi1,Foxo3,Ezh2
PMID:32197371	(2020) Drug Resistance in Non-Hodgkin Lymphomas.	3	50	2.17	0.0014	10090.ENSMUSP00000028071,10090.ENSMUSP00000050683,10090.ENSMUSP00000080419	Bmi1,Foxo3,Ezh2
PMID:32296034	(2020) PIM kinase inhibition: co-targeted therapeutic approaches in prostate cancer.	3	50	2.17	0.0014	10090.ENSMUSP00000003115,10090.ENSMUSP00000050683,10090.ENSMUSP00000080419	Cdkn1b,Foxo3,Ezh2
PMID:32582691	(2020) Mesenchymal Stem Cell Senescence and Rejuvenation: Current Status and Challenges.	3	50	2.17	0.0014	10090.ENSMUSP00000020991,10090.ENSMUSP00000028071,10090.ENSMUSP00000080419	Dnmt3a,Bmi1,Ezh2
PMID:32762766	(2020) Cyclin-dependent kinases and rare developmental disorders.	3	49	2.18	0.0014	10090.ENSMUSP00000000188,10090.ENSMUSP00000026416,10090.ENSMUSP00000080419	Ccnd2,Cdk2,Ezh2
PMID:30705777	(2019) Epigenetic Regulation of Bone Marrow Stem Cell Aging: Revealing Epigenetic Signatures associated with Hematopoietic and Mesenchymal Stem Cell Aging.	3	50	2.17	0.0014	10090.ENSMUSP00000020991,10090.ENSMUSP00000028071,10090.ENSMUSP00000080419	Dnmt3a,Bmi1,Ezh2
PMID:31069222	(2019) Divide or Commit - Revisiting the Role of Cell Cycle Regulators in Adult Hippocampal Neurogenesis.	3	50	2.17	0.0014	10090.ENSMUSP00000000188,10090.ENSMUSP00000003115,10090.ENSMUSP00000026416	Ccnd2,Cdkn1b,Cdk2
PMID:31185583	(2019) Recent Research Advances in Mitosis during Mammalian Gametogenesis.	3	49	2.18	0.0014	10090.ENSMUSP00000000188,10090.ENSMUSP00000003115,10090.ENSMUSP00000026416	Ccnd2,Cdkn1b,Cdk2
PMID:31612105	(2019) BCR-ABL Independent Mechanisms of Resistance in Chronic Myeloid Leukemia.	3	49	2.18	0.0014	10090.ENSMUSP00000028071,10090.ENSMUSP00000050683,10090.ENSMUSP00000080419	Bmi1,Foxo3,Ezh2
PMID:29170536	(2018) Non-coding RNA networks in cancer.	3	50	2.17	0.0014	10090.ENSMUSP00000000188,10090.ENSMUSP00000026416,10090.ENSMUSP00000050683	Ccnd2,Cdk2,Foxo3
PMID:29227476	(2018) The molecular landscape of pediatric acute myeloid leukemia reveals recurrent structural alterations and age-specific mutational interactions.	3	49	2.18	0.0014	10090.ENSMUSP00000020991,10090.ENSMUSP00000023673,10090.ENSMUSP00000080419	Dnmt3a,Runx1,Ezh2
PMID:29495592	(2018) The Role of Long Non-Coding RNAs in Hepatocarcinogenesis.	3	49	2.18	0.0014	10090.ENSMUSP00000020991,10090.ENSMUSP00000026416,10090.ENSMUSP00000028071	Dnmt3a,Cdk2,Bmi1
PMID:29562595	(2018) The Cooperative Functions of the EBNA3 Proteins Are Central to EBV Persistence and Latency.	3	49	2.18	0.0014	10090.ENSMUSP00000003115,10090.ENSMUSP00000028071,10090.ENSMUSP00000080419	Cdkn1b,Bmi1,Ezh2
PMID:29780592	(2018) Preleukemic and second-hit mutational events in an acute myeloid leukemia patient with a novel germline RUNX1 mutation.	3	49	2.18	0.0014	10090.ENSMUSP00000020991,10090.ENSMUSP00000023673,10090.ENSMUSP00000080419	Dnmt3a,Runx1,Ezh2
PMID:29853913	(2018) Tumorigenic Cell Reprogramming and Cancer Plasticity: Interplay between Signaling, Microenvironment, and Epigenetics.	3	50	2.17	0.0014	10090.ENSMUSP00000020991,10090.ENSMUSP00000028071,10090.ENSMUSP00000080419	Dnmt3a,Bmi1,Ezh2
PMID:30103472	(2018) Magnolol: A Neolignan from the Magnolia Family for the Prevention and Treatment of Cancer.	3	49	2.18	0.0014	10090.ENSMUSP00000003115,10090.ENSMUSP00000026416,10090.ENSMUSP00000050683	Cdkn1b,Cdk2,Foxo3
PMID:30112184	(2018) Circular RNAs as novel biomarkers with regulatory potency in human diseases.	3	50	2.17	0.0014	10090.ENSMUSP00000026416,10090.ENSMUSP00000050683,10090.ENSMUSP00000080419	Cdk2,Foxo3,Ezh2
PMID:28096241	(2017) The Chromodomain Helicase DNA-Binding Chromatin Remodelers: Family Traits that Protect from and Promote Cancer.	3	49	2.18	0.0014	10090.ENSMUSP00000026416,10090.ENSMUSP00000028071,10090.ENSMUSP00000080419	Cdk2,Bmi1,Ezh2
PMID:28775781	(2017) The Emerging Roles of Forkhead Box (FOX) Proteins in Osteosarcoma.	3	49	2.18	0.0014	10090.ENSMUSP00000003115,10090.ENSMUSP00000026416,10090.ENSMUSP00000050683	Cdkn1b,Cdk2,Foxo3
PMID:27999365	(2016) Alterations of Epigenetic Regulators in Pancreatic Cancer and Their Clinical Implications.	3	50	2.17	0.0014	10090.ENSMUSP00000020991,10090.ENSMUSP00000028071,10090.ENSMUSP00000080419	Dnmt3a,Bmi1,Ezh2
PMID:29264188	(2016) The evolving landscape of prostate cancer stem cell: Therapeutic implications and future challenges.	3	49	2.18	0.0014	10090.ENSMUSP00000026416,10090.ENSMUSP00000028071,10090.ENSMUSP00000080419	Cdk2,Bmi1,Ezh2
PMID:25918701	(2015) Nuclear PI3K signaling in cell growth and tumorigenesis.	3	50	2.17	0.0014	10090.ENSMUSP00000000188,10090.ENSMUSP00000003115,10090.ENSMUSP00000050683	Ccnd2,Cdkn1b,Foxo3
PMID:26198240	(2015) Modes of Human T Cell Leukemia Virus Type 1 Transmission, Replication and Persistence.	3	49	2.18	0.0014	10090.ENSMUSP00000000188,10090.ENSMUSP00000003115,10090.ENSMUSP00000050683	Ccnd2,Cdkn1b,Foxo3
PMID:23445815	(2013) Role of microRNA-138 as a potential tumor suppressor in head and neck squamous cell carcinoma.	3	49	2.18	0.0014	10090.ENSMUSP00000000188,10090.ENSMUSP00000026416,10090.ENSMUSP00000080419	Ccnd2,Cdk2,Ezh2
PMID:23880895	(2013) Cell cycle regulation by long non-coding RNAs.	3	50	2.17	0.0014	10090.ENSMUSP00000003115,10090.ENSMUSP00000026416,10090.ENSMUSP00000080419	Cdkn1b,Cdk2,Ezh2
PMID:22325352	(2012) PCGF homologs, CBX proteins, and RYBP define functionally distinct PRC1 family complexes.	3	49	2.18	0.0014	10090.ENSMUSP00000000188,10090.ENSMUSP00000028071,10090.ENSMUSP00000080419	Ccnd2,Bmi1,Ezh2
PMID:22567014	(2012) Epigenetics and breast cancers.	3	50	2.17	0.0014	10090.ENSMUSP00000003115,10090.ENSMUSP00000020991,10090.ENSMUSP00000050683	Cdkn1b,Dnmt3a,Foxo3
PMID:22728076	(2012) Epigenetic regulation of pancreas development and function.	3	50	2.17	0.0014	10090.ENSMUSP00000020991,10090.ENSMUSP00000028071,10090.ENSMUSP00000080419	Dnmt3a,Bmi1,Ezh2
PMID:23055977	(2012) The Octet: Eight Protein Kinases that Control Mammalian DNA Replication.	3	50	2.17	0.0014	10090.ENSMUSP00000000188,10090.ENSMUSP00000003115,10090.ENSMUSP00000026416	Ccnd2,Cdkn1b,Cdk2
PMID:23075324	(2012) Dysregulation of microRNAs in cancer.	3	50	2.17	0.0014	10090.ENSMUSP00000000188,10090.ENSMUSP00000020991,10090.ENSMUSP00000028071	Ccnd2,Dnmt3a,Bmi1
PMID:19960550	(2009) DNA methylation of cancer genome.	3	49	2.18	0.0014	10090.ENSMUSP00000000188,10090.ENSMUSP00000020991,10090.ENSMUSP00000080419	Ccnd2,Dnmt3a,Ezh2
PMID:18711403	(2008) Critical pathways in cellular senescence and immortalization revealed by gene expression profiling.	3	49	2.18	0.0014	10090.ENSMUSP00000003115,10090.ENSMUSP00000020991,10090.ENSMUSP00000028071	Cdkn1b,Dnmt3a,Bmi1
PMID:32424005	(2021) Targeting dual signalling pathways in concert with immune checkpoints for the treatment of pancreatic cancer.	3	51	2.16	0.0015	10090.ENSMUSP00000003115,10090.ENSMUSP00000026416,10090.ENSMUSP00000080419	Cdkn1b,Cdk2,Ezh2
PMID:33585483	(2021) Functional Non-coding RNA During Embryonic Myogenesis and Postnatal Muscle Development and Disease.	3	51	2.16	0.0015	10090.ENSMUSP00000000188,10090.ENSMUSP00000080419,10090.ENSMUSP00000139365	Ccnd2,Ezh2,Tcf12
PMID:34604224	(2021) Transcriptome Analysis Reveals an Inhibitory Effect of Dihydrotestosterone-Treated 2D- and 3D-Cultured Dermal Papilla Cells on Hair Follicle Growth.	3	51	2.16	0.0015	10090.ENSMUSP00000003115,10090.ENSMUSP00000026416,10090.ENSMUSP00000080419	Cdkn1b,Cdk2,Ezh2
PMID:32407433	(2020) Restriction of memory B cell differentiation at the germinal center B cell positive selection stage.	3	51	2.16	0.0015	10090.ENSMUSP00000000188,10090.ENSMUSP00000003115,10090.ENSMUSP00000080419	Ccnd2,Cdkn1b,Ezh2
PMID:29433737	(2018) Regulation of FOXO Factors in Mammalian Cells.	3	51	2.16	0.0015	10090.ENSMUSP00000003115,10090.ENSMUSP00000026416,10090.ENSMUSP00000050683	Cdkn1b,Cdk2,Foxo3
PMID:28260988	(2017) Human Corneal Endothelial Cells Expanded In Vitro Are a Powerful Resource for Tissue Engineering.	3	51	2.16	0.0015	10090.ENSMUSP00000003115,10090.ENSMUSP00000026416,10090.ENSMUSP00000028071	Cdkn1b,Cdk2,Bmi1
PMID:27092119	(2016) Role of EBNA-3 Family Proteins in EBV Associated B-cell Lymphomagenesis.	3	51	2.16	0.0015	10090.ENSMUSP00000003115,10090.ENSMUSP00000026416,10090.ENSMUSP00000080419	Cdkn1b,Cdk2,Ezh2
PMID:27773674	(2016) Expanding the Circuitry of Pluripotency by Selective Isolation of Chromatin-Associated Proteins.	3	51	2.16	0.0015	10090.ENSMUSP00000000188,10090.ENSMUSP00000020991,10090.ENSMUSP00000028071	Ccnd2,Dnmt3a,Bmi1
PMID:22823977	(2012) Myeloid malignancies: mutations, models and management.	3	51	2.16	0.0015	10090.ENSMUSP00000020991,10090.ENSMUSP00000028071,10090.ENSMUSP00000080419	Dnmt3a,Bmi1,Ezh2
PMID:23088445	(2012) The roles of the reprogramming factors Oct4, Sox2 and Klf4 in resetting the somatic cell epigenome during induced pluripotent stem cell generation.	3	51	2.16	0.0015	10090.ENSMUSP00000020991,10090.ENSMUSP00000028071,10090.ENSMUSP00000080419	Dnmt3a,Bmi1,Ezh2
PMID:35158879	(2022) The Central Role of the Ubiquitin-Proteasome System in EBV-Mediated Oncogenesis.	3	53	2.14	0.0016	10090.ENSMUSP00000000188,10090.ENSMUSP00000003115,10090.ENSMUSP00000026416	Ccnd2,Cdkn1b,Cdk2
PMID:33869998	(2021) Bone Aging, Cellular Senescence, and Osteoporosis.	3	53	2.14	0.0016	10090.ENSMUSP00000020991,10090.ENSMUSP00000026416,10090.ENSMUSP00000080419	Dnmt3a,Cdk2,Ezh2
PMID:34199666	(2021) Oncogenic Role of miRNA in Environmental Exposure to Plasticizers: A Systematic Review.	3	53	2.14	0.0016	10090.ENSMUSP00000000188,10090.ENSMUSP00000003115,10090.ENSMUSP00000020991	Ccnd2,Cdkn1b,Dnmt3a
PMID:34503111	(2021) PIM Kinases in Multiple Myeloma.	3	53	2.14	0.0016	10090.ENSMUSP00000003115,10090.ENSMUSP00000026416,10090.ENSMUSP00000050683	Cdkn1b,Cdk2,Foxo3
PMID:34807911	(2021) IFNgamma suppresses the expression of GFI1 and thereby inhibits Th2 cell proliferation.	3	52	2.15	0.0016	10090.ENSMUSP00000003115,10090.ENSMUSP00000023673,10090.ENSMUSP00000026416	Cdkn1b,Runx1,Cdk2
PMID:34921133	(2021) EpoR stimulates rapid cycling and larger red cells during mouse and human erythropoiesis.	3	52	2.15	0.0016	10090.ENSMUSP00000000188,10090.ENSMUSP00000003115,10090.ENSMUSP00000026416	Ccnd2,Cdkn1b,Cdk2
PMID:31103249	(2020) Molecular biology of human T cell leukemia virus.	3	53	2.14	0.0016	10090.ENSMUSP00000020991,10090.ENSMUSP00000050683,10090.ENSMUSP00000080419	Dnmt3a,Foxo3,Ezh2
PMID:31968672	(2020) Natural Polyphenols Targeting Senescence: A Novel Prevention and Therapy Strategy for Cancer.	3	53	2.14	0.0016	10090.ENSMUSP00000003115,10090.ENSMUSP00000026416,10090.ENSMUSP00000050683	Cdkn1b,Cdk2,Foxo3
PMID:32307447	(2020) Tumour kinome re-wiring governs resistance to palbociclib in oestrogen receptor positive breast cancers, highlighting new therapeutic modalities.	3	52	2.15	0.0016	10090.ENSMUSP00000000188,10090.ENSMUSP00000003115,10090.ENSMUSP00000026416	Ccnd2,Cdkn1b,Cdk2
PMID:33116629	(2020) Novel Therapeutic Strategies for CDK46 Inhibitors in Metastatic Castrate-Resistant Prostate Cancer.	3	53	2.14	0.0016	10090.ENSMUSP00000003115,10090.ENSMUSP00000026416,10090.ENSMUSP00000050683	Cdkn1b,Cdk2,Foxo3
PMID:30646603	(2019) Role of FoxO Proteins in Cellular Response to Antitumor Agents.	3	52	2.15	0.0016	10090.ENSMUSP00000003115,10090.ENSMUSP00000050683,10090.ENSMUSP00000139365	Cdkn1b,Foxo3,Tcf12
PMID:30967646	(2019) Cell-state dynamics and therapeutic resistance in melanoma from the perspective of MITF and IFNgamma pathways.	3	52	2.15	0.0016	10090.ENSMUSP00000003115,10090.ENSMUSP00000026416,10090.ENSMUSP00000080419	Cdkn1b,Cdk2,Ezh2
PMID:31270458	(2019) Somatic mutations and cell identity linked by Genotyping of Transcriptomes.	3	53	2.14	0.0016	10090.ENSMUSP00000020991,10090.ENSMUSP00000023673,10090.ENSMUSP00000080419	Dnmt3a,Runx1,Ezh2
PMID:31652839	(2019) The Crosstalk of miRNA and Oxidative Stress in the Liver: From Physiology to Pathology and Clinical Implications.	3	52	2.15	0.0016	10090.ENSMUSP00000003115,10090.ENSMUSP00000050683,10090.ENSMUSP00000080419	Cdkn1b,Foxo3,Ezh2
PMID:31698726	(2019) The Role and Function of microRNA in the Pathogenesis of Multiple Myeloma.	3	52	2.15	0.0016	10090.ENSMUSP00000003115,10090.ENSMUSP00000020991,10090.ENSMUSP00000080419	Cdkn1b,Dnmt3a,Ezh2
PMID:29435158	(2018) Osteopontin-integrin engagement induces HIF-1alpha-TCF12-mediated endothelial-mesenchymal transition to exacerbate colorectal cancer.	3	53	2.14	0.0016	10090.ENSMUSP00000028071,10090.ENSMUSP00000080419,10090.ENSMUSP00000139365	Bmi1,Ezh2,Tcf12
PMID:29974077	(2018) Aberrant expression of ETS1 and ETS2 proteins in cancer.	3	52	2.15	0.0016	10090.ENSMUSP00000003115,10090.ENSMUSP00000023673,10090.ENSMUSP00000026416	Cdkn1b,Runx1,Cdk2
PMID:28418909	(2017) Pathogenesis of ETV6RUNX1-positive childhood acute lymphoblastic leukemia and mechanisms underlying its relapse.	3	52	2.15	0.0016	10090.ENSMUSP00000003115,10090.ENSMUSP00000028071,10090.ENSMUSP00000050683	Cdkn1b,Bmi1,Foxo3
PMID:28589102	(2017) Heterogeneous Family of Cyclomodulins: Smart Weapons That Allow Bacteria to Hijack the Eukaryotic Cell Cycle and Promote Infections.	3	52	2.15	0.0016	10090.ENSMUSP00000000188,10090.ENSMUSP00000003115,10090.ENSMUSP00000026416	Ccnd2,Cdkn1b,Cdk2
PMID:27116251	(2016) miR-22 has a potent anti-tumour role with therapeutic potential in acute myeloid leukaemia.	3	53	2.14	0.0016	10090.ENSMUSP00000023673,10090.ENSMUSP00000028071,10090.ENSMUSP00000080419	Runx1,Bmi1,Ezh2
PMID:27799944	(2016) Repair Injured Heart by Regulating Cardiac Regenerative Signals.	3	53	2.14	0.0016	10090.ENSMUSP00000000188,10090.ENSMUSP00000003115,10090.ENSMUSP00000026416	Ccnd2,Cdkn1b,Cdk2
PMID:25691826	(2015) Regulation of breast cancer stem cell features.	3	53	2.14	0.0016	10090.ENSMUSP00000003115,10090.ENSMUSP00000028071,10090.ENSMUSP00000080419	Cdkn1b,Bmi1,Ezh2
PMID:26098938	(2015) Retrovirus-Mediated Expression of E2A-PBX1 Blocks Lymphoid Fate but Permits Retention of Myeloid Potential in Early Hematopoietic Progenitors.	3	52	2.15	0.0016	10090.ENSMUSP00000003115,10090.ENSMUSP00000023673,10090.ENSMUSP00000028071	Cdkn1b,Runx1,Bmi1
PMID:28090171	(2015) Aberrant expression of cyclin D1 in cancer.	3	52	2.15	0.0016	10090.ENSMUSP00000000188,10090.ENSMUSP00000003115,10090.ENSMUSP00000026416	Ccnd2,Cdkn1b,Cdk2
PMID:24079833	(2014) MicroRNAs in cancer.	3	53	2.14	0.0016	10090.ENSMUSP00000020991,10090.ENSMUSP00000028071,10090.ENSMUSP00000080419	Dnmt3a,Bmi1,Ezh2
PMID:24013378	(2013) Noncoding RNA in oncogenesis: a new era of identifying key players.	3	52	2.15	0.0016	10090.ENSMUSP00000000188,10090.ENSMUSP00000020991,10090.ENSMUSP00000080419	Ccnd2,Dnmt3a,Ezh2
PMID:24470860	(2013) Human T Lymphotropic Virus Type I (HTLV-I) Oncogenesis: Molecular Aspects of Virus and Host Interactions in Pathogenesis of Adult T cell LeukemiaLymphoma (ATL).	3	52	2.15	0.0016	10090.ENSMUSP00000000188,10090.ENSMUSP00000003115,10090.ENSMUSP00000026416	Ccnd2,Cdkn1b,Cdk2
PMID:22562408	(2012) Caffeic acid phenethyl ester suppresses the proliferation of human prostate cancer cells through inhibition of p70S6K and Akt signaling networks.	3	53	2.14	0.0016	10090.ENSMUSP00000003115,10090.ENSMUSP00000026416,10090.ENSMUSP00000050683	Cdkn1b,Cdk2,Foxo3
PMID:22789535	(2012) Cancer genetics and epigenetics: two sides of the same coin?	3	53	2.14	0.0016	10090.ENSMUSP00000020991,10090.ENSMUSP00000028071,10090.ENSMUSP00000080419	Dnmt3a,Bmi1,Ezh2
PMID:23202960	(2012) The role of microRNAs in breast cancer migration, invasion and metastasis.	3	53	2.14	0.0016	10090.ENSMUSP00000003115,10090.ENSMUSP00000028071,10090.ENSMUSP00000050683	Cdkn1b,Bmi1,Foxo3
PMID:23335926	(2012) Protein kinase C signaling and cell cycle regulation.	3	52	2.15	0.0016	10090.ENSMUSP00000000188,10090.ENSMUSP00000003115,10090.ENSMUSP00000026416	Ccnd2,Cdkn1b,Cdk2
PMID:22113163	(2011) Epigenetics and genetics. MicroRNAs en route to the clinic: progress in validating and targeting microRNAs for cancer therapy.	3	52	2.15	0.0016	10090.ENSMUSP00000000188,10090.ENSMUSP00000003115,10090.ENSMUSP00000080419	Ccnd2,Cdkn1b,Ezh2
PMID:19737514	(2009) Caspases and kinases in a death grip.	3	53	2.14	0.0016	10090.ENSMUSP00000003115,10090.ENSMUSP00000026416,10090.ENSMUSP00000050683	Cdkn1b,Cdk2,Foxo3
PMID:18981099	(2008) Caspase 6 regulates B cell activation and differentiation into plasma cells.	3	52	2.15	0.0016	10090.ENSMUSP00000000188,10090.ENSMUSP00000003115,10090.ENSMUSP00000026416	Ccnd2,Cdkn1b,Cdk2
PMID:34680353	(2021) Second-Generation Jak2 Inhibitors for Advanced Prostate Cancer: Are We Ready for Clinical Development?	3	54	2.13	0.0017	10090.ENSMUSP00000000188,10090.ENSMUSP00000026416,10090.ENSMUSP00000028071	Ccnd2,Cdk2,Bmi1
PMID:35008317	(2021) The Intricate Interplay between Cell Cycle Regulators and Autophagy in Cancer.	3	54	2.13	0.0017	10090.ENSMUSP00000003115,10090.ENSMUSP00000026416,10090.ENSMUSP00000050683	Cdkn1b,Cdk2,Foxo3
PMID:32670270	(2020) Metabolic Reprogramming in CD8(+) T Cells During Acute Viral Infections.	3	54	2.13	0.0017	10090.ENSMUSP00000020991,10090.ENSMUSP00000026416,10090.ENSMUSP00000080419	Dnmt3a,Cdk2,Ezh2
PMID:32948204	(2020) miRNAs expression signature potentially associated with lymphatic dissemination in locally advanced prostate cancer.	3	54	2.13	0.0017	10090.ENSMUSP00000000188,10090.ENSMUSP00000003115,10090.ENSMUSP00000050683	Ccnd2,Cdkn1b,Foxo3
PMID:30328686	(2019) Concise Reviews: Cancer Stem Cell Targeted Therapies: Toward Clinical Success.	3	54	2.13	0.0017	10090.ENSMUSP00000020991,10090.ENSMUSP00000028071,10090.ENSMUSP00000080419	Dnmt3a,Bmi1,Ezh2
PMID:30386928	(2019) Molecular mechanisms of EBV-driven cell cycle progression and oncogenesis.	3	54	2.13	0.0017	10090.ENSMUSP00000000188,10090.ENSMUSP00000003115,10090.ENSMUSP00000026416	Ccnd2,Cdkn1b,Cdk2
PMID:29974052	(2018) Cycling to Meet Fate: Connecting Pluripotency to the Cell Cycle.	3	54	2.13	0.0017	10090.ENSMUSP00000000188,10090.ENSMUSP00000003115,10090.ENSMUSP00000026416	Ccnd2,Cdkn1b,Cdk2
PMID:30380732	(2018) Breaking down the Contradictory Roles of Histone Deacetylase SIRT1 in Human Breast Cancer.	3	54	2.13	0.0017	10090.ENSMUSP00000028071,10090.ENSMUSP00000050683,10090.ENSMUSP00000080419	Bmi1,Foxo3,Ezh2
PMID:28003236	(2017) Targeting DNA Repair in Cancer: Beyond PARP Inhibitors.	3	54	2.13	0.0017	10090.ENSMUSP00000000188,10090.ENSMUSP00000026416,10090.ENSMUSP00000080419	Ccnd2,Cdk2,Ezh2
PMID:28333115	(2017) Modeling and Targeting MYC Genes in Childhood Brain Tumors.	3	54	2.13	0.0017	10090.ENSMUSP00000000188,10090.ENSMUSP00000003115,10090.ENSMUSP00000026416	Ccnd2,Cdkn1b,Cdk2
PMID:26350215	(2016) Epigenetic factor EPC1 is a master regulator of DNA damage response by interacting with E2F1 to silence death and activate metastasis-related gene signatures.	3	54	2.13	0.0017	10090.ENSMUSP00000026416,10090.ENSMUSP00000028071,10090.ENSMUSP00000080419	Cdk2,Bmi1,Ezh2
PMID:26212057	(2015) Rheumatoid Arthritis, Immunosenescence and the Hallmarks of Aging.	3	54	2.13	0.0017	10090.ENSMUSP00000020991,10090.ENSMUSP00000026416,10090.ENSMUSP00000080419	Dnmt3a,Cdk2,Ezh2
PMID:23885265	(2013) The MDM2-p53 pathway revisited.	3	54	2.13	0.0017	10090.ENSMUSP00000020991,10090.ENSMUSP00000026416,10090.ENSMUSP00000050683	Dnmt3a,Cdk2,Foxo3
PMID:21966451	(2011) Repression of androgen receptor transcription through the E2F1DNMT1 axis.	3	54	2.13	0.0017	10090.ENSMUSP00000003115,10090.ENSMUSP00000020991,10090.ENSMUSP00000080419	Cdkn1b,Dnmt3a,Ezh2
PMID:33574458	(2021) Direct reprogramming of oligodendrocyte precursor cells into GABAergic inhibitory neurons by a single homeodomain transcription factor Dlx2.	3	55	2.13	0.0018	10090.ENSMUSP00000000188,10090.ENSMUSP00000020991,10090.ENSMUSP00000080419	Ccnd2,Dnmt3a,Ezh2
PMID:33628811	(2021) Shared Genetic and Epigenetic Mechanisms between the Osteogenic Differentiation of Dental Pulp Stem Cells and Bone Marrow Stem Cells.	3	55	2.13	0.0018	10090.ENSMUSP00000000188,10090.ENSMUSP00000080419,10090.ENSMUSP00000139365	Ccnd2,Ezh2,Tcf12
PMID:33841185	(2021) Non-coding RNAs in Cardiac Regeneration.	3	56	2.12	0.0018	10090.ENSMUSP00000000188,10090.ENSMUSP00000020991,10090.ENSMUSP00000026416	Ccnd2,Dnmt3a,Cdk2
PMID:33869017	(2021) Exosomal MicroRNAs Mediating Crosstalk Between Cancer Cells With Cancer-Associated Fibroblasts and Tumor-Associated Macrophages in the Tumor Microenvironment.	3	55	2.13	0.0018	10090.ENSMUSP00000003115,10090.ENSMUSP00000026416,10090.ENSMUSP00000080419	Cdkn1b,Cdk2,Ezh2
PMID:33977288	(2021) Recent advances in understanding chronic myeloid leukemia: where do we stand?	3	55	2.13	0.0018	10090.ENSMUSP00000003115,10090.ENSMUSP00000020991,10090.ENSMUSP00000080419	Cdkn1b,Dnmt3a,Ezh2
PMID:34063951	(2021) Epigenetic Mechanisms Involved in Cisplatin-Induced Nephrotoxicity: An Update.	3	55	2.13	0.0018	10090.ENSMUSP00000020991,10090.ENSMUSP00000050683,10090.ENSMUSP00000080419	Dnmt3a,Foxo3,Ezh2
PMID:34178647	(2021) Insights Into the Function and Clinical Application of HDAC5 in Cancer Management.	3	56	2.12	0.0018	10090.ENSMUSP00000003115,10090.ENSMUSP00000026416,10090.ENSMUSP00000080419	Cdkn1b,Cdk2,Ezh2
PMID:34335466	(2021) Human Beta Cell Regenerative Drug Therapy for Diabetes: Past Achievements and Future Challenges.	3	56	2.12	0.0018	10090.ENSMUSP00000000188,10090.ENSMUSP00000028071,10090.ENSMUSP00000080419	Ccnd2,Bmi1,Ezh2
PMID:34440566	(2021) Structure, Activity and Function of the MLL2 (KMT2B) Protein Lysine Methyltransferase.	3	55	2.13	0.0018	10090.ENSMUSP00000003115,10090.ENSMUSP00000020991,10090.ENSMUSP00000028071	Cdkn1b,Dnmt3a,Bmi1
PMID:34575830	(2021) Oncogenes, Proto-Oncogenes, and Lineage Restriction of Cancer Stem Cells.	3	56	2.12	0.0018	10090.ENSMUSP00000020991,10090.ENSMUSP00000028071,10090.ENSMUSP00000080419	Dnmt3a,Bmi1,Ezh2
PMID:34639162	(2021) Transcriptome Analyses Identify Potential Key microRNAs and Their Target Genes Contributing to Ovarian Reserve.	3	57	2.11	0.0018	10090.ENSMUSP00000000188,10090.ENSMUSP00000050683,10090.ENSMUSP00000080419	Ccnd2,Foxo3,Ezh2
PMID:34650921	(2021) A Systematic Analysis Identifies Key Regulators Involved in Cell Proliferation and Potential Drugs for the Treatment of Human Lung Adenocarcinoma.	3	56	2.12	0.0018	10090.ENSMUSP00000003115,10090.ENSMUSP00000026416,10090.ENSMUSP00000080419	Cdkn1b,Cdk2,Ezh2
PMID:34912707	(2021) Early T-Cell Precursor Acute Lymphoblastic Leukemia: Diagnosis, Updates in Molecular Pathogenesis, Management, and Novel Therapies.	3	57	2.11	0.0018	10090.ENSMUSP00000003115,10090.ENSMUSP00000020991,10090.ENSMUSP00000080419	Cdkn1b,Dnmt3a,Ezh2
PMID:35002724	(2021) Emerging Role of PD-1PD-L1 Inhibitors in Chronic Liver Diseases.	3	55	2.13	0.0018	10090.ENSMUSP00000003115,10090.ENSMUSP00000026416,10090.ENSMUSP00000050683	Cdkn1b,Cdk2,Foxo3
PMID:31963420	(2020) RASSF1A Tumour Suppressor: Target the Network for Effective Cancer Therapy.	3	56	2.12	0.0018	10090.ENSMUSP00000003115,10090.ENSMUSP00000020991,10090.ENSMUSP00000026416	Cdkn1b,Dnmt3a,Cdk2
PMID:32448308	(2020) Symphony of epigenetic and metabolic regulation-interaction between the histone methyltransferase EZH2 and metabolism of tumor.	3	55	2.13	0.0018	10090.ENSMUSP00000000188,10090.ENSMUSP00000026416,10090.ENSMUSP00000080419	Ccnd2,Cdk2,Ezh2
PMID:32640718	(2020) The Premature Senescence in Breast Cancer Treatment Strategy.	3	56	2.12	0.0018	10090.ENSMUSP00000020991,10090.ENSMUSP00000028071,10090.ENSMUSP00000050683	Dnmt3a,Bmi1,Foxo3
PMID:32849521	(2020) Regulation of the Bone Marrow Niche by Inflammation.	3	55	2.13	0.0018	10090.ENSMUSP00000020991,10090.ENSMUSP00000023673,10090.ENSMUSP00000080419	Dnmt3a,Runx1,Ezh2
PMID:32992908	(2020) Epigenetic Regulators Involved in Osteoclast Differentiation.	3	57	2.11	0.0018	10090.ENSMUSP00000020991,10090.ENSMUSP00000050683,10090.ENSMUSP00000080419	Dnmt3a,Foxo3,Ezh2
PMID:33024276	(2020) Transcriptional regulators and alterations that drive melanoma initiation and progression.	3	55	2.13	0.0018	10090.ENSMUSP00000020991,10090.ENSMUSP00000050683,10090.ENSMUSP00000080419	Dnmt3a,Foxo3,Ezh2
PMID:33081233	(2020) Strategies and Challenges to Improve Cellular Programming-Based Approaches for Heart Regeneration Therapy.	3	55	2.13	0.0018	10090.ENSMUSP00000028071,10090.ENSMUSP00000050683,10090.ENSMUSP00000080419	Bmi1,Foxo3,Ezh2
PMID:33277464	(2020) Genetic and epigenetic determinants of diffuse large B-cell lymphoma.	3	57	2.11	0.0018	10090.ENSMUSP00000003115,10090.ENSMUSP00000020991,10090.ENSMUSP00000080419	Cdkn1b,Dnmt3a,Ezh2
PMID:33291743	(2020) Fucoxanthin, a Marine-Derived Carotenoid from Brown Seaweeds and Microalgae: A Promising Bioactive Compound for Cancer Therapy.	3	57	2.11	0.0018	10090.ENSMUSP00000000188,10090.ENSMUSP00000003115,10090.ENSMUSP00000026416	Ccnd2,Cdkn1b,Cdk2
PMID:33335400	(2020) Research Progress on the Anti-Cancer Molecular Mechanisms of Huaier.	3	56	2.12	0.0018	10090.ENSMUSP00000026416,10090.ENSMUSP00000028071,10090.ENSMUSP00000080419	Cdk2,Bmi1,Ezh2
PMID:30178777	(2019) The regulatory pathways leading to stem-like cells underlie prostate cancer progression.	3	55	2.13	0.0018	10090.ENSMUSP00000026416,10090.ENSMUSP00000028071,10090.ENSMUSP00000080419	Cdk2,Bmi1,Ezh2
PMID:30593464	(2019) Wnt5a induces and maintains prostate cancer cells dormancy in bone.	3	56	2.12	0.0018	10090.ENSMUSP00000000188,10090.ENSMUSP00000003115,10090.ENSMUSP00000026416	Ccnd2,Cdkn1b,Cdk2
PMID:30813461	(2019) MicroRNA in Brain pathology: Neurodegeneration the Other Side of the Brain Cancer.	3	55	2.13	0.0018	10090.ENSMUSP00000020991,10090.ENSMUSP00000028071,10090.ENSMUSP00000080419	Dnmt3a,Bmi1,Ezh2
PMID:30873380	(2019) Viral-Targeted Strategies Against EBV-Associated Lymphoproliferative Diseases.	3	57	2.11	0.0018	10090.ENSMUSP00000003115,10090.ENSMUSP00000026416,10090.ENSMUSP00000080419	Cdkn1b,Cdk2,Ezh2
PMID:31413255	(2019) PTPsigma inhibitors promote hematopoietic stem cell regeneration.	3	57	2.11	0.0018	10090.ENSMUSP00000000188,10090.ENSMUSP00000003115,10090.ENSMUSP00000026416	Ccnd2,Cdkn1b,Cdk2
PMID:31694052	(2019) The roles of long noncoding RNAs in myocardial pathophysiology.	3	57	2.11	0.0018	10090.ENSMUSP00000020991,10090.ENSMUSP00000050683,10090.ENSMUSP00000080419	Dnmt3a,Foxo3,Ezh2
PMID:29379213	(2018) Epigenetic control of CD8(+) T cell differentiation.	3	55	2.13	0.0018	10090.ENSMUSP00000020991,10090.ENSMUSP00000028071,10090.ENSMUSP00000080419	Dnmt3a,Bmi1,Ezh2
PMID:29527516	(2018) Epigenetic Regulators in the Development, Maintenance, and Therapeutic Targeting of Acute Myeloid Leukemia.	3	55	2.13	0.0018	10090.ENSMUSP00000020991,10090.ENSMUSP00000028071,10090.ENSMUSP00000080419	Dnmt3a,Bmi1,Ezh2
PMID:29541978	(2018) Cell Cycle Regulation of Stem Cells by MicroRNAs.	3	57	2.11	0.0018	10090.ENSMUSP00000003115,10090.ENSMUSP00000026416,10090.ENSMUSP00000028071	Cdkn1b,Cdk2,Bmi1
PMID:29728695	(2018) Implications of STAT3 and STAT5 signaling on gene regulation and chromatin remodeling in hematopoietic cancer.	3	55	2.13	0.0018	10090.ENSMUSP00000020991,10090.ENSMUSP00000028071,10090.ENSMUSP00000080419	Dnmt3a,Bmi1,Ezh2
PMID:29886395	(2018) PARP1 promoter links cell cycle progression with adaptation to oxidative environment.	3	55	2.13	0.0018	10090.ENSMUSP00000026416,10090.ENSMUSP00000050683,10090.ENSMUSP00000080419	Cdk2,Foxo3,Ezh2
PMID:30509934	(2018) The genetic basis of disease.	3	55	2.13	0.0018	10090.ENSMUSP00000020991,10090.ENSMUSP00000026416,10090.ENSMUSP00000080419	Dnmt3a,Cdk2,Ezh2
PMID:30740111	(2018) Therapeutic Cancer Vaccines-T Cell Responses and Epigenetic Modulation.	3	57	2.11	0.0018	10090.ENSMUSP00000020991,10090.ENSMUSP00000028071,10090.ENSMUSP00000080419	Dnmt3a,Bmi1,Ezh2
PMID:28000852	(2017) Molecular mechanisms and clinical applications of miR-22 in regulating malignant progression in human cancer (Review).	3	55	2.13	0.0018	10090.ENSMUSP00000000188,10090.ENSMUSP00000003115,10090.ENSMUSP00000080419	Ccnd2,Cdkn1b,Ezh2
PMID:28825697	(2017) Early loss of Crebbp confers malignant stem cell properties on lymphoid progenitors.	3	55	2.13	0.0018	10090.ENSMUSP00000000188,10090.ENSMUSP00000020991,10090.ENSMUSP00000080419	Ccnd2,Dnmt3a,Ezh2
PMID:28912888	(2017) Sulforaphane-Induced Cell Cycle Arrest and Senescence are accompanied by DNA Hypomethylation and Changes in microRNA Profile in Breast Cancer Cells.	3	56	2.12	0.0018	10090.ENSMUSP00000000188,10090.ENSMUSP00000003115,10090.ENSMUSP00000020991	Ccnd2,Cdkn1b,Dnmt3a
PMID:26303421	(2016) Histone and Non-Histone Targets of Dietary Deacetylase Inhibitors.	3	57	2.11	0.0018	10090.ENSMUSP00000020991,10090.ENSMUSP00000050683,10090.ENSMUSP00000080419	Dnmt3a,Foxo3,Ezh2
PMID:27109021	(2016) Epigenetic and miRNAs Dysregulation in Prostate Cancer: The role of Nutraceuticals.	3	56	2.12	0.0018	10090.ENSMUSP00000000188,10090.ENSMUSP00000020991,10090.ENSMUSP00000080419	Ccnd2,Dnmt3a,Ezh2
PMID:26328267	(2015) Current Perspectives on Epigenetic Modifications by Dietary Chemopreventive and Herbal Phytochemicals.	3	57	2.11	0.0018	10090.ENSMUSP00000000188,10090.ENSMUSP00000020991,10090.ENSMUSP00000080419	Ccnd2,Dnmt3a,Ezh2
PMID:26415585	(2015) Genomic analyses reveal recurrent mutations in epigenetic modifiers and the JAK-STAT pathway in Sezary syndrome.	3	56	2.12	0.0018	10090.ENSMUSP00000003115,10090.ENSMUSP00000020991,10090.ENSMUSP00000080419	Cdkn1b,Dnmt3a,Ezh2
PMID:25393648	(2014) Activation of HIV transcription with short-course vorinostat in HIV-infected patients on suppressive antiretroviral therapy.	3	55	2.13	0.0018	10090.ENSMUSP00000000188,10090.ENSMUSP00000026416,10090.ENSMUSP00000050683	Ccnd2,Cdk2,Foxo3
PMID:23164734	(2013) Postnatal development, maturation and aging in the mouse cochlea and their effects on hair cell regeneration.	3	57	2.11	0.0018	10090.ENSMUSP00000003115,10090.ENSMUSP00000020991,10090.ENSMUSP00000080419	Cdkn1b,Dnmt3a,Ezh2
PMID:23889991	(2013) The role of AEG-1MTDHLYRIC in the pathogenesis of central nervous system disease.	3	56	2.12	0.0018	10090.ENSMUSP00000003115,10090.ENSMUSP00000026416,10090.ENSMUSP00000050683	Cdkn1b,Cdk2,Foxo3
PMID:24069563	(2013) JAK2 mutants (e.g., JAK2V617F) and their importance as drug targets in myeloproliferative neoplasms.	3	55	2.13	0.0018	10090.ENSMUSP00000000188,10090.ENSMUSP00000003115,10090.ENSMUSP00000080419	Ccnd2,Cdkn1b,Ezh2
PMID:22414492	(2012) Roles of histone deacetylases in epigenetic regulation: emerging paradigms from studies with inhibitors.	3	56	2.12	0.0018	10090.ENSMUSP00000020991,10090.ENSMUSP00000023673,10090.ENSMUSP00000080419	Dnmt3a,Runx1,Ezh2
PMID:22693568	(2012) Extensive gene-specific translational reprogramming in a model of B cell differentiation and Abl-dependent transformation.	3	57	2.11	0.0018	10090.ENSMUSP00000000188,10090.ENSMUSP00000080419,10090.ENSMUSP00000139365	Ccnd2,Ezh2,Tcf12
PMID:22191037	(2011) Epigenetics in prostate cancer.	3	57	2.11	0.0018	10090.ENSMUSP00000000188,10090.ENSMUSP00000020991,10090.ENSMUSP00000080419	Ccnd2,Dnmt3a,Ezh2
PMID:17319972	(2007) Molecular mechanisms mediating the G protein-coupled receptor regulation of cell cycle progression.	3	56	2.12	0.0018	10090.ENSMUSP00000000188,10090.ENSMUSP00000003115,10090.ENSMUSP00000026416	Ccnd2,Cdkn1b,Cdk2
PMID:35596896	(2022) Neurogenesis and Proliferation of Neural StemProgenitor Cells Conferred by Artesunate via FOXO3ap27Kip1 Axis in Mouse Stroke Model.	2	3	3.21	0.0018	10090.ENSMUSP00000003115,10090.ENSMUSP00000050683	Cdkn1b,Foxo3
PMID:34339841	(2021) Deficiency of heat shock factor 4 promotes lens epithelial cell senescence through upregulating p21(cip1) expression.	2	3	3.21	0.0018	10090.ENSMUSP00000003115,10090.ENSMUSP00000080419	Cdkn1b,Ezh2
PMID:32596283	(2020) Expression Profiles and Ontology Analysis of Circular RNAs in a Mouse Model of Myocardial IschemiaReperfusion Injury.	2	3	3.21	0.0018	10090.ENSMUSP00000026416,10090.ENSMUSP00000050683	Cdk2,Foxo3
PMID:32619406	(2020) SETD2 Restricts Prostate Cancer Metastasis by Integrating EZH2 and AMPK Signaling Pathways.	2	3	3.21	0.0018	10090.ENSMUSP00000050683,10090.ENSMUSP00000080419	Foxo3,Ezh2
PMID:29326263	(2018) Silencing stemness in T cell differentiation.	2	3	3.21	0.0018	10090.ENSMUSP00000020991,10090.ENSMUSP00000080419	Dnmt3a,Ezh2
PMID:30318050	(2018) Overexpression of Sirt1 in mesenchymal stem cells protects against bone loss in mice by FOXO3a deacetylation and oxidative stress inhibition.	2	3	3.21	0.0018	10090.ENSMUSP00000028071,10090.ENSMUSP00000050683	Bmi1,Foxo3
PMID:28045055	(2017) Personalised proteome analysis by means of protein microarrays made from individual patient samples.	2	3	3.21	0.0018	10090.ENSMUSP00000023673,10090.ENSMUSP00000026416	Runx1,Cdk2
PMID:26919246	(2016) Methylation-associated silencing of miR-200b facilitates human hepatocellular carcinoma progression by directly targeting BMI1.	2	3	3.21	0.0018	10090.ENSMUSP00000028071,10090.ENSMUSP00000080419	Bmi1,Ezh2
PMID:24248465	(2014) TCTP is essential for beta-cell proliferation and mass expansion during development and beta-cell adaptation in response to insulin resistance.	2	3	3.21	0.0018	10090.ENSMUSP00000000188,10090.ENSMUSP00000026416	Ccnd2,Cdk2
PMID:25243792	(2014) Prognostic value of polycomb proteins EZH2, BMI1 and SUZ12 and histone modification H3K27me3 in colorectal cancer.	2	3	3.21	0.0018	10090.ENSMUSP00000028071,10090.ENSMUSP00000080419	Bmi1,Ezh2
PMID:22431509	(2012) A key role for EZH2 and associated genes in mouse and human adult T-cell acute leukemia.	2	3	3.21	0.0018	10090.ENSMUSP00000020991,10090.ENSMUSP00000080419	Dnmt3a,Ezh2
PMID:22451302	(2012) Pachastrissamine from Pachastrissa sp. inhibits melanoma cell growth by dual inhibition of Cdk2 and ERK-mediated FOXO3 downregulation.	2	3	3.21	0.0018	10090.ENSMUSP00000026416,10090.ENSMUSP00000050683	Cdk2,Foxo3
PMID:22492676	(2012) Post-myocardial infarct p27 fusion protein intravenous delivery averts adverse remodelling and improves heart function and survival in rodents.	2	3	3.21	0.0018	10090.ENSMUSP00000003115,10090.ENSMUSP00000026416	Cdkn1b,Cdk2
PMID:22508990	(2012) Cks1 promotion of S phase entry and proliferation is independent of p27Kip1 suppression.	2	3	3.21	0.0018	10090.ENSMUSP00000003115,10090.ENSMUSP00000026416	Cdkn1b,Cdk2
PMID:23326263	(2012) Islet cell biology, regeneration, and transplantation.	2	3	3.21	0.0018	10090.ENSMUSP00000000188,10090.ENSMUSP00000003115	Ccnd2,Cdkn1b
PMID:21224344	(2011) Suppression of colonic polyposis by homeoprotein CDX2 through its nontranscriptional function that stabilizes p27Kip1.	2	3	3.21	0.0018	10090.ENSMUSP00000003115,10090.ENSMUSP00000026416	Cdkn1b,Cdk2
PMID:21551099	(2011) Genome-wide remodeling of the epigenetic landscape during myogenic differentiation.	2	3	3.21	0.0018	10090.ENSMUSP00000028071,10090.ENSMUSP00000080419	Bmi1,Ezh2
PMID:20335657	(2010) Calorie restriction enhances cell adaptation to hypoxia through Sirt1-dependent mitochondrial autophagy in mouse aged kidney.	2	3	3.21	0.0018	10090.ENSMUSP00000003115,10090.ENSMUSP00000050683	Cdkn1b,Foxo3
PMID:20860854	(2010) Methods in Mammary Gland Development and Cancer: the second ENDBC meeting--intravital imaging, genomics, modeling and metastasis.	2	3	3.21	0.0018	10090.ENSMUSP00000028071,10090.ENSMUSP00000080419	Bmi1,Ezh2
PMID:19204084	(2009) Blockade of protein geranylgeranylation inhibits Cdk2-dependent p27Kip1 phosphorylation on Thr187 and accumulates p27Kip1 in the nucleus: implications for breast cancer therapy.	2	3	3.21	0.0018	10090.ENSMUSP00000003115,10090.ENSMUSP00000026416	Cdkn1b,Cdk2
PMID:17620307	(2008) Inactivation of p27Kip1 promotes chemical mouse liver tumorigenesis in the resistant strain C57BL6J.	2	3	3.21	0.0018	10090.ENSMUSP00000003115,10090.ENSMUSP00000026416	Cdkn1b,Cdk2
PMID:17997402	(2008) Differential regulation of the cyclin-dependent kinase inhibitors p21(Cip1) and p27(Kip1) by phosphorylation directed by the cyclin encoded by Murine Herpesvirus 68.	2	3	3.21	0.0018	10090.ENSMUSP00000003115,10090.ENSMUSP00000026416	Cdkn1b,Cdk2
PMID:18172308	(2008) Expression of CDK4 or CDK2 in mouse oral cavity is retained in adult pituitary with distinct effects on tumorigenesis.	2	3	3.21	0.0018	10090.ENSMUSP00000003115,10090.ENSMUSP00000026416	Cdkn1b,Cdk2
PMID:18771577	(2008) Reduced-representation methylation mapping.	2	3	3.21	0.0018	10090.ENSMUSP00000020991,10090.ENSMUSP00000080419	Dnmt3a,Ezh2
PMID:16902412	(2006) Hypertrophic growth in cardiac myocytes is mediated by Myc through a Cyclin D2-dependent pathway.	2	3	3.21	0.0018	10090.ENSMUSP00000000188,10090.ENSMUSP00000026416	Ccnd2,Cdk2
PMID:15389542	(2005) Histone deacetylase inhibition-mediated post-translational elevation of p27KIP1 protein levels is required for G1 arrest in fibroblasts.	2	3	3.21	0.0018	10090.ENSMUSP00000003115,10090.ENSMUSP00000026416	Cdkn1b,Cdk2
PMID:15725363	(2005) p27Kip1 is expressed in proliferating cells in its form phosphorylated on threonine 187.	2	3	3.21	0.0018	10090.ENSMUSP00000003115,10090.ENSMUSP00000026416	Cdkn1b,Cdk2
PMID:14657662	(2004) Cdk2 as a master of S phase entry: fact or fake?	2	3	3.21	0.0018	10090.ENSMUSP00000003115,10090.ENSMUSP00000026416	Cdkn1b,Cdk2
PMID:14985466	(2004) Efficient down-regulation of cyclin A-associated activity and expression in suspended primary keratinocytes requires p21(Cip1).	2	3	3.21	0.0018	10090.ENSMUSP00000003115,10090.ENSMUSP00000026416	Cdkn1b,Cdk2
PMID:15100294	(2004) Reciprocal control of Forkhead box O 3a and c-Myc via the phosphatidylinositol 3-kinase pathway coordinately regulates p27Kip1 levels.	2	3	3.21	0.0018	10090.ENSMUSP00000003115,10090.ENSMUSP00000050683	Cdkn1b,Foxo3
PMID:15110991	(2004) The role of p27(Kip1) in maintaining the levels of D-type cyclins in vivo.	2	3	3.21	0.0018	10090.ENSMUSP00000003115,10090.ENSMUSP00000026416	Cdkn1b,Cdk2
PMID:12642875	(2003) Loss of p27(Kip1) cooperates with cyclin E in T-cell lymphomagenesis.	2	3	3.21	0.0018	10090.ENSMUSP00000003115,10090.ENSMUSP00000026416	Cdkn1b,Cdk2
PMID:12646244	(2003) The appearance of truncated cyclin A2 correlates with differentiation of mouse embryonic stem cells.	2	3	3.21	0.0018	10090.ENSMUSP00000003115,10090.ENSMUSP00000026416	Cdkn1b,Cdk2
PMID:12855747	(2003) Cyclin D2 and p27 are tissue-specific regulators of tumorigenesis in inhibin alpha knockout mice.	2	3	3.21	0.0018	10090.ENSMUSP00000000188,10090.ENSMUSP00000003115	Ccnd2,Cdkn1b
PMID:14579284	(2003) The cyclin-dependent kinase inhibitors p27Kip1 and p21Cip1 are not essential in T cell anergy.	2	3	3.21	0.0018	10090.ENSMUSP00000003115,10090.ENSMUSP00000026416	Cdkn1b,Cdk2
PMID:11940659	(2002) MAD1 and p27(KIP1) cooperate to promote terminal differentiation of granulocytes and to inhibit Myc expression and cyclin E-CDK2 activity.	2	3	3.21	0.0018	10090.ENSMUSP00000003115,10090.ENSMUSP00000026416	Cdkn1b,Cdk2
PMID:12354751	(2002) Early cycling-independent changes to p27, cyclin D2, and cyclin D3 in differentiating mouse embryonal carcinoma cells.	2	3	3.21	0.0018	10090.ENSMUSP00000000188,10090.ENSMUSP00000026416	Ccnd2,Cdk2
PMID:11112789	(2001) Hypoxia inhibits G1S transition through regulation of p27 expression.	2	3	3.21	0.0018	10090.ENSMUSP00000003115,10090.ENSMUSP00000026416	Cdkn1b,Cdk2
PMID:11158306	(2001) p21(Cip1) and p27(Kip1) regulate cell cycle reentry after hypoxic stress but are not necessary for hypoxia-induced arrest.	2	3	3.21	0.0018	10090.ENSMUSP00000003115,10090.ENSMUSP00000026416	Cdkn1b,Cdk2
PMID:11165393	(2001) Adenovirus expressing p27(Kip1) induces growth arrest of lung cancer cell lines and suppresses the growth of established lung cancer xenografts.	2	3	3.21	0.0018	10090.ENSMUSP00000003115,10090.ENSMUSP00000026416	Cdkn1b,Cdk2
PMID:11389032	(2001) Coexpression of BMI-1 and EZH2 polycomb-group proteins is associated with cycling cells and degree of malignancy in B-cell non-Hodgkin lymphoma.	2	3	3.21	0.0018	10090.ENSMUSP00000028071,10090.ENSMUSP00000080419	Bmi1,Ezh2
PMID:11438484	(2001) Transgenic expression of cyclin-dependent kinase 4 results in epidermal hyperplasia, hypertrophy, and severe dermal fibrosis.	2	3	3.21	0.0018	10090.ENSMUSP00000003115,10090.ENSMUSP00000026416	Cdkn1b,Cdk2
PMID:10980109	(2000) Coexpression of BMI-1 and EZH2 polycomb group genes in Reed-Sternberg cells of Hodgkins disease.	2	3	3.21	0.0018	10090.ENSMUSP00000028071,10090.ENSMUSP00000080419	Bmi1,Ezh2
PMID:9457065	(1998) The differential catalytic activity of alternatively spliced cdk2 alpha and cdk2 beta in the G1S transition and early S phase.	2	3	3.21	0.0018	10090.ENSMUSP00000003115,10090.ENSMUSP00000026416	Cdkn1b,Cdk2
PMID:9584199	(1998) Characterization of interactions between the mammalian polycomb-group proteins Enx1EZH2 and EED suggests the existence of different mammalian polycomb-group protein complexes.	2	3	3.21	0.0018	10090.ENSMUSP00000028071,10090.ENSMUSP00000080419	Bmi1,Ezh2
PMID:9751122	(1998) The absence of p27Kip1, an inhibitor of G1 cyclin-dependent kinases, uncouples differentiation and growth arrest during the granulosa->luteal transition.	2	3	3.21	0.0018	10090.ENSMUSP00000000188,10090.ENSMUSP00000003115	Ccnd2,Cdkn1b
PMID:9872324	(1998) Primary keratinocytes have an adhesion dependent S phase checkpoint that is absent in immortalized cell lines.	2	3	3.21	0.0018	10090.ENSMUSP00000003115,10090.ENSMUSP00000026416	Cdkn1b,Cdk2
PMID:9192873	(1997) Cyclin E-CDK2 is a regulator of p27Kip1.	2	3	3.21	0.0018	10090.ENSMUSP00000003115,10090.ENSMUSP00000026416	Cdkn1b,Cdk2
PMID:9299473	(1997) Loss of cell adhesion to substratum up-regulates p21Cip1WAF1 expression in BALBc 3T3 fibroblasts.	2	3	3.21	0.0018	10090.ENSMUSP00000003115,10090.ENSMUSP00000026416	Cdkn1b,Cdk2
PMID:9321907	(1997) High glucose stimulates expression of p27Kip1 in cultured mouse mesangial cells: relationship to hypertrophy.	2	3	3.21	0.0018	10090.ENSMUSP00000003115,10090.ENSMUSP00000026416	Cdkn1b,Cdk2
PMID:8622924	(1996) The brain-specific activator p35 allows Cdk5 to escape inhibition by p27Kip1 in neurons.	2	3	3.21	0.0018	10090.ENSMUSP00000003115,10090.ENSMUSP00000026416	Cdkn1b,Cdk2
PMID:7559779	(1995) Inhibition of cyclin-dependent kinase activity triggers neuronal differentiation of mouse neuroblastoma cells.	2	3	3.21	0.0018	10090.ENSMUSP00000003115,10090.ENSMUSP00000026416	Cdkn1b,Cdk2
PMID:33628583	(2021) Epigenetics of cutaneous T-cell lymphoma: biomarkers and therapeutic potentials.	3	58	2.1	0.0019	10090.ENSMUSP00000020991,10090.ENSMUSP00000028071,10090.ENSMUSP00000080419	Dnmt3a,Bmi1,Ezh2
PMID:33671362	(2021) Evidence of the Cellular Senescence Stress Response in Mitotically Active Brain Cells-Implications for Cancer and Neurodegeneration.	3	58	2.1	0.0019	10090.ENSMUSP00000026416,10090.ENSMUSP00000028071,10090.ENSMUSP00000050683	Cdk2,Bmi1,Foxo3
PMID:33841509	(2021) Investigating the Underlying Mechanisms of Circular RNAs and Their Application in Clinical Research of Cervical Cancer.	3	59	2.1	0.0019	10090.ENSMUSP00000026416,10090.ENSMUSP00000028071,10090.ENSMUSP00000139365	Cdk2,Bmi1,Tcf12
PMID:34502423	(2021) Advanced Technologies to Target Cardiac Cell Fate Plasticity for Heart Regeneration.	3	58	2.1	0.0019	10090.ENSMUSP00000028071,10090.ENSMUSP00000050683,10090.ENSMUSP00000080419	Bmi1,Foxo3,Ezh2
PMID:31931031	(2020) Role of circular RNAs in brain development and CNS diseases.	3	58	2.1	0.0019	10090.ENSMUSP00000020991,10090.ENSMUSP00000026416,10090.ENSMUSP00000050683	Dnmt3a,Cdk2,Foxo3
PMID:32081131	(2020) Polypyrimidine tract-binding proteins are essential for B cell development.	3	59	2.1	0.0019	10090.ENSMUSP00000000188,10090.ENSMUSP00000003115,10090.ENSMUSP00000050683	Ccnd2,Cdkn1b,Foxo3
PMID:32268584	(2020) Flavonoids as Epigenetic Modulators for Prostate Cancer Prevention.	3	59	2.1	0.0019	10090.ENSMUSP00000020991,10090.ENSMUSP00000026416,10090.ENSMUSP00000080419	Dnmt3a,Cdk2,Ezh2
PMID:32373524	(2020) New Insights Into the Complex Mutational Landscape of Sezary Syndrome.	3	59	2.1	0.0019	10090.ENSMUSP00000003115,10090.ENSMUSP00000020991,10090.ENSMUSP00000050683	Cdkn1b,Dnmt3a,Foxo3
PMID:32821434	(2020) Dedifferentiation: inspiration for devising engineering strategies for regenerative medicine.	3	58	2.1	0.0019	10090.ENSMUSP00000023673,10090.ENSMUSP00000026416,10090.ENSMUSP00000080419	Runx1,Cdk2,Ezh2
PMID:33291485	(2020) Non-Coding RNAs as Mediators of Epigenetic Changes in Malignancies.	3	59	2.1	0.0019	10090.ENSMUSP00000020991,10090.ENSMUSP00000028071,10090.ENSMUSP00000080419	Dnmt3a,Bmi1,Ezh2
PMID:34660907	(2020) Deubiquitination in prostate cancer progression: role of USP22.	3	58	2.1	0.0019	10090.ENSMUSP00000000188,10090.ENSMUSP00000003115,10090.ENSMUSP00000028071	Ccnd2,Cdkn1b,Bmi1
PMID:34968290	(2020) Functions of Polycomb Proteins on Active Targets.	3	59	2.1	0.0019	10090.ENSMUSP00000023673,10090.ENSMUSP00000028071,10090.ENSMUSP00000080419	Runx1,Bmi1,Ezh2
PMID:31500350	(2019) Advances in Molecular Biology and Targeted Therapy of Mantle Cell Lymphoma.	3	58	2.1	0.0019	10090.ENSMUSP00000000188,10090.ENSMUSP00000003115,10090.ENSMUSP00000026416	Ccnd2,Cdkn1b,Cdk2
PMID:31519929	(2019) HNRNPK maintains epidermal progenitor function through transcription of proliferation genes and degrading differentiation promoting mRNAs.	3	59	2.1	0.0019	10090.ENSMUSP00000000188,10090.ENSMUSP00000026416,10090.ENSMUSP00000080419	Ccnd2,Cdk2,Ezh2
PMID:31566717	(2019) Diverse roles for CDK-associated activity during spermatogenesis.	3	58	2.1	0.0019	10090.ENSMUSP00000000188,10090.ENSMUSP00000003115,10090.ENSMUSP00000026416	Ccnd2,Cdkn1b,Cdk2
PMID:29615911	(2018) Epigenetic Regulation and Its Therapeutic Potential in Pulmonary Hypertension.	3	58	2.1	0.0019	10090.ENSMUSP00000020991,10090.ENSMUSP00000050683,10090.ENSMUSP00000080419	Dnmt3a,Foxo3,Ezh2
PMID:30304769	(2018) A Novel t(8;14)(q24;q11) Rearranged Human Cell Line as a Model for Mechanistic and Drug Discovery Studies of NOTCH1-Independent Human T-Cell Leukemia.	3	58	2.1	0.0019	10090.ENSMUSP00000020991,10090.ENSMUSP00000023673,10090.ENSMUSP00000139365	Dnmt3a,Runx1,Tcf12
PMID:30423812	(2018) Role of Overexpressed Transcription Factor FOXO1 in Fatal Cardiovascular Septal Defects in Patau Syndrome: Molecular and Therapeutic Strategies.	3	59	2.1	0.0019	10090.ENSMUSP00000000188,10090.ENSMUSP00000003115,10090.ENSMUSP00000050683	Ccnd2,Cdkn1b,Foxo3
PMID:27743148	(2017) T-cell lymphomas, a challenging disease: types, treatments, and future.	3	58	2.1	0.0019	10090.ENSMUSP00000003115,10090.ENSMUSP00000020991,10090.ENSMUSP00000050683	Cdkn1b,Dnmt3a,Foxo3
PMID:27836639	(2017) Insights into inner ear-specific gene regulation: Epigenetics and non-coding RNAs in inner ear development and regeneration.	3	58	2.1	0.0019	10090.ENSMUSP00000003115,10090.ENSMUSP00000020991,10090.ENSMUSP00000028071	Cdkn1b,Dnmt3a,Bmi1
PMID:28352231	(2017) New Insights toward Colorectal Cancer Chemotherapy Using Natural Bioactive Compounds.	3	58	2.1	0.0019	10090.ENSMUSP00000003115,10090.ENSMUSP00000020991,10090.ENSMUSP00000026416	Cdkn1b,Dnmt3a,Cdk2
PMID:26616589	(2016) Emerging targets for glioblastoma stem cell therapy.	3	59	2.1	0.0019	10090.ENSMUSP00000000188,10090.ENSMUSP00000028071,10090.ENSMUSP00000050683	Ccnd2,Bmi1,Foxo3
PMID:26825227	(2016) Coordinating cell proliferation and differentiation: Antagonism between cell cycle regulators and cell type-specific gene expression.	3	59	2.1	0.0019	10090.ENSMUSP00000003115,10090.ENSMUSP00000028071,10090.ENSMUSP00000080419	Cdkn1b,Bmi1,Ezh2
PMID:27013138	(2016) MicroRNA: A new therapeutic strategy for cardiovascular diseases.	3	59	2.1	0.0019	10090.ENSMUSP00000003115,10090.ENSMUSP00000020991,10090.ENSMUSP00000050683	Cdkn1b,Dnmt3a,Foxo3
PMID:27651838	(2016) Epigenetic modulators as therapeutic targets in prostate cancer.	3	59	2.1	0.0019	10090.ENSMUSP00000000188,10090.ENSMUSP00000020991,10090.ENSMUSP00000080419	Ccnd2,Dnmt3a,Ezh2
PMID:30775480	(2016) The role of sex steroid hormones in the pathophysiology and treatment of sarcopenia.	3	58	2.1	0.0019	10090.ENSMUSP00000003115,10090.ENSMUSP00000026416,10090.ENSMUSP00000050683	Cdkn1b,Cdk2,Foxo3
PMID:26322273	(2015) Multiple Molecular Pathways in Melanomagenesis: Characterization of Therapeutic Targets.	3	59	2.1	0.0019	10090.ENSMUSP00000026416,10090.ENSMUSP00000028071,10090.ENSMUSP00000080419	Cdk2,Bmi1,Ezh2
PMID:25406515	(2014) Long noncoding RNA PANDA and scaffold-attachment-factor SAFA control senescence entry and exit.	3	59	2.1	0.0019	10090.ENSMUSP00000026416,10090.ENSMUSP00000028071,10090.ENSMUSP00000080419	Cdk2,Bmi1,Ezh2
PMID:23643790	(2013) Epigenetics of the antibody response.	3	59	2.1	0.0019	10090.ENSMUSP00000000188,10090.ENSMUSP00000020991,10090.ENSMUSP00000080419	Ccnd2,Dnmt3a,Ezh2
PMID:23965974	(2013) Non-coding RNAs and cancer.	3	59	2.1	0.0019	10090.ENSMUSP00000020991,10090.ENSMUSP00000028071,10090.ENSMUSP00000080419	Dnmt3a,Bmi1,Ezh2
PMID:22154077	(2012) Multiple degradation pathways regulate versatile CIPKIP CDK inhibitors.	3	59	2.1	0.0019	10090.ENSMUSP00000000188,10090.ENSMUSP00000003115,10090.ENSMUSP00000026416	Ccnd2,Cdkn1b,Cdk2
PMID:22038019	(2011) Cannabinoids, endocannabinoids, and cancer.	3	59	2.1	0.0019	10090.ENSMUSP00000000188,10090.ENSMUSP00000003115,10090.ENSMUSP00000026416	Ccnd2,Cdkn1b,Cdk2
PMID:20976069	(2010) Bypass mechanisms of the androgen receptor pathway in therapy-resistant prostate cancer cell models.	3	59	2.1	0.0019	10090.ENSMUSP00000003115,10090.ENSMUSP00000020991,10090.ENSMUSP00000026416	Cdkn1b,Dnmt3a,Cdk2
PMID:34884985	(2021) The miR-200 Family of microRNAs: Fine Tuners of Epithelial-Mesenchymal Transition and Circulating Cancer Biomarkers.	3	60	2.09	0.002	10090.ENSMUSP00000020991,10090.ENSMUSP00000028071,10090.ENSMUSP00000080419	Dnmt3a,Bmi1,Ezh2
PMID:32395866	(2020) SUMOylated PRC1 controls histone H3.3 deposition and genome integrity of embryonic heterochromatin.	3	60	2.09	0.002	10090.ENSMUSP00000000188,10090.ENSMUSP00000026416,10090.ENSMUSP00000028071	Ccnd2,Cdk2,Bmi1
PMID:32928281	(2020) Natural antisense transcripts in the biological hallmarks of cancer: powerful regulators hidden in the dark.	3	60	2.09	0.002	10090.ENSMUSP00000020991,10090.ENSMUSP00000028071,10090.ENSMUSP00000080419	Dnmt3a,Bmi1,Ezh2
PMID:33114584	(2020) Unravelling the Epigenome of Myelodysplastic Syndrome: Diagnosis, Prognosis, and Response to Therapy.	3	60	2.09	0.002	10090.ENSMUSP00000020991,10090.ENSMUSP00000050683,10090.ENSMUSP00000080419	Dnmt3a,Foxo3,Ezh2
PMID:31089182	(2019) TET1 contributes to allergic airway inflammation and regulates interferon and aryl hydrocarbon receptor signaling pathways in bronchial epithelial cells.	3	60	2.09	0.002	10090.ENSMUSP00000020991,10090.ENSMUSP00000050683,10090.ENSMUSP00000080419	Dnmt3a,Foxo3,Ezh2
PMID:31817911	(2019) Core Binding Factor Leukemia: Chromatin Remodeling Moves Towards Oncogenic Transcription.	3	60	2.09	0.002	10090.ENSMUSP00000000188,10090.ENSMUSP00000020991,10090.ENSMUSP00000080419	Ccnd2,Dnmt3a,Ezh2
PMID:35402787	(2019) Epigenetic regulation of hematopoietic stem cell homeostasis.	3	60	2.09	0.002	10090.ENSMUSP00000020991,10090.ENSMUSP00000028071,10090.ENSMUSP00000050683	Dnmt3a,Bmi1,Foxo3
PMID:30250168	(2018) BRWD1 orchestrates epigenetic landscape of late B lymphopoiesis.	3	60	2.09	0.002	10090.ENSMUSP00000023673,10090.ENSMUSP00000050683,10090.ENSMUSP00000080419	Runx1,Foxo3,Ezh2
PMID:28147341	(2017) Aurora kinases: novel therapy targets in cancers.	3	60	2.09	0.002	10090.ENSMUSP00000000188,10090.ENSMUSP00000003115,10090.ENSMUSP00000026416	Ccnd2,Cdkn1b,Cdk2
PMID:28415635	(2017) Role of EZH2 in cancer stem cells: from biological insight to a therapeutic target.	3	60	2.09	0.002	10090.ENSMUSP00000020991,10090.ENSMUSP00000028071,10090.ENSMUSP00000080419	Dnmt3a,Bmi1,Ezh2
PMID:28428957	(2017) Coordinating Regulation of Gene Expression in Cardiovascular Disease: Interactions between Chromatin Modifiers and Transcription Factors.	3	60	2.09	0.002	10090.ENSMUSP00000020991,10090.ENSMUSP00000050683,10090.ENSMUSP00000080419	Dnmt3a,Foxo3,Ezh2
PMID:28678185	(2017) Semi-Quantitative Mass Spectrometry in AML Cells Identifies New Non-Genomic Targets of the EZH2 Methyltransferase.	3	60	2.09	0.002	10090.ENSMUSP00000020991,10090.ENSMUSP00000028071,10090.ENSMUSP00000080419	Dnmt3a,Bmi1,Ezh2
PMID:24490110	(2013) Mammalian tribbles homologs at the crossroads of endoplasmic reticulum stress and Mammalian target of rapamycin pathways.	3	60	2.09	0.002	10090.ENSMUSP00000003115,10090.ENSMUSP00000026416,10090.ENSMUSP00000050683	Cdkn1b,Cdk2,Foxo3
PMID:22449188	(2012) Histone-modifying enzymes: regulators of developmental decisions and drivers of human disease.	3	60	2.09	0.002	10090.ENSMUSP00000020991,10090.ENSMUSP00000028071,10090.ENSMUSP00000080419	Dnmt3a,Bmi1,Ezh2
PMID:35155247	(2022) LncRNAs, the Molecules Involved in Communications With Colorectal Cancer Stem Cells.	3	62	2.07	0.0021	10090.ENSMUSP00000020991,10090.ENSMUSP00000028071,10090.ENSMUSP00000080419	Dnmt3a,Bmi1,Ezh2
PMID:35203680	(2022) Dysregulation of beta-Cell Proliferation in Diabetes: Possibilities of Combination Therapy in the Development of a Comprehensive Treatment.	3	62	2.07	0.0021	10090.ENSMUSP00000000188,10090.ENSMUSP00000003115,10090.ENSMUSP00000026416	Ccnd2,Cdkn1b,Cdk2
PMID:35236304	(2022) Potential anticancer properties and mechanisms of thymoquinone in osteosarcoma and bone metastasis.	3	61	2.08	0.0021	10090.ENSMUSP00000000188,10090.ENSMUSP00000003115,10090.ENSMUSP00000026416	Ccnd2,Cdkn1b,Cdk2
PMID:32009100	(2021) Molecular Pathogenesis and Treatment of Myelodysplastic Syndromes.	3	61	2.08	0.0021	10090.ENSMUSP00000020991,10090.ENSMUSP00000023673,10090.ENSMUSP00000080419	Dnmt3a,Runx1,Ezh2
PMID:33526011	(2021) Single-cell RNA-seq reveals a concomitant delay in differentiation and cell cycle of aged hematopoietic stem cells.	3	62	2.07	0.0021	10090.ENSMUSP00000003115,10090.ENSMUSP00000050683,10090.ENSMUSP00000080419	Cdkn1b,Foxo3,Ezh2
PMID:34281210	(2021) Dysregulation of miRNA in Leukemia: Exploiting miRNA Expression Profiles as Biomarkers.	3	61	2.08	0.0021	10090.ENSMUSP00000020991,10090.ENSMUSP00000028071,10090.ENSMUSP00000080419	Dnmt3a,Bmi1,Ezh2
PMID:34746147	(2021) Alternative Functions of Cell Cycle-Related and DNA Repair Proteins in Post-mitotic Neurons.	3	61	2.08	0.0021	10090.ENSMUSP00000000188,10090.ENSMUSP00000003115,10090.ENSMUSP00000026416	Ccnd2,Cdkn1b,Cdk2
PMID:34888236	(2021) Current Knowledge in Genetics, Molecular Diagnostic Tools, and Treatments for Mantle Cell Lymphomas.	3	62	2.07	0.0021	10090.ENSMUSP00000000188,10090.ENSMUSP00000003115,10090.ENSMUSP00000028071	Ccnd2,Cdkn1b,Bmi1
PMID:32501498	(2020) Use of the Polo-like kinase 4 (PLK4) inhibitor centrinone to investigate intracellular signalling networks using SILAC-based phosphoproteomics.	3	61	2.08	0.0021	10090.ENSMUSP00000000188,10090.ENSMUSP00000023673,10090.ENSMUSP00000026416	Ccnd2,Runx1,Cdk2
PMID:32526941	(2020) Epigenetic Modifiers as Potential Therapeutic Targets in Diabetic Kidney Disease.	3	62	2.07	0.0021	10090.ENSMUSP00000020991,10090.ENSMUSP00000050683,10090.ENSMUSP00000080419	Dnmt3a,Foxo3,Ezh2
PMID:32774664	(2020) Accelerated Kidney Aging in Diabetes Mellitus.	3	61	2.08	0.0021	10090.ENSMUSP00000003115,10090.ENSMUSP00000026416,10090.ENSMUSP00000050683	Cdkn1b,Cdk2,Foxo3
PMID:32782572	(2020) Role of microRNA-33a in malignant cells.	3	61	2.08	0.0021	10090.ENSMUSP00000020991,10090.ENSMUSP00000026416,10090.ENSMUSP00000080419	Dnmt3a,Cdk2,Ezh2
PMID:30791487	(2019) FBXW7 in Cancer: What Has Been Unraveled Thus Far?	3	62	2.07	0.0021	10090.ENSMUSP00000026416,10090.ENSMUSP00000028071,10090.ENSMUSP00000080419	Cdk2,Bmi1,Ezh2
PMID:30978178	(2019) Feedforward regulation of Myc coordinates lineage-specific with housekeeping gene expression during B cell progenitor cell differentiation.	3	61	2.08	0.0021	10090.ENSMUSP00000000188,10090.ENSMUSP00000003115,10090.ENSMUSP00000023673	Ccnd2,Cdkn1b,Runx1
PMID:31681756	(2019) Epigenetic Therapies for Acute Myeloid Leukemia and Their Immune-Related Effects.	3	62	2.07	0.0021	10090.ENSMUSP00000020991,10090.ENSMUSP00000028071,10090.ENSMUSP00000080419	Dnmt3a,Bmi1,Ezh2
PMID:29966370	(2018) The Genomics and Molecular Biology of Natural KillerT-Cell Lymphoma: Opportunities for Translation.	3	61	2.08	0.0021	10090.ENSMUSP00000020991,10090.ENSMUSP00000050683,10090.ENSMUSP00000080419	Dnmt3a,Foxo3,Ezh2
PMID:29996502	(2018) PPARbetadelta: Linking Metabolism to Regeneration.	3	62	2.07	0.0021	10090.ENSMUSP00000000188,10090.ENSMUSP00000026416,10090.ENSMUSP00000050683	Ccnd2,Cdk2,Foxo3
PMID:30627137	(2018) Centromere and Pericentromere Transcription: Roles and Regulation ... in Sickness and in Health.	3	62	2.07	0.0021	10090.ENSMUSP00000020991,10090.ENSMUSP00000026416,10090.ENSMUSP00000080419	Dnmt3a,Cdk2,Ezh2
PMID:28203307	(2017) Epigenetic strategies to reverse drug resistance in heterogeneous multiple myeloma.	3	62	2.07	0.0021	10090.ENSMUSP00000000188,10090.ENSMUSP00000020991,10090.ENSMUSP00000080419	Ccnd2,Dnmt3a,Ezh2
PMID:28503090	(2017) Compounds From Celastraceae Targeting Cancer Pathways and Their Potential Application in Head and Neck Squamous Cell Carcinoma: A Review.	3	61	2.08	0.0021	10090.ENSMUSP00000003115,10090.ENSMUSP00000026416,10090.ENSMUSP00000050683	Cdkn1b,Cdk2,Foxo3
PMID:29168767	(2017) Long Non-Coding RNAs in Hepatitis B Virus-Related Hepatocellular Carcinoma: Regulation, Functions, and Underlying Mechanisms.	3	61	2.08	0.0021	10090.ENSMUSP00000003115,10090.ENSMUSP00000026416,10090.ENSMUSP00000028071	Cdkn1b,Cdk2,Bmi1
PMID:26000093	(2015) Trop2 and its overexpression in cancers: regulation and clinicaltherapeutic implications.	3	61	2.08	0.0021	10090.ENSMUSP00000003115,10090.ENSMUSP00000026416,10090.ENSMUSP00000050683	Cdkn1b,Cdk2,Foxo3
PMID:24449497	(2014) Epigenetic reprogramming modulates malignant properties of human liver cancer.	3	61	2.08	0.0021	10090.ENSMUSP00000020991,10090.ENSMUSP00000028071,10090.ENSMUSP00000080419	Dnmt3a,Bmi1,Ezh2
PMID:24747418	(2014) Microarray analysis of cell cycle gene expression in adult human corneal endothelial cells.	3	62	2.07	0.0021	10090.ENSMUSP00000000188,10090.ENSMUSP00000003115,10090.ENSMUSP00000026416	Ccnd2,Cdkn1b,Cdk2
PMID:23464371	(2013) Impact of EBV essential nuclear protein EBNA-3C on B-cell proliferation and apoptosis.	3	61	2.08	0.0021	10090.ENSMUSP00000000188,10090.ENSMUSP00000003115,10090.ENSMUSP00000026416	Ccnd2,Cdkn1b,Cdk2
PMID:24151501	(2013) Immunosenescence is associated with altered gene expression and epigenetic regulation in primary and secondary immune organs.	3	62	2.07	0.0021	10090.ENSMUSP00000020991,10090.ENSMUSP00000026416,10090.ENSMUSP00000050683	Dnmt3a,Cdk2,Foxo3
PMID:24202337	(2013) Is glioblastoma an epigenetic malignancy?	3	61	2.08	0.0021	10090.ENSMUSP00000020991,10090.ENSMUSP00000028071,10090.ENSMUSP00000080419	Dnmt3a,Bmi1,Ezh2
PMID:24710139	(2011) Looking into the black box: insights into the mechanisms of somatic cell reprogramming.	3	62	2.07	0.0021	10090.ENSMUSP00000000188,10090.ENSMUSP00000020991,10090.ENSMUSP00000080419	Ccnd2,Dnmt3a,Ezh2
PMID:19701188	(2009) The cunning little vixen: Foxo and the cycle of life and death.	3	61	2.08	0.0021	10090.ENSMUSP00000003115,10090.ENSMUSP00000026416,10090.ENSMUSP00000050683	Cdkn1b,Cdk2,Foxo3
PMID:19010892	(2008) NOTCH is part of the transcriptional network regulating cell growth and survival in mouse plasmacytomas.	3	61	2.08	0.0021	10090.ENSMUSP00000000188,10090.ENSMUSP00000003115,10090.ENSMUSP00000028071	Ccnd2,Cdkn1b,Bmi1
PMID:33791228	(2021) The Epigenetic Regulation of Microenvironment in Hepatocellular Carcinoma.	3	63	2.07	0.0022	10090.ENSMUSP00000020991,10090.ENSMUSP00000050683,10090.ENSMUSP00000080419	Dnmt3a,Foxo3,Ezh2
PMID:34316694	(2021) Long non-coding RNAs in brain tumors.	3	63	2.07	0.0022	10090.ENSMUSP00000020991,10090.ENSMUSP00000026416,10090.ENSMUSP00000080419	Dnmt3a,Cdk2,Ezh2
PMID:35056369	(2021) Mesenchymal Stem Cell Senescence and Osteogenesis.	3	63	2.07	0.0022	10090.ENSMUSP00000003115,10090.ENSMUSP00000026416,10090.ENSMUSP00000050683	Cdkn1b,Cdk2,Foxo3
PMID:35116622	(2021) Long non-coding RNAs regulating multiple proliferative pathways in cancer cell.	3	63	2.07	0.0022	10090.ENSMUSP00000000188,10090.ENSMUSP00000020991,10090.ENSMUSP00000080419	Ccnd2,Dnmt3a,Ezh2
PMID:33374737	(2020) Pathogenic Impacts of Dysregulated Polycomb Repressive Complex Function in Hematological Malignancies.	3	63	2.07	0.0022	10090.ENSMUSP00000020991,10090.ENSMUSP00000028071,10090.ENSMUSP00000080419	Dnmt3a,Bmi1,Ezh2
PMID:30386380	(2018) Melatonin: An Anti-Tumor Agent in Hormone-Dependent Cancers.	3	63	2.07	0.0022	10090.ENSMUSP00000003115,10090.ENSMUSP00000026416,10090.ENSMUSP00000050683	Cdkn1b,Cdk2,Foxo3
PMID:28443098	(2017) The Lysine Methyltransferase G9a in Immune Cell Differentiation and Function.	3	63	2.07	0.0022	10090.ENSMUSP00000020991,10090.ENSMUSP00000080419,10090.ENSMUSP00000139365	Dnmt3a,Ezh2,Tcf12
PMID:27144894	(2016) Epigenetics of breast cancer: Modifying role of environmental and bioactive food compounds.	3	63	2.07	0.0022	10090.ENSMUSP00000020991,10090.ENSMUSP00000026416,10090.ENSMUSP00000080419	Dnmt3a,Cdk2,Ezh2
PMID:24035864	(2014) Genetic and epigenetic mutations of tumor suppressive genes in sporadic pituitary adenoma.	3	63	2.07	0.0022	10090.ENSMUSP00000003115,10090.ENSMUSP00000020991,10090.ENSMUSP00000026416	Cdkn1b,Dnmt3a,Cdk2
PMID:25060579	(2014) Developmental gene networks: a triathlon on the course to T cell identity.	3	63	2.07	0.0022	10090.ENSMUSP00000020991,10090.ENSMUSP00000080419,10090.ENSMUSP00000139365	Dnmt3a,Ezh2,Tcf12
PMID:25285167	(2014) MicroRNAs associated with HBV infection and HBV-related HCC.	3	63	2.07	0.0022	10090.ENSMUSP00000000188,10090.ENSMUSP00000020991,10090.ENSMUSP00000080419	Ccnd2,Dnmt3a,Ezh2
PMID:23998733	(2013) Histone methyltransferase and histone methylation in inflammatory T-cell responses.	3	63	2.07	0.0022	10090.ENSMUSP00000020991,10090.ENSMUSP00000028071,10090.ENSMUSP00000080419	Dnmt3a,Bmi1,Ezh2
PMID:24216985	(2013) Epigenetic modulating agents as a new therapeutic approach in multiple myeloma.	3	63	2.07	0.0022	10090.ENSMUSP00000020991,10090.ENSMUSP00000028071,10090.ENSMUSP00000080419	Dnmt3a,Bmi1,Ezh2
PMID:22852078	(2012) NPM-ALK: The Prototypic Member of a Family of Oncogenic Fusion Tyrosine Kinases.	3	63	2.07	0.0022	10090.ENSMUSP00000000188,10090.ENSMUSP00000003115,10090.ENSMUSP00000050683	Ccnd2,Cdkn1b,Foxo3
PMID:23070009	(2012) The intersection between DNA damage response and cell death pathways.	3	63	2.07	0.0022	10090.ENSMUSP00000003115,10090.ENSMUSP00000026416,10090.ENSMUSP00000050683	Cdkn1b,Cdk2,Foxo3
PMID:21988834	(2011) Dissecting the retinoid-induced differentiation of F9 embryonal stem cells by integrative genomics.	3	63	2.07	0.0022	10090.ENSMUSP00000000188,10090.ENSMUSP00000003115,10090.ENSMUSP00000023673	Ccnd2,Cdkn1b,Runx1
PMID:20485546	(2010) The tumor suppressors p53, p63, and p73 are regulators of microRNA processing complex.	3	63	2.07	0.0022	10090.ENSMUSP00000020991,10090.ENSMUSP00000050683,10090.ENSMUSP00000080419	Dnmt3a,Foxo3,Ezh2
PMID:18828795	(2009) Growth factor control of pancreatic islet regeneration and function.	3	63	2.07	0.0022	10090.ENSMUSP00000000188,10090.ENSMUSP00000003115,10090.ENSMUSP00000026416	Ccnd2,Cdkn1b,Cdk2
PMID:33753715	(2021) EVI1 dysregulation: impact on biology and therapy of myeloid malignancies.	3	65	2.05	0.0023	10090.ENSMUSP00000020991,10090.ENSMUSP00000026416,10090.ENSMUSP00000080419	Dnmt3a,Cdk2,Ezh2
PMID:34200897	(2021) Polysaccharides with Antitumor Effect in Breast Cancer: A Systematic Review of Non-Clinical Studies.	3	65	2.05	0.0023	10090.ENSMUSP00000003115,10090.ENSMUSP00000026416,10090.ENSMUSP00000050683	Cdkn1b,Cdk2,Foxo3
PMID:34428540	(2021) Aldehyde dehydrogenase 1A1 and 1A3 isoforms - mechanism of activation and regulation in cancer.	3	65	2.05	0.0023	10090.ENSMUSP00000026416,10090.ENSMUSP00000028071,10090.ENSMUSP00000080419	Cdk2,Bmi1,Ezh2
PMID:35008680	(2021) Histone Modifications and Their Targeting in Lymphoid Malignancies.	3	64	2.06	0.0023	10090.ENSMUSP00000020991,10090.ENSMUSP00000028071,10090.ENSMUSP00000080419	Dnmt3a,Bmi1,Ezh2
PMID:35155441	(2021) Mitogen Synergy: An Emerging Route to Boosting Human Beta Cell Proliferation.	3	65	2.05	0.0023	10090.ENSMUSP00000000188,10090.ENSMUSP00000026416,10090.ENSMUSP00000080419	Ccnd2,Cdk2,Ezh2
PMID:33097530	(2020) RING1B recruits EWSR1-FLI1 and cooperates in the remodeling of chromatin necessary for Ewing sarcoma tumorigenesis.	3	64	2.06	0.0023	10090.ENSMUSP00000000188,10090.ENSMUSP00000028071,10090.ENSMUSP00000080419	Ccnd2,Bmi1,Ezh2
PMID:33160841	(2020) Regulation of Normal and Malignant Hematopoiesis by FBOX Ubiquitin E3 Ligases.	3	65	2.05	0.0023	10090.ENSMUSP00000000188,10090.ENSMUSP00000003115,10090.ENSMUSP00000026416	Ccnd2,Cdkn1b,Cdk2
PMID:30915107	(2019) Histone Modifications as an Intersection Between Diet and Longevity.	3	65	2.05	0.0023	10090.ENSMUSP00000028071,10090.ENSMUSP00000050683,10090.ENSMUSP00000080419	Bmi1,Foxo3,Ezh2
PMID:31229154	(2019) Ontogeny, Genetics, Molecular Biology, and Classification of B- and T-Cell Non-Hodgkin Lymphoma.	3	64	2.06	0.0023	10090.ENSMUSP00000000188,10090.ENSMUSP00000020991,10090.ENSMUSP00000080419	Ccnd2,Dnmt3a,Ezh2
PMID:31451683	(2019) Divide and conquer: two stem cell populations in squamous epithelia, reserves and the active duty forces.	3	64	2.06	0.0023	10090.ENSMUSP00000003115,10090.ENSMUSP00000028071,10090.ENSMUSP00000080419	Cdkn1b,Bmi1,Ezh2
PMID:28925398	(2018) Functional significance and therapeutic implication of ring-type E3 ligases in colorectal cancer.	3	65	2.05	0.0023	10090.ENSMUSP00000003115,10090.ENSMUSP00000026416,10090.ENSMUSP00000050683	Cdkn1b,Cdk2,Foxo3
PMID:29666307	(2018) Interleukin-2 shapes the cytotoxic T cell proteome and immune environment-sensing programs.	3	64	2.06	0.0023	10090.ENSMUSP00000000188,10090.ENSMUSP00000003115,10090.ENSMUSP00000026416	Ccnd2,Cdkn1b,Cdk2
PMID:29765016	(2018) B cell activation and plasma cell differentiation are inhibited by de novo DNA methylation.	3	65	2.05	0.0023	10090.ENSMUSP00000020991,10090.ENSMUSP00000080419,10090.ENSMUSP00000139365	Dnmt3a,Ezh2,Tcf12
PMID:27919711	(2017) Epigenetic dysfunctional diseases and therapy for infection and inflammation.	3	65	2.05	0.0023	10090.ENSMUSP00000020991,10090.ENSMUSP00000050683,10090.ENSMUSP00000080419	Dnmt3a,Foxo3,Ezh2
PMID:27011182	(2016) Emerging Role of miRNAs in the Drug Resistance of Gastric Cancer.	3	64	2.06	0.0023	10090.ENSMUSP00000000188,10090.ENSMUSP00000003115,10090.ENSMUSP00000026416	Ccnd2,Cdkn1b,Cdk2
PMID:27746811	(2016) ApoptomiRs of Breast Cancer: Basics to Clinics.	3	64	2.06	0.0023	10090.ENSMUSP00000003115,10090.ENSMUSP00000050683,10090.ENSMUSP00000080419	Cdkn1b,Foxo3,Ezh2
PMID:25654230	(2015) Dietary polyphenols in prevention and treatment of prostate cancer.	3	64	2.06	0.0023	10090.ENSMUSP00000003115,10090.ENSMUSP00000026416,10090.ENSMUSP00000050683	Cdkn1b,Cdk2,Foxo3
PMID:26295306	(2015) Combined expressional analysis, bioinformatics and targeted proteomics identify new potential therapeutic targets in glioblastoma stem cells.	3	65	2.05	0.0023	10090.ENSMUSP00000026416,10090.ENSMUSP00000028071,10090.ENSMUSP00000080419	Cdk2,Bmi1,Ezh2
PMID:26457242	(2015) Dietary Glucosinolates Sulforaphane, Phenethyl Isothiocyanate, Indole-3-Carbinol3,3-Diindolylmethane: Anti-Oxidative StressInflammation, Nrf2, EpigeneticsEpigenomics and In Vivo Cancer Chemopreventive Efficacy.	3	64	2.06	0.0023	10090.ENSMUSP00000020991,10090.ENSMUSP00000028071,10090.ENSMUSP00000080419	Dnmt3a,Bmi1,Ezh2
PMID:26460486	(2015) RelA-Induced Interferon Response Negatively Regulates Proliferation.	3	64	2.06	0.0023	10090.ENSMUSP00000000188,10090.ENSMUSP00000003115,10090.ENSMUSP00000026416	Ccnd2,Cdkn1b,Cdk2
PMID:24345612	(2014) Chromatin regulators of genomic imprinting.	3	64	2.06	0.0023	10090.ENSMUSP00000020991,10090.ENSMUSP00000028071,10090.ENSMUSP00000080419	Dnmt3a,Bmi1,Ezh2
PMID:24477476	(2014) Novel roles for the MiTFTFE family of transcription factors in organelle biogenesis, nutrient sensing, and energy homeostasis.	3	64	2.06	0.0023	10090.ENSMUSP00000003115,10090.ENSMUSP00000026416,10090.ENSMUSP00000050683	Cdkn1b,Cdk2,Foxo3
PMID:23052214	(2013) Reactivation of the inactive X chromosome in development and reprogramming.	3	64	2.06	0.0023	10090.ENSMUSP00000020991,10090.ENSMUSP00000028071,10090.ENSMUSP00000080419	Dnmt3a,Bmi1,Ezh2
PMID:21836819	(2011) Transgenic and knockout mice models to reveal the functions of tumor suppressor genes.	3	65	2.05	0.0023	10090.ENSMUSP00000003115,10090.ENSMUSP00000026416,10090.ENSMUSP00000028071	Cdkn1b,Cdk2,Bmi1
PMID:21912480	(2011) Sirtuins: molecular traffic lights in the crossroad of oxidative stress, chromatin remodeling, and transcription.	3	65	2.05	0.0023	10090.ENSMUSP00000003115,10090.ENSMUSP00000026416,10090.ENSMUSP00000050683	Cdkn1b,Cdk2,Foxo3
PMID:20680393	(2010) Protein deacetylation by sirtuins: delineating a post-translational regulatory program responsive to nutrient and redox stressors.	3	64	2.06	0.0023	10090.ENSMUSP00000003115,10090.ENSMUSP00000026416,10090.ENSMUSP00000050683	Cdkn1b,Cdk2,Foxo3
PMID:19249972	(2009) Cellular and molecular mechanisms of memory T-cell survival.	3	64	2.06	0.0023	10090.ENSMUSP00000000188,10090.ENSMUSP00000003115,10090.ENSMUSP00000050683	Ccnd2,Cdkn1b,Foxo3
PMID:34316017	(2022) Molecular landscape and prognostic impact of FLT3-ITD insertion site in acute myeloid leukemia: RATIFY study results.	2	4	3.09	0.0023	10090.ENSMUSP00000020991,10090.ENSMUSP00000023673	Dnmt3a,Runx1
PMID:35592920	(2022) Conservative analysis of Synaptopodin-2 intron sense-overlapping lncRNA reveals its novel function in promoting muscle atrophy.	2	4	3.09	0.0023	10090.ENSMUSP00000050683,10090.ENSMUSP00000080419	Foxo3,Ezh2
PMID:35597806	(2022) Inability to phosphorylate Y88 of p27(Kip1) enforces reduced p27 protein levels and accelerates leukemia progression.	2	4	3.09	0.0023	10090.ENSMUSP00000003115,10090.ENSMUSP00000026416	Cdkn1b,Cdk2
PMID:34881194	(2021) Genome-Wide Identification of CircRNAs of Infective Larvae and Adult Worms of Parasitic Nematode, Haemonchus contortus.	2	4	3.09	0.0023	10090.ENSMUSP00000026416,10090.ENSMUSP00000050683	Cdk2,Foxo3
PMID:32844866	(2020) A non-viral nano-delivery system targeting epigenetic methyltransferase EZH2 for precise acute myeloid leukemia therapy.	2	4	3.09	0.0023	10090.ENSMUSP00000028071,10090.ENSMUSP00000080419	Bmi1,Ezh2
PMID:27807665	(2017) A new transgenic mouse model for conditional overexpression of the Polycomb Group protein EZH2.	2	4	3.09	0.0023	10090.ENSMUSP00000028071,10090.ENSMUSP00000080419	Bmi1,Ezh2
PMID:28461508	(2017) Conditional knockin of Dnmt3a R878H initiates acute myeloid leukemia with mTOR pathway involvement.	2	4	3.09	0.0023	10090.ENSMUSP00000020991,10090.ENSMUSP00000080419	Dnmt3a,Ezh2
PMID:27385212	(2016) Halofuginone and artemisinin synergistically arrest cancer cells at the G1G0 phase by upregulating p21Cip1 and p27Kip1.	2	4	3.09	0.0023	10090.ENSMUSP00000003115,10090.ENSMUSP00000026416	Cdkn1b,Cdk2
PMID:27657745	(2016) Cyclin A2 regulates erythrocyte morphology and numbers.	2	4	3.09	0.0023	10090.ENSMUSP00000003115,10090.ENSMUSP00000026416	Cdkn1b,Cdk2
PMID:24431146	(2014) Ah receptor-mediated suppression of liver regeneration through NC-XRE-driven p21Cip1 expression.	2	4	3.09	0.0023	10090.ENSMUSP00000003115,10090.ENSMUSP00000026416	Cdkn1b,Cdk2
PMID:23603907	(2013) FOXO3 growth inhibition of colonic cells is dependent on intraepithelial lipid droplet density.	2	4	3.09	0.0023	10090.ENSMUSP00000003115,10090.ENSMUSP00000050683	Cdkn1b,Foxo3
PMID:23727134	(2013) The dynamics of polycomb group proteins in early embryonic nervous system in mouse and human.	2	4	3.09	0.0023	10090.ENSMUSP00000028071,10090.ENSMUSP00000080419	Bmi1,Ezh2
PMID:23912710	(2013) Evidence for a novel anti-apoptotic pathway in human keratinocytes involving the aryl hydrocarbon receptor, E2F1, and checkpoint kinase 1.	2	4	3.09	0.0023	10090.ENSMUSP00000003115,10090.ENSMUSP00000026416	Cdkn1b,Cdk2
PMID:21465172	(2012) FOXC1, a target of polycomb, inhibits metastasis of breast cancer cells.	2	4	3.09	0.0023	10090.ENSMUSP00000028071,10090.ENSMUSP00000080419	Bmi1,Ezh2
PMID:21717453	(2012) 3-Deazaneplanocin A is a promising therapeutic agent for the eradication of tumor-initiating hepatocellular carcinoma cells.	2	4	3.09	0.0023	10090.ENSMUSP00000028071,10090.ENSMUSP00000080419	Bmi1,Ezh2
PMID:22427650	(2012) Calpain 2 regulates Akt-FoxO-p27(Kip1) protein signaling pathway in mammary carcinoma.	2	4	3.09	0.0023	10090.ENSMUSP00000003115,10090.ENSMUSP00000050683	Cdkn1b,Foxo3
PMID:23079520	(2012) T-type Ca2+ channel blocker, KYS05047 induces G1 phase cell cycle arrest by decreasing intracellular Ca2+ levels in human lung adenocarcinoma A549 cells.	2	4	3.09	0.0023	10090.ENSMUSP00000003115,10090.ENSMUSP00000026416	Cdkn1b,Cdk2
PMID:20137932	(2010) 2-Aminothiadiazole inhibitors of AKT1 as potential cancer therapeutics.	2	4	3.09	0.0023	10090.ENSMUSP00000026416,10090.ENSMUSP00000050683	Cdk2,Foxo3
PMID:18155187	(2008) Cryopreservation of ovarian tissues temporarily suppresses the proliferation of granulosa cells in mouse preantral follicles.	2	4	3.09	0.0023	10090.ENSMUSP00000000188,10090.ENSMUSP00000026416	Ccnd2,Cdk2
PMID:18381953	(2008) Lupeol inhibits growth of highly aggressive human metastatic melanoma cells in vitro and in vivo by inducing apoptosis.	2	4	3.09	0.0023	10090.ENSMUSP00000000188,10090.ENSMUSP00000026416	Ccnd2,Cdk2
PMID:18588871	(2008) Notch signaling regulates growth and differentiation in the mammalian lens.	2	4	3.09	0.0023	10090.ENSMUSP00000000188,10090.ENSMUSP00000003115	Ccnd2,Cdkn1b
PMID:17145768	(2007) p18Ink4c, but not p27Kip1, collaborates with Men1 to suppress neuroendocrine organ tumors.	2	4	3.09	0.0023	10090.ENSMUSP00000003115,10090.ENSMUSP00000026416	Cdkn1b,Cdk2
PMID:17434927	(2007) Loss of p27Kip1 enhances tumor progression in chronic hepatocyte injury-induced liver tumorigenesis with widely ranging effects on Cdk2 or Cdc2 activation.	2	4	3.09	0.0023	10090.ENSMUSP00000003115,10090.ENSMUSP00000026416	Cdkn1b,Cdk2
PMID:17909003	(2007) Trastuzumab-resistant HER2-driven breast cancer cells are sensitive to epigallocatechin-3 gallate.	2	4	3.09	0.0023	10090.ENSMUSP00000003115,10090.ENSMUSP00000050683	Cdkn1b,Foxo3
PMID:17951406	(2007) Hepatitis B virus pre-S2 mutant surface antigen induces degradation of cyclin-dependent kinase inhibitor p27Kip1 through c-Jun activation domain-binding protein 1.	2	4	3.09	0.0023	10090.ENSMUSP00000003115,10090.ENSMUSP00000026416	Cdkn1b,Cdk2
PMID:17965053	(2007) Selective cortical interneuron and GABA deficits in cyclin D2-null mice.	2	4	3.09	0.0023	10090.ENSMUSP00000000188,10090.ENSMUSP00000003115	Ccnd2,Cdkn1b
PMID:16229012	(2006) Atheroma development in apolipoprotein E-null mice is not regulated by phosphorylation of p27(Kip1) on threonine 187.	2	4	3.09	0.0023	10090.ENSMUSP00000003115,10090.ENSMUSP00000026416	Cdkn1b,Cdk2
PMID:16740708	(2006) Mutation of tumor suppressor gene Men1 acutely enhances proliferation of pancreatic islet cells.	2	4	3.09	0.0023	10090.ENSMUSP00000003115,10090.ENSMUSP00000026416	Cdkn1b,Cdk2
PMID:17181166	(2006) Biological mechanisms of action of novel C-10 non-acetal trioxane dimers in prostate cancer cell lines.	2	4	3.09	0.0023	10090.ENSMUSP00000003115,10090.ENSMUSP00000026416	Cdkn1b,Cdk2
PMID:15661811	(2005) 3,3-Diindolylmethane inhibits angiogenesis and the growth of transplantable human breast carcinoma in athymic mice.	2	4	3.09	0.0023	10090.ENSMUSP00000003115,10090.ENSMUSP00000026416	Cdkn1b,Cdk2
PMID:15713665	(2005) Activation of p27Kip1 Expression by E2F1. A negative feedback mechanism.	2	4	3.09	0.0023	10090.ENSMUSP00000003115,10090.ENSMUSP00000026416	Cdkn1b,Cdk2
PMID:15728451	(2005) Cutting edge: p27Kip1 deficiency reduces the requirement for CD28-mediated costimulation in naive CD8+ but not CD4+ T lymphocytes.	2	4	3.09	0.0023	10090.ENSMUSP00000003115,10090.ENSMUSP00000026416	Cdkn1b,Cdk2
PMID:15764648	(2005) Electrical inhibition of lens epithelial cell proliferation: an additional factor in secondary cataract?	2	4	3.09	0.0023	10090.ENSMUSP00000003115,10090.ENSMUSP00000026416	Cdkn1b,Cdk2
PMID:15950907	(2005) Cdk2 is dispensable for cell cycle inhibition and tumor suppression mediated by p27(Kip1) and p21(Cip1).	2	4	3.09	0.0023	10090.ENSMUSP00000003115,10090.ENSMUSP00000026416	Cdkn1b,Cdk2
PMID:16338659	(2005) Mitogen requirement for cell cycle progression in the absence of pocket protein activity.	2	4	3.09	0.0023	10090.ENSMUSP00000003115,10090.ENSMUSP00000026416	Cdkn1b,Cdk2
PMID:14709354	(2004) Rapamycin attenuates atherosclerosis induced by dietary cholesterol in apolipoprotein-deficient mice through a p27 Kip1 -independent pathway.	2	4	3.09	0.0023	10090.ENSMUSP00000003115,10090.ENSMUSP00000026416	Cdkn1b,Cdk2
PMID:15231866	(2004) Nicotine activates nuclear factor of activated T cells c2 (NFATc2) and prevents cell cycle entry in T cells.	2	4	3.09	0.0023	10090.ENSMUSP00000000188,10090.ENSMUSP00000003115	Ccnd2,Cdkn1b
PMID:12700233	(2003) The role of cyclin-dependent kinase inhibitor p27Kip1 in anti-HER2 antibody-induced G1 cell cycle arrest and tumor growth inhibition.	2	4	3.09	0.0023	10090.ENSMUSP00000003115,10090.ENSMUSP00000026416	Cdkn1b,Cdk2
PMID:11896600	(2002) p8-deficient fibroblasts grow more rapidly and are more resistant to adriamycin-induced apoptosis.	2	4	3.09	0.0023	10090.ENSMUSP00000003115,10090.ENSMUSP00000026416	Cdkn1b,Cdk2
PMID:12110586	(2002) Loss of p27(Kip1) but not p21(Cip1) decreases survival and synergizes with MYC in murine lymphomagenesis.	2	4	3.09	0.0023	10090.ENSMUSP00000003115,10090.ENSMUSP00000026416	Cdkn1b,Cdk2
PMID:12151540	(2002) Contrasting effects of basic fibroblast growth factor and neurotrophin 3 on cell cycle kinetics of mouse cortical stem cells.	2	4	3.09	0.0023	10090.ENSMUSP00000000188,10090.ENSMUSP00000003115	Ccnd2,Cdkn1b
PMID:12193277	(2002) A panel of monoclonal antibodies against human polycomb group proteins.	2	4	3.09	0.0023	10090.ENSMUSP00000028071,10090.ENSMUSP00000080419	Bmi1,Ezh2
PMID:11376116	(2001) Inhibin and p27 interact to regulate gonadal tumorigenesis.	2	4	3.09	0.0023	10090.ENSMUSP00000000188,10090.ENSMUSP00000003115	Ccnd2,Cdkn1b
PMID:11498795	(2001) Murine embryonic fibroblasts lacking TC-PTP display delayed G1 phase through defective NF-kappaB activation.	2	4	3.09	0.0023	10090.ENSMUSP00000003115,10090.ENSMUSP00000026416	Cdkn1b,Cdk2
PMID:11528515	(2001) Cell cycle effects of IL-10 on malignant B-1 cells.	2	4	3.09	0.0023	10090.ENSMUSP00000000188,10090.ENSMUSP00000003115	Ccnd2,Cdkn1b
PMID:10962000	(2000) Insulin-like growth factor-I extends in vitro replicative life span of skeletal muscle satellite cells by enhancing G1S cell cycle progression via the activation of phosphatidylinositol 3-kinaseAkt signaling pathway.	2	4	3.09	0.0023	10090.ENSMUSP00000003115,10090.ENSMUSP00000026416	Cdkn1b,Cdk2
PMID:10029157	(1999) Interferon-gamma impairs physiologic downregulation of cyclin-dependent kinase inhibitor, p27Kip1, during G1 phase progression in macrophages.	2	4	3.09	0.0023	10090.ENSMUSP00000003115,10090.ENSMUSP00000026416	Cdkn1b,Cdk2
PMID:10051599	(1999) Adhesion to fibronectin stimulates proliferation of wild-type and bcrabl-transfected murine hematopoietic cells.	2	4	3.09	0.0023	10090.ENSMUSP00000003115,10090.ENSMUSP00000026416	Cdkn1b,Cdk2
PMID:10074425	(1999) A new pathway for mitogen-dependent cdk2 regulation uncovered in p27(Kip1)-deficient cells.	2	4	3.09	0.0023	10090.ENSMUSP00000003115,10090.ENSMUSP00000026416	Cdkn1b,Cdk2
PMID:10490638	(1999) Targeted disruption of CDK4 delays cell cycle entry with enhanced p27(Kip1) activity.	2	4	3.09	0.0023	10090.ENSMUSP00000003115,10090.ENSMUSP00000026416	Cdkn1b,Cdk2
PMID:9528771	(1998) Stat proteins control lymphocyte proliferation by regulating p27Kip1 expression.	2	4	3.09	0.0023	10090.ENSMUSP00000003115,10090.ENSMUSP00000026416	Cdkn1b,Cdk2
PMID:9790949	(1998) Genistein induces p21(Cip1WAF1) expression and blocks the G1 to S phase transition in mouse fibroblast and melanoma cells.	2	4	3.09	0.0023	10090.ENSMUSP00000003115,10090.ENSMUSP00000026416	Cdkn1b,Cdk2
PMID:9856354	(1998) Programmed changes of cell cycle regulators by serum deprivation regardless of skeletal myocyte differentiation.	2	4	3.09	0.0023	10090.ENSMUSP00000003115,10090.ENSMUSP00000026416	Cdkn1b,Cdk2
PMID:9036948	(1997) Overexpression of c-fos inhibits down-regulation of a cyclin-dependent kinase-2 inhibitor p27Kip1 in splenic B cells activated by surface Ig cross-linking.	2	4	3.09	0.0023	10090.ENSMUSP00000003115,10090.ENSMUSP00000026416	Cdkn1b,Cdk2
PMID:9233783	(1997) Inhibition of cyclin D expression in human breast carcinoma cells by retinoids in vitro.	2	4	3.09	0.0023	10090.ENSMUSP00000000188,10090.ENSMUSP00000026416	Ccnd2,Cdk2
PMID:9379008	(1997) Effect of TGF-beta1 on cell cycle regulatory proteins in LPS-stimulated normal mouse B lymphocytes.	2	4	3.09	0.0023	10090.ENSMUSP00000003115,10090.ENSMUSP00000026416	Cdkn1b,Cdk2
PMID:34885210	(2021) Cell-of-Origin and Genetic, Epigenetic, and Microenvironmental Factors Contribute to the Intra-Tumoral Heterogeneity of Pediatric Intracranial Ependymoma.	3	66	2.05	0.0024	10090.ENSMUSP00000000188,10090.ENSMUSP00000020991,10090.ENSMUSP00000080419	Ccnd2,Dnmt3a,Ezh2
PMID:34957087	(2021) Regulation of miRNAs Expression by Mutant p53 Gain of Function in Cancer.	3	66	2.05	0.0024	10090.ENSMUSP00000028071,10090.ENSMUSP00000080419,10090.ENSMUSP00000139365	Bmi1,Ezh2,Tcf12
PMID:35111829	(2021) The Regulation Mechanisms and Clinical Application of MicroRNAs in Myocardial Infarction: A Review of the Recent 5 Years.	3	66	2.05	0.0024	10090.ENSMUSP00000000188,10090.ENSMUSP00000026416,10090.ENSMUSP00000080419	Ccnd2,Cdk2,Ezh2
PMID:31910742	(2020) A kinase of many talents: non-neuronal functions of CDK5 in development and disease.	3	66	2.05	0.0024	10090.ENSMUSP00000003115,10090.ENSMUSP00000026416,10090.ENSMUSP00000080419	Cdkn1b,Cdk2,Ezh2
PMID:30200265	(2018) Epigenetic Crosstalk between the Tumor Microenvironment and Ovarian Cancer Cells: A Therapeutic Road Less Traveled.	3	66	2.05	0.0024	10090.ENSMUSP00000000188,10090.ENSMUSP00000020991,10090.ENSMUSP00000080419	Ccnd2,Dnmt3a,Ezh2
PMID:30510918	(2018) Breaking Bad: How Viruses Subvert the Cell Cycle.	3	66	2.05	0.0024	10090.ENSMUSP00000000188,10090.ENSMUSP00000003115,10090.ENSMUSP00000026416	Ccnd2,Cdkn1b,Cdk2
PMID:27478938	(2016) Emerging concepts of epigenetic dysregulation in hematological malignancies.	3	66	2.05	0.0024	10090.ENSMUSP00000003115,10090.ENSMUSP00000020991,10090.ENSMUSP00000080419	Cdkn1b,Dnmt3a,Ezh2
PMID:24864265	(2014) FOXO transcription factors: their clinical significance and regulation.	3	66	2.05	0.0024	10090.ENSMUSP00000003115,10090.ENSMUSP00000026416,10090.ENSMUSP00000050683	Cdkn1b,Cdk2,Foxo3
PMID:23378844	(2013) Role of PI3KAkt signaling in memory CD8 T cell differentiation.	3	66	2.05	0.0024	10090.ENSMUSP00000003115,10090.ENSMUSP00000028071,10090.ENSMUSP00000050683	Cdkn1b,Bmi1,Foxo3
PMID:18794772	(2008) 5-Fluorouracil: mechanisms of resistance and reversal strategies.	3	66	2.05	0.0024	10090.ENSMUSP00000026416,10090.ENSMUSP00000028071,10090.ENSMUSP00000050683	Cdk2,Bmi1,Foxo3
PMID:33803410	(2021) Lifetime Impact of Cows Milk on Overactivation of mTORC1: From Fetal to Childhood Overgrowth, Acne, Diabetes, Cancers, and Neurodegeneration.	3	67	2.04	0.0025	10090.ENSMUSP00000003115,10090.ENSMUSP00000020991,10090.ENSMUSP00000050683	Cdkn1b,Dnmt3a,Foxo3
PMID:32806528	(2020) Philadelphia Chromosome-Positive Leukemia in the Lymphoid Lineage-Similarities and Differences with the Myeloid Lineage and Specific Vulnerabilities.	3	67	2.04	0.0025	10090.ENSMUSP00000003115,10090.ENSMUSP00000020991,10090.ENSMUSP00000080419	Cdkn1b,Dnmt3a,Ezh2
PMID:33426506	(2020) MicroRNAs in treatment-induced neuroendocrine differentiation in prostate cancer.	3	68	2.03	0.0025	10090.ENSMUSP00000003115,10090.ENSMUSP00000028071,10090.ENSMUSP00000080419	Cdkn1b,Bmi1,Ezh2
PMID:31737071	(2019) Exosomal miRNA: Small Molecules, Big Impact in Colorectal Cancer.	3	67	2.04	0.0025	10090.ENSMUSP00000000188,10090.ENSMUSP00000003115,10090.ENSMUSP00000028071	Ccnd2,Cdkn1b,Bmi1
PMID:29269116	(2018) Epigenetic regulation in medulloblastoma.	3	68	2.03	0.0025	10090.ENSMUSP00000003115,10090.ENSMUSP00000028071,10090.ENSMUSP00000080419	Cdkn1b,Bmi1,Ezh2
PMID:30018188	(2018) The Nefarious Nexus of Noncoding RNAs in Cancer.	3	67	2.04	0.0025	10090.ENSMUSP00000026416,10090.ENSMUSP00000050683,10090.ENSMUSP00000080419	Cdk2,Foxo3,Ezh2
PMID:30613353	(2018) Protein arginine methyltransferase 5 (PRMT5) dysregulation in cancer.	3	67	2.04	0.0025	10090.ENSMUSP00000000188,10090.ENSMUSP00000020991,10090.ENSMUSP00000028071	Ccnd2,Dnmt3a,Bmi1
PMID:27941792	(2017) Loss of the histone methyltransferase EZH2 induces resistance to multiple drugs in acute myeloid leukemia.	3	68	2.03	0.0025	10090.ENSMUSP00000020991,10090.ENSMUSP00000023673,10090.ENSMUSP00000080419	Dnmt3a,Runx1,Ezh2
PMID:28217689	(2017) Multiple Roles of MYC in Integrating Regulatory Networks of Pluripotent Stem Cells.	3	67	2.04	0.0025	10090.ENSMUSP00000003115,10090.ENSMUSP00000026416,10090.ENSMUSP00000080419	Cdkn1b,Cdk2,Ezh2
PMID:29079534	(2017) Epigenetic reprogramming in liver fibrosis and cancer.	3	68	2.03	0.0025	10090.ENSMUSP00000020991,10090.ENSMUSP00000050683,10090.ENSMUSP00000080419	Dnmt3a,Foxo3,Ezh2
PMID:25418858	(2016) Insights into a Critical Role of the FOXO3a-FOXM1 Axis in DNA Damage Response and Genotoxic Drug Resistance.	3	67	2.04	0.0025	10090.ENSMUSP00000003115,10090.ENSMUSP00000028071,10090.ENSMUSP00000050683	Cdkn1b,Bmi1,Foxo3
PMID:27446225	(2016) Anticancer Activities of Protopanaxadiol- and Protopanaxatriol-Type Ginsenosides and Their Metabolites.	3	68	2.03	0.0025	10090.ENSMUSP00000003115,10090.ENSMUSP00000026416,10090.ENSMUSP00000050683	Cdkn1b,Cdk2,Foxo3
PMID:25767398	(2015) The role of miR-29b in cancer: regulation, function, and signaling.	3	67	2.04	0.0025	10090.ENSMUSP00000000188,10090.ENSMUSP00000020991,10090.ENSMUSP00000080419	Ccnd2,Dnmt3a,Ezh2
PMID:25861629	(2015) Epigenetic regulation in hepatocellular carcinoma requires long noncoding RNAs.	3	67	2.04	0.0025	10090.ENSMUSP00000020991,10090.ENSMUSP00000028071,10090.ENSMUSP00000080419	Dnmt3a,Bmi1,Ezh2
PMID:26331977	(2015) Noncoding RNA control of cellular senescence.	3	68	2.03	0.0025	10090.ENSMUSP00000026416,10090.ENSMUSP00000028071,10090.ENSMUSP00000080419	Cdk2,Bmi1,Ezh2
PMID:27019614	(2015) The Role of miRNAs in Cartilage Homeostasis.	3	68	2.03	0.0025	10090.ENSMUSP00000026416,10090.ENSMUSP00000028071,10090.ENSMUSP00000050683	Cdk2,Bmi1,Foxo3
PMID:24556859	(2014) Human beta-cell proliferation and intracellular signaling part 2: still driving in the dark without a road map.	3	67	2.04	0.0025	10090.ENSMUSP00000000188,10090.ENSMUSP00000026416,10090.ENSMUSP00000080419	Ccnd2,Cdk2,Ezh2
PMID:24906315	(2014) Cell cycle regulation during viral infection.	3	68	2.03	0.0025	10090.ENSMUSP00000000188,10090.ENSMUSP00000003115,10090.ENSMUSP00000026416	Ccnd2,Cdkn1b,Cdk2
PMID:23111102	(2013) Pancreatic cancer chemoprevention by phytochemicals.	3	68	2.03	0.0025	10090.ENSMUSP00000003115,10090.ENSMUSP00000050683,10090.ENSMUSP00000080419	Cdkn1b,Foxo3,Ezh2
PMID:22225649	(2012) MicroRNA control of myelopoiesis and the differentiation block in acute myeloid leukaemia.	3	68	2.03	0.0025	10090.ENSMUSP00000000188,10090.ENSMUSP00000003115,10090.ENSMUSP00000020991	Ccnd2,Cdkn1b,Dnmt3a
PMID:22727426	(2012) The ubiquitin-proteasome system and cardiovascular disease.	3	68	2.03	0.0025	10090.ENSMUSP00000000188,10090.ENSMUSP00000003115,10090.ENSMUSP00000050683	Ccnd2,Cdkn1b,Foxo3
PMID:21426532	(2011) Botanicals for the prevention and treatment of cutaneous melanoma.	3	67	2.04	0.0025	10090.ENSMUSP00000000188,10090.ENSMUSP00000003115,10090.ENSMUSP00000026416	Ccnd2,Cdkn1b,Cdk2
PMID:34958949	(2022) Dichotomous Responses to Chronic Fetal Hypoxia Lead to a Predetermined Aging Phenotype.	3	69	2.03	0.0026	10090.ENSMUSP00000003115,10090.ENSMUSP00000020991,10090.ENSMUSP00000026416	Cdkn1b,Dnmt3a,Cdk2
PMID:33310759	(2021) Requirement of DNMT1 to orchestrate epigenomic reprogramming for NPM-ALK-driven lymphomagenesis.	3	69	2.03	0.0026	10090.ENSMUSP00000020991,10090.ENSMUSP00000023673,10090.ENSMUSP00000080419	Dnmt3a,Runx1,Ezh2
PMID:33525741	(2021) DNA Damage Response in Multiple Myeloma: The Role of the Tumor Microenvironment.	3	69	2.03	0.0026	10090.ENSMUSP00000000188,10090.ENSMUSP00000026416,10090.ENSMUSP00000080419	Ccnd2,Cdk2,Ezh2
PMID:33806509	(2021) Sirtuins-Mediated System-Level Regulation of Mammalian Tissues at the Interface between Metabolism and Cell Cycle: A Systematic Review.	3	69	2.03	0.0026	10090.ENSMUSP00000003115,10090.ENSMUSP00000026416,10090.ENSMUSP00000050683	Cdkn1b,Cdk2,Foxo3
PMID:34068643	(2021) Emerging Roles of SKP2 in Cancer Drug Resistance.	3	69	2.03	0.0026	10090.ENSMUSP00000003115,10090.ENSMUSP00000026416,10090.ENSMUSP00000050683	Cdkn1b,Cdk2,Foxo3
PMID:32290543	(2020) EGCG Mediated Targeting of Deregulated Signaling Pathways and Non-Coding RNAs in Different Cancers: Focus on JAKSTAT, Wntbeta-Catenin, TGFSMAD, NOTCH, SHHGLI, and TRAIL Mediated Signaling Pathways.	3	69	2.03	0.0026	10090.ENSMUSP00000020991,10090.ENSMUSP00000028071,10090.ENSMUSP00000080419	Dnmt3a,Bmi1,Ezh2
PMID:33024699	(2020) Posttranslational regulation of androgen dependent and independent androgen receptor activities in prostate cancer.	3	69	2.03	0.0026	10090.ENSMUSP00000026416,10090.ENSMUSP00000028071,10090.ENSMUSP00000080419	Cdk2,Bmi1,Ezh2
PMID:33142045	(2020) Emerging roles of long noncoding RNAs in cholangiocarcinoma: Advances and challenges.	3	69	2.03	0.0026	10090.ENSMUSP00000028071,10090.ENSMUSP00000050683,10090.ENSMUSP00000080419	Bmi1,Foxo3,Ezh2
PMID:30610188	(2019) The signaling axis atypical protein kinase C lambdaiota-Satb2 mediates leukemic transformation of B-cell progenitors.	3	69	2.03	0.0026	10090.ENSMUSP00000003115,10090.ENSMUSP00000023673,10090.ENSMUSP00000028071	Cdkn1b,Runx1,Bmi1
PMID:29180117	(2018) The FOXO3-FOXM1 axis: A key cancer drug target and a modulator of cancer drug resistance.	3	69	2.03	0.0026	10090.ENSMUSP00000003115,10090.ENSMUSP00000028071,10090.ENSMUSP00000050683	Cdkn1b,Bmi1,Foxo3
PMID:28232907	(2017) MLL-Rearranged Leukemias-An Update on Science and Clinical Approaches.	3	69	2.03	0.0026	10090.ENSMUSP00000003115,10090.ENSMUSP00000028071,10090.ENSMUSP00000080419	Cdkn1b,Bmi1,Ezh2
PMID:28757603	(2017) The regulation of immune tolerance by FOXP3.	3	69	2.03	0.0026	10090.ENSMUSP00000026416,10090.ENSMUSP00000050683,10090.ENSMUSP00000080419	Cdk2,Foxo3,Ezh2
PMID:27213331	(2016) Overview of MicroRNAs in Cardiac Hypertrophy, Fibrosis, and Apoptosis.	3	69	2.03	0.0026	10090.ENSMUSP00000000188,10090.ENSMUSP00000003115,10090.ENSMUSP00000050683	Ccnd2,Cdkn1b,Foxo3
PMID:23713993	(2013) Histone lysine-specific methyltransferases and demethylases in carcinogenesis: new targets for cancer therapy and prevention.	3	69	2.03	0.0026	10090.ENSMUSP00000020991,10090.ENSMUSP00000050683,10090.ENSMUSP00000080419	Dnmt3a,Foxo3,Ezh2
PMID:18759927	(2008) Regulation of B-cell entry into the cell cycle.	3	69	2.03	0.0026	10090.ENSMUSP00000000188,10090.ENSMUSP00000003115,10090.ENSMUSP00000026416	Ccnd2,Cdkn1b,Cdk2
PMID:33937077	(2021) Research Progress of Circular RNA in Gastrointestinal Tumors.	3	70	2.02	0.0027	10090.ENSMUSP00000028071,10090.ENSMUSP00000050683,10090.ENSMUSP00000080419	Bmi1,Foxo3,Ezh2
PMID:34298660	(2021) Akt Isoforms: A Family Affair in Breast Cancer.	3	70	2.02	0.0027	10090.ENSMUSP00000003115,10090.ENSMUSP00000026416,10090.ENSMUSP00000050683	Cdkn1b,Cdk2,Foxo3
PMID:34680249	(2021) Therapeutic Targeting of Cancer Stem Cells in Lung, Head and Neck, and Bladder Cancers.	3	70	2.02	0.0027	10090.ENSMUSP00000028071,10090.ENSMUSP00000050683,10090.ENSMUSP00000080419	Bmi1,Foxo3,Ezh2
PMID:32013263	(2020) The miRNAs Role in Melanoma and in Its Resistance to Therapy.	3	70	2.02	0.0027	10090.ENSMUSP00000028071,10090.ENSMUSP00000050683,10090.ENSMUSP00000080419	Bmi1,Foxo3,Ezh2
PMID:32859041	(2020) Fine-Tuning of GLI Activity through Arginine Methylation: Its Mechanisms and Function.	3	70	2.02	0.0027	10090.ENSMUSP00000003115,10090.ENSMUSP00000020991,10090.ENSMUSP00000028071	Cdkn1b,Dnmt3a,Bmi1
PMID:31744046	(2019) Long Non-Coding RNA: Dual Effects on Breast Cancer Metastasis and Clinical Applications.	3	70	2.02	0.0027	10090.ENSMUSP00000003115,10090.ENSMUSP00000020991,10090.ENSMUSP00000080419	Cdkn1b,Dnmt3a,Ezh2
PMID:30563268	(2018) Molecular Targets of Epigallocatechin-Gallate (EGCG): A Special Focus on Signal Transduction and Cancer.	3	70	2.02	0.0027	10090.ENSMUSP00000020991,10090.ENSMUSP00000026416,10090.ENSMUSP00000050683	Dnmt3a,Cdk2,Foxo3
PMID:28415828	(2017) Melatonin for the prevention and treatment of cancer.	3	70	2.02	0.0027	10090.ENSMUSP00000003115,10090.ENSMUSP00000026416,10090.ENSMUSP00000050683	Cdkn1b,Cdk2,Foxo3
PMID:28515491	(2017) The emerging field of epigenetics in neurodegeneration and neuroprotection.	3	70	2.02	0.0027	10090.ENSMUSP00000020991,10090.ENSMUSP00000028071,10090.ENSMUSP00000050683	Dnmt3a,Bmi1,Foxo3
PMID:28744148	(2017) Recent progress on the effects of microRNAs and natural products on tumor epithelial-mesenchymal transition.	3	70	2.02	0.0027	10090.ENSMUSP00000003115,10090.ENSMUSP00000028071,10090.ENSMUSP00000080419	Cdkn1b,Bmi1,Ezh2
PMID:26427329	(2016) Small molecule therapeutics targeting F-box proteins in cancer.	3	70	2.02	0.0027	10090.ENSMUSP00000000188,10090.ENSMUSP00000003115,10090.ENSMUSP00000026416	Ccnd2,Cdkn1b,Cdk2
PMID:27258263	(2016) Activation of DNA Damage Response Induced by the Kaposis Sarcoma-Associated Herpes Virus.	3	70	2.02	0.0027	10090.ENSMUSP00000000188,10090.ENSMUSP00000003115,10090.ENSMUSP00000026416	Ccnd2,Cdkn1b,Cdk2
PMID:25543668	(2014) Long noncoding RNAs(lncRNAs) and the molecular hallmarks of aging.	3	70	2.02	0.0027	10090.ENSMUSP00000003115,10090.ENSMUSP00000020991,10090.ENSMUSP00000026416	Cdkn1b,Dnmt3a,Cdk2
PMID:20212451	(2010) Rhabdoid tumor: gene expression clues to pathogenesis and potential therapeutic targets.	3	70	2.02	0.0027	10090.ENSMUSP00000000188,10090.ENSMUSP00000003115,10090.ENSMUSP00000080419	Ccnd2,Cdkn1b,Ezh2
PMID:19478945	(2009) Molecular signatures of prostate stem cells reveal novel signaling pathways and provide insights into prostate cancer.	3	70	2.02	0.0027	10090.ENSMUSP00000020991,10090.ENSMUSP00000028071,10090.ENSMUSP00000080419	Dnmt3a,Bmi1,Ezh2
PMID:33627125	(2021) DDX3X: structure, physiologic functions and cancer.	3	71	2.01	0.0028	10090.ENSMUSP00000020991,10090.ENSMUSP00000026416,10090.ENSMUSP00000028071	Dnmt3a,Cdk2,Bmi1
PMID:30806885	(2019) Targeting epigenetics for cancer therapy.	3	71	2.01	0.0028	10090.ENSMUSP00000020991,10090.ENSMUSP00000050683,10090.ENSMUSP00000080419	Dnmt3a,Foxo3,Ezh2
PMID:31717266	(2019) Mechanisms and Functions of Long Non-Coding RNAs at Multiple Regulatory Levels.	3	71	2.01	0.0028	10090.ENSMUSP00000020991,10090.ENSMUSP00000050683,10090.ENSMUSP00000080419	Dnmt3a,Foxo3,Ezh2
PMID:29556394	(2018) Epigenetic regulation of cancer progression by EZH2: from biological insights to therapeutic potential.	3	71	2.01	0.0028	10090.ENSMUSP00000023673,10090.ENSMUSP00000026416,10090.ENSMUSP00000080419	Runx1,Cdk2,Ezh2
PMID:29849001	(2018) Role of Vitamin D Beyond the Skeletal Function: A Review of the Molecular and Clinical Studies.	3	71	2.01	0.0028	10090.ENSMUSP00000003115,10090.ENSMUSP00000026416,10090.ENSMUSP00000050683	Cdkn1b,Cdk2,Foxo3
PMID:27681874	(2016) Functional characterization of AMP-activated protein kinase signaling in tumorigenesis.	3	71	2.01	0.0028	10090.ENSMUSP00000003115,10090.ENSMUSP00000026416,10090.ENSMUSP00000050683	Cdkn1b,Cdk2,Foxo3
PMID:26184557	(2015) Redox regulation of FoxO transcription factors.	3	71	2.01	0.0028	10090.ENSMUSP00000003115,10090.ENSMUSP00000026416,10090.ENSMUSP00000050683	Cdkn1b,Cdk2,Foxo3
PMID:26694467	(2015) Oncogenic MicroRNAs: Key Players in Malignant Transformation.	3	71	2.01	0.0028	10090.ENSMUSP00000003115,10090.ENSMUSP00000026416,10090.ENSMUSP00000050683	Cdkn1b,Cdk2,Foxo3
PMID:22763788	(2012) Epigenetic regulation of gene expression in keratinocytes.	3	71	2.01	0.0028	10090.ENSMUSP00000020991,10090.ENSMUSP00000028071,10090.ENSMUSP00000080419	Dnmt3a,Bmi1,Ezh2
PMID:22979947	(2012) Nuclear Factor kappa B is central to Mareks disease herpesvirus induced neoplastic transformation of CD30 expressing lymphocytes in-vivo.	3	71	2.01	0.0028	10090.ENSMUSP00000003115,10090.ENSMUSP00000020991,10090.ENSMUSP00000026416	Cdkn1b,Dnmt3a,Cdk2
PMID:21396984	(2011) Animal models relevant to human prostate carcinogenesis underlining the critical implication of prostatic stemprogenitor cells.	3	71	2.01	0.0028	10090.ENSMUSP00000003115,10090.ENSMUSP00000020991,10090.ENSMUSP00000023673	Cdkn1b,Dnmt3a,Runx1
PMID:20671809	(2010) The phosphatidylinositol 3-kinaseAktmTOR signaling network as a therapeutic target in acute myelogenous leukemia patients.	3	71	2.01	0.0028	10090.ENSMUSP00000003115,10090.ENSMUSP00000026416,10090.ENSMUSP00000050683	Cdkn1b,Cdk2,Foxo3
PMID:35159351	(2022) Put in a Ca(2+)ll to Acute Myeloid Leukemia.	3	73	2	0.0029	10090.ENSMUSP00000003115,10090.ENSMUSP00000020991,10090.ENSMUSP00000026416	Cdkn1b,Dnmt3a,Cdk2
PMID:35163665	(2022) A Long Journey before Cycling: Regulation of Quiescence Exit in Adult Muscle Satellite Cells.	3	74	2	0.0029	10090.ENSMUSP00000003115,10090.ENSMUSP00000050683,10090.ENSMUSP00000080419	Cdkn1b,Foxo3,Ezh2
PMID:32513675	(2021) Biology and Molecular Pathogenesis of Mature T-Cell Lymphomas.	3	74	2	0.0029	10090.ENSMUSP00000003115,10090.ENSMUSP00000020991,10090.ENSMUSP00000080419	Cdkn1b,Dnmt3a,Ezh2
PMID:33540611	(2021) Functional Interaction among lncRNA HOTAIR and MicroRNAs in Cancer and Other Human Diseases.	3	74	2	0.0029	10090.ENSMUSP00000000188,10090.ENSMUSP00000028071,10090.ENSMUSP00000080419	Ccnd2,Bmi1,Ezh2
PMID:33672684	(2021) MicroRNAs: Their Role in Metastasis, Angiogenesis, and the Potential for Biomarker Utility in Bladder Carcinomas.	3	73	2	0.0029	10090.ENSMUSP00000026416,10090.ENSMUSP00000028071,10090.ENSMUSP00000050683	Cdk2,Bmi1,Foxo3
PMID:33883002	(2021) Effects of metabolic memory on inflammation and fibrosis associated with diabetic kidney disease: an epigenetic perspective.	3	72	2.01	0.0029	10090.ENSMUSP00000020991,10090.ENSMUSP00000080419,10090.ENSMUSP00000139365	Dnmt3a,Ezh2,Tcf12
PMID:34834402	(2021) Epigenetic Clock and Circadian Rhythms in Stem Cell Aging and Rejuvenation.	3	74	2	0.0029	10090.ENSMUSP00000020991,10090.ENSMUSP00000080419,10090.ENSMUSP00000139365	Dnmt3a,Ezh2,Tcf12
PMID:34884978	(2021) Mechanisms and Regulation of Cellular Senescence.	3	72	2.01	0.0029	10090.ENSMUSP00000026416,10090.ENSMUSP00000028071,10090.ENSMUSP00000080419	Cdk2,Bmi1,Ezh2
PMID:34885171	(2021) Therapeutic Influence on Important Targets Associated with Chronic Inflammation and Oxidative Stress in Cancer Treatment.	3	72	2.01	0.0029	10090.ENSMUSP00000003115,10090.ENSMUSP00000020991,10090.ENSMUSP00000026416	Cdkn1b,Dnmt3a,Cdk2
PMID:34976713	(2021) One oncogene, several vulnerabilities: EWSFLI targeted therapies for Ewing sarcoma.	3	72	2.01	0.0029	10090.ENSMUSP00000026416,10090.ENSMUSP00000028071,10090.ENSMUSP00000080419	Cdk2,Bmi1,Ezh2
PMID:32266261	(2020) Pinning Down the Transcription: A Role for Peptidyl-Prolyl cis-trans Isomerase Pin1 in Gene Expression.	3	72	2.01	0.0029	10090.ENSMUSP00000003115,10090.ENSMUSP00000026416,10090.ENSMUSP00000050683	Cdkn1b,Cdk2,Foxo3
PMID:32346095	(2020) Immunomodulation by anticancer cell cycle inhibitors.	3	73	2	0.0029	10090.ENSMUSP00000000188,10090.ENSMUSP00000003115,10090.ENSMUSP00000026416	Ccnd2,Cdkn1b,Cdk2
PMID:32447427	(2020) TP63 links chromatin remodeling and enhancer reprogramming to epidermal differentiation and squamous cell carcinoma development.	3	73	2	0.0029	10090.ENSMUSP00000020991,10090.ENSMUSP00000023673,10090.ENSMUSP00000080419	Dnmt3a,Runx1,Ezh2
PMID:32984393	(2020) Mechanisms Underlying Biological Effects of Cruciferous Glucosinolate-Derived IsothiocyanatesIndoles: A Focus on Metabolic Syndrome.	3	74	2	0.0029	10090.ENSMUSP00000000188,10090.ENSMUSP00000020991,10090.ENSMUSP00000026416	Ccnd2,Dnmt3a,Cdk2
PMID:30935402	(2019) Molecular pathogenic pathways in extranodal NKT cell lymphoma.	3	74	2	0.0029	10090.ENSMUSP00000026416,10090.ENSMUSP00000050683,10090.ENSMUSP00000080419	Cdk2,Foxo3,Ezh2
PMID:29309928	(2018) FOXOs in cancer immunity: Knowns and unknowns.	3	73	2	0.0029	10090.ENSMUSP00000003115,10090.ENSMUSP00000026416,10090.ENSMUSP00000050683	Cdkn1b,Cdk2,Foxo3
PMID:31453073	(2018) Signaling Pathways Regulating Hematopoietic Stem Cell and Progenitor Aging.	3	74	2	0.0029	10090.ENSMUSP00000020991,10090.ENSMUSP00000028071,10090.ENSMUSP00000050683	Dnmt3a,Bmi1,Foxo3
PMID:26830473	(2016) BET protein inhibitor JQ1 inhibits growth and modulates WNT signaling in mesenchymal stem cells.	3	72	2.01	0.0029	10090.ENSMUSP00000003115,10090.ENSMUSP00000020991,10090.ENSMUSP00000026416	Cdkn1b,Dnmt3a,Cdk2
PMID:26997872	(2016) Novel Molecular Markers for Breast Cancer.	3	72	2.01	0.0029	10090.ENSMUSP00000003115,10090.ENSMUSP00000028071,10090.ENSMUSP00000080419	Cdkn1b,Bmi1,Ezh2
PMID:24238736	(2014) Smoking and microRNA dysregulation: a cancerous combination.	3	74	2	0.0029	10090.ENSMUSP00000020991,10090.ENSMUSP00000026416,10090.ENSMUSP00000028071	Dnmt3a,Cdk2,Bmi1
PMID:25264566	(2014) Two decades of leukemia oncoprotein epistasis: the MLL1 paradigm for epigenetic deregulation in leukemia.	3	74	2	0.0029	10090.ENSMUSP00000020991,10090.ENSMUSP00000028071,10090.ENSMUSP00000080419	Dnmt3a,Bmi1,Ezh2
PMID:22284986	(2012) Cellular transformation by human papillomaviruses: lessons learned by comparing high- and low-risk viruses.	3	74	2	0.0029	10090.ENSMUSP00000003115,10090.ENSMUSP00000026416,10090.ENSMUSP00000080419	Cdkn1b,Cdk2,Ezh2
PMID:21163671	(2011) Transcriptional repressors, corepressors and chromatin modifying enzymes in T cell development.	3	74	2	0.0029	10090.ENSMUSP00000020991,10090.ENSMUSP00000023673,10090.ENSMUSP00000028071	Dnmt3a,Runx1,Bmi1
PMID:21197464	(2011) Jun dimerization protein 2 controls senescence and differentiation via regulating histone modification.	3	72	2.01	0.0029	10090.ENSMUSP00000026416,10090.ENSMUSP00000028071,10090.ENSMUSP00000080419	Cdk2,Bmi1,Ezh2
PMID:24212967	(2011) Epigenetics, nervous system tumors, and cancer stem cells.	3	72	2.01	0.0029	10090.ENSMUSP00000020991,10090.ENSMUSP00000028071,10090.ENSMUSP00000080419	Dnmt3a,Bmi1,Ezh2
PMID:19696767	(2009) Rho family GTPases and their regulators in lymphocytes.	3	73	2	0.0029	10090.ENSMUSP00000000188,10090.ENSMUSP00000003115,10090.ENSMUSP00000080419	Ccnd2,Cdkn1b,Ezh2
PMID:35764885	(2022) Dicer deficiency impairs proliferation but potentiates anti-tumoral effect of macrophages in glioblastoma.	2	5	2.99	0.0029	10090.ENSMUSP00000003115,10090.ENSMUSP00000026416	Cdkn1b,Cdk2
PMID:32323853	(2020) Reduced expression of exosomal miR-29s in peritoneal fluid is a useful predictor of peritoneal recurrence after curative resection of gastric cancer with serosal involvement.	2	5	2.99	0.0029	10090.ENSMUSP00000000188,10090.ENSMUSP00000020991	Ccnd2,Dnmt3a
PMID:33293552	(2020) SAMMY-seq reveals early alteration of heterochromatin and deregulation of bivalent genes in Hutchinson-Gilford Progeria Syndrome.	2	5	2.99	0.0029	10090.ENSMUSP00000028071,10090.ENSMUSP00000080419	Bmi1,Ezh2
PMID:31151442	(2019) Cytotoxic and cell cycle arrest properties of two steroidal alkaloids isolated from Holarrhena floribunda (G. Don) T. Durand & Schinz leaves.	2	5	2.99	0.0029	10090.ENSMUSP00000003115,10090.ENSMUSP00000026416	Cdkn1b,Cdk2
PMID:29713518	(2018) The PTENP1 Pseudogene, Unlike the PTEN Gene, Is Methylated in Normal Endometrium, As Well As in Endometrial Hyperplasias and Carcinomas in Middle-Aged and Elderly Females.	2	5	2.99	0.0029	10090.ENSMUSP00000020991,10090.ENSMUSP00000080419	Dnmt3a,Ezh2
PMID:29776422	(2018) Beating the odds: programming proliferation in the mammalian heart.	2	5	2.99	0.0029	10090.ENSMUSP00000000188,10090.ENSMUSP00000026416	Ccnd2,Cdk2
PMID:28444238	(2017) High-purity circular RNA isolation method (RPAD) reveals vast collection of intronic circRNAs.	2	5	2.99	0.0029	10090.ENSMUSP00000026416,10090.ENSMUSP00000050683	Cdk2,Foxo3
PMID:27282251	(2016) Upregulation of p27 cyclin-dependent kinase inhibitor and a C-terminus truncated form of p27 contributes to G1 phase arrest.	2	5	2.99	0.0029	10090.ENSMUSP00000003115,10090.ENSMUSP00000026416	Cdkn1b,Cdk2
PMID:27588005	(2016) Circular RNAs as Promising Biomarkers: A Mini-Review.	2	5	2.99	0.0029	10090.ENSMUSP00000026416,10090.ENSMUSP00000050683	Cdk2,Foxo3
PMID:27920552	(2016) The relationship between the expression of USP22, BMI1, and EZH2 in hepatocellular carcinoma and their impacts on prognosis.	2	5	2.99	0.0029	10090.ENSMUSP00000028071,10090.ENSMUSP00000080419	Bmi1,Ezh2
PMID:24336329	(2015) MIF4G domain containing protein regulates cell cycle and hepatic carcinogenesis by antagonizing CDK2-dependent p27 stability.	2	5	2.99	0.0029	10090.ENSMUSP00000003115,10090.ENSMUSP00000026416	Cdkn1b,Cdk2
PMID:26633386	(2015) Gga-miR-101-3p Plays a Key Role in Mycoplasma gallisepticum (HS Strain) Infection of Chicken.	2	5	2.99	0.0029	10090.ENSMUSP00000028071,10090.ENSMUSP00000080419	Bmi1,Ezh2
PMID:29259399	(2015) The role of signaling pathways on proliferation and self-renewal of cultured bovine primitive germ cells.	2	5	2.99	0.0029	10090.ENSMUSP00000000188,10090.ENSMUSP00000026416	Ccnd2,Cdk2
PMID:24380855	(2014) CDK inhibitors, p21(Cip1) and p27(Kip1), participate in cell cycle exit of mammalian cardiomyocytes.	2	5	2.99	0.0029	10090.ENSMUSP00000003115,10090.ENSMUSP00000026416	Cdkn1b,Cdk2
PMID:24515438	(2014) Genetic characterization of the role of the CipKip family of proteins as cyclin-dependent kinase inhibitors and assembly factors.	2	5	2.99	0.0029	10090.ENSMUSP00000003115,10090.ENSMUSP00000026416	Cdkn1b,Cdk2
PMID:25311741	(2014) New insights in AML biology from genomic analysis.	2	5	2.99	0.0029	10090.ENSMUSP00000020991,10090.ENSMUSP00000080419	Dnmt3a,Ezh2
PMID:23312942	(2013) A single nucleotide polymorphism in the p27(Kip1) gene is associated with primary patency of lower extremity vein bypass grafts.	2	5	2.99	0.0029	10090.ENSMUSP00000003115,10090.ENSMUSP00000026416	Cdkn1b,Cdk2
PMID:24060681	(2013) Activation of P27kip1-cyclin D1E-CDK2 pathway by polysaccharide from Phellinus linteus leads to S-phase arrest in HT-29 cells.	2	5	2.99	0.0029	10090.ENSMUSP00000003115,10090.ENSMUSP00000026416	Cdkn1b,Cdk2
PMID:22221586	(2012) Lack of prognostic significance of p16 and p27 after radical prostatectomy in hormone-naive prostate cancer.	2	5	2.99	0.0029	10090.ENSMUSP00000003115,10090.ENSMUSP00000026416	Cdkn1b,Cdk2
PMID:23236409	(2012) Sodium selenite improves folliculogenesis in radiation-induced ovarian failure: a mechanistic approach.	2	5	2.99	0.0029	10090.ENSMUSP00000000188,10090.ENSMUSP00000026416	Ccnd2,Cdk2
PMID:20854947	(2011) Constitutively expressed COX-2 in osteoblasts positively regulates Akt signal transduction via suppression of PTEN activity.	2	5	2.99	0.0029	10090.ENSMUSP00000003115,10090.ENSMUSP00000050683	Cdkn1b,Foxo3
PMID:21051932	(2010) p27(Kip1), a double-edged sword in Shh-mediated medulloblastoma: Tumor accelerator and suppressor.	2	5	2.99	0.0029	10090.ENSMUSP00000003115,10090.ENSMUSP00000026416	Cdkn1b,Cdk2
PMID:18845646	(2009) Mutant parathyroid hormone-related protein, devoid of the nuclear localization signal, markedly inhibits arterial smooth muscle cell cycle and neointima formation by coordinate up-regulation of p15Ink4b and p27kip1.	2	5	2.99	0.0029	10090.ENSMUSP00000003115,10090.ENSMUSP00000026416	Cdkn1b,Cdk2
PMID:19029949	(2009) Calpain small-1 modulates AktFoxO3A signaling and apoptosis through PP2A.	2	5	2.99	0.0029	10090.ENSMUSP00000003115,10090.ENSMUSP00000050683	Cdkn1b,Foxo3
PMID:19265026	(2009) Adaptive beta-cell proliferation is severely restricted with advanced age.	2	5	2.99	0.0029	10090.ENSMUSP00000000188,10090.ENSMUSP00000003115	Ccnd2,Cdkn1b
PMID:19360356	(2009) High Cks1 expression in transgenic and carcinogen-initiated mammary tumors is not always accompanied by reduction in p27Kip1.	2	5	2.99	0.0029	10090.ENSMUSP00000003115,10090.ENSMUSP00000026416	Cdkn1b,Cdk2
PMID:19525977	(2009) Characterization of tumor suppressive function of P300CBP-associated factor at frequently deleted region 3p24 in esophageal squamous cell carcinoma.	2	5	2.99	0.0029	10090.ENSMUSP00000003115,10090.ENSMUSP00000026416	Cdkn1b,Cdk2
PMID:19562678	(2009) E2F4 expression is required for cell cycle progression of normal intestinal crypt cells and colorectal cancer cells.	2	5	2.99	0.0029	10090.ENSMUSP00000003115,10090.ENSMUSP00000026416	Cdkn1b,Cdk2
PMID:19804613	(2009) Development of synthetic lethal strategies to target BRCA1-deficient breast cancer.	2	5	2.99	0.0029	10090.ENSMUSP00000028071,10090.ENSMUSP00000080419	Bmi1,Ezh2
PMID:18256550	(2008) PI3KAktFOXO3a pathway contributes to thrombopoietin-induced proliferation of primary megakaryocytes in vitro and in vivo via modulation of p27(Kip1).	2	5	2.99	0.0029	10090.ENSMUSP00000003115,10090.ENSMUSP00000050683	Cdkn1b,Foxo3
PMID:17164425	(2007) Infertility caused by retardation of follicular development in mice with oocyte-specific expression of Foxo3a.	2	5	2.99	0.0029	10090.ENSMUSP00000003115,10090.ENSMUSP00000050683	Cdkn1b,Foxo3
PMID:17210787	(2007) pRB family proteins are required for H3K27 trimethylation and Polycomb repression complexes binding to and silencing p16INK4alpha tumor suppressor gene.	2	5	2.99	0.0029	10090.ENSMUSP00000028071,10090.ENSMUSP00000080419	Bmi1,Ezh2
PMID:17329594	(2007) Role of central nervous system and ovarian insulin receptor substrate 2 signaling in female reproductive function in the mouse.	2	5	2.99	0.0029	10090.ENSMUSP00000000188,10090.ENSMUSP00000003115	Ccnd2,Cdkn1b
PMID:18001700	(2007) Long-term exposure to superantigen induces p27Kip1 and Bcl-2 expression in effector memory CD4+ T cells.	2	5	2.99	0.0029	10090.ENSMUSP00000003115,10090.ENSMUSP00000026416	Cdkn1b,Cdk2
PMID:18037997	(2007) PKCtheta promotes c-Rel-driven mammary tumorigenesis in mice and humans by repressing estrogen receptor alpha synthesis.	2	5	2.99	0.0029	10090.ENSMUSP00000003115,10090.ENSMUSP00000050683	Cdkn1b,Foxo3
PMID:16122798	(2006) Expression of the cyclin-dependent kinase inhibitor p27 and its deregulation in mouse B cell lymphomas.	2	5	2.99	0.0029	10090.ENSMUSP00000003115,10090.ENSMUSP00000026416	Cdkn1b,Cdk2
PMID:16680151	(2006) Identification of a tumour suppressor network opposing nuclear Akt function.	2	5	2.99	0.0029	10090.ENSMUSP00000003115,10090.ENSMUSP00000050683	Cdkn1b,Foxo3
PMID:16740772	(2006) Anti-CD26 monoclonal antibody-mediated G1-S arrest of human renal clear cell carcinoma Caki-2 is associated with retinoblastoma substrate dephosphorylation, cyclin-dependent kinase 2 reduction, p27(kip1) enhancement, and disruption of binding ...	2	5	2.99	0.0029	10090.ENSMUSP00000003115,10090.ENSMUSP00000026416	Cdkn1b,Cdk2
PMID:16847309	(2006) Docosahexaenoic acid inhibits cancer cell growth via p27Kip1, CDK2, ERK1ERK2, and retinoblastoma phosphorylation.	2	5	2.99	0.0029	10090.ENSMUSP00000003115,10090.ENSMUSP00000026416	Cdkn1b,Cdk2
PMID:17023675	(2006) Cellular mechanism through which parathyroid hormone-related protein induces proliferation in arterial smooth muscle cells: definition of an arterial smooth muscle PTHrPp27kip1 pathway.	2	5	2.99	0.0029	10090.ENSMUSP00000003115,10090.ENSMUSP00000026416	Cdkn1b,Cdk2
PMID:15930121	(2005) ERK phosphorylates p66shcA on Ser36 and subsequently regulates p27kip1 expression via the Akt-FOXO3a pathway: implication of p27kip1 in cell response to oxidative stress.	2	5	2.99	0.0029	10090.ENSMUSP00000003115,10090.ENSMUSP00000050683	Cdkn1b,Foxo3
PMID:15939046	(2005) Growth factor receptor signalling in human lens cells: role of the calcium store.	2	5	2.99	0.0029	10090.ENSMUSP00000003115,10090.ENSMUSP00000026416	Cdkn1b,Cdk2
PMID:15967442	(2005) Expression and functional characterization of LRRC4, a novel brain-specific member of the LRR superfamily.	2	5	2.99	0.0029	10090.ENSMUSP00000003115,10090.ENSMUSP00000026416	Cdkn1b,Cdk2
PMID:14561638	(2004) Follicle stimulating hormone-induced DNA synthesis in the granulosa cells of hamster preantral follicles involves activation of cyclin-dependent kinase-4 rather than cyclin d2 synthesis.	2	5	2.99	0.0029	10090.ENSMUSP00000000188,10090.ENSMUSP00000003115	Ccnd2,Cdkn1b
PMID:14982841	(2004) Unique polycomb gene expression pattern in Hodgkins lymphoma and Hodgkins lymphoma-derived cell lines.	2	5	2.99	0.0029	10090.ENSMUSP00000028071,10090.ENSMUSP00000080419	Bmi1,Ezh2
PMID:15075339	(2004) p27(Kip1) stabilization and G(1) arrest by 1,25-dihydroxyvitamin D(3) in ovarian cancer cells mediated through down-regulation of cyclin Ecyclin-dependent kinase 2 and Skp1-Cullin-F-box proteinSkp2 ubiquitin ligase.	2	5	2.99	0.0029	10090.ENSMUSP00000003115,10090.ENSMUSP00000026416	Cdkn1b,Cdk2
PMID:15082918	(2004) Role of the CDK inhibitor p27 (Kip1) in mammary development and carcinogenesis: insights from knockout mice.	2	5	2.99	0.0029	10090.ENSMUSP00000003115,10090.ENSMUSP00000026416	Cdkn1b,Cdk2
PMID:15122319	(2004) Modulations of critical cell cycle regulatory events during chemoprevention of ultraviolet B-mediated responses by resveratrol in SKH-1 hairless mouse skin.	2	5	2.99	0.0029	10090.ENSMUSP00000000188,10090.ENSMUSP00000026416	Ccnd2,Cdk2
PMID:15314163	(2004) Lack of cyclin-dependent kinase 4 inhibits c-myc tumorigenic activities in epithelial tissues.	2	5	2.99	0.0029	10090.ENSMUSP00000003115,10090.ENSMUSP00000026416	Cdkn1b,Cdk2
PMID:12813465	(2003) Tenascin-C blocks cell-cycle progression of anchorage-dependent fibroblasts on fibronectin through inhibition of syndecan-4.	2	5	2.99	0.0029	10090.ENSMUSP00000003115,10090.ENSMUSP00000026416	Cdkn1b,Cdk2
PMID:11786083	(2002) Mechanical stress reduces podocyte proliferation in vitro.	2	5	2.99	0.0029	10090.ENSMUSP00000003115,10090.ENSMUSP00000026416	Cdkn1b,Cdk2
PMID:11796521	(2002) Intact follicular maturation and defective luteal function in mice deficient for cyclin- dependent kinase-4.	2	5	2.99	0.0029	10090.ENSMUSP00000000188,10090.ENSMUSP00000003115	Ccnd2,Cdkn1b
PMID:11981756	(2002) The p21(Cip1) protein, a cyclin inhibitor, regulates the levels and the intracellular localization of CDC25A in mice regenerating livers.	2	5	2.99	0.0029	10090.ENSMUSP00000003115,10090.ENSMUSP00000026416	Cdkn1b,Cdk2
PMID:12149264	(2002) The oncogenic activity of cyclin E is not confined to Cdk2 activation alone but relies on several other, distinct functions of the protein.	2	5	2.99	0.0029	10090.ENSMUSP00000003115,10090.ENSMUSP00000026416	Cdkn1b,Cdk2
PMID:12210483	(2002) Induction of cell cycle arrest and apoptosis in human prostate carcinoma cells by a recombinant adenovirus expressing p27(Kip1).	2	5	2.99	0.0029	10090.ENSMUSP00000003115,10090.ENSMUSP00000026416	Cdkn1b,Cdk2
PMID:11158317	(2001) Genetic evidence for the interactions of cyclin D1 and p27(Kip1) in mice.	2	5	2.99	0.0029	10090.ENSMUSP00000003115,10090.ENSMUSP00000026416	Cdkn1b,Cdk2
PMID:11250155	(2001) PTEN regulates the ubiquitin-dependent degradation of the CDK inhibitor p27(KIP1) through the ubiquitin E3 ligase SCF(SKP2).	2	5	2.99	0.0029	10090.ENSMUSP00000003115,10090.ENSMUSP00000026416	Cdkn1b,Cdk2
PMID:11291051	(2001) Study on the role of G1 cyclins in Epstein-Barr virus-associated human lymphomas maintained in severe combined immune deficiency (SCID) mice.	2	5	2.99	0.0029	10090.ENSMUSP00000000188,10090.ENSMUSP00000026416	Ccnd2,Cdk2
PMID:11359945	(2001) p55Cdccdc20 overexpression promotes early g1s transition in myeloid cells.	2	5	2.99	0.0029	10090.ENSMUSP00000003115,10090.ENSMUSP00000026416	Cdkn1b,Cdk2
PMID:10640742	(2000) STAT1 affects lymphocyte survival and proliferation partially independent of its role downstream of IFN-gamma.	2	5	2.99	0.0029	10090.ENSMUSP00000003115,10090.ENSMUSP00000026416	Cdkn1b,Cdk2
PMID:10913196	(2000) Functional collaboration between different cyclin-dependent kinase inhibitors suppresses tumor growth with distinct tissue specificity.	2	5	2.99	0.0029	10090.ENSMUSP00000003115,10090.ENSMUSP00000026416	Cdkn1b,Cdk2
PMID:10931950	(2000) Blockade of the epidermal growth factor receptor tyrosine kinase suppresses tumorigenesis in MMTVNeu + MMTVTGF-alpha bigenic mice.	2	5	2.99	0.0029	10090.ENSMUSP00000003115,10090.ENSMUSP00000026416	Cdkn1b,Cdk2
PMID:11094066	(2000) Forkhead transcription factor FKHR-L1 modulates cytokine-dependent transcriptional regulation of p27(KIP1).	2	5	2.99	0.0029	10090.ENSMUSP00000003115,10090.ENSMUSP00000050683	Cdkn1b,Foxo3
PMID:10086358	(1999) Degradation of the cyclin-dependent-kinase inhibitor p27Kip1 is instigated by Jab1.	2	5	2.99	0.0029	10090.ENSMUSP00000003115,10090.ENSMUSP00000026416	Cdkn1b,Cdk2
PMID:10362353	(1999) Evidence for a p23 caspase-cleaved form of p27[KIP1] involved in G1 growth arrest.	2	5	2.99	0.0029	10090.ENSMUSP00000003115,10090.ENSMUSP00000026416	Cdkn1b,Cdk2
PMID:9454751	(1998) Stage-specific expression of polycomb group genes in human bone marrow cells.	2	5	2.99	0.0029	10090.ENSMUSP00000028071,10090.ENSMUSP00000080419	Bmi1,Ezh2
PMID:9551393	(1998) Glomerular expression of p27Kip1 in diabetic dbdb mouse: role of hyperglycemia.	2	5	2.99	0.0029	10090.ENSMUSP00000003115,10090.ENSMUSP00000026416	Cdkn1b,Cdk2
PMID:9619917	(1998) Accelerated entry into S phase associated with up-regulation of cyclin D1 as a mechanism for granulocyte colony-stimulating factor (G-CSF)-induced apoptosis of murine myeloid leukemia cells.	2	5	2.99	0.0029	10090.ENSMUSP00000000188,10090.ENSMUSP00000026416	Ccnd2,Cdk2
PMID:9658398	(1998) Hormone-induced proliferation and differentiation of granulosa cells: a coordinated balance of the cell cycle regulators cyclin D2 and p27Kip1.	2	5	2.99	0.0029	10090.ENSMUSP00000000188,10090.ENSMUSP00000003115	Ccnd2,Cdkn1b
PMID:9658399	(1998) Progression of LNCaP prostate tumor cells during androgen deprivation: hormone-independent growth, repression of proliferation by androgen, and role for p27Kip1 in androgen-induced cell cycle arrest.	2	5	2.99	0.0029	10090.ENSMUSP00000003115,10090.ENSMUSP00000026416	Cdkn1b,Cdk2
PMID:9704929	(1998) Differential patterns of cell cycle regulatory proteins expression in transgenic models of thyroid tumours.	2	5	2.99	0.0029	10090.ENSMUSP00000003115,10090.ENSMUSP00000026416	Cdkn1b,Cdk2
PMID:9789031	(1998) Reduction in levels of the cyclin-dependent kinase inhibitor p27(kip-1) coupled with transforming growth factor beta neutralization induces cell-cycle entry and increases retroviral transduction of primitive human hematopoietic cells.	2	5	2.99	0.0029	10090.ENSMUSP00000003115,10090.ENSMUSP00000026416	Cdkn1b,Cdk2
PMID:9840927	(1998) Cyclin E2: a novel CDK2 partner in the late G1 and S phases of the mammalian cell cycle.	2	5	2.99	0.0029	10090.ENSMUSP00000003115,10090.ENSMUSP00000026416	Cdkn1b,Cdk2
PMID:8916036	(1996) Temporal patterns of gene expression of G1-S cyclins and cdks during the first and second mitotic cell cycles in mouse embryos.	2	5	2.99	0.0029	10090.ENSMUSP00000000188,10090.ENSMUSP00000026416	Ccnd2,Cdk2
PMID:8916935	(1996) Involvement of p21cip-1 and p27kip-1 in the molecular mechanisms of steel factor-induced proliferative synergy in vitro and of p21cip-1 in the maintenance of stemprogenitor cells in vivo.	2	5	2.99	0.0029	10090.ENSMUSP00000003115,10090.ENSMUSP00000026416	Cdkn1b,Cdk2
PMID:7586159	(1995) Mouse mammary hyperplasias and neoplasias exhibit different patterns of cyclins D1 and D2 binding to cdk4.	2	5	2.99	0.0029	10090.ENSMUSP00000000188,10090.ENSMUSP00000026416	Ccnd2,Cdk2
PMID:7882344	(1995) Transforming growth factor beta-induced activation of cyclin E-cdk2 kinase and down-regulation of p27Kip1 in C3H 10T12 mouse fibroblasts.	2	5	2.99	0.0029	10090.ENSMUSP00000003115,10090.ENSMUSP00000026416	Cdkn1b,Cdk2
PMID:8547220	(1995) Conditional binding to and cell cycle-regulated inhibition of cyclin-dependent kinase complexes by p27Kip1.	2	5	2.99	0.0029	10090.ENSMUSP00000003115,10090.ENSMUSP00000026416	Cdkn1b,Cdk2
PMID:8033213	(1994) p27, a novel inhibitor of G1 cyclin-Cdk protein kinase activity, is related to p21.	2	5	2.99	0.0029	10090.ENSMUSP00000003115,10090.ENSMUSP00000026416	Cdkn1b,Cdk2
PMID:33335796	(2021) Autophagy in cardiovascular diseases: role of noncoding RNAs.	3	75	1.99	0.003	10090.ENSMUSP00000003115,10090.ENSMUSP00000050683,10090.ENSMUSP00000080419	Cdkn1b,Foxo3,Ezh2
PMID:33741974	(2021) Epigenetic mechanisms in breast cancer therapy and resistance.	3	75	1.99	0.003	10090.ENSMUSP00000026416,10090.ENSMUSP00000028071,10090.ENSMUSP00000080419	Cdk2,Bmi1,Ezh2
PMID:31986875	(2020) Molecular Mechanisms of Arsenic-Induced Disruption of DNA Repair.	3	75	1.99	0.003	10090.ENSMUSP00000020991,10090.ENSMUSP00000028071,10090.ENSMUSP00000080419	Dnmt3a,Bmi1,Ezh2
PMID:32028963	(2020) Crosstalk between autophagy and metabolic regulation of cancer stem cells.	3	75	1.99	0.003	10090.ENSMUSP00000003115,10090.ENSMUSP00000020991,10090.ENSMUSP00000050683	Cdkn1b,Dnmt3a,Foxo3
PMID:32295598	(2020) The role of long noncoding RNAs in hepatocellular carcinoma.	3	75	1.99	0.003	10090.ENSMUSP00000020991,10090.ENSMUSP00000028071,10090.ENSMUSP00000080419	Dnmt3a,Bmi1,Ezh2
PMID:29050362	(2017) miR-708-5p: a microRNA with emerging roles in cancer.	3	75	1.99	0.003	10090.ENSMUSP00000028071,10090.ENSMUSP00000050683,10090.ENSMUSP00000080419	Bmi1,Foxo3,Ezh2
PMID:29264822	(2017) In Vitro-In Vivo Dose Response of Ursolic Acid, Sulforaphane, PEITC, and Curcumin in Cancer Prevention.	3	75	1.99	0.003	10090.ENSMUSP00000003115,10090.ENSMUSP00000020991,10090.ENSMUSP00000080419	Cdkn1b,Dnmt3a,Ezh2
PMID:25938013	(2015) Chemoprotective epigenetic mechanisms in a colorectal cancer model: Modulation by n-3 PUFA in combination with fermentable fiber.	3	75	1.99	0.003	10090.ENSMUSP00000003115,10090.ENSMUSP00000023673,10090.ENSMUSP00000026416	Cdkn1b,Runx1,Cdk2
PMID:24387052	(2014) MicroRNA expressions associated with progression of prostate cancer cells to antiandrogen therapy resistance.	3	75	1.99	0.003	10090.ENSMUSP00000003115,10090.ENSMUSP00000020991,10090.ENSMUSP00000050683	Cdkn1b,Dnmt3a,Foxo3
PMID:32309538	(2013) Critical physiological and pathological functions of Forkhead Box O tumor suppressors.	3	75	1.99	0.003	10090.ENSMUSP00000000188,10090.ENSMUSP00000003115,10090.ENSMUSP00000050683	Ccnd2,Cdkn1b,Foxo3
PMID:33670008	(2021) DNA or Protein Methylation-Dependent Regulation of Activator Protein-1 Function.	3	76	1.99	0.0031	10090.ENSMUSP00000020991,10090.ENSMUSP00000028071,10090.ENSMUSP00000080419	Dnmt3a,Bmi1,Ezh2
PMID:33806113	(2021) The Multifaceted Role and Utility of MicroRNAs in Indolent B-Cell Non-Hodgkin Lymphomas.	3	76	1.99	0.0031	10090.ENSMUSP00000003115,10090.ENSMUSP00000050683,10090.ENSMUSP00000080419	Cdkn1b,Foxo3,Ezh2
PMID:34858475	(2021) Role of Flavonoids as Epigenetic Modulators in Cancer Prevention and Therapy.	3	76	1.99	0.0031	10090.ENSMUSP00000003115,10090.ENSMUSP00000020991,10090.ENSMUSP00000080419	Cdkn1b,Dnmt3a,Ezh2
PMID:32183020	(2020) The Roles of Cyclin-Dependent Kinases in Cell-Cycle Progression and Therapeutic Strategies in Human Breast Cancer.	3	76	1.99	0.0031	10090.ENSMUSP00000000188,10090.ENSMUSP00000003115,10090.ENSMUSP00000026416	Ccnd2,Cdkn1b,Cdk2
PMID:32359650	(2020) Retinoic acid and microRNA.	3	76	1.99	0.0031	10090.ENSMUSP00000026416,10090.ENSMUSP00000028071,10090.ENSMUSP00000080419	Cdk2,Bmi1,Ezh2
PMID:32984307	(2020) Roles of Epigenetic Modifications in the Differentiation and Function of Pancreatic beta-Cells.	3	76	1.99	0.0031	10090.ENSMUSP00000020991,10090.ENSMUSP00000028071,10090.ENSMUSP00000080419	Dnmt3a,Bmi1,Ezh2
PMID:33287297	(2020) Epigenetics in Breast Cancer Therapy-New Strategies and Future Nanomedicine Perspectives.	3	76	1.99	0.0031	10090.ENSMUSP00000000188,10090.ENSMUSP00000020991,10090.ENSMUSP00000080419	Ccnd2,Dnmt3a,Ezh2
PMID:29440259	(2018) Three-step transcriptional priming that drives the commitment of multipotent progenitors toward B cells.	3	76	1.99	0.0031	10090.ENSMUSP00000020991,10090.ENSMUSP00000028071,10090.ENSMUSP00000080419	Dnmt3a,Bmi1,Ezh2
PMID:25553440	(2015) The role of microRNAs in skeletal muscle health and disease.	3	76	1.99	0.0031	10090.ENSMUSP00000026416,10090.ENSMUSP00000050683,10090.ENSMUSP00000080419	Cdk2,Foxo3,Ezh2
PMID:26539288	(2015) The function, regulation and therapeutic implications of the tumor suppressor protein, PML.	3	76	1.99	0.0031	10090.ENSMUSP00000003115,10090.ENSMUSP00000026416,10090.ENSMUSP00000080419	Cdkn1b,Cdk2,Ezh2
PMID:24062983	(2013) Understanding the Biology of Bone Sarcoma from Early Initiating Events through Late Events in Metastasis and Disease Progression.	3	76	1.99	0.0031	10090.ENSMUSP00000003115,10090.ENSMUSP00000028071,10090.ENSMUSP00000080419	Cdkn1b,Bmi1,Ezh2
PMID:33266506	(2020) Recent Discoveries on the Involvement of Kruppel-Like Factor 4 in the Most Common Cancer Types.	3	77	1.98	0.0032	10090.ENSMUSP00000020991,10090.ENSMUSP00000028071,10090.ENSMUSP00000080419	Dnmt3a,Bmi1,Ezh2
PMID:31160393	(2019) Glioblastoma stem cells: lessons from the tumor hierarchy in a lethal cancer.	3	77	1.98	0.0032	10090.ENSMUSP00000028071,10090.ENSMUSP00000050683,10090.ENSMUSP00000080419	Bmi1,Foxo3,Ezh2
PMID:29125603	(2018) Cell cycle arrest through indirect transcriptional repression by p53: I have a DREAM.	3	77	1.98	0.0032	10090.ENSMUSP00000003115,10090.ENSMUSP00000026416,10090.ENSMUSP00000080419	Cdkn1b,Cdk2,Ezh2
PMID:29449575	(2018) Actionable perturbations of damage responses by TCL1ATM and epigenetic lesions form the basis of T-PLL.	3	77	1.98	0.0032	10090.ENSMUSP00000003115,10090.ENSMUSP00000020991,10090.ENSMUSP00000080419	Cdkn1b,Dnmt3a,Ezh2
PMID:29846670	(2018) PHD finger protein 1 (PHF1) is a novel reader for histone H4R3 symmetric dimethylation and coordinates with PRMT5-WDR77CRL4B complex to promote tumorigenesis.	3	77	1.98	0.0032	10090.ENSMUSP00000020991,10090.ENSMUSP00000028071,10090.ENSMUSP00000080419	Dnmt3a,Bmi1,Ezh2
PMID:27843138	(2017) Mutations in the CCND1 and CCND2 genes are frequent events in adult patients with t(8;21)(q22;q22) acute myeloid leukemia.	3	77	1.98	0.0032	10090.ENSMUSP00000000188,10090.ENSMUSP00000020991,10090.ENSMUSP00000080419	Ccnd2,Dnmt3a,Ezh2
PMID:26877236	(2016) The Oct1 transcription factor and epithelial malignancies: Old protein learns new tricks.	3	77	1.98	0.0032	10090.ENSMUSP00000000188,10090.ENSMUSP00000003115,10090.ENSMUSP00000080419	Ccnd2,Cdkn1b,Ezh2
PMID:27334043	(2016) Epigenetic mechanisms in neurogenesis.	3	77	1.98	0.0032	10090.ENSMUSP00000020991,10090.ENSMUSP00000028071,10090.ENSMUSP00000080419	Dnmt3a,Bmi1,Ezh2
PMID:26416427	(2015) MYC-driven aggressive B-cell lymphomas: biology, entity, differential diagnosis and clinical management.	3	77	1.98	0.0032	10090.ENSMUSP00000000188,10090.ENSMUSP00000020991,10090.ENSMUSP00000080419	Ccnd2,Dnmt3a,Ezh2
PMID:26442212	(2015) Potential Gene Interactions in the Cell Cycles of Gametes, Zygotes, Embryonic Stem Cells and the Development of Cancer.	3	77	1.98	0.0032	10090.ENSMUSP00000020991,10090.ENSMUSP00000023673,10090.ENSMUSP00000080419	Dnmt3a,Runx1,Ezh2
PMID:26536348	(2015) Concurrent Mutations in ATM and Genes Associated with Common gamma Chain Signaling in Peripheral T Cell Lymphoma.	3	77	1.98	0.0032	10090.ENSMUSP00000020991,10090.ENSMUSP00000080419,10090.ENSMUSP00000139365	Dnmt3a,Ezh2,Tcf12
PMID:24113581	(2013) Non-coding RNAs: the dark matter of cardiovascular pathophysiology.	3	77	1.98	0.0032	10090.ENSMUSP00000000188,10090.ENSMUSP00000003115,10090.ENSMUSP00000050683	Ccnd2,Cdkn1b,Foxo3
PMID:24212667	(2011) The role of epigenetics in resistance to Cisplatin chemotherapy in lung cancer.	3	77	1.98	0.0032	10090.ENSMUSP00000003115,10090.ENSMUSP00000020991,10090.ENSMUSP00000080419	Cdkn1b,Dnmt3a,Ezh2
PMID:33801899	(2021) Anti-Tumor Drug Discovery Based on Natural Product beta-Elemene: Anti-Tumor Mechanisms and Structural Modification.	3	78	1.97	0.0033	10090.ENSMUSP00000026416,10090.ENSMUSP00000050683,10090.ENSMUSP00000080419	Cdk2,Foxo3,Ezh2
PMID:33569383	(2020) The Roles of Epigenetics Regulation in Bone Metabolism and Osteoporosis.	3	78	1.97	0.0033	10090.ENSMUSP00000020991,10090.ENSMUSP00000050683,10090.ENSMUSP00000080419	Dnmt3a,Foxo3,Ezh2
PMID:26694341	(2015) Chemoprevention of Breast Cancer by Dietary Polyphenols.	3	78	1.97	0.0033	10090.ENSMUSP00000020991,10090.ENSMUSP00000026416,10090.ENSMUSP00000050683	Dnmt3a,Cdk2,Foxo3
PMID:24099302	(2013) MicroRNA regulation of T-lymphocyte immunity: modulation of molecular networks responsible for T-cell activation, differentiation, and development.	3	78	1.97	0.0033	10090.ENSMUSP00000003115,10090.ENSMUSP00000028071,10090.ENSMUSP00000080419	Cdkn1b,Bmi1,Ezh2
PMID:33923028	(2021) Melatonin in Cancer Treatment: Current Knowledge and Future Opportunities.	3	79	1.97	0.0034	10090.ENSMUSP00000026416,10090.ENSMUSP00000050683,10090.ENSMUSP00000080419	Cdk2,Foxo3,Ezh2
PMID:34193871	(2021) SETBP1 accumulation induces P53 inhibition and genotoxic stress in neural progenitors underlying neurodegeneration in Schinzel-Giedion syndrome.	3	79	1.97	0.0034	10090.ENSMUSP00000000188,10090.ENSMUSP00000023673,10090.ENSMUSP00000080419	Ccnd2,Runx1,Ezh2
PMID:31792348	(2020) The effect of co-occurring lesions on leukaemogenesis and drug response in T-ALL and ETP-ALL.	3	79	1.97	0.0034	10090.ENSMUSP00000003115,10090.ENSMUSP00000020991,10090.ENSMUSP00000080419	Cdkn1b,Dnmt3a,Ezh2
PMID:32149326	(2020) Colorectal cancer (CRC) as a multifactorial disease and its causal correlations with multiple signaling pathways.	3	79	1.97	0.0034	10090.ENSMUSP00000003115,10090.ENSMUSP00000020991,10090.ENSMUSP00000026416	Cdkn1b,Dnmt3a,Cdk2
PMID:25065585	(2014) The role of microRNAs and long non-coding RNAs in the pathology, diagnosis, and management of melanoma.	3	79	1.97	0.0034	10090.ENSMUSP00000020991,10090.ENSMUSP00000050683,10090.ENSMUSP00000080419	Dnmt3a,Foxo3,Ezh2
PMID:21571946	(2011) Global gene profiling of spontaneous hepatocellular carcinoma in B6C3F1 mice: similarities in the molecular landscape with human liver cancer.	3	79	1.97	0.0034	10090.ENSMUSP00000026416,10090.ENSMUSP00000028071,10090.ENSMUSP00000139365	Cdk2,Bmi1,Tcf12
PMID:32981205	(2021) Cellular senescence in cancer: from mechanisms to detection.	3	81	1.96	0.0035	10090.ENSMUSP00000003115,10090.ENSMUSP00000020991,10090.ENSMUSP00000026416	Cdkn1b,Dnmt3a,Cdk2
PMID:34054841	(2021) Deciphering the Complexity of 3D Chromatin Organization Driving Lymphopoiesis and Lymphoid Malignancies.	3	81	1.96	0.0035	10090.ENSMUSP00000020991,10090.ENSMUSP00000050683,10090.ENSMUSP00000080419	Dnmt3a,Foxo3,Ezh2
PMID:34209224	(2021) Current Perspectives on the Beneficial Effects of Soybean Isoflavones and Their Metabolites for Humans.	3	80	1.96	0.0035	10090.ENSMUSP00000003115,10090.ENSMUSP00000020991,10090.ENSMUSP00000026416	Cdkn1b,Dnmt3a,Cdk2
PMID:34359832	(2021) Epigenetically Mediated Ciliogenesis and Cell Cycle Regulation, and Their Translational Potential.	3	80	1.96	0.0035	10090.ENSMUSP00000026416,10090.ENSMUSP00000050683,10090.ENSMUSP00000080419	Cdk2,Foxo3,Ezh2
PMID:31846142	(2020) Whole-genome analysis uncovers recurrent IKZF1 inactivation and aberrant cell adhesion in blastic plasmacytoid dendritic cell neoplasm.	3	80	1.96	0.0035	10090.ENSMUSP00000003115,10090.ENSMUSP00000080419,10090.ENSMUSP00000139365	Cdkn1b,Ezh2,Tcf12
PMID:32241300	(2020) Expedition to the missing link: Long noncoding RNAs in cardiovascular diseases.	3	81	1.96	0.0035	10090.ENSMUSP00000003115,10090.ENSMUSP00000020991,10090.ENSMUSP00000080419	Cdkn1b,Dnmt3a,Ezh2
PMID:32660154	(2020) Regulation of Adult Neurogenesis in Mammalian Brain.	3	80	1.96	0.0035	10090.ENSMUSP00000020991,10090.ENSMUSP00000028071,10090.ENSMUSP00000080419	Dnmt3a,Bmi1,Ezh2
PMID:30581539	(2019) Fates of CD8+ T cells in Tumor Microenvironment.	3	81	1.96	0.0035	10090.ENSMUSP00000020991,10090.ENSMUSP00000050683,10090.ENSMUSP00000080419	Dnmt3a,Foxo3,Ezh2
PMID:30833362	(2019) The role of miRNAs in the invasion and metastasis of cervical cancer.	3	80	1.96	0.0035	10090.ENSMUSP00000000188,10090.ENSMUSP00000028071,10090.ENSMUSP00000139365	Ccnd2,Bmi1,Tcf12
PMID:28100030	(2017) Epigenetics in normal and malignant hematopoiesis: An overview and update 2017.	3	81	1.96	0.0035	10090.ENSMUSP00000000188,10090.ENSMUSP00000020991,10090.ENSMUSP00000028071	Ccnd2,Dnmt3a,Bmi1
PMID:28330872	(2017) NADPH oxidase 1 supports proliferation of colon cancer cells by modulating reactive oxygen species-dependent signal transduction.	3	81	1.96	0.0035	10090.ENSMUSP00000000188,10090.ENSMUSP00000003115,10090.ENSMUSP00000026416	Ccnd2,Cdkn1b,Cdk2
PMID:28990928	(2017) Mouse embryonic stem cells can differentiate via multiple paths to the same state.	3	80	1.96	0.0035	10090.ENSMUSP00000000188,10090.ENSMUSP00000003115,10090.ENSMUSP00000026416	Ccnd2,Cdkn1b,Cdk2
PMID:29034071	(2017) Apigenin in cancer therapy: anti-cancer effects and mechanisms of action.	3	81	1.96	0.0035	10090.ENSMUSP00000003115,10090.ENSMUSP00000026416,10090.ENSMUSP00000050683	Cdkn1b,Cdk2,Foxo3
PMID:27798847	(2016) Epigenetics of hematopoiesis and hematological malignancies.	3	81	1.96	0.0035	10090.ENSMUSP00000020991,10090.ENSMUSP00000028071,10090.ENSMUSP00000080419	Dnmt3a,Bmi1,Ezh2
PMID:25572293	(2015) Stem cell activation in skeletal muscle regeneration.	3	81	1.96	0.0035	10090.ENSMUSP00000000188,10090.ENSMUSP00000003115,10090.ENSMUSP00000080419	Ccnd2,Cdkn1b,Ezh2
PMID:26227500	(2015) Polycomb Group (PcG) Proteins and Human Cancers: Multifaceted Functions and Therapeutic Implications.	3	81	1.96	0.0035	10090.ENSMUSP00000020991,10090.ENSMUSP00000028071,10090.ENSMUSP00000080419	Dnmt3a,Bmi1,Ezh2
PMID:25012758	(2014) miRNAs affect the development of hepatocellular carcinoma via dysregulation of their biogenesis and expression.	3	80	1.96	0.0035	10090.ENSMUSP00000000188,10090.ENSMUSP00000003115,10090.ENSMUSP00000080419	Ccnd2,Cdkn1b,Ezh2
PMID:24367274	(2013) Comprehensive analysis of transcriptome variation uncovers known and novel driver events in T-cell acute lymphoblastic leukemia.	3	80	1.96	0.0035	10090.ENSMUSP00000000188,10090.ENSMUSP00000028071,10090.ENSMUSP00000080419	Ccnd2,Bmi1,Ezh2
PMID:24716158	(2013) Cancer chemoprevention by traditional chinese herbal medicine and dietary phytochemicals: targeting nrf2-mediated oxidative stressanti-inflammatory responses, epigenetics, and cancer stem cells.	3	81	1.96	0.0035	10090.ENSMUSP00000000188,10090.ENSMUSP00000003115,10090.ENSMUSP00000020991	Ccnd2,Cdkn1b,Dnmt3a
PMID:22333261	(2012) The p53 circuit board.	3	81	1.96	0.0035	10090.ENSMUSP00000020991,10090.ENSMUSP00000028071,10090.ENSMUSP00000050683	Dnmt3a,Bmi1,Foxo3
PMID:21127736	(2010) Cullins and cancer.	3	81	1.96	0.0035	10090.ENSMUSP00000003115,10090.ENSMUSP00000026416,10090.ENSMUSP00000028071	Cdkn1b,Cdk2,Bmi1
PMID:33976742	(2021) The Yunnan national medicine Maytenus compound inhibits the proliferation of hepatocellular carcinoma (HCC) by suppressing the activation of the EGFR-PI3K-AKT signaling pathway.	2	6	2.91	0.0035	10090.ENSMUSP00000003115,10090.ENSMUSP00000050683	Cdkn1b,Foxo3
PMID:34357352	(2021) Differential Responses of Methionine Sulfoxide Reductases A and B to Anoxia and Oxidative Stress in the Freshwater Turtle Trachemys scripta.	2	6	2.91	0.0035	10090.ENSMUSP00000003115,10090.ENSMUSP00000050683	Cdkn1b,Foxo3
PMID:31904978	(2020) Nanoformulation of EPZ011989 Attenuates EZH2-c-Myb Epigenetic Interaction by Proteasomal Degradation in Acute Myeloid Leukemia.	2	6	2.91	0.0035	10090.ENSMUSP00000028071,10090.ENSMUSP00000080419	Bmi1,Ezh2
PMID:33061846	(2020) Hsa_circ_0026416 promotes proliferation and migration in colorectal cancer via miR-346NFIB axis.	2	6	2.91	0.0035	10090.ENSMUSP00000026416,10090.ENSMUSP00000050683	Cdk2,Foxo3
PMID:31341016	(2019) The cellular regulators PTEN and BMI1 help mediate NEUROGENIN-3-induced cell cycle arrest.	2	6	2.91	0.0035	10090.ENSMUSP00000026416,10090.ENSMUSP00000028071	Cdk2,Bmi1
PMID:28585698	(2018) Lycopene Protects Keratinocytes Against UVB Radiation-Induced Carcinogenesis via Negative Regulation of FOXO3a Through the mTORC2AKT Signaling Pathway.	2	6	2.91	0.0035	10090.ENSMUSP00000026416,10090.ENSMUSP00000050683	Cdk2,Foxo3
PMID:29487709	(2018) SIRT1 increases cardiomyocyte binucleation in the heart development.	2	6	2.91	0.0035	10090.ENSMUSP00000000188,10090.ENSMUSP00000050683	Ccnd2,Foxo3
PMID:29661169	(2018) RNA-Seq reveals the existence of a CDKN1C-E2F1-TP53 axis that is altered in human T-cell lymphoblastic lymphomas.	2	6	2.91	0.0035	10090.ENSMUSP00000000188,10090.ENSMUSP00000003115	Ccnd2,Cdkn1b
PMID:30671114	(2018) Generation of knockout mouse models of cyclin-dependent kinase inhibitors by engineered nuclease-mediated genome editing.	2	6	2.91	0.0035	10090.ENSMUSP00000003115,10090.ENSMUSP00000026416	Cdkn1b,Cdk2
PMID:28077718	(2017) Integrin-Linked Kinase (ILK) Deletion Disrupts Oligodendrocyte Development by Altering Cell Cycle.	2	6	2.91	0.0035	10090.ENSMUSP00000003115,10090.ENSMUSP00000026416	Cdkn1b,Cdk2
PMID:28706445	(2017) Histone demethylase KDM2B upregulates histone methyltransferase EZH2 expression and contributes to the progression of ovarian cancer in vitro and in vivo.	2	6	2.91	0.0035	10090.ENSMUSP00000026416,10090.ENSMUSP00000080419	Cdk2,Ezh2
PMID:28745540	(2017) p53 and Mdm2 act synergistically to maintain cardiac homeostasis and mediate cardiomyocyte cell cycle arrest through a network of microRNAs.	2	6	2.91	0.0035	10090.ENSMUSP00000003115,10090.ENSMUSP00000026416	Cdkn1b,Cdk2
PMID:28821744	(2017) Exploring the Sequence-based Prediction of Folding Initiation Sites in Proteins.	2	6	2.91	0.0035	10090.ENSMUSP00000003115,10090.ENSMUSP00000026416	Cdkn1b,Cdk2
PMID:27875550	(2016) An Alternative Approach to ChIP-Seq Normalization Enables Detection of Genome-Wide Changes in Histone H3 Lysine 27 Trimethylation upon EZH2 Inhibition.	2	6	2.91	0.0035	10090.ENSMUSP00000000188,10090.ENSMUSP00000080419	Ccnd2,Ezh2
PMID:27936183	(2016) Molecular Evolution of PTEN Pseudogenes in Mammals.	2	6	2.91	0.0035	10090.ENSMUSP00000020991,10090.ENSMUSP00000080419	Dnmt3a,Ezh2
PMID:26603463	(2015) Somatic alterations of CDKN1B are associated with small bowel neuroendocrine tumors.	2	6	2.91	0.0035	10090.ENSMUSP00000003115,10090.ENSMUSP00000026416	Cdkn1b,Cdk2
PMID:24067903	(2014) Apigenin inhibits prostate cancer progression in TRAMP mice via targeting PI3KAktFoxO pathway.	2	6	2.91	0.0035	10090.ENSMUSP00000003115,10090.ENSMUSP00000050683	Cdkn1b,Foxo3
PMID:24631494	(2014) Increased levels of the long intergenic non-protein coding RNA POU3F3 promote DNA methylation in esophageal squamous cell carcinoma cells.	2	6	2.91	0.0035	10090.ENSMUSP00000020991,10090.ENSMUSP00000080419	Dnmt3a,Ezh2
PMID:24852222	(2014) Aberrant DNA methylation in ES cells.	2	6	2.91	0.0035	10090.ENSMUSP00000020991,10090.ENSMUSP00000080419	Dnmt3a,Ezh2
[truncated: 6,956 more rows]
