# Supplementary material for: The circadian rhythm: A key variable in aging?
Source: Aging Cell. 2024 Jul 30;23(11):e14268. doi: 10.1111/acel.14268 (PMC11561671; doi:10.1111/acel.14268)
Supplement: Supplementary file 11 — Table S7. [file ACEL-23-e14268-s025.xlsx]

## Sheet: Aging network gens (645)
Feature (gene)	Feature (gene ID)	Variable (gene)	Variable (gene ID)	Mean of meanImp	Mean of normHits	Composite score (E * F)	Type of Boruta analysis (n = numerical, c = categorical, n & c = both)
Narf	ENSMUSG00000000056	Klf13	ENSMUSG00000052040	3.90749	0.868687	3.39439	c
Narf	ENSMUSG00000000056	Bhlhe41	ENSMUSG00000030256	3.6311	0.845118	3.0687	c
Narf	ENSMUSG00000000056	Tef	ENSMUSG00000022389	4.48085	0.919192	4.11876	c
Narf	ENSMUSG00000000056	Bfar	ENSMUSG00000022684	3.6447	0.772727	2.81636	c
Narf	ENSMUSG00000000056	Herpud1	ENSMUSG00000031770	3.57459	0.79798	2.85245	c
Slc22a18	ENSMUSG00000000154	Gstt1	ENSMUSG00000001663	3.44132	0.79798	2.74611	n
Slc22a18	ENSMUSG00000000154	Fuca1	ENSMUSG00000028673	5.78946	0.962963	5.57503	n
Slc22a18	ENSMUSG00000000154	Anxa4	ENSMUSG00000029994	3.46248	0.818182	2.83294	n
Slc22a18	ENSMUSG00000000154	Prnp	ENSMUSG00000079037	3.29701	0.752525	2.48108	n
Slc22a18	ENSMUSG00000000154	Vat1	ENSMUSG00000034993	3.71599	0.841751	3.12794	n
Slc22a18	ENSMUSG00000000154	Tgtp1	ENSMUSG00000078922	3.55768	0.747475	2.65928	n
Slc22a18	ENSMUSG00000000154	Lgals3	ENSMUSG00000050335	4.85452	0.915825	4.44589	n
Ccnd2	ENSMUSG00000000184	Pink1	ENSMUSG00000028756	3.54265	0.777778	2.75539	c
Ccnd2	ENSMUSG00000000184	Slfn5	ENSMUSG00000054404	3.90906	0.878788	3.43523	c
Ccnd2	ENSMUSG00000000184	Dchs1	ENSMUSG00000036862	4.26523	0.919192	3.92056	c
Ccnd2	ENSMUSG00000000184	Tmod3	ENSMUSG00000058587	4.03862	0.89899	3.63068	c
Ccnd2	ENSMUSG00000000184	Atp8b2	ENSMUSG00000060671	4.20674	0.902357	3.79598	c
Ccnd2	ENSMUSG00000000184	Ccdc80	ENSMUSG00000022665	3.39544	0.808081	2.74379	c
Ccnd2	ENSMUSG00000000184	Ahnak	ENSMUSG00000069833	3.3379	0.777778	2.59614	c
Ccnd2	ENSMUSG00000000184	Igsf3	ENSMUSG00000042035	3.11473	0.747475	2.32818	c
Itgb2	ENSMUSG00000000290	Hcls1	ENSMUSG00000022831	6.0707	1	6.0707	n & c
Itgb2	ENSMUSG00000000290	Igsf6	ENSMUSG00000035004	5.54627	1	5.54627	n & c
Itgb2	ENSMUSG00000000290	Ms4a6d	ENSMUSG00000024679	4.20323	0.996633	4.18908	n & c
Itgb2	ENSMUSG00000000290	Sla	ENSMUSG00000022372	4.54186	0.996633	4.52657	n & c
Itgb2	ENSMUSG00000000290	Dock2	ENSMUSG00000020143	5.89184	1	5.89184	n & c
Itgb2	ENSMUSG00000000290	H2-Ab1	ENSMUSG00000073421	4.72874	0.996633	4.71282	n & c
Itgb2	ENSMUSG00000000290	Cybb	ENSMUSG00000015340	7.46785	1	7.46785	n & c
Itgb2	ENSMUSG00000000290	Ctsz	ENSMUSG00000016256	2.94824	0.777778	2.29308	n & c
Itgb2	ENSMUSG00000000290	Runx1	ENSMUSG00000022952	3.80791	0.956229	3.64123	n & c
Itgb2	ENSMUSG00000000290	Hck	ENSMUSG00000003283	4.66405	0.996633	4.64834	n & c
Itgb2	ENSMUSG00000000290	Ctss	ENSMUSG00000038642	6.64598	1	6.64598	n & c
Itgb2	ENSMUSG00000000290	Mob3a	ENSMUSG00000003348	4.07035	0.952862	3.87848	n & c
Itgb2	ENSMUSG00000000290	Plek	ENSMUSG00000020120	7.55059	1	7.55059	n & c
Itgb2	ENSMUSG00000000290	Pltp	ENSMUSG00000017754	3.67048	0.942761	3.46038	n & c
Itgb2	ENSMUSG00000000290	Ctsb	ENSMUSG00000021939	2.98872	0.747475	2.23399	n & c
Itgb2	ENSMUSG00000000290	Fermt3	ENSMUSG00000024965	7.57924	1	7.57924	n & c
Itgb2	ENSMUSG00000000290	H2-Eb1	ENSMUSG00000060586	3.75766	0.979798	3.68175	n & c
Itgb2	ENSMUSG00000000290	Serpina3n	ENSMUSG00000021091	3.47112	0.909091	3.15556	n & c
Itgb2	ENSMUSG00000000290	C4b	ENSMUSG00000073418	5.08542	1	5.08542	n & c
Itgb2	ENSMUSG00000000290	Ncf2	ENSMUSG00000026480	5.84906	1	5.84906	n & c
Itgb2	ENSMUSG00000000290	Cd74	ENSMUSG00000024610	4.8365	1	4.8365	n & c
Itgb2	ENSMUSG00000000290	Pik3ap1	ENSMUSG00000025017	3.45094	0.905724	3.1256	n & c
Itgb2	ENSMUSG00000000290	Lgals3	ENSMUSG00000050335	4.3228	0.969697	4.19181	n & c
Itgb2	ENSMUSG00000000290	Fcgr3	ENSMUSG00000059498	5.69419	1	5.69419	n & c
Itgb2	ENSMUSG00000000290	Cd84	ENSMUSG00000038147	8.75056	1	8.75056	n & c
Itgb2	ENSMUSG00000000290	Lcp1	ENSMUSG00000021998	6.14505	1	6.14505	n & c
Itgb2	ENSMUSG00000000290	C3	ENSMUSG00000024164	4.71446	0.996633	4.69859	n & c
Itgb2	ENSMUSG00000000290	Wipf1	ENSMUSG00000075284	3.32469	0.858586	2.85454	n & c
Itgb2	ENSMUSG00000000290	Cd52	ENSMUSG00000000682	4.90521	0.996633	4.8887	n & c
Itgb2	ENSMUSG00000000290	Ms4a6c	ENSMUSG00000079419	3.24142	0.838384	2.71755	n & c
Itgb2	ENSMUSG00000000290	H2-Aa	ENSMUSG00000036594	4.41381	1	4.41381	n & c
Itgb2	ENSMUSG00000000290	Fyb	ENSMUSG00000022148	4.78205	1	4.78205	n & c
Itgb2	ENSMUSG00000000290	Myo1f	ENSMUSG00000024300	7.75351	1	7.75351	n & c
Itgb2	ENSMUSG00000000290	Nckap1l	ENSMUSG00000022488	5.99341	1	5.99341	n & c
Itgb2	ENSMUSG00000000290	Ncf1	ENSMUSG00000015950	6.94988	1	6.94988	n & c
Itgb2	ENSMUSG00000000290	Capg	ENSMUSG00000056737	4.8286	1	4.8286	n & c
Itgb2	ENSMUSG00000000290	Lair1	ENSMUSG00000055541	3.58304	0.949495	3.40208	n & c
Itgb2	ENSMUSG00000000290	Hvcn1	ENSMUSG00000064267	4.77333	0.996633	4.75726	n & c
Itgb2	ENSMUSG00000000290	Psd4	ENSMUSG00000026979	3.21906	0.811448	2.6121	n & c
Itgb2	ENSMUSG00000000290	Laptm5	ENSMUSG00000028581	9.70759	1	9.70759	n & c
Itgb2	ENSMUSG00000000290	Vcam1	ENSMUSG00000027962	3.75087	0.956229	3.58669	n & c
Itgb2	ENSMUSG00000000290	Csf3r	ENSMUSG00000028859	5.43931	1	5.43931	n & c
Itgb2	ENSMUSG00000000290	Hpse	ENSMUSG00000035273	3.32047	0.845118	2.80619	n & c
Itgb2	ENSMUSG00000000290	Lyz2	ENSMUSG00000069516	8.60721	1	8.60721	n & c
Itgb2	ENSMUSG00000000290	Ikzf1	ENSMUSG00000018654	3.79759	0.959596	3.64415	n & c
Itgb2	ENSMUSG00000000290	Tyrobp	ENSMUSG00000030579	6.68297	1	6.68297	n & c
Itgb2	ENSMUSG00000000290	Cd68	ENSMUSG00000018774	7.07706	1	7.07706	n & c
Itgb2	ENSMUSG00000000290	Irf8	ENSMUSG00000041515	3.63641	0.952862	3.46499	n & c
Itgb2	ENSMUSG00000000290	Vav1	ENSMUSG00000034116	5.44322	1	5.44322	n & c
Itgb2	ENSMUSG00000000290	Lfng	ENSMUSG00000029570	3.34505	0.818182	2.73686	n & c
Itgb2	ENSMUSG00000000290	Ptprc	ENSMUSG00000026395	4.66518	1	4.66518	n & c
Itgb2	ENSMUSG00000000290	Csf2rb2	ENSMUSG00000071714	4.748	1	4.748	n & c
Itgb2	ENSMUSG00000000290	Rassf4	ENSMUSG00000042129	3.06978	0.777778	2.3876	n & c
Itgb2	ENSMUSG00000000290	Cd33	ENSMUSG00000004609	3.31318	0.851852	2.82234	n & c
Itgb2	ENSMUSG00000000290	Naip5	ENSMUSG00000071203	3.95925	0.969697	3.83927	n & c
Itgb2	ENSMUSG00000000290	Apbb1ip	ENSMUSG00000026786	6.96734	1	6.96734	n & c
Itgb2	ENSMUSG00000000290	Lat2	ENSMUSG00000040751	3.86805	0.962963	3.72478	n & c
Itgb2	ENSMUSG00000000290	Lgmn	ENSMUSG00000021190	2.97776	0.727273	2.16564	n & c
Itgb2	ENSMUSG00000000290	Itgam	ENSMUSG00000030786	7.32031	1	7.32031	n & c
Itgb2	ENSMUSG00000000290	Wdfy4	ENSMUSG00000051506	3.95203	0.983165	3.8855	n & c
Itgb2	ENSMUSG00000000290	Rac2	ENSMUSG00000033220	4.73466	1	4.73466	n & c
Itgb2	ENSMUSG00000000290	Pirb	ENSMUSG00000058818	5.63977	1	5.63977	n & c
Itgb2	ENSMUSG00000000290	Tlr7	ENSMUSG00000044583	3.00548	0.747475	2.24652	n & c
Itgb2	ENSMUSG00000000290	C1qb	ENSMUSG00000036905	5.04745	1	5.04745	n & c
Itgb2	ENSMUSG00000000290	Icam1	ENSMUSG00000037405	3.4065	0.89899	3.06241	n & c
Itgb2	ENSMUSG00000000290	Cd37	ENSMUSG00000030798	3.8611	0.96633	3.7311	n & c
Itgb2	ENSMUSG00000000290	Clec12a	ENSMUSG00000053063	3.01988	0.737374	2.22678	n & c
Itgb2	ENSMUSG00000000290	Naip2	ENSMUSG00000078945	3.22671	0.835017	2.69436	n & c
Itgb2	ENSMUSG00000000290	Mpeg1	ENSMUSG00000046805	6.57939	1	6.57939	n & c
Itgb2	ENSMUSG00000000290	Fcer1g	ENSMUSG00000058715	4.62774	1	4.62774	n & c
Itgb2	ENSMUSG00000000290	Tlr2	ENSMUSG00000027995	3.77421	0.959596	3.62172	n & c
Itgb2	ENSMUSG00000000290	C3ar1	ENSMUSG00000040552	5.06729	0.996633	5.05023	n & c
Itgb2	ENSMUSG00000000290	Inpp5d	ENSMUSG00000026288	5.01995	1	5.01995	n & c
Itgb2	ENSMUSG00000000290	C1qc	ENSMUSG00000036896	4.32471	1	4.32471	n & c
Itgb2	ENSMUSG00000000290	Casp1	ENSMUSG00000025888	3.35898	0.875421	2.94052	n & c
Itgb2	ENSMUSG00000000290	Il6ra	ENSMUSG00000027947	3.05326	0.757576	2.31308	n & c
Itgb2	ENSMUSG00000000290	C1qa	ENSMUSG00000036887	5.21043	1	5.21043	n & c
Itgb2	ENSMUSG00000000290	Clec7a	ENSMUSG00000079293	5.75387	1	5.75387	n & c
Itgb2	ENSMUSG00000000290	Sdc3	ENSMUSG00000025743	4.35107	0.983165	4.27782	n & c
Itgb2	ENSMUSG00000000290	Slamf9	ENSMUSG00000026548	3.13069	0.791246	2.47715	n & c
Itgb2	ENSMUSG00000000290	Ncf4	ENSMUSG00000071715	3.88944	0.979798	3.81087	n & c
Cd52	ENSMUSG00000000682	Irf8	ENSMUSG00000041515	5.59986	1	5.59986	n & c
Cd52	ENSMUSG00000000682	H2-Ab1	ENSMUSG00000073421	6.60438	1	6.60438	n & c
Cd52	ENSMUSG00000000682	Ighm	ENSMUSG00000076617	7.70275	1	7.70275	n & c
Cd52	ENSMUSG00000000682	Cd37	ENSMUSG00000030798	6.96685	1	6.96685	n & c
Cd52	ENSMUSG00000000682	Lat2	ENSMUSG00000040751	7.30827	0.996633	7.28367	n & c
Cd52	ENSMUSG00000000682	Tyrobp	ENSMUSG00000030579	3.7693	0.96633	3.64239	n & c
Cd52	ENSMUSG00000000682	Aim2	ENSMUSG00000037860	5.14045	1	5.14045	n & c
Cd52	ENSMUSG00000000682	Ctsz	ENSMUSG00000016256	3.64918	0.929293	3.39115	n & c
Cd52	ENSMUSG00000000682	Zc3h12a	ENSMUSG00000042677	3.5352	0.851852	3.01147	n & c
Cd52	ENSMUSG00000000682	Cd84	ENSMUSG00000038147	3.98222	0.983165	3.91518	n & c
Cd52	ENSMUSG00000000682	Rac2	ENSMUSG00000033220	8.76397	1	8.76397	n & c
Cd52	ENSMUSG00000000682	H2-Aa	ENSMUSG00000036594	7.50662	1	7.50662	n & c
Cd52	ENSMUSG00000000682	Ctss	ENSMUSG00000038642	4.20394	0.993266	4.17564	n & c
Cd52	ENSMUSG00000000682	H2-Q6	ENSMUSG00000073409	4.84643	1	4.84643	n & c
Cd52	ENSMUSG00000000682	Tmem176a	ENSMUSG00000023367	4.18709	0.976431	4.08841	n & c
Cd52	ENSMUSG00000000682	Icam1	ENSMUSG00000037405	5.01411	0.996633	4.99723	n & c
Cd52	ENSMUSG00000000682	Hck	ENSMUSG00000003283	3.89528	0.973064	3.79035	n & c
Cd52	ENSMUSG00000000682	Pafah1b3	ENSMUSG00000005447	4.50349	0.936027	4.21538	n & c
Cd52	ENSMUSG00000000682	Ptpn22	ENSMUSG00000027843	5.07854	1	5.07854	n & c
Cd52	ENSMUSG00000000682	Runx1	ENSMUSG00000022952	3.64858	0.909091	3.31689	n & c
Cd52	ENSMUSG00000000682	Capg	ENSMUSG00000056737	4.84108	0.993266	4.80848	n & c
Cd52	ENSMUSG00000000682	Myo1f	ENSMUSG00000024300	3.6442	0.949495	3.46015	n & c
Cd52	ENSMUSG00000000682	Lyz2	ENSMUSG00000069516	3.89502	0.96633	3.76387	n & c
Cd52	ENSMUSG00000000682	Birc3	ENSMUSG00000032000	4.23098	0.976431	4.13126	n & c
Cd52	ENSMUSG00000000682	Slamf9	ENSMUSG00000026548	3.6289	0.939394	3.40896	n & c
Cd52	ENSMUSG00000000682	Lgals3	ENSMUSG00000050335	3.54629	0.905724	3.21196	n & c
Cd52	ENSMUSG00000000682	Psd4	ENSMUSG00000026979	6.944	1	6.944	n & c
Cd52	ENSMUSG00000000682	Apbb1ip	ENSMUSG00000026786	2.92573	0.737374	2.15735	n & c
Cd52	ENSMUSG00000000682	Vav1	ENSMUSG00000034116	5.8452	1	5.8452	n & c
Cd52	ENSMUSG00000000682	Cybb	ENSMUSG00000015340	3.37711	0.895623	3.02462	n & c
Cd52	ENSMUSG00000000682	Ncf4	ENSMUSG00000071715	6.05772	1	6.05772	n & c
Cd52	ENSMUSG00000000682	Sp140	ENSMUSG00000070031	4.94801	0.993266	4.91469	n & c
Cd52	ENSMUSG00000000682	Fermt3	ENSMUSG00000024965	4.97283	1	4.97283	n & c
Cd52	ENSMUSG00000000682	Evi2a	ENSMUSG00000078771	5.4235	1	5.4235	n & c
Cd52	ENSMUSG00000000682	Vcam1	ENSMUSG00000027962	4.07948	0.976431	3.98333	n & c
Cd52	ENSMUSG00000000682	Itgb2	ENSMUSG00000000290	4.54522	0.996633	4.52992	n & c
Cd52	ENSMUSG00000000682	A630001G21Rik	ENSMUSG00000052760	5.14275	1	5.14275	n & c
Cd52	ENSMUSG00000000682	Tk2	ENSMUSG00000035824	3.61244	0.909091	3.28404	n & c
Cd52	ENSMUSG00000000682	Lair1	ENSMUSG00000055541	3.09035	0.782828	2.41921	n & c
Cd52	ENSMUSG00000000682	Tifa	ENSMUSG00000046688	3.37559	0.875421	2.95507	n & c
Cd52	ENSMUSG00000000682	Inpp5d	ENSMUSG00000026288	3.10606	0.804714	2.49949	n & c
Cd52	ENSMUSG00000000682	Casp1	ENSMUSG00000025888	3.29713	0.824916	2.71985	n & c
Cd52	ENSMUSG00000000682	H2-Eb1	ENSMUSG00000060586	6.76606	1	6.76606	n & c
Cd52	ENSMUSG00000000682	Csf2rb2	ENSMUSG00000071714	4.32017	0.993266	4.29108	n & c
Cd52	ENSMUSG00000000682	Tlr2	ENSMUSG00000027995	3.25403	0.855219	2.78291	n & c
Cd52	ENSMUSG00000000682	Clec12a	ENSMUSG00000053063	3.67785	0.925926	3.40542	n & c
Cd52	ENSMUSG00000000682	Wdfy4	ENSMUSG00000051506	5.60472	1	5.60472	n & c
Cd52	ENSMUSG00000000682	Csf3r	ENSMUSG00000028859	4.17351	0.973064	4.06109	n & c
Cd52	ENSMUSG00000000682	Mlph	ENSMUSG00000026303	3.70846	0.888889	3.29641	n & c
Cd52	ENSMUSG00000000682	Pik3ap1	ENSMUSG00000025017	4.23051	0.989899	4.18777	n & c
Cd52	ENSMUSG00000000682	Laptm5	ENSMUSG00000028581	4.43724	0.996633	4.4223	n & c
Cd52	ENSMUSG00000000682	Ncf1	ENSMUSG00000015950	4.13684	0.996633	4.12292	n & c
Cd52	ENSMUSG00000000682	Hvcn1	ENSMUSG00000064267	8.47354	1	8.47354	n & c
Cd52	ENSMUSG00000000682	Mob3a	ENSMUSG00000003348	3.37715	0.848485	2.86546	n & c
Cd52	ENSMUSG00000000682	H2-M3	ENSMUSG00000016206	4.6357	1	4.6357	n & c
Cd52	ENSMUSG00000000682	Mpeg1	ENSMUSG00000046805	5.68265	1	5.68265	n & c
Cd52	ENSMUSG00000000682	Ptprc	ENSMUSG00000026395	6.20437	1	6.20437	n & c
Cd52	ENSMUSG00000000682	Ikzf1	ENSMUSG00000018654	6.42262	1	6.42262	n & c
Cd52	ENSMUSG00000000682	Cd68	ENSMUSG00000018774	3.25664	0.838384	2.73032	n & c
Cd52	ENSMUSG00000000682	Dock2	ENSMUSG00000020143	5.54691	1	5.54691	n & c
Cd52	ENSMUSG00000000682	AU020206	ENSMUSG00000097415	5.51983	0.996633	5.50125	n & c
Cd52	ENSMUSG00000000682	Plek	ENSMUSG00000020120	3.57136	0.942761	3.36694	n & c
Cd52	ENSMUSG00000000682	Nckap1l	ENSMUSG00000022488	3.84666	0.96633	3.71715	n & c
Cd52	ENSMUSG00000000682	Tmem176b	ENSMUSG00000029810	3.81428	0.952862	3.63448	n & c
Cd52	ENSMUSG00000000682	Cd74	ENSMUSG00000024610	6.63375	1	6.63375	n & c
Cd52	ENSMUSG00000000682	Lcp1	ENSMUSG00000021998	5.19105	1	5.19105	n & c
Cd52	ENSMUSG00000000682	Hcls1	ENSMUSG00000022831	5.98423	1	5.98423	n & c
Cd52	ENSMUSG00000000682	Serpina3n	ENSMUSG00000021091	3.98858	0.96633	3.85428	n & c
Cd52	ENSMUSG00000000682	Sla	ENSMUSG00000022372	4.36627	1	4.36627	n & c
Cd52	ENSMUSG00000000682	Cygb	ENSMUSG00000020810	3.26141	0.828283	2.70137	n & c
Cd52	ENSMUSG00000000682	Fyb	ENSMUSG00000022148	3.3883	0.872054	2.95478	n & c
Cd52	ENSMUSG00000000682	H2-T10	ENSMUSG00000079491	3.59249	0.925926	3.32638	n & c
Cd52	ENSMUSG00000000682	Clec7a	ENSMUSG00000079293	6.48178	1	6.48178	n & c
Zfp512b	ENSMUSG00000000823	Ehmt1	ENSMUSG00000036893	3.55428	0.872054	3.09953	n
Zfp512b	ENSMUSG00000000823	Adamts7	ENSMUSG00000032363	5.00034	0.939394	4.69729	n
Zfp512b	ENSMUSG00000000823	Ints7	ENSMUSG00000037461	6.54836	0.986532	6.46017	n
Zfp512b	ENSMUSG00000000823	Tet3	ENSMUSG00000034832	3.10737	0.757576	2.35407	n
Zfp512b	ENSMUSG00000000823	Mir5125	ENSMUSG00000092981	3.19569	0.851852	2.72225	n
Zfp512b	ENSMUSG00000000823	Agrn	ENSMUSG00000041936	3.36925	0.861953	2.90413	n
Zfp512b	ENSMUSG00000000823	Spaca6	ENSMUSG00000080316	5.62877	0.996633	5.60982	n
Zfp512b	ENSMUSG00000000823	Zkscan17	ENSMUSG00000020472	4.79459	0.989899	4.74616	n
Zfp512b	ENSMUSG00000000823	Fbxl18	ENSMUSG00000066640	3.76112	0.895623	3.36854	n
Zfp512b	ENSMUSG00000000823	Vangl2	ENSMUSG00000026556	3.31058	0.767677	2.54146	n
Zfp512b	ENSMUSG00000000823	Ncstn	ENSMUSG00000003458	3.82785	0.939394	3.59586	n
Zfp512b	ENSMUSG00000000823	Gtpbp2	ENSMUSG00000023952	2.97946	0.747475	2.22707	n
Col6a1	ENSMUSG00000001119	Ric3	ENSMUSG00000048330	3.81126	0.86532	3.29796	n & c
Col6a1	ENSMUSG00000001119	Nrep	ENSMUSG00000042834	3.30078	0.784512	2.5895	n & c
Col6a1	ENSMUSG00000001119	Ecm2	ENSMUSG00000043631	3.16747	0.767677	2.43159	n & c
Col6a1	ENSMUSG00000001119	Prkcz	ENSMUSG00000029053	4.00075	0.858586	3.43499	n & c
Col6a1	ENSMUSG00000001119	Eln	ENSMUSG00000029675	7.49307	1	7.49307	n & c
Col6a1	ENSMUSG00000001119	Nid1	ENSMUSG00000005397	3.27342	0.760943	2.49088	n & c
Col6a1	ENSMUSG00000001119	Col4a5	ENSMUSG00000031274	3.39476	0.892256	3.02899	n & c
Col6a1	ENSMUSG00000001119	Col6a3	ENSMUSG00000048126	8.60807	1	8.60807	n & c
Col6a1	ENSMUSG00000001119	Col4a1	ENSMUSG00000031502	5.11311	1	5.11311	n & c
Col6a1	ENSMUSG00000001119	Armcx1	ENSMUSG00000033460	3.33733	0.814815	2.71931	n & c
Col6a1	ENSMUSG00000001119	Mfap4	ENSMUSG00000042436	5.71908	0.996633	5.69982	n & c
Col6a1	ENSMUSG00000001119	Srxn1	ENSMUSG00000032802	3.13346	0.762626	2.38966	n & c
Col6a1	ENSMUSG00000001119	Col1a2	ENSMUSG00000029661	7.83932	1	7.83932	n & c
Col6a1	ENSMUSG00000001119	Mmp2	ENSMUSG00000031740	6.87771	1	6.87771	n & c
Col6a1	ENSMUSG00000001119	Ccdc8	ENSMUSG00000041117	3.69375	0.909091	3.35795	n & c
Col6a1	ENSMUSG00000001119	Agrn	ENSMUSG00000041936	3.31038	0.784512	2.59703	n & c
Col6a1	ENSMUSG00000001119	Hacd1	ENSMUSG00000063275	3.9986	0.845118	3.37929	n & c
Col6a1	ENSMUSG00000001119	Col3a1	ENSMUSG00000026043	8.09178	1	8.09178	n & c
Col6a1	ENSMUSG00000001119	Sparc	ENSMUSG00000018593	5.9781	1	5.9781	n & c
Col6a1	ENSMUSG00000001119	Adamts2	ENSMUSG00000036545	7.31608	1	7.31608	n & c
Col6a1	ENSMUSG00000001119	Pclo	ENSMUSG00000061601	3.37296	0.747475	2.5212	n & c
Col6a1	ENSMUSG00000001119	Pxdn	ENSMUSG00000020674	4.28991	0.979798	4.20324	n & c
Col6a1	ENSMUSG00000001119	Aldh1a1	ENSMUSG00000053279	3.4109	0.757576	2.58402	n & c
Col6a1	ENSMUSG00000001119	Tram2	ENSMUSG00000041779	3.60894	0.868687	3.13504	n & c
Col6a1	ENSMUSG00000001119	Col5a1	ENSMUSG00000026837	12.0152	1	12.0152	n & c
Col6a1	ENSMUSG00000001119	Loxl2	ENSMUSG00000034205	7.0813	1	7.0813	n & c
Col6a1	ENSMUSG00000001119	C1qtnf6	ENSMUSG00000022440	5.92825	1	5.92825	n & c
Col6a1	ENSMUSG00000001119	Ppic	ENSMUSG00000024538	3.99714	0.93266	3.72797	n & c
Col6a1	ENSMUSG00000001119	Col6a2	ENSMUSG00000020241	14.2206	1	14.2206	n & c
Col6a1	ENSMUSG00000001119	Fbn1	ENSMUSG00000027204	7.07127	1	7.07127	n & c
Col6a1	ENSMUSG00000001119	Dpysl3	ENSMUSG00000024501	4.77664	1	4.77664	n & c
Col6a1	ENSMUSG00000001119	Podn	ENSMUSG00000028600	4.73321	0.96633	4.57384	n & c
Col6a1	ENSMUSG00000001119	P3h1	ENSMUSG00000028641	4.08404	0.969697	3.96028	n & c
Col6a1	ENSMUSG00000001119	Atp8b2	ENSMUSG00000060671	6.81909	1	6.81909	n & c
Col6a1	ENSMUSG00000001119	Col1a1	ENSMUSG00000001506	7.50001	1	7.50001	n & c
Col6a1	ENSMUSG00000001119	Col5a2	ENSMUSG00000026042	9.54522	1	9.54522	n & c
Col6a1	ENSMUSG00000001119	Lamc1	ENSMUSG00000026478	3.94518	0.962963	3.79907	n & c
Col6a1	ENSMUSG00000001119	Bmp1	ENSMUSG00000022098	5.96876	0.996633	5.94866	n & c
Col6a1	ENSMUSG00000001119	Adamts10	ENSMUSG00000024299	3.1363	0.787879	2.47103	n & c
Col6a1	ENSMUSG00000001119	Itm2a	ENSMUSG00000031239	3.43695	0.83165	2.85834	n & c
Col6a1	ENSMUSG00000001119	Adamtsl2	ENSMUSG00000036040	5.32301	0.989899	5.26925	n & c
Col6a1	ENSMUSG00000001119	Col4a2	ENSMUSG00000031503	7.06995	1	7.06995	n & c
Col6a1	ENSMUSG00000001119	Col15a1	ENSMUSG00000028339	7.36061	1	7.36061	n & c
Col6a1	ENSMUSG00000001119	Fstl1	ENSMUSG00000022816	6.47362	1	6.47362	n & c
Col6a1	ENSMUSG00000001119	Ptgfrn	ENSMUSG00000027864	5.10057	1	5.10057	n & c
Col6a1	ENSMUSG00000001119	Ccdc80	ENSMUSG00000022665	4.66727	0.996633	4.65156	n & c
Col6a1	ENSMUSG00000001119	Cbx6	ENSMUSG00000089715	3.02955	0.767677	2.32571	n & c
Col6a1	ENSMUSG00000001119	Serpinh1	ENSMUSG00000070436	3.57968	0.828283	2.96499	n & c
Lman2l	ENSMUSG00000001143	Cars2	ENSMUSG00000056228	2.92294	0.747475	2.18482	n & c
Lman2l	ENSMUSG00000001143	Rnpep	ENSMUSG00000041926	4.0644	0.919192	3.73596	n & c
Lman2l	ENSMUSG00000001143	Serpinh1	ENSMUSG00000070436	4.92063	0.993266	4.8875	n & c
Lman2l	ENSMUSG00000001143	Gm48583	ENSMUSG00000114277	6.2082	1	6.2082	n & c
Lman2l	ENSMUSG00000001143	Dpp9	ENSMUSG00000001229	4.64022	0.993266	4.60897	n & c
Lman2l	ENSMUSG00000001143	Cirbp	ENSMUSG00000045193	3.87617	0.942761	3.6543	n & c
Lman2l	ENSMUSG00000001143	Hist2h2be	ENSMUSG00000068854	4.07885	0.868687	3.54325	n & c
Lman2l	ENSMUSG00000001143	Lair1	ENSMUSG00000055541	3.40045	0.757576	2.5761	n & c
Lman2l	ENSMUSG00000001143	Col4a1	ENSMUSG00000031502	3.19775	0.814815	2.60558	n & c
Lman2l	ENSMUSG00000001143	Ahsa2	ENSMUSG00000020288	4.92799	0.993266	4.8948	n & c
Lman2l	ENSMUSG00000001143	Zbtb40	ENSMUSG00000060862	3.75468	0.919192	3.45127	n & c
Lman2l	ENSMUSG00000001143	Hnrnpc	ENSMUSG00000060373	3.27327	0.855219	2.79936	n & c
Lman2l	ENSMUSG00000001143	Mettl16	ENSMUSG00000010554	4.37019	0.996633	4.35548	n & c
Lman2l	ENSMUSG00000001143	Mkks	ENSMUSG00000027274	3.55421	0.885522	3.14733	n & c
Lman2l	ENSMUSG00000001143	Gm10156	ENSMUSG00000066245	5.38653	1	5.38653	n & c
Lman2l	ENSMUSG00000001143	Polg	ENSMUSG00000039176	4.09975	0.905724	3.71324	n & c
Lman2l	ENSMUSG00000001143	Fkbp4	ENSMUSG00000030357	3.1814	0.808081	2.57083	n & c
Lman2l	ENSMUSG00000001143	Stip1	ENSMUSG00000024966	3.26041	0.851852	2.77739	n & c
Lman2l	ENSMUSG00000001143	Erc1	ENSMUSG00000030172	3.88871	0.902357	3.509	n & c
Lman2l	ENSMUSG00000001143	Msl1	ENSMUSG00000052915	3.49564	0.892256	3.11901	n & c
Lman2l	ENSMUSG00000001143	Rbm3-ps	ENSMUSG00000099875	5.31615	1	5.31615	n & c
Lman2l	ENSMUSG00000001143	Ccdc122	ENSMUSG00000034795	3.75135	0.902357	3.38506	n & c
Lman2l	ENSMUSG00000001143	Pex6	ENSMUSG00000002763	8.99574	1	8.99574	n & c
Lman2l	ENSMUSG00000001143	Pdia6	ENSMUSG00000020571	3.40575	0.86532	2.94706	n & c
Lman2l	ENSMUSG00000001143	Ints3	ENSMUSG00000027933	3.56093	0.905724	3.22522	n & c
Lman2l	ENSMUSG00000001143	Rbm3	ENSMUSG00000031167	5.79667	1	5.79667	n & c
Lman2l	ENSMUSG00000001143	P4ha1	ENSMUSG00000019916	4.18606	0.976431	4.0874	n & c
Lman2l	ENSMUSG00000001143	Hsph1	ENSMUSG00000029657	4.47917	1	4.47917	n & c
Lman2l	ENSMUSG00000001143	Ccdc25	ENSMUSG00000022035	3.34716	0.784512	2.62589	n & c
Lman2l	ENSMUSG00000001143	Calr	ENSMUSG00000003814	3.0452	0.772727	2.35311	n & c
Lman2l	ENSMUSG00000001143	Plod1	ENSMUSG00000019055	5.49617	0.996633	5.47766	n & c
Lman2l	ENSMUSG00000001143	Chid1	ENSMUSG00000025512	4.8718	0.973064	4.74057	n & c
Lman2l	ENSMUSG00000001143	Ahsa1	ENSMUSG00000021037	3.24157	0.814815	2.64128	n & c
Lman2l	ENSMUSG00000001143	Gfod2	ENSMUSG00000013150	3.15085	0.767677	2.41884	n & c
Dpp9	ENSMUSG00000001229	Dhx29	ENSMUSG00000042426	3.22909	0.824916	2.66373	n & c
Dpp9	ENSMUSG00000001229	Hoga1	ENSMUSG00000025176	3.15491	0.777778	2.45382	n & c
Dpp9	ENSMUSG00000001229	Hspa5	ENSMUSG00000026864	3.06223	0.777778	2.38173	n & c
Dpp9	ENSMUSG00000001229	Retreg1	ENSMUSG00000022270	3.34873	0.824916	2.76242	n & c
Dpp9	ENSMUSG00000001229	Wdr82	ENSMUSG00000020257	3.12103	0.747475	2.33289	n & c
Dpp9	ENSMUSG00000001229	Spsb3	ENSMUSG00000024160	3.3183	0.835017	2.77084	n & c
Dpp9	ENSMUSG00000001229	Adgra3	ENSMUSG00000029090	3.51872	0.895623	3.15145	n & c
Dpp9	ENSMUSG00000001229	Gfod2	ENSMUSG00000013150	4.69481	0.993266	4.6632	n & c
Dpp9	ENSMUSG00000001229	Lman2l	ENSMUSG00000001143	4.94469	0.993266	4.9114	n & c
Dpp9	ENSMUSG00000001229	Tmem132a	ENSMUSG00000024736	4.16831	0.922559	3.84551	n & c
Dpp9	ENSMUSG00000001229	Ahsa1	ENSMUSG00000021037	3.05928	0.772727	2.36399	n & c
Dpp9	ENSMUSG00000001229	Rnpep	ENSMUSG00000041926	3.25751	0.762626	2.48426	n & c
Dpp9	ENSMUSG00000001229	Calr	ENSMUSG00000003814	5.5128	0.996633	5.49424	n & c
Dpp9	ENSMUSG00000001229	Per3	ENSMUSG00000028957	2.98596	0.767677	2.29225	n & c
Dpp9	ENSMUSG00000001229	Pex6	ENSMUSG00000002763	4.13514	0.949495	3.9263	n & c
Dpp9	ENSMUSG00000001229	Stip1	ENSMUSG00000024966	5.74649	1	5.74649	n & c
Dpp9	ENSMUSG00000001229	Dcakd	ENSMUSG00000020935	4.99024	0.993266	4.95664	n & c
Dpp9	ENSMUSG00000001229	Gm48583	ENSMUSG00000114277	4.84796	0.989899	4.79899	n & c
Dpp9	ENSMUSG00000001229	Zbtb40	ENSMUSG00000060862	5.68133	0.996633	5.6622	n & c
Dpp9	ENSMUSG00000001229	Nr1d2	ENSMUSG00000021775	3.08622	0.777778	2.40039	n & c
Dpp9	ENSMUSG00000001229	Efnb1	ENSMUSG00000031217	3.6117	0.861953	3.11312	n & c
Dpp9	ENSMUSG00000001229	Serpinh1	ENSMUSG00000070436	3.32251	0.878788	2.91978	n & c
Dpp9	ENSMUSG00000001229	Slc2a9	ENSMUSG00000005107	3.29772	0.771044	2.54269	n & c
Dpp9	ENSMUSG00000001229	Rfng	ENSMUSG00000025158	3.65113	0.824916	3.01187	n & c
Dpp9	ENSMUSG00000001229	Leo1	ENSMUSG00000042487	3.42981	0.902357	3.09491	n & c
Dpp9	ENSMUSG00000001229	Plod1	ENSMUSG00000019055	4.35638	0.969697	4.22437	n & c
Dpp9	ENSMUSG00000001229	Rbm3-ps	ENSMUSG00000099875	5.89881	1	5.89881	n & c
Dpp9	ENSMUSG00000001229	Mettl16	ENSMUSG00000010554	3.82177	0.969697	3.70596	n & c
Dpp9	ENSMUSG00000001229	Fkbp4	ENSMUSG00000030357	4.17569	0.986532	4.11945	n & c
Dpp9	ENSMUSG00000001229	Ganab	ENSMUSG00000071650	4.75085	1	4.75085	n & c
Dpp9	ENSMUSG00000001229	P4ha1	ENSMUSG00000019916	4.87554	0.993266	4.84271	n & c
Dpp9	ENSMUSG00000001229	Gm10156	ENSMUSG00000066245	6.0471	1	6.0471	n & c
Dpp9	ENSMUSG00000001229	Desi1	ENSMUSG00000022472	3.83423	0.848485	3.25329	n & c
Dpp9	ENSMUSG00000001229	Dnajb11	ENSMUSG00000004460	3.33959	0.824916	2.75488	n & c
Dpp9	ENSMUSG00000001229	Hnrnpc	ENSMUSG00000060373	3.75875	0.936027	3.51829	n & c
Dpp9	ENSMUSG00000001229	Pdia6	ENSMUSG00000020571	3.13855	0.801347	2.51507	n & c
Dpp9	ENSMUSG00000001229	Nfil3	ENSMUSG00000056749	2.90331	0.717172	2.08217	n & c
Dpp9	ENSMUSG00000001229	Msl1	ENSMUSG00000052915	3.47749	0.89899	3.12623	n & c
Dpp9	ENSMUSG00000001229	Ints3	ENSMUSG00000027933	8.26747	1	8.26747	n & c
Dpp9	ENSMUSG00000001229	Erc1	ENSMUSG00000030172	3.45399	0.838384	2.89577	n & c
Dpp9	ENSMUSG00000001229	Col4a1	ENSMUSG00000031502	4.0056	0.986532	3.95165	n & c
Dpp9	ENSMUSG00000001229	Maz	ENSMUSG00000030678	4.30264	0.969697	4.17225	n & c
Dpp9	ENSMUSG00000001229	Crebrf	ENSMUSG00000048249	4.17314	0.929293	3.87807	n & c
Dpp9	ENSMUSG00000001229	Rbm3	ENSMUSG00000031167	3.8878	0.962963	3.7438	n & c
Dpp9	ENSMUSG00000001229	Hsph1	ENSMUSG00000029657	4.62357	0.996633	4.608	n & c
Dpp9	ENSMUSG00000001229	Hyou1	ENSMUSG00000032115	4.61209	0.996633	4.59657	n & c
Dpp9	ENSMUSG00000001229	Clec7a	ENSMUSG00000079293	4.37424	0.835017	3.65256	n & c
Dpp9	ENSMUSG00000001229	Ccdc122	ENSMUSG00000034795	4.74183	0.983165	4.662	n & c
Dpp9	ENSMUSG00000001229	Josd2	ENSMUSG00000038695	3.39688	0.835017	2.83645	n & c
Dpp9	ENSMUSG00000001229	Sppl2b	ENSMUSG00000035206	3.84606	0.942761	3.62592	n & c
Dpp9	ENSMUSG00000001229	Polg	ENSMUSG00000039176	4.47065	0.969697	4.33517	n & c
Dpp9	ENSMUSG00000001229	Arntl	ENSMUSG00000055116	2.94921	0.771044	2.27397	n & c
Dpp9	ENSMUSG00000001229	Arhgef7	ENSMUSG00000031511	4.97061	0.986532	4.90366	n & c
Col1a1	ENSMUSG00000001506	Adamts2	ENSMUSG00000036545	10.1052	1	10.1052	n & c
Col1a1	ENSMUSG00000001506	Ccdc80	ENSMUSG00000022665	6.40552	1	6.40552	n & c
Col1a1	ENSMUSG00000001506	Cbx6	ENSMUSG00000089715	5.25965	0.996633	5.24194	n & c
Col1a1	ENSMUSG00000001506	Nrep	ENSMUSG00000042834	3.97878	0.96633	3.84481	n & c
Col1a1	ENSMUSG00000001506	Rnpep	ENSMUSG00000041926	3.33052	0.762626	2.53994	n & c
Col1a1	ENSMUSG00000001506	Ecm2	ENSMUSG00000043631	4.05105	0.949495	3.84645	n & c
Col1a1	ENSMUSG00000001506	Vps36	ENSMUSG00000031479	3.54706	0.771044	2.73494	n & c
Col1a1	ENSMUSG00000001506	Hacd1	ENSMUSG00000063275	3.80031	0.801347	3.04536	n & c
Col1a1	ENSMUSG00000001506	Mfap4	ENSMUSG00000042436	7.50915	1	7.50915	n & c
Col1a1	ENSMUSG00000001506	Oxct1	ENSMUSG00000022186	3.46097	0.767677	2.65691	n & c
Col1a1	ENSMUSG00000001506	Igsf3	ENSMUSG00000042035	4.84938	0.962963	4.66977	n & c
Col1a1	ENSMUSG00000001506	Mmp2	ENSMUSG00000031740	8.08292	1	8.08292	n & c
Col1a1	ENSMUSG00000001506	Serpinh1	ENSMUSG00000070436	8.26863	1	8.26863	n & c
Col1a1	ENSMUSG00000001506	Col6a3	ENSMUSG00000048126	7.31469	1	7.31469	n & c
Col1a1	ENSMUSG00000001506	Adamtsl2	ENSMUSG00000036040	5.51825	0.979798	5.40677	n & c
Col1a1	ENSMUSG00000001506	Adamts10	ENSMUSG00000024299	3.84076	0.868687	3.33642	n & c
Col1a1	ENSMUSG00000001506	Bmi1	ENSMUSG00000026739	4.5987	0.838384	3.85548	n & c
Col1a1	ENSMUSG00000001506	Ppic	ENSMUSG00000024538	4.39703	0.969697	4.26378	n & c
Col1a1	ENSMUSG00000001506	Dpysl3	ENSMUSG00000024501	5.41978	0.996633	5.40153	n & c
Col1a1	ENSMUSG00000001506	Col4a1	ENSMUSG00000031502	6.22592	1	6.22592	n & c
Col1a1	ENSMUSG00000001506	Plekhb1	ENSMUSG00000030701	4.33036	0.851852	3.68883	n & c
Col1a1	ENSMUSG00000001506	Col4a2	ENSMUSG00000031503	5.41925	1	5.41925	n & c
Col1a1	ENSMUSG00000001506	Ric3	ENSMUSG00000048330	5.28589	0.986532	5.2147	n & c
Col1a1	ENSMUSG00000001506	Armcx4	ENSMUSG00000049804	4.27139	0.956229	4.08443	n & c
Col1a1	ENSMUSG00000001506	Dtnbp1	ENSMUSG00000057531	3.99395	0.848485	3.3888	n & c
Col1a1	ENSMUSG00000001506	Col6a2	ENSMUSG00000020241	8.41614	1	8.41614	n & c
Col1a1	ENSMUSG00000001506	Ccdc8	ENSMUSG00000041117	3.66383	0.888889	3.25673	n & c
Col1a1	ENSMUSG00000001506	Col4a5	ENSMUSG00000031274	5.23293	1	5.23293	n & c
Col1a1	ENSMUSG00000001506	Tcaf1	ENSMUSG00000036667	3.27947	0.757576	2.48445	n & c
Col1a1	ENSMUSG00000001506	Spats2l	ENSMUSG00000038305	3.84608	0.905724	3.48348	n & c
Col1a1	ENSMUSG00000001506	Pde8a	ENSMUSG00000025584	3.85528	0.808081	3.11538	n & c
Col1a1	ENSMUSG00000001506	Igf1	ENSMUSG00000020053	4.71501	0.96633	4.55626	n & c
Col1a1	ENSMUSG00000001506	Hsf4	ENSMUSG00000033249	4.01098	0.915825	3.67335	n & c
Col1a1	ENSMUSG00000001506	Col6a1	ENSMUSG00000001119	8.2504	1	8.2504	n & c
Col1a1	ENSMUSG00000001506	Loxl2	ENSMUSG00000034205	7.80894	1	7.80894	n & c
Col1a1	ENSMUSG00000001506	Atp8b2	ENSMUSG00000060671	4.00438	0.959596	3.84258	n & c
Col1a1	ENSMUSG00000001506	Itm2a	ENSMUSG00000031239	4.66177	0.986532	4.59899	n & c
Col1a1	ENSMUSG00000001506	Tram2	ENSMUSG00000041779	5.01379	0.973064	4.87874	n & c
Col1a1	ENSMUSG00000001506	Map4k4	ENSMUSG00000026074	3.72627	0.929293	3.4628	n & c
Col1a1	ENSMUSG00000001506	Prkcz	ENSMUSG00000029053	3.21266	0.767677	2.46629	n & c
Col1a1	ENSMUSG00000001506	Col5a2	ENSMUSG00000026042	9.69092	1	9.69092	n & c
Col1a1	ENSMUSG00000001506	Chst7	ENSMUSG00000037347	3.9093	0.872054	3.40912	n & c
Col1a1	ENSMUSG00000001506	Fstl1	ENSMUSG00000022816	7.81372	1	7.81372	n & c
Col1a1	ENSMUSG00000001506	C1qtnf6	ENSMUSG00000022440	6.49954	0.996633	6.47766	n & c
Col1a1	ENSMUSG00000001506	Lamc1	ENSMUSG00000026478	5.24512	1	5.24512	n & c
Col1a1	ENSMUSG00000001506	Tmem132a	ENSMUSG00000024736	3.55749	0.86532	3.07837	n & c
Col1a1	ENSMUSG00000001506	Col15a1	ENSMUSG00000028339	5.9112	1	5.9112	n & c
Col1a1	ENSMUSG00000001506	Nid1	ENSMUSG00000005397	5.63881	1	5.63881	n & c
Col1a1	ENSMUSG00000001506	Gpx7	ENSMUSG00000028597	5.39384	0.983165	5.30303	n & c
Col1a1	ENSMUSG00000001506	Fbn1	ENSMUSG00000027204	6.68328	1	6.68328	n & c
Col1a1	ENSMUSG00000001506	Sparc	ENSMUSG00000018593	9.2746	1	9.2746	n & c
Col1a1	ENSMUSG00000001506	Cd93	ENSMUSG00000027435	4.17157	0.973064	4.05921	n & c
Col1a1	ENSMUSG00000001506	Lamb1	ENSMUSG00000002900	3.97181	0.942761	3.74447	n & c
Col1a1	ENSMUSG00000001506	Ptgfrn	ENSMUSG00000027864	7.99981	1	7.99981	n & c
Col1a1	ENSMUSG00000001506	Adam19	ENSMUSG00000011256	3.6475	0.875421	3.19309	n & c
Col1a1	ENSMUSG00000001506	Lama4	ENSMUSG00000019846	3.96502	0.93266	3.69802	n & c
Col1a1	ENSMUSG00000001506	Col5a1	ENSMUSG00000026837	7.42925	1	7.42925	n & c
Col1a1	ENSMUSG00000001506	Col1a2	ENSMUSG00000029661	13.6144	1	13.6144	n & c
Col1a1	ENSMUSG00000001506	Fgd1	ENSMUSG00000025265	3.30288	0.782828	2.58559	n & c
Col1a1	ENSMUSG00000001506	Col3a1	ENSMUSG00000026043	13.3241	1	13.3241	n & c
Col1a1	ENSMUSG00000001506	Evl	ENSMUSG00000021262	3.96863	0.855219	3.39405	n & c
Col1a1	ENSMUSG00000001506	Eln	ENSMUSG00000029675	6.87866	1	6.87866	n & c
Col1a1	ENSMUSG00000001506	Mpzl1	ENSMUSG00000026566	5.18184	0.979798	5.07716	n & c
Col1a1	ENSMUSG00000001506	Plod1	ENSMUSG00000019055	5.7555	0.996633	5.73612	n & c
Gstt1	ENSMUSG00000001663	Il33	ENSMUSG00000024810	5.45083	0.986532	5.37742	n
Gstt1	ENSMUSG00000001663	Hspa2	ENSMUSG00000059970	5.32865	0.959596	5.11335	n
Gstt1	ENSMUSG00000001663	Parp3	ENSMUSG00000023249	3.62779	0.787879	2.85826	n
Gstt1	ENSMUSG00000001663	Pgrmc1	ENSMUSG00000006373	4.28915	0.942761	4.04365	n
Gstt1	ENSMUSG00000001663	Apoe	ENSMUSG00000002985	4.10875	0.878788	3.61072	n
Gstt1	ENSMUSG00000001663	Efemp1	ENSMUSG00000020467	4.50787	0.919192	4.1436	n
Gstt1	ENSMUSG00000001663	Narf	ENSMUSG00000000056	4.02085	0.792929	3.18825	n
Gstt1	ENSMUSG00000001663	Agmo	ENSMUSG00000050103	3.2571	0.813131	2.64845	n
Gstt1	ENSMUSG00000001663	Aldh1a1	ENSMUSG00000053279	4.81914	0.96633	4.65688	n
Gstt1	ENSMUSG00000001663	Slc22a18	ENSMUSG00000000154	4.1227	0.902357	3.72014	n
Gstt1	ENSMUSG00000001663	Cyb5r3	ENSMUSG00000018042	4.1518	0.929293	3.85824	n
Gstt1	ENSMUSG00000001663	Plekhb1	ENSMUSG00000030701	4.17969	0.878788	3.67306	n
Gstt1	ENSMUSG00000001663	Nfe2l2	ENSMUSG00000015839	3.85671	0.89899	3.46714	n
Gstt1	ENSMUSG00000001663	Vat1	ENSMUSG00000034993	3.81626	0.922559	3.52072	n
Gstt1	ENSMUSG00000001663	Cyp2d22	ENSMUSG00000061740	5.75225	0.989899	5.69415	n
Gstt1	ENSMUSG00000001663	Nqo1	ENSMUSG00000003849	5.002	0.976431	4.88411	n
Gstt1	ENSMUSG00000001663	Ephx1	ENSMUSG00000038776	3.00597	0.757576	2.27725	n
Gstt1	ENSMUSG00000001663	Fuca1	ENSMUSG00000028673	4.91265	0.969697	4.76378	n
Gstt1	ENSMUSG00000001663	Amy1	ENSMUSG00000074264	3.18455	0.752525	2.39645	n
Gstt1	ENSMUSG00000001663	Maoa	ENSMUSG00000025037	3.43384	0.752525	2.58405	n
Gstt1	ENSMUSG00000001663	Cbr1	ENSMUSG00000051483	3.7631	0.929293	3.49702	n
Gstt1	ENSMUSG00000001663	Creg1	ENSMUSG00000040713	3.37564	0.767677	2.5914	n
Gstt1	ENSMUSG00000001663	Gstm1	ENSMUSG00000058135	4.42488	0.989899	4.38018	n
Gstt1	ENSMUSG00000001663	Gsta4	ENSMUSG00000032348	4.1949	0.939394	3.94067	n
Chordc1	ENSMUSG00000001774	Hspa5	ENSMUSG00000026864	6.00153	1	6.00153	c
Chordc1	ENSMUSG00000001774	Zfp512b	ENSMUSG00000000823	3.34889	0.774411	2.59342	c
Chordc1	ENSMUSG00000001774	Dbp	ENSMUSG00000059824	3.01328	0.76431	2.30308	c
Chordc1	ENSMUSG00000001774	Hspd1	ENSMUSG00000025980	3.93652	0.96633	3.80398	c
Chordc1	ENSMUSG00000001774	Stip1	ENSMUSG00000024966	5.40759	1	5.40759	c
Chordc1	ENSMUSG00000001774	Fkbp4	ENSMUSG00000030357	3.54191	0.949495	3.36303	c
Chordc1	ENSMUSG00000001774	Nfil3	ENSMUSG00000056749	4.2075	0.969697	4.08	c
Chordc1	ENSMUSG00000001774	Zbtb40	ENSMUSG00000060862	6.30393	1	6.30393	c
Chordc1	ENSMUSG00000001774	Hnrnpc	ENSMUSG00000060373	4.58286	1	4.58286	c
Chordc1	ENSMUSG00000001774	Magt1	ENSMUSG00000031232	3.57159	0.909091	3.2469	c
Chordc1	ENSMUSG00000001774	Dnaja1	ENSMUSG00000028410	10.3917	1	10.3917	c
Chordc1	ENSMUSG00000001774	P4ha1	ENSMUSG00000019916	7.99266	1	7.99266	c
Chordc1	ENSMUSG00000001774	Tbc1d22a	ENSMUSG00000051864	4.05079	0.922559	3.7371	c
Chordc1	ENSMUSG00000001774	Gspt1	ENSMUSG00000062203	3.45477	0.83165	2.87316	c
Chordc1	ENSMUSG00000001774	Tsga10	ENSMUSG00000060771	3.50048	0.782828	2.74028	c
Chordc1	ENSMUSG00000001774	Flot1	ENSMUSG00000059714	3.21884	0.76431	2.46019	c
Chordc1	ENSMUSG00000001774	Syngr1	ENSMUSG00000022415	3.36605	0.787879	2.65204	c
Chordc1	ENSMUSG00000001774	Slc2a9	ENSMUSG00000005107	3.1358	0.772727	2.42312	c
Chordc1	ENSMUSG00000001774	Slc6a6	ENSMUSG00000030096	3.51709	0.851852	2.99604	c
Chordc1	ENSMUSG00000001774	Fam98a	ENSMUSG00000002017	6.11674	1	6.11674	c
Chordc1	ENSMUSG00000001774	Cirbp	ENSMUSG00000045193	7.77139	1	7.77139	c
Chordc1	ENSMUSG00000001774	Serpinh1	ENSMUSG00000070436	3.85202	0.969697	3.73529	c
Chordc1	ENSMUSG00000001774	Gm48583	ENSMUSG00000114277	2.88444	0.747475	2.15604	c
Chordc1	ENSMUSG00000001774	Cry2	ENSMUSG00000068742	3.93152	0.93266	3.66677	c
Chordc1	ENSMUSG00000001774	Nr1d1	ENSMUSG00000020889	3.84956	0.892256	3.43479	c
Chordc1	ENSMUSG00000001774	Dtnbp1	ENSMUSG00000057531	3.37711	0.784512	2.64939	c
Chordc1	ENSMUSG00000001774	Top1	ENSMUSG00000070544	8.84754	1	8.84754	c
Chordc1	ENSMUSG00000001774	Ahsa1	ENSMUSG00000021037	4.9232	1	4.9232	c
Chordc1	ENSMUSG00000001774	Hyou1	ENSMUSG00000032115	3.46628	0.942761	3.26787	c
Chordc1	ENSMUSG00000001774	Zkscan17	ENSMUSG00000020472	3.80438	0.888889	3.38167	c
Chordc1	ENSMUSG00000001774	Abtb1	ENSMUSG00000030083	3.66754	0.868687	3.18594	c
Chordc1	ENSMUSG00000001774	Hsp90b1	ENSMUSG00000020048	5.67316	1	5.67316	c
Chordc1	ENSMUSG00000001774	Bmf	ENSMUSG00000040093	3.45962	0.801347	2.77235	c
Chordc1	ENSMUSG00000001774	Dhx29	ENSMUSG00000042426	4.01728	0.962963	3.86849	c
Chordc1	ENSMUSG00000001774	Sfpq	ENSMUSG00000028820	4.35395	0.976431	4.25134	c
Chordc1	ENSMUSG00000001774	Cyp26b1	ENSMUSG00000063415	4.21655	0.787879	3.32213	c
Chordc1	ENSMUSG00000001774	Ccdc25	ENSMUSG00000022035	3.53114	0.868687	3.06745	c
Chordc1	ENSMUSG00000001774	Mettl16	ENSMUSG00000010554	6.79307	1	6.79307	c
Chordc1	ENSMUSG00000001774	Pdia3	ENSMUSG00000027248	2.98294	0.762626	2.27487	c
Chordc1	ENSMUSG00000001774	Hspa1b	ENSMUSG00000090877	5.68484	0.996633	5.6657	c
Chordc1	ENSMUSG00000001774	Ints3	ENSMUSG00000027933	3.47848	0.858586	2.98657	c
Chordc1	ENSMUSG00000001774	Gstt2	ENSMUSG00000033318	3.09625	0.781145	2.41862	c
Chordc1	ENSMUSG00000001774	Ahsa2	ENSMUSG00000020288	8.45162	1	8.45162	c
Chordc1	ENSMUSG00000001774	Hsph1	ENSMUSG00000029657	9.8326	1	9.8326	c
Chordc1	ENSMUSG00000001774	Lman2l	ENSMUSG00000001143	3.63375	0.912458	3.31565	c
Chordc1	ENSMUSG00000001774	Erp44	ENSMUSG00000028343	3.17065	0.787879	2.49809	c
Chordc1	ENSMUSG00000001774	Homer1	ENSMUSG00000007617	4.10777	0.946128	3.88647	c
Chordc1	ENSMUSG00000001774	Calcoco1	ENSMUSG00000023055	4.10393	0.942761	3.86902	c
Chordc1	ENSMUSG00000001774	Mkks	ENSMUSG00000027274	8.71544	1	8.71544	c
Vwf	ENSMUSG00000001930	C4b	ENSMUSG00000073418	3.71213	0.845118	3.13719	n & c
Vwf	ENSMUSG00000001930	C3	ENSMUSG00000024164	5.89136	0.993266	5.85169	n & c
Vwf	ENSMUSG00000001930	Csf2rb2	ENSMUSG00000071714	3.44454	0.767677	2.64429	n & c
Vwf	ENSMUSG00000001930	Serpina3n	ENSMUSG00000021091	3.53064	0.848485	2.9957	n & c
Vwf	ENSMUSG00000001930	Tsga10	ENSMUSG00000060771	4.1569	0.782828	3.25414	n & c
Fam98a	ENSMUSG00000002017	Ahsa2	ENSMUSG00000020288	4.25477	0.973064	4.14016	c
Fam98a	ENSMUSG00000002017	Chordc1	ENSMUSG00000001774	4.77276	0.993266	4.74062	c
Fam98a	ENSMUSG00000002017	Ccdc25	ENSMUSG00000022035	8.23604	1	8.23604	c
Fam98a	ENSMUSG00000002017	Erp44	ENSMUSG00000028343	3.48829	0.855219	2.98325	c
Fam98a	ENSMUSG00000002017	Hsph1	ENSMUSG00000029657	3.48125	0.882155	3.071	c
Fam98a	ENSMUSG00000002017	Mapk3	ENSMUSG00000063065	3.48829	0.777778	2.71311	c
Fam98a	ENSMUSG00000002017	P4ha1	ENSMUSG00000019916	3.81713	0.922559	3.52153	c
Fam98a	ENSMUSG00000002017	Dhx29	ENSMUSG00000042426	4.45979	0.969697	4.32464	c
Fam98a	ENSMUSG00000002017	Dnaja1	ENSMUSG00000028410	3.45982	0.861953	2.9822	c
Angptl4	ENSMUSG00000002289	Klf11	ENSMUSG00000020653	9.55544	1	9.55544	c
Angptl4	ENSMUSG00000002289	Tmem140	ENSMUSG00000057137	4.67177	0.882155	4.12122	c
Angptl4	ENSMUSG00000002289	Hmgcs2	ENSMUSG00000027875	4.57807	0.922559	4.22354	c
Angptl4	ENSMUSG00000002289	Cpt1a	ENSMUSG00000024900	7.16916	0.976431	7.00019	c
Angptl4	ENSMUSG00000002289	Txnip	ENSMUSG00000038393	11.8285	0.996633	11.7886	c
Angptl4	ENSMUSG00000002289	Pim3	ENSMUSG00000035828	4.89145	0.83165	4.06798	c
Pex6	ENSMUSG00000002763	Rbm3-ps	ENSMUSG00000099875	3.39596	0.757576	2.57269	n & c
Pex6	ENSMUSG00000002763	Rbm3	ENSMUSG00000031167	3.63363	0.818182	2.97297	n & c
Pex6	ENSMUSG00000002763	Polg	ENSMUSG00000039176	4.15598	0.861953	3.58226	n & c
Pex6	ENSMUSG00000002763	Dcakd	ENSMUSG00000020935	3.70699	0.811448	3.00803	n & c
Pex6	ENSMUSG00000002763	Lman2l	ENSMUSG00000001143	8.96242	1	8.96242	n & c
Pex6	ENSMUSG00000002763	Rnpep	ENSMUSG00000041926	3.94261	0.919192	3.62401	n & c
Pex6	ENSMUSG00000002763	Eci1	ENSMUSG00000024132	3.65678	0.794613	2.90572	n & c
Pex6	ENSMUSG00000002763	Plod1	ENSMUSG00000019055	3.62732	0.821549	2.98002	n & c
Lamb1	ENSMUSG00000002900	Adam19	ENSMUSG00000011256	4.52224	0.976431	4.41566	n
Lamb1	ENSMUSG00000002900	Plod1	ENSMUSG00000019055	3.22723	0.808081	2.60787	n
Lamb1	ENSMUSG00000002900	Tek	ENSMUSG00000006386	3.05339	0.760943	2.32345	n
Lamb1	ENSMUSG00000002900	Col4a1	ENSMUSG00000031502	3.98973	0.96633	3.8554	n
Lamb1	ENSMUSG00000002900	Hsf4	ENSMUSG00000033249	3.43274	0.777778	2.66991	n
Lamb1	ENSMUSG00000002900	Fbn1	ENSMUSG00000027204	3.50224	0.905724	3.17206	n
Lamb1	ENSMUSG00000002900	Dchs1	ENSMUSG00000036862	6.3115	0.996633	6.29025	n
Lamb1	ENSMUSG00000002900	Pxdn	ENSMUSG00000020674	6.02707	0.996633	6.00678	n
Lamb1	ENSMUSG00000002900	Col6a3	ENSMUSG00000048126	3.88066	0.929293	3.60627	n
Lamb1	ENSMUSG00000002900	Cd93	ENSMUSG00000027435	4.76636	0.993266	4.73426	n
Lamb1	ENSMUSG00000002900	Col5a1	ENSMUSG00000026837	3.15729	0.794613	2.50882	n
Lamb1	ENSMUSG00000002900	Adam17	ENSMUSG00000052593	3.59434	0.828283	2.97713	n
Lamb1	ENSMUSG00000002900	Nid1	ENSMUSG00000005397	8.21809	1	8.21809	n
Lamb1	ENSMUSG00000002900	Lama4	ENSMUSG00000019846	5.17131	0.989899	5.11908	n
Lamb1	ENSMUSG00000002900	Col3a1	ENSMUSG00000026043	3.05227	0.777778	2.37399	n
Lamb1	ENSMUSG00000002900	Col4a2	ENSMUSG00000031503	2.93801	0.747475	2.19609	n
Lamb1	ENSMUSG00000002900	Lamc1	ENSMUSG00000026478	6.85462	1	6.85462	n
Lamb1	ENSMUSG00000002900	Dpysl3	ENSMUSG00000024501	3.39895	0.858586	2.91829	n
Lamb1	ENSMUSG00000002900	Map4k4	ENSMUSG00000026074	5.89911	0.996633	5.87925	n
Lamb1	ENSMUSG00000002900	Bace1	ENSMUSG00000032086	3.23744	0.767677	2.48531	n
Apoe	ENSMUSG00000002985	Ddrgk1	ENSMUSG00000068290	4.1051	0.905724	3.71808	c
Apoe	ENSMUSG00000002985	Cp	ENSMUSG00000003617	5.28323	0.979798	5.1765	c
Apoe	ENSMUSG00000002985	Cygb	ENSMUSG00000020810	3.85437	0.929293	3.58184	c
Apoe	ENSMUSG00000002985	Pltp	ENSMUSG00000017754	4.72361	0.989899	4.6759	c
Apoe	ENSMUSG00000002985	C3	ENSMUSG00000024164	5.99503	1	5.99503	c
Apoe	ENSMUSG00000002985	Mapk3	ENSMUSG00000063065	4.07239	0.979798	3.99012	c
Apoe	ENSMUSG00000002985	Pgrmc1	ENSMUSG00000006373	4.74133	0.96633	4.58169	c
Apoe	ENSMUSG00000002985	Fuca1	ENSMUSG00000028673	5.1458	0.986532	5.0765	c
Apoe	ENSMUSG00000002985	Ephx1	ENSMUSG00000038776	4.92311	0.979798	4.82365	c
Apoe	ENSMUSG00000002985	C4b	ENSMUSG00000073418	4.77506	0.993266	4.7429	c
Apoe	ENSMUSG00000002985	Ftl1	ENSMUSG00000050708	3.96237	0.939394	3.72222	c
Apoe	ENSMUSG00000002985	C1s1	ENSMUSG00000038521	3.41625	0.853535	2.91589	c
Apoe	ENSMUSG00000002985	Agmo	ENSMUSG00000050103	3.97007	0.902357	3.58242	c
Apoe	ENSMUSG00000002985	Hfe	ENSMUSG00000006611	3.28401	0.757576	2.48789	c
Apoe	ENSMUSG00000002985	Tk2	ENSMUSG00000035824	3.39299	0.76431	2.5933	c
Apoe	ENSMUSG00000002985	Serpina3n	ENSMUSG00000021091	4.21414	0.956229	4.02968	c
Apoe	ENSMUSG00000002985	Gstt1	ENSMUSG00000001663	3.44838	0.828283	2.85624	c
Apoe	ENSMUSG00000002985	Mgst1	ENSMUSG00000008540	4.34575	0.936027	4.06773	c
Apoe	ENSMUSG00000002985	C1qc	ENSMUSG00000036896	3.20684	0.794613	2.5482	c
Apoe	ENSMUSG00000002985	H2-Ab1	ENSMUSG00000073421	3.21972	0.747475	2.40666	c
Apoe	ENSMUSG00000002985	C1qa	ENSMUSG00000036887	4.94521	0.983165	4.86196	c
Hbp1	ENSMUSG00000002996	Txnip	ENSMUSG00000038393	5.9173	0.969697	5.73798	c
Hbp1	ENSMUSG00000002996	Mylip	ENSMUSG00000038175	4.32505	0.888889	3.84449	c
Hbp1	ENSMUSG00000002996	Tmem140	ENSMUSG00000057137	6.20532	0.979798	6.07996	c
Hbp1	ENSMUSG00000002996	Crebrf	ENSMUSG00000048249	7.13008	0.996633	7.10607	c
Hbp1	ENSMUSG00000002996	Cnppd1	ENSMUSG00000033159	4.12455	0.872054	3.59683	c
Hbp1	ENSMUSG00000002996	Sfpq	ENSMUSG00000028820	3.30307	0.757576	2.50233	c
Hbp1	ENSMUSG00000002996	Abtb1	ENSMUSG00000030083	5.03982	0.989899	4.98892	c
Hbp1	ENSMUSG00000002996	Cdkn1b	ENSMUSG00000003031	4.64762	0.96633	4.49113	c
Hbp1	ENSMUSG00000002996	Dirc2	ENSMUSG00000022848	4.75712	0.93266	4.43677	c
Hbp1	ENSMUSG00000002996	Bmf	ENSMUSG00000040093	3.84151	0.888889	3.41467	c
Hbp1	ENSMUSG00000002996	Tcp11l2	ENSMUSG00000020034	11.1039	1	11.1039	c
Hbp1	ENSMUSG00000002996	Klf11	ENSMUSG00000020653	5.19608	1	5.19608	c
Hbp1	ENSMUSG00000002996	Pim3	ENSMUSG00000035828	3.52065	0.762626	2.68494	c
Hbp1	ENSMUSG00000002996	Lmbr1l	ENSMUSG00000022999	4.641	0.949495	4.40661	c
Hbp1	ENSMUSG00000002996	Pdcd4	ENSMUSG00000024975	6.2336	0.996633	6.21261	c
Hbp1	ENSMUSG00000002996	Inpp5k	ENSMUSG00000006127	3.41913	0.787879	2.69386	c
Hbp1	ENSMUSG00000002996	Pik3ip1	ENSMUSG00000034614	3.83651	0.912458	3.50065	c
Hbp1	ENSMUSG00000002996	Cpt1a	ENSMUSG00000024900	3.27734	0.787879	2.58215	c
Hbp1	ENSMUSG00000002996	Chic2	ENSMUSG00000029229	3.54292	0.824916	2.92261	c
Hbp1	ENSMUSG00000002996	Wdr45	ENSMUSG00000039382	4.90204	0.956229	4.68747	c
Cdkn1b	ENSMUSG00000003031	Rnf122	ENSMUSG00000039328	6.45986	0.983165	6.35111	n & c
Cdkn1b	ENSMUSG00000003031	Hbp1	ENSMUSG00000002996	4.34509	0.962963	4.18416	n & c
Cdkn1b	ENSMUSG00000003031	Tcp11l2	ENSMUSG00000020034	4.46142	0.962963	4.29618	n & c
Cdkn1b	ENSMUSG00000003031	Amy1	ENSMUSG00000074264	3.24405	0.767677	2.49038	n & c
Cdkn1b	ENSMUSG00000003031	Chic2	ENSMUSG00000029229	4.34477	0.925926	4.02294	n & c
Cdkn1b	ENSMUSG00000003031	Armcx1	ENSMUSG00000033460	3.50493	0.804714	2.82046	n & c
Cdkn1b	ENSMUSG00000003031	Bmf	ENSMUSG00000040093	5.09745	0.973064	4.96015	n & c
Cdkn1b	ENSMUSG00000003031	Nrep	ENSMUSG00000042834	4.21088	0.89899	3.78554	n & c
Foxj2	ENSMUSG00000003154	Babam2	ENSMUSG00000052139	3.59512	0.772727	2.77804	n & c
Foxj2	ENSMUSG00000003154	Msl1	ENSMUSG00000052915	4.17572	0.962963	4.02106	n & c
Foxj2	ENSMUSG00000003154	Arntl	ENSMUSG00000055116	3.99026	0.818182	3.26476	n & c
Foxj2	ENSMUSG00000003154	Dok4	ENSMUSG00000040631	3.81156	0.895623	3.41372	n & c
Foxj2	ENSMUSG00000003154	Npas2	ENSMUSG00000026077	3.42737	0.757576	2.59649	n & c
Foxj2	ENSMUSG00000003154	4921524J17Rik	ENSMUSG00000036934	3.26467	0.757576	2.47323	n & c
Foxj2	ENSMUSG00000003154	Rnf122	ENSMUSG00000039328	3.78811	0.855219	3.23967	n & c
Foxj2	ENSMUSG00000003154	Eln	ENSMUSG00000029675	3.09975	0.742424	2.30133	n & c
Foxj2	ENSMUSG00000003154	Adam19	ENSMUSG00000011256	5.04251	0.993266	5.00856	n & c
Foxj2	ENSMUSG00000003154	St5	ENSMUSG00000031024	3.31118	0.794613	2.63111	n & c
Foxj2	ENSMUSG00000003154	Adamts10	ENSMUSG00000024299	3.79862	0.895623	3.40213	n & c
Foxj2	ENSMUSG00000003154	Dnmt3a	ENSMUSG00000020661	5.66727	0.996633	5.64819	n & c
Foxj2	ENSMUSG00000003154	Zfp282	ENSMUSG00000025821	3.16876	0.757576	2.40058	n & c
Foxj2	ENSMUSG00000003154	Mprip	ENSMUSG00000005417	4.06021	0.939394	3.81414	n & c
Hck	ENSMUSG00000003283	Pik3ap1	ENSMUSG00000025017	3.52406	0.919192	3.23929	n & c
Hck	ENSMUSG00000003283	Inpp5d	ENSMUSG00000026288	3.03308	0.750842	2.27736	n & c
Hck	ENSMUSG00000003283	Ptprc	ENSMUSG00000026395	3.39158	0.915825	3.10609	n & c
Hck	ENSMUSG00000003283	Lair1	ENSMUSG00000055541	3.31453	0.882155	2.92393	n & c
Hck	ENSMUSG00000003283	Apbb1ip	ENSMUSG00000026786	2.98455	0.747475	2.23088	n & c
Hck	ENSMUSG00000003283	Cd37	ENSMUSG00000030798	3.20091	0.835017	2.67282	n & c
Hck	ENSMUSG00000003283	Clec12a	ENSMUSG00000053063	4.41339	0.983165	4.33909	n & c
Hck	ENSMUSG00000003283	Fermt3	ENSMUSG00000024965	3.58031	0.946128	3.38743	n & c
Hck	ENSMUSG00000003283	Slamf9	ENSMUSG00000026548	3.85798	0.925926	3.5722	n & c
Hck	ENSMUSG00000003283	Rac2	ENSMUSG00000033220	3.23568	0.835017	2.70185	n & c
Hck	ENSMUSG00000003283	Fcer1g	ENSMUSG00000058715	3.73175	0.969697	3.61867	n & c
Hck	ENSMUSG00000003283	C1qb	ENSMUSG00000036905	4.02769	0.993266	4.00056	n & c
Hck	ENSMUSG00000003283	Vav1	ENSMUSG00000034116	4.08677	0.973064	3.97669	n & c
Hck	ENSMUSG00000003283	Tyrobp	ENSMUSG00000030579	5.07193	1	5.07193	n & c
Hck	ENSMUSG00000003283	Aldh3b1	ENSMUSG00000024885	4.48045	0.969697	4.34468	n & c
Hck	ENSMUSG00000003283	Tmem106a	ENSMUSG00000034947	3.40835	0.872054	2.97226	n & c
Hck	ENSMUSG00000003283	Fcgr3	ENSMUSG00000059498	2.87841	0.676768	1.94801	n & c
Hck	ENSMUSG00000003283	Ncf2	ENSMUSG00000026480	3.64608	0.946128	3.44965	n & c
Hck	ENSMUSG00000003283	Itgam	ENSMUSG00000030786	3.26003	0.784512	2.55753	n & c
Hck	ENSMUSG00000003283	C1qa	ENSMUSG00000036887	3.74533	0.973064	3.64445	n & c
Hck	ENSMUSG00000003283	Trim30a	ENSMUSG00000030921	3.43348	0.909091	3.12134	n & c
Hck	ENSMUSG00000003283	Myo1f	ENSMUSG00000024300	3.60958	0.946128	3.41512	n & c
Hck	ENSMUSG00000003283	H2-Eb1	ENSMUSG00000060586	4.18803	0.986532	4.13162	n & c
Hck	ENSMUSG00000003283	Serinc3	ENSMUSG00000017707	4.11226	0.962963	3.95995	n & c
Hck	ENSMUSG00000003283	Itgb2	ENSMUSG00000000290	3.63654	0.946128	3.44063	n & c
Hck	ENSMUSG00000003283	Tlr7	ENSMUSG00000044583	4.20718	0.979798	4.12219	n & c
Hck	ENSMUSG00000003283	Cd74	ENSMUSG00000024610	3.96332	0.996633	3.94998	n & c
Hck	ENSMUSG00000003283	Irf8	ENSMUSG00000041515	4.22428	0.996633	4.21005	n & c
Hck	ENSMUSG00000003283	Lyz2	ENSMUSG00000069516	3.52281	0.912458	3.21442	n & c
Hck	ENSMUSG00000003283	Igsf6	ENSMUSG00000035004	4.83147	0.996633	4.8152	n & c
Hck	ENSMUSG00000003283	Laptm5	ENSMUSG00000028581	2.92403	0.671717	1.96412	n & c
Hck	ENSMUSG00000003283	Wdfy4	ENSMUSG00000051506	3.25214	0.851852	2.77034	n & c
Hck	ENSMUSG00000003283	Ms4a6c	ENSMUSG00000079419	5.42506	1	5.42506	n & c
Hck	ENSMUSG00000003283	Rassf4	ENSMUSG00000042129	4.81826	0.989899	4.76959	n & c
Hck	ENSMUSG00000003283	H2-Aa	ENSMUSG00000036594	2.95796	0.757576	2.24088	n & c
Hck	ENSMUSG00000003283	Ptpn22	ENSMUSG00000027843	4.17474	0.986532	4.11852	n & c
Hck	ENSMUSG00000003283	Pirb	ENSMUSG00000058818	5.68095	1	5.68095	n & c
Hck	ENSMUSG00000003283	Hpgds	ENSMUSG00000029919	3.44122	0.919192	3.16314	n & c
Hck	ENSMUSG00000003283	Mpeg1	ENSMUSG00000046805	4.07542	0.986532	4.02053	n & c
Hck	ENSMUSG00000003283	Cybb	ENSMUSG00000015340	4.56576	0.996633	4.55039	n & c
Hck	ENSMUSG00000003283	Icam1	ENSMUSG00000037405	3.88003	0.993266	3.8539	n & c
Hck	ENSMUSG00000003283	Cd52	ENSMUSG00000000682	3.23498	0.824916	2.66859	n & c
Hck	ENSMUSG00000003283	Hcls1	ENSMUSG00000022831	3.56422	0.939394	3.34821	n & c
Hck	ENSMUSG00000003283	Osmr	ENSMUSG00000022146	3.23952	0.861953	2.79231	n & c
Hck	ENSMUSG00000003283	P2rx7	ENSMUSG00000029468	3.07163	0.838384	2.5752	n & c
Hck	ENSMUSG00000003283	Sla	ENSMUSG00000022372	4.55645	0.993266	4.52577	n & c
Hck	ENSMUSG00000003283	H2-Ab1	ENSMUSG00000073421	2.81474	0.656566	1.84806	n & c
Hck	ENSMUSG00000003283	Lat2	ENSMUSG00000040751	2.99608	0.767677	2.30002	n & c
Hck	ENSMUSG00000003283	C1qc	ENSMUSG00000036896	4.00576	0.979798	3.92484	n & c
Hck	ENSMUSG00000003283	Fyb	ENSMUSG00000022148	5.62125	1	5.62125	n & c
Hck	ENSMUSG00000003283	Tmem71	ENSMUSG00000036944	3.22685	0.762626	2.46088	n & c
Hck	ENSMUSG00000003283	Nckap1l	ENSMUSG00000022488	3.73807	0.96633	3.61221	n & c
Hck	ENSMUSG00000003283	Csf3r	ENSMUSG00000028859	4.78255	0.989899	4.73425	n & c
Hck	ENSMUSG00000003283	Plek	ENSMUSG00000020120	3.58826	0.942761	3.38287	n & c
Hck	ENSMUSG00000003283	H2-M3	ENSMUSG00000016206	2.92628	0.757576	2.21688	n & c
Hck	ENSMUSG00000003283	Ncf4	ENSMUSG00000071715	5.38759	1	5.38759	n & c
Hck	ENSMUSG00000003283	Evi2a	ENSMUSG00000078771	3.89623	0.962963	3.75193	n & c
Hck	ENSMUSG00000003283	Tlr2	ENSMUSG00000027995	5.77778	1	5.77778	n & c
Hck	ENSMUSG00000003283	Cxcl14	ENSMUSG00000021508	3.48793	0.851852	2.9712	n & c
Hck	ENSMUSG00000003283	Tmem176a	ENSMUSG00000023367	2.94784	0.767677	2.26299	n & c
Hck	ENSMUSG00000003283	C3ar1	ENSMUSG00000040552	2.73763	0.626263	1.71448	n & c
Hck	ENSMUSG00000003283	Irak3	ENSMUSG00000020227	4.03219	0.949495	3.82855	n & c
Hck	ENSMUSG00000003283	Ncf1	ENSMUSG00000015950	5.58385	1	5.58385	n & c
Hck	ENSMUSG00000003283	Naip2	ENSMUSG00000078945	3.19614	0.784512	2.50741	n & c
Hck	ENSMUSG00000003283	Capg	ENSMUSG00000056737	2.9873	0.757576	2.2631	n & c
Hck	ENSMUSG00000003283	Vcam1	ENSMUSG00000027962	3.63583	0.956229	3.47669	n & c
Hck	ENSMUSG00000003283	Runx1	ENSMUSG00000022952	4.38911	0.973064	4.27089	n & c
Hck	ENSMUSG00000003283	Dock2	ENSMUSG00000020143	3.68063	0.973064	3.58149	n & c
Hck	ENSMUSG00000003283	Naip5	ENSMUSG00000071203	4.46178	0.986532	4.40168	n & c
Hck	ENSMUSG00000003283	Ikzf1	ENSMUSG00000018654	3.00513	0.747475	2.24626	n & c
Hck	ENSMUSG00000003283	Ctss	ENSMUSG00000038642	3.50912	0.936027	3.28463	n & c
Mob3a	ENSMUSG00000003348	Icam1	ENSMUSG00000037405	3.28409	0.782828	2.57088	c
Mob3a	ENSMUSG00000003348	Laptm5	ENSMUSG00000028581	3.37402	0.757576	2.55608	c
Mob3a	ENSMUSG00000003348	Marcksl1	ENSMUSG00000047945	3.33234	0.784512	2.61426	c
Ncstn	ENSMUSG00000003458	Slc44a2	ENSMUSG00000057193	5.42714	0.986532	5.35405	c
Ncstn	ENSMUSG00000003458	Mxd4	ENSMUSG00000037235	5.1886	0.986532	5.11872	c
Ncstn	ENSMUSG00000003458	Leprot	ENSMUSG00000035212	3.88391	0.936027	3.63544	c
Ncstn	ENSMUSG00000003458	Mylip	ENSMUSG00000038175	3.26495	0.767677	2.50643	c
Ncstn	ENSMUSG00000003458	Rcsd1	ENSMUSG00000040723	3.4319	0.79798	2.73859	c
Ncstn	ENSMUSG00000003458	9530068E07Rik	ENSMUSG00000036275	3.80695	0.858586	3.2686	c
Ncstn	ENSMUSG00000003458	Eif4b	ENSMUSG00000058655	3.42532	0.909091	3.11392	c
Ncstn	ENSMUSG00000003458	Eef2k	ENSMUSG00000035064	4.34282	0.962963	4.18197	c
Ncstn	ENSMUSG00000003458	Cnppd1	ENSMUSG00000033159	5.05393	0.993266	5.0199	c
Ncstn	ENSMUSG00000003458	Lpin3	ENSMUSG00000027412	3.23562	0.787879	2.54928	c
Ncstn	ENSMUSG00000003458	Sh2b3	ENSMUSG00000042594	3.28401	0.814815	2.67586	c
Ncstn	ENSMUSG00000003458	Man2b2	ENSMUSG00000029119	3.24598	0.80303	2.60662	c
Ncstn	ENSMUSG00000003458	Zkscan17	ENSMUSG00000020472	5.59073	0.996633	5.5719	c
Ncstn	ENSMUSG00000003458	Tns2	ENSMUSG00000037003	3.10926	0.777778	2.41831	c
Ncstn	ENSMUSG00000003458	Angptl2	ENSMUSG00000004105	5.79527	0.993266	5.75624	c
Ncstn	ENSMUSG00000003458	Ifngr1	ENSMUSG00000020009	3.74163	0.878788	3.2881	c
Ncstn	ENSMUSG00000003458	Cpt1a	ENSMUSG00000024900	3.53832	0.888889	3.14517	c
Ncstn	ENSMUSG00000003458	Rab31	ENSMUSG00000056515	4.21567	0.929293	3.91759	c
Ncstn	ENSMUSG00000003458	Inpp5k	ENSMUSG00000006127	4.39901	0.973064	4.28052	c
Ier3	ENSMUSG00000003541	Arhgap27	ENSMUSG00000034255	3.39721	0.792929	2.69375	n & c
Ier3	ENSMUSG00000003541	Serpine1	ENSMUSG00000037411	3.6005	0.905724	3.26106	n & c
Ier3	ENSMUSG00000003541	Tspan4	ENSMUSG00000025511	3.68912	0.93266	3.44069	n & c
Ier3	ENSMUSG00000003541	Usp2	ENSMUSG00000032010	3.23427	0.838384	2.71156	n & c
Ier3	ENSMUSG00000003541	Acer2	ENSMUSG00000038007	3.48015	0.848485	2.95286	n & c
Ier3	ENSMUSG00000003541	Cebpd	ENSMUSG00000071637	3.51791	0.848485	2.9849	n & c
Cp	ENSMUSG00000003617	C3	ENSMUSG00000024164	9.12145	1	9.12145	n & c
Cp	ENSMUSG00000003617	Pros1	ENSMUSG00000022912	3.65024	0.919192	3.35527	n & c
Cp	ENSMUSG00000003617	Ildr2	ENSMUSG00000040612	3.27924	0.782828	2.56708	n & c
Cp	ENSMUSG00000003617	Fmo2	ENSMUSG00000040170	3.29526	0.767677	2.52969	n & c
Cp	ENSMUSG00000003617	Tlr7	ENSMUSG00000044583	3.37566	0.784512	2.64824	n & c
Cp	ENSMUSG00000003617	Vwf	ENSMUSG00000001930	3.13889	0.757576	2.37795	n & c
Cp	ENSMUSG00000003617	Hlcs	ENSMUSG00000040820	3.44828	0.784512	2.70522	n & c
Cp	ENSMUSG00000003617	Osmr	ENSMUSG00000022146	5.60263	0.996633	5.58377	n & c
Cp	ENSMUSG00000003617	Rassf4	ENSMUSG00000042129	3.68619	0.878788	3.23938	n & c
Cp	ENSMUSG00000003617	Pik3ap1	ENSMUSG00000025017	4.1611	0.929293	3.86688	n & c
Cp	ENSMUSG00000003617	Icam1	ENSMUSG00000037405	3.16439	0.767677	2.42923	n & c
Cp	ENSMUSG00000003617	Enpp5	ENSMUSG00000023960	3.37998	0.801347	2.70854	n & c
Cp	ENSMUSG00000003617	Serpina3n	ENSMUSG00000021091	8.06777	1	8.06777	n & c
Cp	ENSMUSG00000003617	C1s1	ENSMUSG00000038521	3.15434	0.848485	2.67641	n & c
Cp	ENSMUSG00000003617	C1qa	ENSMUSG00000036887	3.07662	0.767677	2.36185	n & c
Cp	ENSMUSG00000003617	Tlr2	ENSMUSG00000027995	3.28698	0.777778	2.55654	n & c
Cp	ENSMUSG00000003617	Vcam1	ENSMUSG00000027962	3.38114	0.771044	2.60701	n & c
Cp	ENSMUSG00000003617	Adgrg2	ENSMUSG00000031298	5.65457	0.976431	5.5213	n & c
Cp	ENSMUSG00000003617	Trim30a	ENSMUSG00000030921	3.12464	0.787879	2.46184	n & c
Cp	ENSMUSG00000003617	Mpeg1	ENSMUSG00000046805	4.15038	0.952862	3.95474	n & c
Cp	ENSMUSG00000003617	Plek	ENSMUSG00000020120	3.29086	0.801347	2.63712	n & c
Cp	ENSMUSG00000003617	C4b	ENSMUSG00000073418	5.63643	1	5.63643	n & c
Cp	ENSMUSG00000003617	Irak3	ENSMUSG00000020227	3.68621	0.882155	3.2518	n & c
Cp	ENSMUSG00000003617	Gabra3	ENSMUSG00000031343	3.39797	0.811448	2.75728	n & c
Cp	ENSMUSG00000003617	Bnip3	ENSMUSG00000078566	3.13733	0.747475	2.34507	n & c
Cp	ENSMUSG00000003617	Ric3	ENSMUSG00000048330	3.28706	0.787879	2.58981	n & c
Cp	ENSMUSG00000003617	Apoe	ENSMUSG00000002985	4.61484	0.915825	4.22638	n & c
Kpna6	ENSMUSG00000003731	Fbxl18	ENSMUSG00000066640	3.80826	0.885522	3.3723	n & c
Kpna6	ENSMUSG00000003731	Cd93	ENSMUSG00000027435	3.13859	0.787879	2.47283	n & c
Kpna6	ENSMUSG00000003731	Erc1	ENSMUSG00000030172	5.87328	0.996633	5.8535	n & c
Kpna6	ENSMUSG00000003731	Gid4	ENSMUSG00000018415	3.53957	0.872054	3.08669	n & c
Kpna6	ENSMUSG00000003731	Herpud1	ENSMUSG00000031770	3.39185	0.747475	2.53533	n & c
Kpna6	ENSMUSG00000003731	Arhgef7	ENSMUSG00000031511	4.74269	0.976431	4.63091	n & c
Kpna6	ENSMUSG00000003731	Adgra3	ENSMUSG00000029090	6.12594	1	6.12594	n & c
Kpna6	ENSMUSG00000003731	Irs1	ENSMUSG00000055980	4.11974	0.959596	3.95328	n & c
Kpna6	ENSMUSG00000003731	Mettl16	ENSMUSG00000010554	3.03326	0.717172	2.17537	n & c
Kpna6	ENSMUSG00000003731	Depp1	ENSMUSG00000048489	4.59545	0.872054	4.00748	n & c
Kpna6	ENSMUSG00000003731	Ints3	ENSMUSG00000027933	3.11455	0.767677	2.39097	n & c
Kpna6	ENSMUSG00000003731	Col4a1	ENSMUSG00000031502	3.12374	0.757576	2.36647	n & c
Kpna6	ENSMUSG00000003731	Med1	ENSMUSG00000018160	3.36112	0.767677	2.58026	n & c
Kpna6	ENSMUSG00000003731	AI464131	ENSMUSG00000046312	4.52393	0.93266	4.21929	n & c
Kpna6	ENSMUSG00000003731	Bace1	ENSMUSG00000032086	3.32437	0.848485	2.82068	n & c
Calr	ENSMUSG00000003814	Hoga1	ENSMUSG00000025176	3.0744	0.737374	2.26698	n & c
Calr	ENSMUSG00000003814	Nr1d2	ENSMUSG00000021775	3.17682	0.86532	2.74896	n & c
Calr	ENSMUSG00000003814	Magt1	ENSMUSG00000031232	4.84149	0.973064	4.71108	n & c
Calr	ENSMUSG00000003814	Plod1	ENSMUSG00000019055	5.04913	0.996633	5.03213	n & c
Calr	ENSMUSG00000003814	Hsp90b1	ENSMUSG00000020048	10.2485	1	10.2485	n & c
Calr	ENSMUSG00000003814	Anxa7	ENSMUSG00000021814	3.90067	0.925926	3.61173	n & c
Calr	ENSMUSG00000003814	Slc2a9	ENSMUSG00000005107	4.66615	0.962963	4.49333	n & c
Calr	ENSMUSG00000003814	Dcakd	ENSMUSG00000020935	4.10571	0.959596	3.93983	n & c
Calr	ENSMUSG00000003814	Pdia6	ENSMUSG00000020571	12.5546	1	12.5546	n & c
Calr	ENSMUSG00000003814	Col4a1	ENSMUSG00000031502	3.84514	0.969697	3.72862	n & c
Calr	ENSMUSG00000003814	Dnajb11	ENSMUSG00000004460	10.3738	1	10.3738	n & c
Calr	ENSMUSG00000003814	Gfod2	ENSMUSG00000013150	4.05652	0.949495	3.85164	n & c
Calr	ENSMUSG00000003814	Stip1	ENSMUSG00000024966	5.79247	1	5.79247	n & c
Calr	ENSMUSG00000003814	Pir	ENSMUSG00000031379	3.25456	0.787879	2.5642	n & c
Calr	ENSMUSG00000003814	Hyou1	ENSMUSG00000032115	7.76299	1	7.76299	n & c
Calr	ENSMUSG00000003814	Chid1	ENSMUSG00000025512	6.38032	1	6.38032	n & c
Calr	ENSMUSG00000003814	Ahsa2	ENSMUSG00000020288	3.21333	0.804714	2.58581	n & c
Calr	ENSMUSG00000003814	Tef	ENSMUSG00000022389	3.27308	0.86532	2.83226	n & c
Calr	ENSMUSG00000003814	Pafah1b3	ENSMUSG00000005447	3.55249	0.782828	2.78099	n & c
Calr	ENSMUSG00000003814	Mettl16	ENSMUSG00000010554	4.00503	0.96633	3.87018	n & c
Calr	ENSMUSG00000003814	Ahsa1	ENSMUSG00000021037	6.36994	1	6.36994	n & c
Calr	ENSMUSG00000003814	P4ha1	ENSMUSG00000019916	3.60208	0.902357	3.25036	n & c
Calr	ENSMUSG00000003814	Bhlhe41	ENSMUSG00000030256	3.93616	0.976431	3.84339	n & c
Calr	ENSMUSG00000003814	Smyd3	ENSMUSG00000055067	4.08343	0.902357	3.68471	n & c
Calr	ENSMUSG00000003814	Gm11847	ENSMUSG00000060989	5.19156	0.993266	5.1566	n & c
Calr	ENSMUSG00000003814	Hnrnpc	ENSMUSG00000060373	7.20926	1	7.20926	n & c
Calr	ENSMUSG00000003814	Ostc	ENSMUSG00000041084	7.35278	1	7.35278	n & c
Calr	ENSMUSG00000003814	Wwox	ENSMUSG00000004637	4.93928	0.96633	4.77298	n & c
Calr	ENSMUSG00000003814	Hsph1	ENSMUSG00000029657	4.28802	1	4.28802	n & c
Calr	ENSMUSG00000003814	Dtnbp1	ENSMUSG00000057531	3.12333	0.737374	2.30306	n & c
Calr	ENSMUSG00000003814	Cars2	ENSMUSG00000056228	3.35893	0.824916	2.77083	n & c
Calr	ENSMUSG00000003814	Erp44	ENSMUSG00000028343	5.17311	1	5.17311	n & c
Calr	ENSMUSG00000003814	Nqo1	ENSMUSG00000003849	3.22689	0.772727	2.49351	n & c
Calr	ENSMUSG00000003814	Nfil3	ENSMUSG00000056749	3.71234	0.936027	3.47485	n & c
Calr	ENSMUSG00000003814	Hlf	ENSMUSG00000003949	4.20457	0.983165	4.13379	n & c
Calr	ENSMUSG00000003814	Serpinh1	ENSMUSG00000070436	5.97254	1	5.97254	n & c
Calr	ENSMUSG00000003814	Pink1	ENSMUSG00000028756	4.43786	0.959596	4.25855	n & c
Calr	ENSMUSG00000003814	Ganab	ENSMUSG00000071650	6.21382	1	6.21382	n & c
Calr	ENSMUSG00000003814	Gspt1	ENSMUSG00000062203	3.47664	0.801347	2.78599	n & c
Calr	ENSMUSG00000003814	Dpp9	ENSMUSG00000001229	6.30993	1	6.30993	n & c
Calr	ENSMUSG00000003814	Hspd1	ENSMUSG00000025980	4.1632	0.936027	3.89687	n & c
Calr	ENSMUSG00000003814	Rbm3	ENSMUSG00000031167	3.63778	0.946128	3.44181	n & c
Calr	ENSMUSG00000003814	Ints3	ENSMUSG00000027933	4.65541	0.993266	4.62406	n & c
Calr	ENSMUSG00000003814	Fkbp4	ENSMUSG00000030357	5.30884	1	5.30884	n & c
Calr	ENSMUSG00000003814	Msl1	ENSMUSG00000052915	3.43397	0.79798	2.74024	n & c
Calr	ENSMUSG00000003814	Pm20d1	ENSMUSG00000042251	4.21146	0.915825	3.85696	n & c
Calr	ENSMUSG00000003814	Htatip2	ENSMUSG00000039745	3.35698	0.767677	2.57708	n & c
Calr	ENSMUSG00000003814	Alkbh3	ENSMUSG00000040174	4.25703	0.973064	4.14236	n & c
Calr	ENSMUSG00000003814	Creg1	ENSMUSG00000040713	3.71951	0.888889	3.30623	n & c
Calr	ENSMUSG00000003814	Gm48583	ENSMUSG00000114277	4.24717	0.959596	4.07557	n & c
Calr	ENSMUSG00000003814	Gm10156	ENSMUSG00000066245	3.85445	0.939394	3.62085	n & c
Calr	ENSMUSG00000003814	Erp29	ENSMUSG00000029616	4.38731	0.885522	3.88506	n & c
Calr	ENSMUSG00000003814	Pdia3	ENSMUSG00000027248	11.6799	1	11.6799	n & c
Calr	ENSMUSG00000003814	Per3	ENSMUSG00000028957	3.61624	0.946128	3.42143	n & c
Calr	ENSMUSG00000003814	Ssr2	ENSMUSG00000041355	6.39534	1	6.39534	n & c
Calr	ENSMUSG00000003814	Arntl	ENSMUSG00000055116	2.9147	0.747475	2.17867	n & c
Calr	ENSMUSG00000003814	Elovl5	ENSMUSG00000032349	3.68342	0.851852	3.13772	n & c
Calr	ENSMUSG00000003814	Slc39a10	ENSMUSG00000025986	3.63729	0.791246	2.87799	n & c
Calr	ENSMUSG00000003814	Pik3ip1	ENSMUSG00000034614	3.26086	0.79798	2.6021	n & c
Calr	ENSMUSG00000003814	Eif4b	ENSMUSG00000058655	4.15269	0.89899	3.73322	n & c
Calr	ENSMUSG00000003814	Lman2l	ENSMUSG00000001143	3.40372	0.872054	2.96823	n & c
Calr	ENSMUSG00000003814	Rbm3-ps	ENSMUSG00000099875	4.37121	0.993266	4.34177	n & c
Calr	ENSMUSG00000003814	Josd2	ENSMUSG00000038695	3.40844	0.79798	2.71987	n & c
Calr	ENSMUSG00000003814	Dbp	ENSMUSG00000059824	2.8052	0.686869	1.9268	n & c
Calr	ENSMUSG00000003814	Leo1	ENSMUSG00000042487	3.53238	0.93266	3.29451	n & c
Calr	ENSMUSG00000003814	Ccdc122	ENSMUSG00000034795	3.60698	0.89899	3.24264	n & c
Calr	ENSMUSG00000003814	Hspa5	ENSMUSG00000026864	8.75407	1	8.75407	n & c
Calr	ENSMUSG00000003814	Serhl	ENSMUSG00000058586	3.22898	0.782828	2.52774	n & c
Calr	ENSMUSG00000003814	Pja1	ENSMUSG00000034403	3.08561	0.828283	2.55576	n & c
Calr	ENSMUSG00000003814	Cds1	ENSMUSG00000029330	3.46513	0.804714	2.78843	n & c
Nqo1	ENSMUSG00000003849	Ephx1	ENSMUSG00000038776	3.67977	0.912458	3.35763	n & c
Nqo1	ENSMUSG00000003849	Il33	ENSMUSG00000024810	4.12741	0.888889	3.66881	n & c
Nqo1	ENSMUSG00000003849	Nfe2l2	ENSMUSG00000015839	5.2299	0.973064	5.08903	n & c
Nqo1	ENSMUSG00000003849	Maoa	ENSMUSG00000025037	4.86349	0.939394	4.56874	n & c
Nqo1	ENSMUSG00000003849	Anxa4	ENSMUSG00000029994	5.39574	0.983165	5.3049	n & c
Nqo1	ENSMUSG00000003849	Retreg1	ENSMUSG00000022270	3.48325	0.777778	2.7092	n & c
Nqo1	ENSMUSG00000003849	Slc22a18	ENSMUSG00000000154	3.78111	0.821549	3.10637	n & c
Nqo1	ENSMUSG00000003849	Asrgl1	ENSMUSG00000024654	3.76757	0.875421	3.29821	n & c
Nqo1	ENSMUSG00000003849	Pir	ENSMUSG00000031379	8.67253	1	8.67253	n & c
Nqo1	ENSMUSG00000003849	Srxn1	ENSMUSG00000032802	3.57729	0.794613	2.84256	n & c
Nqo1	ENSMUSG00000003849	Plekhb1	ENSMUSG00000030701	3.8025	0.86532	3.29038	n & c
Nqo1	ENSMUSG00000003849	Gstm1	ENSMUSG00000058135	7.51401	1	7.51401	n & c
Nqo1	ENSMUSG00000003849	Aldh1a1	ENSMUSG00000053279	6.4892	0.996633	6.46735	n & c
Nqo1	ENSMUSG00000003849	Gstt1	ENSMUSG00000001663	4.23287	0.909091	3.84806	n & c
Nqo1	ENSMUSG00000003849	Suclg2	ENSMUSG00000061838	4.3123	0.83165	3.58632	n & c
Nqo1	ENSMUSG00000003849	Ints7	ENSMUSG00000037461	3.28911	0.767677	2.52497	n & c
Nqo1	ENSMUSG00000003849	Ech1	ENSMUSG00000053898	3.2848	0.767677	2.52166	n & c
Nqo1	ENSMUSG00000003849	Anxa7	ENSMUSG00000021814	4.95018	0.996633	4.93351	n & c
Nqo1	ENSMUSG00000003849	Creg1	ENSMUSG00000040713	4.20462	0.925926	3.89317	n & c
Nqo1	ENSMUSG00000003849	Vat1	ENSMUSG00000034993	3.26459	0.752525	2.45669	n & c
Nqo1	ENSMUSG00000003849	Amy1	ENSMUSG00000074264	3.36425	0.782828	2.63363	n & c
Nqo1	ENSMUSG00000003849	Htatip2	ENSMUSG00000039745	5.5834	0.969697	5.41421	n & c
Nqo1	ENSMUSG00000003849	Mvp	ENSMUSG00000030681	4.44736	0.952862	4.23772	n & c
Nqo1	ENSMUSG00000003849	Gsta4	ENSMUSG00000032348	6.2617	0.993266	6.21953	n & c
Hlf	ENSMUSG00000003949	Calr	ENSMUSG00000003814	3.95697	0.973064	3.85038	n & c
Hlf	ENSMUSG00000003949	Angptl2	ENSMUSG00000004105	4.44663	0.989899	4.40172	n & c
Hlf	ENSMUSG00000003949	Nfe2l2	ENSMUSG00000015839	3.28722	0.767677	2.52352	n & c
Hlf	ENSMUSG00000003949	Adam19	ENSMUSG00000011256	4.61848	0.868687	4.01202	n & c
Hlf	ENSMUSG00000003949	Chid1	ENSMUSG00000025512	4.76601	0.93266	4.44506	n & c
Hlf	ENSMUSG00000003949	Per1	ENSMUSG00000020893	6.75824	1	6.75824	n & c
Hlf	ENSMUSG00000003949	Tspan4	ENSMUSG00000025511	5.42466	1	5.42466	n & c
Hlf	ENSMUSG00000003949	0610009B22Rik	ENSMUSG00000007777	4.16001	0.855219	3.55772	n & c
Hlf	ENSMUSG00000003949	Timp3	ENSMUSG00000020044	3.55978	0.861953	3.06836	n & c
Hlf	ENSMUSG00000003949	Cpeb1	ENSMUSG00000025586	3.98306	0.952862	3.7953	n & c
Hlf	ENSMUSG00000003949	Slc41a1	ENSMUSG00000013275	5.51933	0.983165	5.42641	n & c
Hlf	ENSMUSG00000003949	Eln	ENSMUSG00000029675	4.22605	0.902357	3.8134	n & c
Hlf	ENSMUSG00000003949	Gm11847	ENSMUSG00000060989	3.97339	0.936027	3.7192	n & c
Hlf	ENSMUSG00000003949	Usp2	ENSMUSG00000032010	7.46803	1	7.46803	n & c
Hlf	ENSMUSG00000003949	Ier3	ENSMUSG00000003541	3.62469	0.919192	3.33179	n & c
Hlf	ENSMUSG00000003949	Spsb3	ENSMUSG00000024160	5.39466	0.993266	5.35833	n & c
Hlf	ENSMUSG00000003949	Ypel2	ENSMUSG00000018427	5.08044	1	5.08044	n & c
Hlf	ENSMUSG00000003949	Herpud1	ENSMUSG00000031770	6.10016	0.993266	6.05908	n & c
Hlf	ENSMUSG00000003949	Nr1d2	ENSMUSG00000021775	7.12354	1	7.12354	n & c
Hlf	ENSMUSG00000003949	Tsc22d3	ENSMUSG00000031431	3.27444	0.814815	2.66806	n & c
Hlf	ENSMUSG00000003949	Klf15	ENSMUSG00000030087	5.03724	1	5.03724	n & c
Hlf	ENSMUSG00000003949	Col4a1	ENSMUSG00000031502	4.24071	0.956229	4.05509	n & c
Hlf	ENSMUSG00000003949	Per2	ENSMUSG00000055866	8.5113	1	8.5113	n & c
Hlf	ENSMUSG00000003949	Serpine1	ENSMUSG00000037411	3.7427	0.959596	3.59148	n & c
Hlf	ENSMUSG00000003949	Gstt2	ENSMUSG00000033318	4.18518	0.989899	4.1429	n & c
Hlf	ENSMUSG00000003949	Arntl	ENSMUSG00000055116	8.05057	1	8.05057	n & c
Hlf	ENSMUSG00000003949	Tef	ENSMUSG00000022389	10.1062	1	10.1062	n & c
Hlf	ENSMUSG00000003949	Rev1	ENSMUSG00000026082	5.00085	0.989899	4.95033	n & c
Hlf	ENSMUSG00000003949	Slc6a6	ENSMUSG00000030096	4.25601	0.946128	4.02673	n & c
Hlf	ENSMUSG00000003949	Smpdl3b	ENSMUSG00000028885	3.50874	0.767677	2.69357	n & c
Hlf	ENSMUSG00000003949	Stip1	ENSMUSG00000024966	3.42984	0.882155	3.02565	n & c
Hlf	ENSMUSG00000003949	Mthfr	ENSMUSG00000029009	4.13142	0.969697	4.00623	n & c
Hlf	ENSMUSG00000003949	Elovl5	ENSMUSG00000032349	3.79191	0.845118	3.20461	n & c
Hlf	ENSMUSG00000003949	Rbm3	ENSMUSG00000031167	3.24877	0.875421	2.84404	n & c
Hlf	ENSMUSG00000003949	Per3	ENSMUSG00000028957	8.52543	1	8.52543	n & c
Hlf	ENSMUSG00000003949	Npas2	ENSMUSG00000026077	7.21349	1	7.21349	n & c
Hlf	ENSMUSG00000003949	Slc7a2	ENSMUSG00000031596	4.51939	0.973064	4.39765	n & c
Hlf	ENSMUSG00000003949	Serpinh1	ENSMUSG00000070436	3.78534	0.942761	3.56867	n & c
Hlf	ENSMUSG00000003949	Coq10b	ENSMUSG00000025981	5.09553	1	5.09553	n & c
Hlf	ENSMUSG00000003949	Cars2	ENSMUSG00000056228	4.60091	0.983165	4.52346	n & c
Hlf	ENSMUSG00000003949	Nfil3	ENSMUSG00000056749	5.62675	1	5.62675	n & c
Hlf	ENSMUSG00000003949	Col4a2	ENSMUSG00000031503	3.80659	0.848485	3.22984	n & c
Hlf	ENSMUSG00000003949	Igf2bp2	ENSMUSG00000033581	3.85173	0.905724	3.4886	n & c
Hlf	ENSMUSG00000003949	Wee1	ENSMUSG00000031016	5.81783	1	5.81783	n & c
Hlf	ENSMUSG00000003949	Clock	ENSMUSG00000029238	5.31023	0.989899	5.25659	n & c
Hlf	ENSMUSG00000003949	Ankrd12	ENSMUSG00000034647	6.55848	1	6.55848	n & c
Hlf	ENSMUSG00000003949	Pik3ip1	ENSMUSG00000034614	4.51175	0.996633	4.49656	n & c
Hlf	ENSMUSG00000003949	Eef2k	ENSMUSG00000035064	3.2844	0.868687	2.85312	n & c
Hlf	ENSMUSG00000003949	Cipc	ENSMUSG00000034157	6.25235	0.996633	6.2313	n & c
Hlf	ENSMUSG00000003949	Vcam1	ENSMUSG00000027962	3.87798	0.86532	3.35569	n & c
Hlf	ENSMUSG00000003949	Col15a1	ENSMUSG00000028339	3.26073	0.787879	2.56906	n & c
Hlf	ENSMUSG00000003949	Pja1	ENSMUSG00000034403	3.26293	0.782828	2.55431	n & c
Hlf	ENSMUSG00000003949	Ino80	ENSMUSG00000034154	3.47711	0.794613	2.76296	n & c
Hlf	ENSMUSG00000003949	Acer2	ENSMUSG00000038007	3.76986	0.949495	3.57946	n & c
Hlf	ENSMUSG00000003949	Rsad1	ENSMUSG00000039096	5.73124	1	5.73124	n & c
Hlf	ENSMUSG00000003949	Fam76a	ENSMUSG00000028878	7.78716	1	7.78716	n & c
Hlf	ENSMUSG00000003949	Tns2	ENSMUSG00000037003	4.48011	1	4.48011	n & c
Hlf	ENSMUSG00000003949	Dbp	ENSMUSG00000059824	7.49581	1	7.49581	n & c
Hlf	ENSMUSG00000003949	Klf9	ENSMUSG00000033863	4.52847	0.983165	4.45223	n & c
Hlf	ENSMUSG00000003949	Dtx4	ENSMUSG00000039982	3.98346	0.993266	3.95664	n & c
Hlf	ENSMUSG00000003949	Fkbp4	ENSMUSG00000030357	3.18518	0.828283	2.63823	n & c
Hlf	ENSMUSG00000003949	Ccbe1	ENSMUSG00000046318	5.88575	1	5.88575	n & c
Hlf	ENSMUSG00000003949	Ephx1	ENSMUSG00000038776	4.01677	0.952862	3.82743	n & c
Hlf	ENSMUSG00000003949	Leo1	ENSMUSG00000042487	7.41215	1	7.41215	n & c
Hlf	ENSMUSG00000003949	Alpk1	ENSMUSG00000028028	3.36531	0.851852	2.86674	n & c
Hlf	ENSMUSG00000003949	Maco1	ENSMUSG00000028826	5.97203	1	5.97203	n & c
Hlf	ENSMUSG00000003949	Bhlhe40	ENSMUSG00000030103	5.07073	1	5.07073	n & c
Hlf	ENSMUSG00000003949	Rbm3-ps	ENSMUSG00000099875	2.97333	0.767677	2.28255	n & c
Hlf	ENSMUSG00000003949	Fmo2	ENSMUSG00000040170	3.29724	0.828283	2.73105	n & c
Hlf	ENSMUSG00000003949	Bhlhe41	ENSMUSG00000030256	7.00824	1	7.00824	n & c
Hlf	ENSMUSG00000003949	Cry2	ENSMUSG00000068742	8.1923	1	8.1923	n & c
Angptl2	ENSMUSG00000004105	Vcam1	ENSMUSG00000027962	3.47502	0.828283	2.8783	n & c
Angptl2	ENSMUSG00000004105	Myo1c	ENSMUSG00000017774	4.08465	0.949495	3.87836	n & c
Angptl2	ENSMUSG00000004105	Cyth1	ENSMUSG00000017132	3.24695	0.824916	2.67846	n & c
Angptl2	ENSMUSG00000004105	Nr1d1	ENSMUSG00000020889	3.73351	0.936027	3.49466	n & c
Angptl2	ENSMUSG00000004105	Tspan4	ENSMUSG00000025511	5.9058	1	5.9058	n & c
Angptl2	ENSMUSG00000004105	Sdc3	ENSMUSG00000025743	3.46041	0.875421	3.02932	n & c
Angptl2	ENSMUSG00000004105	Sorbs3	ENSMUSG00000022091	3.29169	0.851852	2.80404	n & c
Angptl2	ENSMUSG00000004105	Adcyap1r1	ENSMUSG00000029778	3.24335	0.781145	2.53353	n & c
Angptl2	ENSMUSG00000004105	Bhlhe40	ENSMUSG00000030103	3.42196	0.841751	2.88044	n & c
Angptl2	ENSMUSG00000004105	Hlf	ENSMUSG00000003949	3.34225	0.872054	2.91462	n & c
Angptl2	ENSMUSG00000004105	Tef	ENSMUSG00000022389	4.1221	0.996633	4.10822	n & c
Angptl2	ENSMUSG00000004105	Klf15	ENSMUSG00000030087	3.72357	0.925926	3.44775	n & c
Angptl2	ENSMUSG00000004105	Lgmn	ENSMUSG00000021190	4.69651	0.946128	4.4435	n & c
Angptl2	ENSMUSG00000004105	Arntl	ENSMUSG00000055116	3.62334	0.949495	3.44035	n & c
Angptl2	ENSMUSG00000004105	Galnt15	ENSMUSG00000021903	3.32586	0.824916	2.74355	n & c
Angptl2	ENSMUSG00000004105	Pmp22	ENSMUSG00000018217	3.39975	0.79798	2.71293	n & c
Angptl2	ENSMUSG00000004105	Podn	ENSMUSG00000028600	5.85178	0.996633	5.83208	n & c
Angptl2	ENSMUSG00000004105	Slc44a2	ENSMUSG00000057193	5.31074	0.973064	5.16769	n & c
Angptl2	ENSMUSG00000004105	Slc41a1	ENSMUSG00000013275	4.46039	0.962963	4.29519	n & c
Angptl2	ENSMUSG00000004105	Vwf	ENSMUSG00000001930	3.36886	0.801347	2.69962	n & c
Angptl2	ENSMUSG00000004105	Bhlhe41	ENSMUSG00000030256	4.5003	0.996633	4.48515	n & c
Angptl2	ENSMUSG00000004105	Dbp	ENSMUSG00000059824	4.42285	1	4.42285	n & c
Angptl2	ENSMUSG00000004105	Ncstn	ENSMUSG00000003458	5.78857	0.993266	5.74959	n & c
Angptl2	ENSMUSG00000004105	Usp2	ENSMUSG00000032010	3.943	0.996633	3.92973	n & c
Angptl2	ENSMUSG00000004105	Acer2	ENSMUSG00000038007	3.05615	0.747475	2.28439	n & c
Angptl2	ENSMUSG00000004105	Cry2	ENSMUSG00000068742	3.37743	0.902357	3.04765	n & c
Angptl2	ENSMUSG00000004105	Rcsd1	ENSMUSG00000040723	3.875	0.878788	3.4053	n & c
Angptl2	ENSMUSG00000004105	Lpin3	ENSMUSG00000027412	3.16739	0.737374	2.33555	n & c
Angptl2	ENSMUSG00000004105	Tns2	ENSMUSG00000037003	6.73685	1	6.73685	n & c
Angptl2	ENSMUSG00000004105	Rsad1	ENSMUSG00000039096	5.59861	0.996633	5.57976	n & c
Angptl2	ENSMUSG00000004105	Ccbe1	ENSMUSG00000046318	4.00742	0.973064	3.89947	n & c
Angptl2	ENSMUSG00000004105	Fam76a	ENSMUSG00000028878	4.42297	0.993266	4.39319	n & c
Angptl2	ENSMUSG00000004105	Ephx1	ENSMUSG00000038776	3.85237	0.929293	3.57998	n & c
Angptl2	ENSMUSG00000004105	Sh2b3	ENSMUSG00000042594	4.49689	0.969697	4.36062	n & c
Angptl2	ENSMUSG00000004105	Rasip1	ENSMUSG00000044562	5.08024	0.979798	4.97761	n & c
Angptl2	ENSMUSG00000004105	Eef2k	ENSMUSG00000035064	5.56305	1	5.56305	n & c
Angptl2	ENSMUSG00000004105	Per3	ENSMUSG00000028957	3.01866	0.760943	2.29703	n & c
Angptl2	ENSMUSG00000004105	Gns	ENSMUSG00000034707	3.03396	0.747475	2.26781	n & c
Angptl2	ENSMUSG00000004105	Timp3	ENSMUSG00000020044	3.59414	0.89899	3.2311	n & c
Angptl2	ENSMUSG00000004105	Leo1	ENSMUSG00000042487	2.89453	0.717172	2.07587	n & c
Angptl2	ENSMUSG00000004105	Pik3ip1	ENSMUSG00000034614	3.12731	0.808081	2.52712	n & c
Angptl2	ENSMUSG00000004105	Pim3	ENSMUSG00000035828	3.48469	0.86532	3.01537	n & c
Angptl2	ENSMUSG00000004105	Serpine1	ENSMUSG00000037411	4.82125	0.993266	4.78878	n & c
Angptl2	ENSMUSG00000004105	Clock	ENSMUSG00000029238	3.0739	0.767677	2.35976	n & c
Angptl2	ENSMUSG00000004105	Cygb	ENSMUSG00000020810	7.49061	1	7.49061	n & c
Dnajb11	ENSMUSG00000004460	Desi1	ENSMUSG00000022472	3.3317	0.767677	2.55767	n & c
Dnajb11	ENSMUSG00000004460	Ahsa1	ENSMUSG00000021037	7.61867	1	7.61867	n & c
Dnajb11	ENSMUSG00000004460	Armcx3	ENSMUSG00000049047	3.2138	0.747475	2.40223	n & c
Dnajb11	ENSMUSG00000004460	Ganab	ENSMUSG00000071650	4.43018	0.979798	4.34069	n & c
Dnajb11	ENSMUSG00000004460	Hsp90b1	ENSMUSG00000020048	7.40495	1	7.40495	n & c
Dnajb11	ENSMUSG00000004460	Hyou1	ENSMUSG00000032115	7.14217	1	7.14217	n & c
Dnajb11	ENSMUSG00000004460	Stip1	ENSMUSG00000024966	3.99875	0.989899	3.95836	n & c
Dnajb11	ENSMUSG00000004460	Optn	ENSMUSG00000026672	3.33686	0.79798	2.66275	n & c
Dnajb11	ENSMUSG00000004460	Erp29	ENSMUSG00000029616	4.99063	0.973064	4.8562	n & c
Dnajb11	ENSMUSG00000004460	Eif4b	ENSMUSG00000058655	3.59668	0.801347	2.88219	n & c
Dnajb11	ENSMUSG00000004460	Mgmt	ENSMUSG00000054612	3.34063	0.794613	2.65451	n & c
Dnajb11	ENSMUSG00000004460	Smyd3	ENSMUSG00000055067	3.50608	0.781145	2.73875	n & c
Dnajb11	ENSMUSG00000004460	Pm20d1	ENSMUSG00000042251	4.64537	0.946128	4.39511	n & c
Dnajb11	ENSMUSG00000004460	Scaper	ENSMUSG00000034007	3.29868	0.777778	2.56564	n & c
Dnajb11	ENSMUSG00000004460	Hspa5	ENSMUSG00000026864	8.5708	1	8.5708	n & c
Dnajb11	ENSMUSG00000004460	Magt1	ENSMUSG00000031232	3.64749	0.861953	3.14396	n & c
Dnajb11	ENSMUSG00000004460	Ostc	ENSMUSG00000041084	9.27594	1	9.27594	n & c
Dnajb11	ENSMUSG00000004460	Ahsa2	ENSMUSG00000020288	4.01496	0.976431	3.92033	n & c
Dnajb11	ENSMUSG00000004460	Prune2	ENSMUSG00000039126	3.31501	0.767677	2.54486	n & c
Dnajb11	ENSMUSG00000004460	Ptgfrn	ENSMUSG00000027864	3.38627	0.757576	2.56535	n & c
Dnajb11	ENSMUSG00000004460	Dpp9	ENSMUSG00000001229	3.64201	0.892256	3.24961	n & c
Dnajb11	ENSMUSG00000004460	Pdia3	ENSMUSG00000027248	9.19279	1	9.19279	n & c
Dnajb11	ENSMUSG00000004460	Wwox	ENSMUSG00000004637	3.38095	0.757576	2.56132	n & c
Dnajb11	ENSMUSG00000004460	Slc2a9	ENSMUSG00000005107	3.44206	0.828283	2.851	n & c
Dnajb11	ENSMUSG00000004460	Erp44	ENSMUSG00000028343	5.18705	1	5.18705	n & c
Dnajb11	ENSMUSG00000004460	Calr	ENSMUSG00000003814	10.1036	1	10.1036	n & c
Dnajb11	ENSMUSG00000004460	Ssr2	ENSMUSG00000041355	6.27515	1	6.27515	n & c
Dnajb11	ENSMUSG00000004460	Hnrnpc	ENSMUSG00000060373	5.44484	1	5.44484	n & c
Dnajb11	ENSMUSG00000004460	Pink1	ENSMUSG00000028756	3.48089	0.771044	2.68392	n & c
Dnajb11	ENSMUSG00000004460	Pdia6	ENSMUSG00000020571	9.5486	1	9.5486	n & c
Cd33	ENSMUSG00000004609	Parp4	ENSMUSG00000054509	3.23456	0.79798	2.58111	n & c
Cd33	ENSMUSG00000004609	Trim30a	ENSMUSG00000030921	3.10024	0.737374	2.28604	n & c
Cd33	ENSMUSG00000004609	Adgrg2	ENSMUSG00000031298	3.29248	0.808081	2.66059	n & c
Cd33	ENSMUSG00000004609	Itgam	ENSMUSG00000030786	3.27928	0.80303	2.63336	n & c
Cd33	ENSMUSG00000004609	Pik3ap1	ENSMUSG00000025017	3.49008	0.868687	3.03178	n & c
Cd33	ENSMUSG00000004609	Mpeg1	ENSMUSG00000046805	3.29649	0.794613	2.61943	n & c
Cd33	ENSMUSG00000004609	Naip2	ENSMUSG00000078945	3.38757	0.875421	2.96555	n & c
Cd33	ENSMUSG00000004609	Cpeb1	ENSMUSG00000025586	3.34889	0.777778	2.60469	n & c
Cd33	ENSMUSG00000004609	Cd163	ENSMUSG00000008845	3.55624	0.878788	3.12518	n & c
Cd33	ENSMUSG00000004609	Abca8a	ENSMUSG00000041828	3.6715	0.888889	3.26356	n & c
Cd33	ENSMUSG00000004609	P2rx7	ENSMUSG00000029468	3.51015	0.895623	3.14377	n & c
Cd33	ENSMUSG00000004609	Birc3	ENSMUSG00000032000	3.75633	0.925926	3.47809	n & c
Cd33	ENSMUSG00000004609	C4b	ENSMUSG00000073418	3.06016	0.767677	2.34922	n & c
Cd33	ENSMUSG00000004609	Igsf6	ENSMUSG00000035004	3.74244	0.909091	3.40222	n & c
Cd33	ENSMUSG00000004609	Myo1f	ENSMUSG00000024300	3.65682	0.868687	3.17663	n & c
Cd33	ENSMUSG00000004609	Tlr7	ENSMUSG00000044583	6.29373	1	6.29373	n & c
Cd33	ENSMUSG00000004609	Lair1	ENSMUSG00000055541	3.61862	0.909091	3.28966	n & c
Cd33	ENSMUSG00000004609	Pirb	ENSMUSG00000058818	3.44836	0.855219	2.9491	n & c
Cd33	ENSMUSG00000004609	Osmr	ENSMUSG00000022146	3.0765	0.777778	2.39283	n & c
Cd33	ENSMUSG00000004609	Hpgds	ENSMUSG00000029919	6.26468	1	6.26468	n & c
Cd33	ENSMUSG00000004609	Cd68	ENSMUSG00000018774	3.61486	0.93266	3.37143	n & c
Cd33	ENSMUSG00000004609	C3ar1	ENSMUSG00000040552	5.68907	1	5.68907	n & c
Cd33	ENSMUSG00000004609	Plek	ENSMUSG00000020120	5.06488	1	5.06488	n & c
Cd33	ENSMUSG00000004609	Cd84	ENSMUSG00000038147	3.78947	0.915825	3.47049	n & c
Cd33	ENSMUSG00000004609	Nckap1l	ENSMUSG00000022488	4.6266	0.996633	4.61102	n & c
Cd33	ENSMUSG00000004609	Ptprc	ENSMUSG00000026395	3.80711	0.969697	3.69174	n & c
Cd33	ENSMUSG00000004609	Wipf1	ENSMUSG00000075284	5.0303	1	5.0303	n & c
Cd33	ENSMUSG00000004609	Gpr137b	ENSMUSG00000021306	3.18452	0.772727	2.46076	n & c
Cd33	ENSMUSG00000004609	Cybb	ENSMUSG00000015340	4.81712	0.989899	4.76846	n & c
Cd33	ENSMUSG00000004609	Inpp5d	ENSMUSG00000026288	3.12295	0.757576	2.36587	n & c
Cd33	ENSMUSG00000004609	Pros1	ENSMUSG00000022912	4.05179	0.973064	3.94265	n & c
Cd33	ENSMUSG00000004609	Fyb	ENSMUSG00000022148	4.67758	0.996633	4.66183	n & c
Wwox	ENSMUSG00000004637	mt-Tw	ENSMUSG00000064346	3.19272	0.757576	2.41873	n & c
Wwox	ENSMUSG00000004637	Enpp5	ENSMUSG00000023960	3.32496	0.757576	2.51891	n & c
Wwox	ENSMUSG00000004637	Cyp2d22	ENSMUSG00000061740	3.21417	0.777778	2.49991	n & c
Slc2a9	ENSMUSG00000005107	Hyou1	ENSMUSG00000032115	3.54966	0.93266	3.31062	n
Slc2a9	ENSMUSG00000005107	Calr	ENSMUSG00000003814	3.36261	0.848485	2.85312	n
Slc2a9	ENSMUSG00000005107	Tbc1d22a	ENSMUSG00000051864	4.94495	0.959596	4.74515	n
Slc2a9	ENSMUSG00000005107	Nfil3	ENSMUSG00000056749	3.10672	0.79798	2.4791	n
Slc2a9	ENSMUSG00000005107	Homer1	ENSMUSG00000007617	3.38549	0.757576	2.56477	n
Slc2a9	ENSMUSG00000005107	Dbp	ENSMUSG00000059824	3.03281	0.808081	2.45075	n
Slc2a9	ENSMUSG00000005107	Serhl	ENSMUSG00000058586	5.00978	0.979798	4.90858	n
Slc2a9	ENSMUSG00000005107	P2rx7	ENSMUSG00000029468	3.33005	0.737374	2.45549	n
Slc2a9	ENSMUSG00000005107	Rpl3	ENSMUSG00000060036	3.42386	0.752525	2.57654	n
Slc2a9	ENSMUSG00000005107	Tk2	ENSMUSG00000035824	3.78177	0.909091	3.43797	n
Slc2a9	ENSMUSG00000005107	Hoga1	ENSMUSG00000025176	5.04814	0.986532	4.98015	n
Slc2a9	ENSMUSG00000005107	Ccdc122	ENSMUSG00000034795	3.28153	0.811448	2.66279	n
Slc2a9	ENSMUSG00000005107	Tmem8	ENSMUSG00000024180	3.70232	0.838384	3.10397	n
Slc2a9	ENSMUSG00000005107	Hspa5	ENSMUSG00000026864	4.29151	0.976431	4.19036	n
Slc2a9	ENSMUSG00000005107	Vps11	ENSMUSG00000032127	3.57424	0.858586	3.06879	n
Slc2a9	ENSMUSG00000005107	Plscr2	ENSMUSG00000032372	4.90782	0.959596	4.70952	n
Slc2a9	ENSMUSG00000005107	Slc6a6	ENSMUSG00000030096	3.96214	0.93266	3.69533	n
Slc2a9	ENSMUSG00000005107	Pm20d1	ENSMUSG00000042251	3.48163	0.804714	2.80172	n
Slc2a9	ENSMUSG00000005107	Alkbh3	ENSMUSG00000040174	3.61457	0.872054	3.1521	n
Nid1	ENSMUSG00000005397	Igf1	ENSMUSG00000020053	4.16779	0.942761	3.92923	n & c
Nid1	ENSMUSG00000005397	Fat4	ENSMUSG00000046743	4.48323	0.989899	4.43795	n & c
Nid1	ENSMUSG00000005397	Dnmt3a	ENSMUSG00000020661	4.25894	0.959596	4.08686	n & c
Nid1	ENSMUSG00000005397	Slfn5	ENSMUSG00000054404	3.18655	0.772727	2.46233	n & c
Nid1	ENSMUSG00000005397	Dpysl3	ENSMUSG00000024501	6.29312	0.996633	6.27193	n & c
Nid1	ENSMUSG00000005397	Fstl1	ENSMUSG00000022816	4.68519	0.996633	4.66941	n & c
Nid1	ENSMUSG00000005397	Col3a1	ENSMUSG00000026043	5.89836	1	5.89836	n & c
Nid1	ENSMUSG00000005397	Col5a2	ENSMUSG00000026042	5.25758	1	5.25758	n & c
Nid1	ENSMUSG00000005397	Ecm2	ENSMUSG00000043631	4.23487	0.976431	4.13505	n & c
Nid1	ENSMUSG00000005397	Igsf3	ENSMUSG00000042035	3.27974	0.818182	2.68342	n & c
Nid1	ENSMUSG00000005397	Lama4	ENSMUSG00000019846	8.36394	1	8.36394	n & c
Nid1	ENSMUSG00000005397	Gnb4	ENSMUSG00000027669	4.08794	0.962963	3.93653	n & c
Nid1	ENSMUSG00000005397	Armcx4	ENSMUSG00000049804	4.26584	0.959596	4.09349	n & c
Nid1	ENSMUSG00000005397	Ccdc80	ENSMUSG00000022665	5.27183	0.993266	5.23632	n & c
Nid1	ENSMUSG00000005397	Col4a5	ENSMUSG00000031274	3.35705	0.86532	2.90493	n & c
Nid1	ENSMUSG00000005397	Fyn	ENSMUSG00000019843	4.31977	0.925926	3.99979	n & c
Nid1	ENSMUSG00000005397	Col6a3	ENSMUSG00000048126	4.00188	0.93266	3.73239	n & c
Nid1	ENSMUSG00000005397	Pxdn	ENSMUSG00000020674	6.00448	1	6.00448	n & c
Nid1	ENSMUSG00000005397	Adamts10	ENSMUSG00000024299	3.42872	0.772727	2.64947	n & c
Nid1	ENSMUSG00000005397	Rnf122	ENSMUSG00000039328	3.3065	0.782828	2.58842	n & c
Nid1	ENSMUSG00000005397	Babam2	ENSMUSG00000052139	3.49457	0.767677	2.6827	n & c
Nid1	ENSMUSG00000005397	Sparc	ENSMUSG00000018593	3.41131	0.912458	3.11268	n & c
Nid1	ENSMUSG00000005397	Gpx7	ENSMUSG00000028597	3.72838	0.781145	2.91241	n & c
Nid1	ENSMUSG00000005397	Map4k4	ENSMUSG00000026074	4.83415	0.983165	4.75277	n & c
Nid1	ENSMUSG00000005397	Vps36	ENSMUSG00000031479	4.69889	0.895623	4.20843	n & c
Nid1	ENSMUSG00000005397	Col4a1	ENSMUSG00000031502	6.07883	1	6.07883	n & c
Nid1	ENSMUSG00000005397	Elk1	ENSMUSG00000009406	3.64768	0.83165	3.03359	n & c
Nid1	ENSMUSG00000005397	Ptgfrn	ENSMUSG00000027864	3.03603	0.747475	2.26936	n & c
Nid1	ENSMUSG00000005397	Col1a2	ENSMUSG00000029661	3.53782	0.946128	3.34723	n & c
Nid1	ENSMUSG00000005397	Ubtd2	ENSMUSG00000044949	4.61913	0.939394	4.33918	n & c
Nid1	ENSMUSG00000005397	Cd93	ENSMUSG00000027435	7.1493	1	7.1493	n & c
Nid1	ENSMUSG00000005397	Adam19	ENSMUSG00000011256	5.11749	0.996633	5.10026	n & c
Nid1	ENSMUSG00000005397	Loxl2	ENSMUSG00000034205	3.99493	0.942761	3.76626	n & c
Nid1	ENSMUSG00000005397	Mki67	ENSMUSG00000031004	3.60648	0.787879	2.84147	n & c
Nid1	ENSMUSG00000005397	Hsf4	ENSMUSG00000033249	4.93067	0.949495	4.68165	n & c
Nid1	ENSMUSG00000005397	Fbn1	ENSMUSG00000027204	7.43334	1	7.43334	n & c
Nid1	ENSMUSG00000005397	Fermt2	ENSMUSG00000037712	3.45504	0.814815	2.81522	n & c
Nid1	ENSMUSG00000005397	Col1a1	ENSMUSG00000001506	3.953	0.96633	3.8199	n & c
Nid1	ENSMUSG00000005397	Col5a1	ENSMUSG00000026837	4.25929	0.989899	4.21626	n & c
Nid1	ENSMUSG00000005397	Serpinh1	ENSMUSG00000070436	4.48866	0.959596	4.3073	n & c
Nid1	ENSMUSG00000005397	Lamb1	ENSMUSG00000002900	9.77477	1	9.77477	n & c
Nid1	ENSMUSG00000005397	Mmp2	ENSMUSG00000031740	3.44463	0.838384	2.88792	n & c
Nid1	ENSMUSG00000005397	Col4a2	ENSMUSG00000031503	3.65141	0.93266	3.40553	n & c
Nid1	ENSMUSG00000005397	Creg1	ENSMUSG00000040713	3.98616	0.851852	3.39561	n & c
Nid1	ENSMUSG00000005397	Adamts2	ENSMUSG00000036545	5.49684	1	5.49684	n & c
Nid1	ENSMUSG00000005397	Gng12	ENSMUSG00000036402	3.1928	0.767677	2.45104	n & c
Nid1	ENSMUSG00000005397	Dchs1	ENSMUSG00000036862	4.17344	0.973064	4.06102	n & c
Nid1	ENSMUSG00000005397	Col15a1	ENSMUSG00000028339	2.9446	0.737374	2.17127	n & c
Nid1	ENSMUSG00000005397	Bace1	ENSMUSG00000032086	3.73565	0.909091	3.39605	n & c
Nid1	ENSMUSG00000005397	Tet3	ENSMUSG00000034832	3.43952	0.818182	2.81415	n & c
Nid1	ENSMUSG00000005397	Lamc1	ENSMUSG00000026478	8.78432	1	8.78432	n & c
Nid1	ENSMUSG00000005397	Ccnd2	ENSMUSG00000000184	3.63268	0.882155	3.20458	n & c
Nid1	ENSMUSG00000005397	AC149090.1	ENSMUSG00000095041	3.32706	0.772727	2.57091	n & c
Nid1	ENSMUSG00000005397	Tek	ENSMUSG00000006386	5.42829	1	5.42829	n & c
Nid1	ENSMUSG00000005397	Pcdh18	ENSMUSG00000037892	4.44448	0.959596	4.26491	n & c
Nid1	ENSMUSG00000005397	Angptl4	ENSMUSG00000002289	3.8007	0.794613	3.02009	n & c
Mprip	ENSMUSG00000005417	Irs1	ENSMUSG00000055980	3.123	0.777778	2.429	c
Mprip	ENSMUSG00000005417	Adam19	ENSMUSG00000011256	3.05477	0.737374	2.2525	c
Mprip	ENSMUSG00000005417	Msl1	ENSMUSG00000052915	5.92383	0.996633	5.90388	c
Mprip	ENSMUSG00000005417	Robo4	ENSMUSG00000032125	3.73327	0.868687	3.24304	c
Mprip	ENSMUSG00000005417	Arap3	ENSMUSG00000024451	3.51993	0.851852	2.99846	c
Mprip	ENSMUSG00000005417	Dapk1	ENSMUSG00000021559	2.98254	0.737374	2.19924	c
Mprip	ENSMUSG00000005417	Tek	ENSMUSG00000006386	4.48176	0.976431	4.37613	c
Mprip	ENSMUSG00000005417	Adgra3	ENSMUSG00000029090	5.89784	1	5.89784	c
Mprip	ENSMUSG00000005417	Erc1	ENSMUSG00000030172	3.20129	0.777778	2.48989	c
Mprip	ENSMUSG00000005417	Fat4	ENSMUSG00000046743	3.25863	0.757576	2.46866	c
Mprip	ENSMUSG00000005417	Kpna6	ENSMUSG00000003731	3.26131	0.828283	2.70129	c
Mprip	ENSMUSG00000005417	Foxj2	ENSMUSG00000003154	4.86863	1	4.86863	c
Mprip	ENSMUSG00000005417	Map4k4	ENSMUSG00000026074	6.6789	1	6.6789	c
Mprip	ENSMUSG00000005417	Stox2	ENSMUSG00000038143	5.01161	0.979798	4.91036	c
Mprip	ENSMUSG00000005417	Arhgef7	ENSMUSG00000031511	6.52173	0.996633	6.49977	c
Mprip	ENSMUSG00000005417	Dpysl3	ENSMUSG00000024501	2.87849	0.747475	2.1516	c
Mprip	ENSMUSG00000005417	St5	ENSMUSG00000031024	3.68726	0.952862	3.51345	c
Mprip	ENSMUSG00000005417	Igsf3	ENSMUSG00000042035	3.00882	0.747475	2.24902	c
Mprip	ENSMUSG00000005417	Zbtb40	ENSMUSG00000060862	3.16233	0.787879	2.49154	c
Mprip	ENSMUSG00000005417	Dtx4	ENSMUSG00000039982	4.4682	0.962963	4.30271	c
Mprip	ENSMUSG00000005417	Fgd1	ENSMUSG00000025265	3.37577	0.821549	2.77336	c
Mprip	ENSMUSG00000005417	Bace1	ENSMUSG00000032086	4.59312	0.989899	4.54672	c
Mprip	ENSMUSG00000005417	Igf2bp2	ENSMUSG00000033581	3.12372	0.747475	2.3349	c
Mprip	ENSMUSG00000005417	Gng12	ENSMUSG00000036402	3.80818	0.835017	3.1799	c
Mprip	ENSMUSG00000005417	Zhx3	ENSMUSG00000035877	3.70745	0.878788	3.25806	c
Mprip	ENSMUSG00000005417	Ehmt1	ENSMUSG00000036893	3.47339	0.882155	3.06407	c
Mprip	ENSMUSG00000005417	Tcaf1	ENSMUSG00000036667	3.96799	0.93266	3.70079	c
Pafah1b3	ENSMUSG00000005447	Pir	ENSMUSG00000031379	3.47444	0.835017	2.90122	n & c
Pafah1b3	ENSMUSG00000005447	Htatip2	ENSMUSG00000039745	3.22159	0.747475	2.40806	n & c
Ampd3	ENSMUSG00000005686	Parp4	ENSMUSG00000054509	3.86383	0.818182	3.16132	n
Ampd3	ENSMUSG00000005686	Cipc	ENSMUSG00000034157	3.65631	0.777778	2.8438	n
Ampd3	ENSMUSG00000005686	Card6	ENSMUSG00000041849	4.30996	0.851852	3.67144	n
Ampd3	ENSMUSG00000005686	6530402F18Rik	ENSMUSG00000079499	4.02986	0.872054	3.51425	n
Ampd3	ENSMUSG00000005686	Slc6a6	ENSMUSG00000030096	3.38048	0.760943	2.57235	n
Ampd3	ENSMUSG00000005686	Tnfrsf23	ENSMUSG00000037613	5.11839	0.939394	4.80818	n
Kctd20	ENSMUSG00000005936	Kctd3	ENSMUSG00000026608	3.14411	0.747475	2.35014	n & c
Kctd20	ENSMUSG00000005936	Tet3	ENSMUSG00000034832	3.27022	0.767677	2.51047	n & c
Kctd20	ENSMUSG00000005936	Ube2h	ENSMUSG00000039159	3.54668	0.828283	2.93766	n & c
Kctd20	ENSMUSG00000005936	Zfp282	ENSMUSG00000025821	3.41354	0.787879	2.68945	n & c
Kctd20	ENSMUSG00000005936	Arhgef7	ENSMUSG00000031511	3.89427	0.905724	3.52713	n & c
Kctd20	ENSMUSG00000005936	Klf13	ENSMUSG00000052040	3.40506	0.76431	2.60252	n & c
Kctd20	ENSMUSG00000005936	Camkk2	ENSMUSG00000029471	3.42423	0.804714	2.75553	n & c
Kctd20	ENSMUSG00000005936	Cd93	ENSMUSG00000027435	3.41533	0.828283	2.82886	n & c
Kctd20	ENSMUSG00000005936	Cbx6	ENSMUSG00000089715	4.06235	0.942761	3.82982	n & c
Kctd20	ENSMUSG00000005936	Fbxl18	ENSMUSG00000066640	3.71414	0.885522	3.28895	n & c
Kctd20	ENSMUSG00000005936	Fermt2	ENSMUSG00000037712	3.62236	0.801347	2.90277	n & c
Kctd20	ENSMUSG00000005936	Polg	ENSMUSG00000039176	4.62972	0.976431	4.5206	n & c
Kctd20	ENSMUSG00000005936	Atp8b2	ENSMUSG00000060671	4.26506	0.939394	4.00657	n & c
Kctd20	ENSMUSG00000005936	Irs1	ENSMUSG00000055980	3.72584	0.824916	3.0735	n & c
Kctd20	ENSMUSG00000005936	Tdg	ENSMUSG00000034674	3.47536	0.787879	2.73816	n & c
Kctd20	ENSMUSG00000005936	Tram2	ENSMUSG00000041779	4.18506	0.929293	3.88915	n & c
Kctd20	ENSMUSG00000005936	Msl1	ENSMUSG00000052915	3.35638	0.79798	2.67833	n & c
Kctd20	ENSMUSG00000005936	Gtpbp2	ENSMUSG00000023952	4.04262	0.922559	3.72955	n & c
Kctd20	ENSMUSG00000005936	Mpzl1	ENSMUSG00000026566	3.7247	0.895623	3.33593	n & c
Kctd20	ENSMUSG00000005936	Atxn7l3b	ENSMUSG00000074748	5.89925	0.993266	5.85952	n & c
Inpp5k	ENSMUSG00000006127	Hbp1	ENSMUSG00000002996	4.24791	0.96633	4.10489	n & c
Inpp5k	ENSMUSG00000006127	Abtb1	ENSMUSG00000030083	4.49627	0.993266	4.46599	n & c
Inpp5k	ENSMUSG00000006127	Leprot	ENSMUSG00000035212	3.48332	0.845118	2.94382	n & c
Inpp5k	ENSMUSG00000006127	Bfar	ENSMUSG00000022684	4.32779	0.89899	3.89064	n & c
Inpp5k	ENSMUSG00000006127	Tns2	ENSMUSG00000037003	3.54909	0.895623	3.17865	n & c
Inpp5k	ENSMUSG00000006127	Vps11	ENSMUSG00000032127	3.67233	0.909091	3.33848	n & c
Inpp5k	ENSMUSG00000006127	Cpt1a	ENSMUSG00000024900	4.46986	0.979798	4.37956	n & c
Inpp5k	ENSMUSG00000006127	Pik3ip1	ENSMUSG00000034614	5.2942	1	5.2942	n & c
Inpp5k	ENSMUSG00000006127	Cnppd1	ENSMUSG00000033159	5.86172	0.996633	5.84198	n & c
Inpp5k	ENSMUSG00000006127	Nfkbia	ENSMUSG00000021025	3.87739	0.919192	3.56407	n & c
Inpp5k	ENSMUSG00000006127	Galnt15	ENSMUSG00000021903	5.68065	0.986532	5.60414	n & c
Inpp5k	ENSMUSG00000006127	Fkbp4	ENSMUSG00000030357	4.22192	0.983165	4.15084	n & c
Inpp5k	ENSMUSG00000006127	Pdcd4	ENSMUSG00000024975	3.53805	0.902357	3.19259	n & c
Inpp5k	ENSMUSG00000006127	Homer1	ENSMUSG00000007617	3.18838	0.752525	2.39934	n & c
Inpp5k	ENSMUSG00000006127	Igbp1	ENSMUSG00000031221	3.32523	0.76431	2.54151	n & c
Inpp5k	ENSMUSG00000006127	Lmbr1l	ENSMUSG00000022999	4.30249	0.973064	4.1866	n & c
Inpp5k	ENSMUSG00000006127	Gspt1	ENSMUSG00000062203	4.29976	0.93266	4.01022	n & c
Inpp5k	ENSMUSG00000006127	Ncstn	ENSMUSG00000003458	5.19343	0.996633	5.17594	n & c
Inpp5k	ENSMUSG00000006127	Zkscan17	ENSMUSG00000020472	4.17545	0.959596	4.00674	n & c
Inpp5k	ENSMUSG00000006127	Sh2d3c	ENSMUSG00000059013	3.79411	0.882155	3.34699	n & c
Inpp5k	ENSMUSG00000006127	Rbm3	ENSMUSG00000031167	3.21347	0.841751	2.70494	n & c
Inpp5k	ENSMUSG00000006127	Txnip	ENSMUSG00000038393	4.10562	0.93266	3.82915	n & c
Inpp5k	ENSMUSG00000006127	Per3	ENSMUSG00000028957	3.53459	0.93266	3.29657	n & c
Inpp5k	ENSMUSG00000006127	Calcoco1	ENSMUSG00000023055	5.32917	0.996633	5.31123	n & c
Inpp5k	ENSMUSG00000006127	Stip1	ENSMUSG00000024966	3.78131	0.956229	3.6158	n & c
Inpp5k	ENSMUSG00000006127	Cry2	ENSMUSG00000068742	3.25182	0.828283	2.69343	n & c
Inpp5k	ENSMUSG00000006127	Eif4b	ENSMUSG00000058655	5.59459	0.993266	5.55691	n & c
Inpp5k	ENSMUSG00000006127	Gstt2	ENSMUSG00000033318	4.01217	0.983165	3.94463	n & c
Inpp5k	ENSMUSG00000006127	AU020206	ENSMUSG00000097415	3.89911	0.838384	3.26895	n & c
Inpp5k	ENSMUSG00000006127	Rsad1	ENSMUSG00000039096	3.9018	0.93266	3.63905	n & c
Inpp5k	ENSMUSG00000006127	Rpl3	ENSMUSG00000060036	3.48805	0.845118	2.94781	n & c
Inpp5k	ENSMUSG00000006127	Tcp11l2	ENSMUSG00000020034	3.44995	0.851852	2.93885	n & c
Inpp5k	ENSMUSG00000006127	Nop53	ENSMUSG00000041560	3.86848	0.895623	3.4647	n & c
Inpp5k	ENSMUSG00000006127	Cirbp	ENSMUSG00000045193	4.96697	0.996633	4.95024	n & c
Inpp5k	ENSMUSG00000006127	Dhx29	ENSMUSG00000042426	3.26228	0.777778	2.53733	n & c
Inpp5k	ENSMUSG00000006127	Hsph1	ENSMUSG00000029657	3.1246	0.774411	2.41972	n & c
Inpp5k	ENSMUSG00000006127	Slc2a9	ENSMUSG00000005107	3.43401	0.835017	2.86746	n & c
Inpp5k	ENSMUSG00000006127	P2rx7	ENSMUSG00000029468	3.38345	0.784512	2.65436	n & c
Inpp5k	ENSMUSG00000006127	Slc44a2	ENSMUSG00000057193	3.84412	0.882155	3.39111	n & c
Inpp5k	ENSMUSG00000006127	Klf11	ENSMUSG00000020653	4.14352	0.922559	3.82264	n & c
Inpp5k	ENSMUSG00000006127	Bmf	ENSMUSG00000040093	4.05931	0.962963	3.90896	n & c
Inpp5k	ENSMUSG00000006127	Mylip	ENSMUSG00000038175	3.84494	0.86532	3.3271	n & c
Inpp5k	ENSMUSG00000006127	Xpa	ENSMUSG00000028329	4.13308	0.952862	3.93825	n & c
Inpp5k	ENSMUSG00000006127	Wdr45	ENSMUSG00000039382	4.13055	0.939394	3.88022	n & c
Inpp5k	ENSMUSG00000006127	A630001G21Rik	ENSMUSG00000052760	3.32364	0.767677	2.55148	n & c
Inpp5k	ENSMUSG00000006127	Aim2	ENSMUSG00000037860	3.88191	0.882155	3.42444	n & c
Pgrmc1	ENSMUSG00000006373	Nipsnap1	ENSMUSG00000034285	3.5996	0.821549	2.95724	c
Pgrmc1	ENSMUSG00000006373	Ephx1	ENSMUSG00000038776	4.7508	0.949495	4.51086	c
Pgrmc1	ENSMUSG00000006373	Vat1	ENSMUSG00000034993	3.78441	0.875421	3.31295	c
Pgrmc1	ENSMUSG00000006373	Plscr2	ENSMUSG00000032372	3.41214	0.772727	2.63665	c
Pgrmc1	ENSMUSG00000006373	Nfe2l2	ENSMUSG00000015839	3.49547	0.781145	2.73047	c
Pgrmc1	ENSMUSG00000006373	Mgst1	ENSMUSG00000008540	5.03715	0.983165	4.95235	c
Pgrmc1	ENSMUSG00000006373	Prnp	ENSMUSG00000079037	6.4785	0.989899	6.41306	c
Pgrmc1	ENSMUSG00000006373	Aldh1a1	ENSMUSG00000053279	7.10765	0.996633	7.08371	c
Pgrmc1	ENSMUSG00000006373	Elovl5	ENSMUSG00000032349	3.22698	0.747475	2.41209	c
Pgrmc1	ENSMUSG00000006373	Apoe	ENSMUSG00000002985	3.98408	0.855219	3.40726	c
Pgrmc1	ENSMUSG00000006373	Gstt1	ENSMUSG00000001663	3.15998	0.747475	2.36201	c
Pgrmc1	ENSMUSG00000006373	Mapk3	ENSMUSG00000063065	3.99898	0.882155	3.52772	c
Pgrmc1	ENSMUSG00000006373	Agmo	ENSMUSG00000050103	5.49255	1	5.49255	c
Pgrmc1	ENSMUSG00000006373	Msra	ENSMUSG00000054733	4.33986	0.818182	3.5508	c
Pgrmc1	ENSMUSG00000006373	Enpp5	ENSMUSG00000023960	5.23589	0.986532	5.16537	c
Pgrmc1	ENSMUSG00000006373	Acaa1b	ENSMUSG00000010651	4.65277	0.96633	4.49612	c
Pgrmc1	ENSMUSG00000006373	Sult1a1	ENSMUSG00000030711	4.14001	0.885522	3.66607	c
Pgrmc1	ENSMUSG00000006373	Hmgcs2	ENSMUSG00000027875	7.17484	1	7.17484	c
Pgrmc1	ENSMUSG00000006373	Cbr1	ENSMUSG00000051483	3.9527	0.895623	3.54012	c
Pgrmc1	ENSMUSG00000006373	Maoa	ENSMUSG00000025037	3.25224	0.777778	2.52952	c
Pgrmc1	ENSMUSG00000006373	Gabra3	ENSMUSG00000031343	3.46541	0.774411	2.68365	c
Tek	ENSMUSG00000006386	Cd93	ENSMUSG00000027435	6.2372	1	6.2372	n & c
Tek	ENSMUSG00000006386	Irs1	ENSMUSG00000055980	3.1739	0.747475	2.37241	n & c
Tek	ENSMUSG00000006386	Fat4	ENSMUSG00000046743	5.78719	1	5.78719	n & c
Tek	ENSMUSG00000006386	Ecm2	ENSMUSG00000043631	3.3188	0.818182	2.71538	n & c
Tek	ENSMUSG00000006386	Lama4	ENSMUSG00000019846	5.53691	1	5.53691	n & c
Tek	ENSMUSG00000006386	Bace1	ENSMUSG00000032086	4.05725	0.956229	3.87966	n & c
Tek	ENSMUSG00000006386	Klhl23	ENSMUSG00000042155	3.52325	0.848485	2.98942	n & c
Tek	ENSMUSG00000006386	Nid1	ENSMUSG00000005397	4.03659	0.96633	3.90068	n & c
Tek	ENSMUSG00000006386	Pxdn	ENSMUSG00000020674	4.99567	1	4.99567	n & c
Tek	ENSMUSG00000006386	Hsf4	ENSMUSG00000033249	3.23301	0.747475	2.41659	n & c
Tek	ENSMUSG00000006386	Tie1	ENSMUSG00000033191	5.61179	0.996633	5.59289	n & c
Tek	ENSMUSG00000006386	Stox2	ENSMUSG00000038143	6.76571	1	6.76571	n & c
Tek	ENSMUSG00000006386	Col4a2	ENSMUSG00000031503	3.90638	0.952862	3.72224	n & c
Tek	ENSMUSG00000006386	Mprip	ENSMUSG00000005417	4.79293	0.983165	4.71224	n & c
Tek	ENSMUSG00000006386	Dpysl3	ENSMUSG00000024501	4.47528	0.976431	4.3698	n & c
Tek	ENSMUSG00000006386	Chst7	ENSMUSG00000037347	3.83337	0.83165	3.18802	n & c
Tek	ENSMUSG00000006386	Robo4	ENSMUSG00000032125	3.97531	0.936027	3.721	n & c
Tek	ENSMUSG00000006386	Lamc1	ENSMUSG00000026478	5.08815	1	5.08815	n & c
Tek	ENSMUSG00000006386	Lamb1	ENSMUSG00000002900	3.37101	0.845118	2.8489	n & c
Tek	ENSMUSG00000006386	Fyn	ENSMUSG00000019843	3.38712	0.767677	2.60022	n & c
Tek	ENSMUSG00000006386	Map4k4	ENSMUSG00000026074	4.86401	0.986532	4.7985	n & c
Tek	ENSMUSG00000006386	Ypel2	ENSMUSG00000018427	3.29271	0.767677	2.52774	n & c
Tek	ENSMUSG00000006386	Pcdh18	ENSMUSG00000037892	3.76845	0.919192	3.46393	n & c
Tek	ENSMUSG00000006386	Pdzd2	ENSMUSG00000022197	4.4121	0.96633	4.26354	n & c
Tek	ENSMUSG00000006386	Htatip2	ENSMUSG00000039745	3.70942	0.868687	3.22233	n & c
Tek	ENSMUSG00000006386	Fermt2	ENSMUSG00000037712	3.94413	0.929293	3.66525	n & c
Tek	ENSMUSG00000006386	Col4a1	ENSMUSG00000031502	4.97287	0.993266	4.93939	n & c
Hfe	ENSMUSG00000006611	Mpeg1	ENSMUSG00000046805	3.20574	0.757576	2.42859	n & c
Hfe	ENSMUSG00000006611	Suclg2	ENSMUSG00000061838	3.53948	0.787879	2.78868	n & c
Hfe	ENSMUSG00000006611	Lair1	ENSMUSG00000055541	3.17454	0.747475	2.37289	n & c
Hfe	ENSMUSG00000006611	Stom	ENSMUSG00000026880	3.26551	0.767677	2.50685	n & c
Hfe	ENSMUSG00000006611	Ephx1	ENSMUSG00000038776	5.90402	0.993266	5.86426	n & c
Hfe	ENSMUSG00000006611	Mgst1	ENSMUSG00000008540	4.3866	0.949495	4.16506	n & c
Hfe	ENSMUSG00000006611	Ccdc122	ENSMUSG00000034795	3.38897	0.794613	2.69292	n & c
Hfe	ENSMUSG00000006611	Erc1	ENSMUSG00000030172	3.69245	0.808081	2.9838	n & c
Hfe	ENSMUSG00000006611	Slamf9	ENSMUSG00000026548	3.49985	0.792929	2.77513	n & c
Hfe	ENSMUSG00000006611	Mgmt	ENSMUSG00000054612	3.25331	0.777778	2.53035	n & c
Hfe	ENSMUSG00000006611	Clec7a	ENSMUSG00000079293	3.14618	0.757576	2.38347	n & c
Hfe	ENSMUSG00000006611	Cyb5r3	ENSMUSG00000018042	2.98133	0.747475	2.22847	n & c
Hfe	ENSMUSG00000006611	Tk2	ENSMUSG00000035824	3.70002	0.861953	3.18924	n & c
Hfe	ENSMUSG00000006611	Gsta4	ENSMUSG00000032348	3.90775	0.878788	3.43409	n & c
Hfe	ENSMUSG00000006611	Creg1	ENSMUSG00000040713	3.68677	0.872054	3.21506	n & c
Hfe	ENSMUSG00000006611	Cd68	ENSMUSG00000018774	3.4482	0.79798	2.7516	n & c
Hfe	ENSMUSG00000006611	Pltp	ENSMUSG00000017754	5.07071	0.986532	5.00242	n & c
Homer1	ENSMUSG00000007617	Gm11847	ENSMUSG00000060989	3.31509	0.760943	2.5226	c
Homer1	ENSMUSG00000007617	Babam2	ENSMUSG00000052139	3.34316	0.777778	2.60024	c
Homer1	ENSMUSG00000007617	Slc39a10	ENSMUSG00000025986	3.6839	0.89899	3.31179	c
Homer1	ENSMUSG00000007617	Dyrk2	ENSMUSG00000028630	3.28451	0.818182	2.68732	c
Homer1	ENSMUSG00000007617	Sh2d3c	ENSMUSG00000059013	3.65588	0.787879	2.88039	c
Homer1	ENSMUSG00000007617	Serhl	ENSMUSG00000058586	4.23178	0.922559	3.90407	c
Homer1	ENSMUSG00000007617	Gspt1	ENSMUSG00000062203	3.02322	0.747475	2.25978	c
Homer1	ENSMUSG00000007617	Top1	ENSMUSG00000070544	5.07861	1	5.07861	c
Homer1	ENSMUSG00000007617	Sfpq	ENSMUSG00000028820	3.65908	0.949495	3.47427	c
Homer1	ENSMUSG00000007617	Brwd3	ENSMUSG00000063663	3.13286	0.747475	2.34174	c
Homer1	ENSMUSG00000007617	Wdr45	ENSMUSG00000039382	3.60461	0.861953	3.107	c
Homer1	ENSMUSG00000007617	Tk2	ENSMUSG00000035824	3.24109	0.774411	2.50994	c
Homer1	ENSMUSG00000007617	Lrrk2	ENSMUSG00000036273	4.13625	0.868687	3.5931	c
Homer1	ENSMUSG00000007617	Cyp2d22	ENSMUSG00000061740	3.4757	0.878788	3.0544	c
Homer1	ENSMUSG00000007617	Atad2b	ENSMUSG00000052812	3.9354	0.892256	3.51138	c
Homer1	ENSMUSG00000007617	Zbtb26	ENSMUSG00000050714	3.3945	0.787879	2.67445	c
0610009B22Rik	ENSMUSG00000007777	Mkks	ENSMUSG00000027274	3.57944	0.774411	2.77196	n & c
Ctsd	ENSMUSG00000007891	Cyb5r3	ENSMUSG00000018042	3.47566	0.838384	2.91394	n & c
Ctsd	ENSMUSG00000007891	Pfkl	ENSMUSG00000020277	4.16754	0.96633	4.02722	n & c
Ctsd	ENSMUSG00000007891	Ctsz	ENSMUSG00000016256	5.33104	0.986532	5.25924	n & c
Ctsd	ENSMUSG00000007891	Anxa7	ENSMUSG00000021814	3.84247	0.838384	3.22146	n & c
Ctsd	ENSMUSG00000007891	Pltp	ENSMUSG00000017754	3.54704	0.804714	2.85435	n & c
Ctsd	ENSMUSG00000007891	Npc2	ENSMUSG00000021242	6.85529	1	6.85529	n & c
Ctsd	ENSMUSG00000007891	Ftl1	ENSMUSG00000050708	3.77251	0.929293	3.50577	n & c
Ctsd	ENSMUSG00000007891	Ctsb	ENSMUSG00000021939	9.51636	1	9.51636	n & c
Ctsd	ENSMUSG00000007891	Mgmt	ENSMUSG00000054612	5.80345	0.986532	5.72529	n & c
Ctsd	ENSMUSG00000007891	Armcx3	ENSMUSG00000049047	3.41197	0.760943	2.59631	n & c
Ctsd	ENSMUSG00000007891	Phlda3	ENSMUSG00000041801	9.09932	1	9.09932	n & c
Ctsd	ENSMUSG00000007891	Creg1	ENSMUSG00000040713	3.39927	0.782828	2.66105	n & c
Ctsd	ENSMUSG00000007891	Gpi1	ENSMUSG00000036427	5.8463	0.996633	5.82662	n & c
Ctsd	ENSMUSG00000007891	Elk1	ENSMUSG00000009406	3.90468	0.792929	3.09614	n & c
Ctsd	ENSMUSG00000007891	Nol3	ENSMUSG00000014776	4.9602	0.96633	4.79319	n & c
Ctsd	ENSMUSG00000007891	C1qb	ENSMUSG00000036905	3.21676	0.767677	2.46943	n & c
Ctsd	ENSMUSG00000007891	C1qc	ENSMUSG00000036896	3.85157	0.824916	3.17722	n & c
Ctsd	ENSMUSG00000007891	Htatip2	ENSMUSG00000039745	4.52269	0.949495	4.29427	n & c
Mgst1	ENSMUSG00000008540	Acaa1b	ENSMUSG00000010651	3.06841	0.737374	2.26257	c
Mgst1	ENSMUSG00000008540	Akr1b8	ENSMUSG00000029762	3.38069	0.787879	2.66357	c
Mgst1	ENSMUSG00000008540	Agmo	ENSMUSG00000050103	6.34433	1	6.34433	c
Mgst1	ENSMUSG00000008540	Reep6	ENSMUSG00000035504	3.6118	0.787879	2.84566	c
Mgst1	ENSMUSG00000008540	Enpp5	ENSMUSG00000023960	3.43308	0.79798	2.73953	c
Mgst1	ENSMUSG00000008540	Npc2	ENSMUSG00000021242	3.21686	0.757576	2.43702	c
Mgst1	ENSMUSG00000008540	Lonp2	ENSMUSG00000047866	3.52251	0.861953	3.03624	c
Mgst1	ENSMUSG00000008540	Pgrmc1	ENSMUSG00000006373	5.31408	0.993266	5.2783	c
Mgst1	ENSMUSG00000008540	Dpyd	ENSMUSG00000033308	3.93998	0.818182	3.22362	c
Mgst1	ENSMUSG00000008540	Nipsnap1	ENSMUSG00000034285	3.27611	0.792929	2.59772	c
Mgst1	ENSMUSG00000008540	Mmp15	ENSMUSG00000031790	3.90043	0.767677	2.99427	c
Mgst1	ENSMUSG00000008540	Hfe	ENSMUSG00000006611	4.93507	0.925926	4.56951	c
Mgst1	ENSMUSG00000008540	Bnip3	ENSMUSG00000078566	4.11802	0.855219	3.52181	c
Mgst1	ENSMUSG00000008540	Ephx1	ENSMUSG00000038776	3.24601	0.787879	2.55746	c
Mgst1	ENSMUSG00000008540	Elovl5	ENSMUSG00000032349	4.05447	0.89899	3.64493	c
Mgst1	ENSMUSG00000008540	Acsf2	ENSMUSG00000076435	3.77062	0.912458	3.44053	c
Mgst1	ENSMUSG00000008540	Retsat	ENSMUSG00000056666	4.01621	0.909091	3.6511	c
Mgst1	ENSMUSG00000008540	Apoe	ENSMUSG00000002985	3.68699	0.814815	3.00422	c
Mgst1	ENSMUSG00000008540	Skap2	ENSMUSG00000059182	3.53165	0.818182	2.88953	c
Mgst1	ENSMUSG00000008540	Ftl1	ENSMUSG00000050708	4.5212	0.986532	4.46031	c
Mgst1	ENSMUSG00000008540	Creg1	ENSMUSG00000040713	4.69571	0.956229	4.49018	c
Mgst1	ENSMUSG00000008540	Amy1	ENSMUSG00000074264	3.46609	0.83165	2.88257	c
Mgst1	ENSMUSG00000008540	Cbr1	ENSMUSG00000051483	3.90249	0.902357	3.52144	c
Cd163	ENSMUSG00000008845	Stab1	ENSMUSG00000042286	6.00028	1	6.00028	c
Cd163	ENSMUSG00000008845	Tlr7	ENSMUSG00000044583	3.72892	0.841751	3.13882	c
Cd163	ENSMUSG00000008845	Map3k6	ENSMUSG00000028862	4.44176	0.946128	4.20248	c
Cd163	ENSMUSG00000008845	Klf9	ENSMUSG00000033863	3.77533	0.841751	3.17788	c
Cd163	ENSMUSG00000008845	Zbtb16	ENSMUSG00000066687	5.93106	0.983165	5.83121	c
Cd163	ENSMUSG00000008845	Fcgr3	ENSMUSG00000059498	4.65307	0.929293	4.32406	c
Cd163	ENSMUSG00000008845	Abca8a	ENSMUSG00000041828	3.45081	0.814815	2.81177	c
Cd163	ENSMUSG00000008845	Fkbp5	ENSMUSG00000024222	3.73685	0.868687	3.24615	c
Cd163	ENSMUSG00000008845	Ms4a6c	ENSMUSG00000079419	3.31627	0.757576	2.51233	c
Cd163	ENSMUSG00000008845	Serinc3	ENSMUSG00000017707	4.15387	0.885522	3.67834	c
Cd163	ENSMUSG00000008845	Il6ra	ENSMUSG00000027947	3.78758	0.878788	3.32848	c
Mettl16	ENSMUSG00000010554	Ahsa2	ENSMUSG00000020288	3.12781	0.791246	2.47486	c
Mettl16	ENSMUSG00000010554	Hsp90b1	ENSMUSG00000020048	3.5389	0.936027	3.3125	c
Mettl16	ENSMUSG00000010554	Fermt2	ENSMUSG00000037712	3.38115	0.777778	2.62978	c
Mettl16	ENSMUSG00000010554	Dhx29	ENSMUSG00000042426	5.95722	0.996633	5.93716	c
Mettl16	ENSMUSG00000010554	Hsph1	ENSMUSG00000029657	4.62992	0.996633	4.61433	c
Mettl16	ENSMUSG00000010554	Fkbp4	ENSMUSG00000030357	3.12454	0.79798	2.49332	c
Mettl16	ENSMUSG00000010554	Avpr1a	ENSMUSG00000020123	3.73434	0.841751	3.14339	c
Mettl16	ENSMUSG00000010554	Hlf	ENSMUSG00000003949	3.25179	0.757576	2.46348	c
Mettl16	ENSMUSG00000010554	Top1	ENSMUSG00000070544	3.25183	0.79798	2.5949	c
Mettl16	ENSMUSG00000010554	Hspa5	ENSMUSG00000026864	3.99954	0.976431	3.90528	c
Mettl16	ENSMUSG00000010554	Gm10156	ENSMUSG00000066245	3.55574	0.885522	3.14868	c
Mettl16	ENSMUSG00000010554	Arntl	ENSMUSG00000055116	3.22327	0.838384	2.70234	c
Mettl16	ENSMUSG00000010554	Klhl8	ENSMUSG00000029312	3.60062	0.83165	2.99446	c
Mettl16	ENSMUSG00000010554	Gm11847	ENSMUSG00000060989	5.38201	0.983165	5.29141	c
Mettl16	ENSMUSG00000010554	Hyou1	ENSMUSG00000032115	3.246	0.835017	2.71046	c
Mettl16	ENSMUSG00000010554	Leo1	ENSMUSG00000042487	4.98826	0.993266	4.95467	c
Mettl16	ENSMUSG00000010554	Cirbp	ENSMUSG00000045193	3.49283	0.851852	2.97538	c
Mettl16	ENSMUSG00000010554	P4ha1	ENSMUSG00000019916	4.68636	0.993266	4.6548	c
Mettl16	ENSMUSG00000010554	Hnrnpc	ENSMUSG00000060373	4.34232	0.996633	4.3277	c
Mettl16	ENSMUSG00000010554	Igf2bp2	ENSMUSG00000033581	3.41391	0.804714	2.74722	c
Mettl16	ENSMUSG00000010554	Mkks	ENSMUSG00000027274	5.48114	0.996633	5.46269	c
Mettl16	ENSMUSG00000010554	Ccdc25	ENSMUSG00000022035	3.25006	0.794613	2.58254	c
Mettl16	ENSMUSG00000010554	Lman2l	ENSMUSG00000001143	4.4561	0.979798	4.36607	c
Mettl16	ENSMUSG00000010554	Serpinh1	ENSMUSG00000070436	3.2713	0.851852	2.78667	c
Mettl16	ENSMUSG00000010554	Stip1	ENSMUSG00000024966	3.70038	0.96633	3.57579	c
Mettl16	ENSMUSG00000010554	Chordc1	ENSMUSG00000001774	4.95933	1	4.95933	c
Mettl16	ENSMUSG00000010554	Ints3	ENSMUSG00000027933	3.70891	0.925926	3.43418	c
Mettl16	ENSMUSG00000010554	Dpp9	ENSMUSG00000001229	3.14108	0.767677	2.41134	c
Acaa1b	ENSMUSG00000010651	Eci1	ENSMUSG00000024132	3.16435	0.747475	2.36527	c
Acaa1b	ENSMUSG00000010651	Hmgcs2	ENSMUSG00000027875	5.44794	0.989899	5.39291	c
Acaa1b	ENSMUSG00000010651	Lonp2	ENSMUSG00000047866	3.44688	0.781145	2.69251	c
Acaa1b	ENSMUSG00000010651	Reep6	ENSMUSG00000035504	3.37226	0.76431	2.57745	c
Acaa1b	ENSMUSG00000010651	Pgrmc1	ENSMUSG00000006373	4.72497	0.929293	4.39088	c
Acaa1b	ENSMUSG00000010651	Decr1	ENSMUSG00000028223	3.21582	0.781145	2.51202	c
Acaa1b	ENSMUSG00000010651	Nipsnap1	ENSMUSG00000034285	3.57902	0.828283	2.96444	c
Adam19	ENSMUSG00000011256	Cd93	ENSMUSG00000027435	5.80509	1	5.80509	n & c
Adam19	ENSMUSG00000011256	Dpysl3	ENSMUSG00000024501	6.24763	1	6.24763	n & c
Adam19	ENSMUSG00000011256	Dchs1	ENSMUSG00000036862	4.305	0.949495	4.08758	n & c
Adam19	ENSMUSG00000011256	Nid1	ENSMUSG00000005397	4.53282	0.983165	4.45651	n & c
Adam19	ENSMUSG00000011256	Hlf	ENSMUSG00000003949	3.21856	0.752525	2.42205	n & c
Adam19	ENSMUSG00000011256	Lamb1	ENSMUSG00000002900	4.94632	0.996633	4.92966	n & c
Adam19	ENSMUSG00000011256	Igsf3	ENSMUSG00000042035	3.30322	0.767677	2.5358	n & c
Adam19	ENSMUSG00000011256	Pxdn	ENSMUSG00000020674	3.04531	0.757576	2.30705	n & c
Adam19	ENSMUSG00000011256	Col4a1	ENSMUSG00000031502	3.58112	0.925926	3.31585	n & c
Adam19	ENSMUSG00000011256	Ypel2	ENSMUSG00000018427	3.36164	0.792929	2.66555	n & c
Adam19	ENSMUSG00000011256	Arhgef7	ENSMUSG00000031511	3.30663	0.79798	2.63862	n & c
Adam19	ENSMUSG00000011256	Fyn	ENSMUSG00000019843	3.41097	0.79798	2.72188	n & c
Adam19	ENSMUSG00000011256	Evl	ENSMUSG00000021262	4.05496	0.882155	3.5771	n & c
Adam19	ENSMUSG00000011256	Adam17	ENSMUSG00000052593	3.39374	0.767677	2.60529	n & c
Adam19	ENSMUSG00000011256	Col4a2	ENSMUSG00000031503	3.02076	0.787879	2.37999	n & c
Adam19	ENSMUSG00000011256	Igf2bp2	ENSMUSG00000033581	4.13853	0.89899	3.7205	n & c
Adam19	ENSMUSG00000011256	Foxj2	ENSMUSG00000003154	5.25776	0.959596	5.04532	n & c
Adam19	ENSMUSG00000011256	Map4k4	ENSMUSG00000026074	6.19556	0.993266	6.15384	n & c
Adam19	ENSMUSG00000011256	Atp8b2	ENSMUSG00000060671	4.18292	0.96633	4.04208	n & c
Gfod2	ENSMUSG00000013150	Spsb3	ENSMUSG00000024160	4.95875	0.986532	4.89197	n & c
Gfod2	ENSMUSG00000013150	Fkbp4	ENSMUSG00000030357	3.27356	0.821549	2.68939	n & c
Gfod2	ENSMUSG00000013150	Msl1	ENSMUSG00000052915	3.12809	0.767677	2.40136	n & c
Gfod2	ENSMUSG00000013150	Klhl8	ENSMUSG00000029312	3.48995	0.76431	2.66741	n & c
Gfod2	ENSMUSG00000013150	Dcakd	ENSMUSG00000020935	3.13003	0.767677	2.40285	n & c
Gfod2	ENSMUSG00000013150	Cry1	ENSMUSG00000020038	3.17309	0.757576	2.40385	n & c
Gfod2	ENSMUSG00000013150	Dpp9	ENSMUSG00000001229	3.50596	0.902357	3.16363	n & c
Gfod2	ENSMUSG00000013150	Tspan14	ENSMUSG00000037824	4.35237	0.922559	4.01532	n & c
Gfod2	ENSMUSG00000013150	Leo1	ENSMUSG00000042487	3.27196	0.818182	2.67706	n & c
Gfod2	ENSMUSG00000013150	Maz	ENSMUSG00000030678	3.22434	0.757576	2.44268	n & c
Slc41a1	ENSMUSG00000013275	Narf	ENSMUSG00000000056	3.2608	0.750842	2.44835	c
Slc41a1	ENSMUSG00000013275	Rcsd1	ENSMUSG00000040723	3.50698	0.777778	2.72765	c
Slc41a1	ENSMUSG00000013275	Pm20d1	ENSMUSG00000042251	3.83683	0.762626	2.92606	c
Mertk	ENSMUSG00000014361	Sult1a1	ENSMUSG00000030711	4.57274	0.905724	4.14164	n & c
Mertk	ENSMUSG00000014361	Timp3	ENSMUSG00000020044	4.28498	0.952862	4.08299	n & c
Mertk	ENSMUSG00000014361	Mxd4	ENSMUSG00000037235	4.95926	0.96633	4.79228	n & c
Mertk	ENSMUSG00000014361	Acap2	ENSMUSG00000049076	3.9045	0.851852	3.32606	n & c
Mertk	ENSMUSG00000014361	Mylip	ENSMUSG00000038175	3.44627	0.782828	2.69783	n & c
Mertk	ENSMUSG00000014361	Agrn	ENSMUSG00000041936	3.11185	0.767677	2.38889	n & c
Mertk	ENSMUSG00000014361	Fmo2	ENSMUSG00000040170	3.60317	0.814815	2.93592	n & c
Mertk	ENSMUSG00000014361	Acer2	ENSMUSG00000038007	3.20954	0.757576	2.43147	n & c
Mertk	ENSMUSG00000014361	Foxo3	ENSMUSG00000048756	3.55252	0.824916	2.93053	n & c
Mertk	ENSMUSG00000014361	Ccbe1	ENSMUSG00000046318	4.95309	0.962963	4.76964	n & c
Nol3	ENSMUSG00000014776	Col3a1	ENSMUSG00000026043	3.01408	0.757576	2.28339	n & c
Nol3	ENSMUSG00000014776	Erp44	ENSMUSG00000028343	3.36315	0.811448	2.72902	n & c
Nol3	ENSMUSG00000014776	Nrep	ENSMUSG00000042834	4.52118	0.959596	4.33851	n & c
Nol3	ENSMUSG00000014776	Syngr1	ENSMUSG00000022415	5.20597	0.96633	5.03069	n & c
Nol3	ENSMUSG00000014776	Hsf4	ENSMUSG00000033249	4.88138	0.979798	4.78277	n & c
Nol3	ENSMUSG00000014776	Klhl23	ENSMUSG00000042155	3.49221	0.79798	2.78671	n & c
Nol3	ENSMUSG00000014776	Flot1	ENSMUSG00000059714	3.50518	0.838384	2.93868	n & c
Nol3	ENSMUSG00000014776	Ctsd	ENSMUSG00000007891	3.65125	0.868687	3.17179	n & c
Nol3	ENSMUSG00000014776	Amy1	ENSMUSG00000074264	3.3184	0.781145	2.59215	n & c
Nol3	ENSMUSG00000014776	Hoga1	ENSMUSG00000025176	3.36672	0.777778	2.61856	n & c
Nol3	ENSMUSG00000014776	Nectin3	ENSMUSG00000022656	3.30257	0.762626	2.51863	n & c
Nol3	ENSMUSG00000014776	Flywch1	ENSMUSG00000040097	4.94263	0.919192	4.54323	n & c
Nol3	ENSMUSG00000014776	Dtnbp1	ENSMUSG00000057531	6.02801	0.996633	6.00771	n & c
Nol3	ENSMUSG00000014776	Fermt2	ENSMUSG00000037712	3.38113	0.811448	2.74361	n & c
Nol3	ENSMUSG00000014776	Wwox	ENSMUSG00000004637	3.69387	0.835017	3.08444	n & c
Nol3	ENSMUSG00000014776	Gsta4	ENSMUSG00000032348	3.27597	0.747475	2.4487	n & c
Nol3	ENSMUSG00000014776	Prnp	ENSMUSG00000079037	3.71809	0.804714	2.992	n & c
Nol3	ENSMUSG00000014776	Alkbh3	ENSMUSG00000040174	3.46719	0.767677	2.66168	n & c
Nol3	ENSMUSG00000014776	Syp	ENSMUSG00000031144	3.75847	0.787879	2.96122	n & c
Nol3	ENSMUSG00000014776	Ctsz	ENSMUSG00000016256	3.55321	0.821549	2.91914	n & c
Nol3	ENSMUSG00000014776	Irs1	ENSMUSG00000055980	4.401	0.93266	4.10464	n & c
Nol3	ENSMUSG00000014776	Phlda3	ENSMUSG00000041801	3.35218	0.782828	2.62418	n & c
Nol3	ENSMUSG00000014776	Wbp2	ENSMUSG00000034341	4.60813	0.969697	4.46849	n & c
Nol3	ENSMUSG00000014776	Tdg	ENSMUSG00000034674	3.64696	0.838384	3.05755	n & c
Nol3	ENSMUSG00000014776	Ampd3	ENSMUSG00000005686	3.42617	0.767677	2.63019	n & c
Nol3	ENSMUSG00000014776	Gpi1	ENSMUSG00000036427	4.31253	0.929293	4.0076	n & c
Nol3	ENSMUSG00000014776	Camk2b	ENSMUSG00000057897	3.86596	0.905724	3.50149	n & c
Nol3	ENSMUSG00000014776	Cyb5r3	ENSMUSG00000018042	6.97271	1	6.97271	n & c
Casd1	ENSMUSG00000015189	Msra	ENSMUSG00000054733	4.82292	0.892256	4.30328	c
Casd1	ENSMUSG00000015189	Reep6	ENSMUSG00000035504	4.27119	0.861953	3.68157	c
Casd1	ENSMUSG00000015189	Gpi1	ENSMUSG00000036427	3.82664	0.878788	3.3628	c
Casd1	ENSMUSG00000015189	Hsf4	ENSMUSG00000033249	3.77052	0.868687	3.2754	c
Casd1	ENSMUSG00000015189	Col4a5	ENSMUSG00000031274	4.37005	0.919192	4.01691	c
Casd1	ENSMUSG00000015189	Nectin3	ENSMUSG00000022656	4.67887	0.959596	4.48983	c
Casd1	ENSMUSG00000015189	Dirc2	ENSMUSG00000022848	3.66721	0.777778	2.85227	c
Casd1	ENSMUSG00000015189	Gpr137b	ENSMUSG00000021306	3.10472	0.747475	2.3207	c
Casd1	ENSMUSG00000015189	Klhl23	ENSMUSG00000042155	3.31121	0.777778	2.57538	c
Cybb	ENSMUSG00000015340	Lcp1	ENSMUSG00000021998	5.90822	1	5.90822	n & c
Cybb	ENSMUSG00000015340	Cd84	ENSMUSG00000038147	8.49812	1	8.49812	n & c
Cybb	ENSMUSG00000015340	Tlr2	ENSMUSG00000027995	5.5684	1	5.5684	n & c
Cybb	ENSMUSG00000015340	Lyz2	ENSMUSG00000069516	7.31335	1	7.31335	n & c
Cybb	ENSMUSG00000015340	Lat2	ENSMUSG00000040751	3.98717	0.986532	3.93347	n & c
Cybb	ENSMUSG00000015340	Plek	ENSMUSG00000020120	7.93402	1	7.93402	n & c
Cybb	ENSMUSG00000015340	Sdc3	ENSMUSG00000025743	3.49024	0.919192	3.2082	n & c
Cybb	ENSMUSG00000015340	Csf3r	ENSMUSG00000028859	5.25679	0.996633	5.23909	n & c
Cybb	ENSMUSG00000015340	A630001G21Rik	ENSMUSG00000052760	3.76789	0.959596	3.61566	n & c
Cybb	ENSMUSG00000015340	Hpgds	ENSMUSG00000029919	4.59256	1	4.59256	n & c
Cybb	ENSMUSG00000015340	Vwf	ENSMUSG00000001930	3.08722	0.79798	2.46354	n & c
Cybb	ENSMUSG00000015340	Ctss	ENSMUSG00000038642	6.18983	1	6.18983	n & c
Cybb	ENSMUSG00000015340	Ms4a6c	ENSMUSG00000079419	4.68654	1	4.68654	n & c
Cybb	ENSMUSG00000015340	Galnt15	ENSMUSG00000021903	3.93942	0.929293	3.66087	n & c
Cybb	ENSMUSG00000015340	Cd74	ENSMUSG00000024610	3.7026	0.989899	3.6652	n & c
Cybb	ENSMUSG00000015340	Hck	ENSMUSG00000003283	5.38523	1	5.38523	n & c
Cybb	ENSMUSG00000015340	Serinc3	ENSMUSG00000017707	3.85271	0.925926	3.56732	n & c
Cybb	ENSMUSG00000015340	Acer2	ENSMUSG00000038007	3.4328	0.86532	2.97047	n & c
Cybb	ENSMUSG00000015340	Vcam1	ENSMUSG00000027962	3.95598	0.979798	3.87606	n & c
Cybb	ENSMUSG00000015340	Tmem71	ENSMUSG00000036944	5.0169	0.996633	5.00001	n & c
Cybb	ENSMUSG00000015340	Clec1a	ENSMUSG00000033082	3.67461	0.895623	3.29106	n & c
Cybb	ENSMUSG00000015340	Cd52	ENSMUSG00000000682	3.63586	0.973064	3.53793	n & c
Cybb	ENSMUSG00000015340	Card6	ENSMUSG00000041849	3.19844	0.771044	2.46614	n & c
Cybb	ENSMUSG00000015340	Vav1	ENSMUSG00000034116	5.98436	1	5.98436	n & c
Cybb	ENSMUSG00000015340	Ric3	ENSMUSG00000048330	3.08475	0.747475	2.30577	n & c
Cybb	ENSMUSG00000015340	Cd33	ENSMUSG00000004609	6.15773	1	6.15773	n & c
Cybb	ENSMUSG00000015340	Fyb	ENSMUSG00000022148	6.19611	1	6.19611	n & c
Cybb	ENSMUSG00000015340	Fcgr3	ENSMUSG00000059498	5.15014	1	5.15014	n & c
Cybb	ENSMUSG00000015340	Aldh3b1	ENSMUSG00000024885	4.28102	0.976431	4.18012	n & c
Cybb	ENSMUSG00000015340	C1qc	ENSMUSG00000036896	4.3395	0.993266	4.31027	n & c
Cybb	ENSMUSG00000015340	Csf2rb2	ENSMUSG00000071714	5.24532	1	5.24532	n & c
Cybb	ENSMUSG00000015340	Pik3ap1	ENSMUSG00000025017	6.21833	1	6.21833	n & c
Cybb	ENSMUSG00000015340	Pltp	ENSMUSG00000017754	3.02677	0.80303	2.43059	n & c
Cybb	ENSMUSG00000015340	Itgb2	ENSMUSG00000000290	7.2254	1	7.2254	n & c
Cybb	ENSMUSG00000015340	Sp140	ENSMUSG00000070031	4.59975	0.993266	4.56878	n & c
Cybb	ENSMUSG00000015340	Pros1	ENSMUSG00000022912	4.01993	0.983165	3.95225	n & c
Cybb	ENSMUSG00000015340	Hvcn1	ENSMUSG00000064267	3.39883	0.909091	3.08985	n & c
Cybb	ENSMUSG00000015340	Wdfy4	ENSMUSG00000051506	5.24855	0.989899	5.19554	n & c
Cybb	ENSMUSG00000015340	C3ar1	ENSMUSG00000040552	7.50785	1	7.50785	n & c
Cybb	ENSMUSG00000015340	Aim2	ENSMUSG00000037860	4.38845	0.993266	4.3589	n & c
Cybb	ENSMUSG00000015340	Naip5	ENSMUSG00000071203	6.32894	1	6.32894	n & c
Cybb	ENSMUSG00000015340	Ms4a6d	ENSMUSG00000024679	3.49421	0.905724	3.16479	n & c
Cybb	ENSMUSG00000015340	Casp1	ENSMUSG00000025888	4.87175	0.996633	4.85535	n & c
Cybb	ENSMUSG00000015340	Clec7a	ENSMUSG00000079293	7.45891	1	7.45891	n & c
Cybb	ENSMUSG00000015340	Hpse	ENSMUSG00000035273	4.62328	0.989899	4.57658	n & c
Cybb	ENSMUSG00000015340	H2-Eb1	ENSMUSG00000060586	3.89886	0.989899	3.85948	n & c
Cybb	ENSMUSG00000015340	Cd68	ENSMUSG00000018774	5.82088	1	5.82088	n & c
Cybb	ENSMUSG00000015340	Mpeg1	ENSMUSG00000046805	8.41762	1	8.41762	n & c
Cybb	ENSMUSG00000015340	Ikzf1	ENSMUSG00000018654	5.25756	1	5.25756	n & c
Cybb	ENSMUSG00000015340	Ncf1	ENSMUSG00000015950	5.45795	1	5.45795	n & c
Cybb	ENSMUSG00000015340	Hfe	ENSMUSG00000006611	3.59509	0.909091	3.26827	n & c
Cybb	ENSMUSG00000015340	Rac2	ENSMUSG00000033220	4.57776	0.996633	4.56234	n & c
Cybb	ENSMUSG00000015340	Hcls1	ENSMUSG00000022831	4.29249	1	4.29249	n & c
Cybb	ENSMUSG00000015340	Inpp5d	ENSMUSG00000026288	5.20402	1	5.20402	n & c
Cybb	ENSMUSG00000015340	Abcb1b	ENSMUSG00000028970	3.9876	0.919192	3.66537	n & c
Cybb	ENSMUSG00000015340	Tmem106a	ENSMUSG00000034947	3.30236	0.845118	2.79088	n & c
Cybb	ENSMUSG00000015340	Trim30a	ENSMUSG00000030921	4.89387	1	4.89387	n & c
Cybb	ENSMUSG00000015340	Rassf4	ENSMUSG00000042129	4.8853	1	4.8853	n & c
Cybb	ENSMUSG00000015340	Nckap1l	ENSMUSG00000022488	7.5294	1	7.5294	n & c
Cybb	ENSMUSG00000015340	Dock2	ENSMUSG00000020143	6.65643	1	6.65643	n & c
Cybb	ENSMUSG00000015340	AU020206	ENSMUSG00000097415	3.73178	0.973064	3.63126	n & c
Cybb	ENSMUSG00000015340	Fermt3	ENSMUSG00000024965	4.43194	1	4.43194	n & c
Cybb	ENSMUSG00000015340	C4b	ENSMUSG00000073418	5.7655	1	5.7655	n & c
Cybb	ENSMUSG00000015340	Myo1f	ENSMUSG00000024300	6.59735	1	6.59735	n & c
Cybb	ENSMUSG00000015340	Lair1	ENSMUSG00000055541	6.24	1	6.24	n & c
Cybb	ENSMUSG00000015340	Gns	ENSMUSG00000034707	4.37805	0.973064	4.26012	n & c
Cybb	ENSMUSG00000015340	H2-M3	ENSMUSG00000016206	4.30515	0.986532	4.24717	n & c
Cybb	ENSMUSG00000015340	Irf8	ENSMUSG00000041515	3.45599	0.919192	3.17672	n & c
Cybb	ENSMUSG00000015340	Fcer1g	ENSMUSG00000058715	4.48989	1	4.48989	n & c
Cybb	ENSMUSG00000015340	C3	ENSMUSG00000024164	3.97541	0.976431	3.88172	n & c
Cybb	ENSMUSG00000015340	Parp4	ENSMUSG00000054509	3.29622	0.774411	2.55263	n & c
Cybb	ENSMUSG00000015340	Skap2	ENSMUSG00000059182	4.26738	0.969697	4.13806	n & c
Cybb	ENSMUSG00000015340	Itpr3	ENSMUSG00000042644	3.86449	0.959596	3.70835	n & c
Cybb	ENSMUSG00000015340	Lgmn	ENSMUSG00000021190	3.3714	0.919192	3.09897	n & c
Cybb	ENSMUSG00000015340	Irak3	ENSMUSG00000020227	4.27002	0.973064	4.155	n & c
Cybb	ENSMUSG00000015340	Osmr	ENSMUSG00000022146	3.09921	0.787879	2.4418	n & c
Cybb	ENSMUSG00000015340	Sla	ENSMUSG00000022372	4.53966	1	4.53966	n & c
Cybb	ENSMUSG00000015340	C1qb	ENSMUSG00000036905	4.28086	0.996633	4.26644	n & c
Cybb	ENSMUSG00000015340	Il6ra	ENSMUSG00000027947	3.18158	0.804714	2.56026	n & c
Cybb	ENSMUSG00000015340	Ptprc	ENSMUSG00000026395	5.39499	1	5.39499	n & c
Cybb	ENSMUSG00000015340	Ncf2	ENSMUSG00000026480	5.15007	1	5.15007	n & c
Cybb	ENSMUSG00000015340	Runx1	ENSMUSG00000022952	4.32111	0.956229	4.13197	n & c
Cybb	ENSMUSG00000015340	Cp	ENSMUSG00000003617	3.49529	0.905724	3.16577	n & c
Cybb	ENSMUSG00000015340	H2-Aa	ENSMUSG00000036594	4.00149	1	4.00149	n & c
Cybb	ENSMUSG00000015340	Cd37	ENSMUSG00000030798	3.43847	0.912458	3.13745	n & c
Cybb	ENSMUSG00000015340	Naip2	ENSMUSG00000078945	5.38077	0.996633	5.36265	n & c
Cybb	ENSMUSG00000015340	P2rx7	ENSMUSG00000029468	5.50173	0.996633	5.48321	n & c
Cybb	ENSMUSG00000015340	Capg	ENSMUSG00000056737	4.15182	1	4.15182	n & c
Cybb	ENSMUSG00000015340	Icam1	ENSMUSG00000037405	3.40261	0.912458	3.10474	n & c
Cybb	ENSMUSG00000015340	Pirb	ENSMUSG00000058818	7.01569	1	7.01569	n & c
Cybb	ENSMUSG00000015340	Wipf1	ENSMUSG00000075284	3.34104	0.868687	2.90232	n & c
Cybb	ENSMUSG00000015340	Tifa	ENSMUSG00000046688	3.44442	0.895623	3.0849	n & c
Cybb	ENSMUSG00000015340	Igsf6	ENSMUSG00000035004	6.90232	1	6.90232	n & c
Cybb	ENSMUSG00000015340	Apbb1ip	ENSMUSG00000026786	5.90174	0.996633	5.88186	n & c
Cybb	ENSMUSG00000015340	Tyrobp	ENSMUSG00000030579	5.84534	1	5.84534	n & c
Cybb	ENSMUSG00000015340	Slamf9	ENSMUSG00000026548	5.35504	1	5.35504	n & c
Cybb	ENSMUSG00000015340	Laptm5	ENSMUSG00000028581	6.17321	1	6.17321	n & c
Cybb	ENSMUSG00000015340	Ncf4	ENSMUSG00000071715	4.47927	1	4.47927	n & c
Cybb	ENSMUSG00000015340	Clec12a	ENSMUSG00000053063	5.20548	1	5.20548	n & c
Cybb	ENSMUSG00000015340	Birc3	ENSMUSG00000032000	4.61368	0.979798	4.52048	n & c
Cybb	ENSMUSG00000015340	Bhlhe41	ENSMUSG00000030256	3.81754	0.892256	3.40622	n & c
Cybb	ENSMUSG00000015340	Itgam	ENSMUSG00000030786	5.84612	1	5.84612	n & c
Cybb	ENSMUSG00000015340	H2-Ab1	ENSMUSG00000073421	3.20962	0.878788	2.82058	n & c
Cybb	ENSMUSG00000015340	C1qa	ENSMUSG00000036887	3.9365	0.989899	3.89674	n & c
Cybb	ENSMUSG00000015340	Tlr7	ENSMUSG00000044583	7.33744	1	7.33744	n & c
Cybb	ENSMUSG00000015340	Evi2a	ENSMUSG00000078771	5.03741	1	5.03741	n & c
Cybb	ENSMUSG00000015340	Myo7a	ENSMUSG00000030761	3.82337	0.905724	3.46292	n & c
Notch4	ENSMUSG00000015468	Adamtsl2	ENSMUSG00000036040	6.64162	0.93266	6.19438	n & c
Notch4	ENSMUSG00000015468	Tie1	ENSMUSG00000033191	4.28574	0.973064	4.1703	n & c
Notch4	ENSMUSG00000015468	Rasip1	ENSMUSG00000044562	7.05017	1	7.05017	n & c
Notch4	ENSMUSG00000015468	Zbtb16	ENSMUSG00000066687	6.79209	0.993266	6.74635	n & c
Notch4	ENSMUSG00000015468	Arap3	ENSMUSG00000024451	7.04614	1	7.04614	n & c
Notch4	ENSMUSG00000015468	Robo4	ENSMUSG00000032125	8.31771	1	8.31771	n & c
Notch4	ENSMUSG00000015468	Klf13	ENSMUSG00000052040	3.77528	0.851852	3.21598	n & c
Notch4	ENSMUSG00000015468	Zhx3	ENSMUSG00000035877	3.59724	0.814815	2.93109	n & c
Notch4	ENSMUSG00000015468	Mcf2l	ENSMUSG00000031442	4.18016	0.915825	3.8283	n & c
Notch4	ENSMUSG00000015468	Kank3	ENSMUSG00000042099	6.27474	1	6.27474	n & c
Notch4	ENSMUSG00000015468	Plod1	ENSMUSG00000019055	3.74113	0.868687	3.24987	n & c
Notch4	ENSMUSG00000015468	Stab1	ENSMUSG00000042286	3.27828	0.767677	2.51666	n & c
Notch4	ENSMUSG00000015468	Shank3	ENSMUSG00000022623	5.76535	1	5.76535	n & c
Notch4	ENSMUSG00000015468	Myo1c	ENSMUSG00000017774	3.3081	0.777778	2.57296	n & c
Nfe2l2	ENSMUSG00000015839	Serpine1	ENSMUSG00000037411	3.1365	0.747475	2.34445	n & c
Nfe2l2	ENSMUSG00000015839	Anxa4	ENSMUSG00000029994	3.62706	0.868687	3.15078	n & c
Nfe2l2	ENSMUSG00000015839	Timp3	ENSMUSG00000020044	3.31496	0.762626	2.52807	n & c
Nfe2l2	ENSMUSG00000015839	Ephx1	ENSMUSG00000038776	4.34064	0.922559	4.0045	n & c
Nfe2l2	ENSMUSG00000015839	Vat1	ENSMUSG00000034993	3.57626	0.808081	2.88991	n & c
Nfe2l2	ENSMUSG00000015839	Gsta4	ENSMUSG00000032348	3.37195	0.791246	2.66804	n & c
Nfe2l2	ENSMUSG00000015839	Nqo1	ENSMUSG00000003849	4.01539	0.929293	3.73148	n & c
Nfe2l2	ENSMUSG00000015839	Il33	ENSMUSG00000024810	4.27056	0.919192	3.92546	n & c
Nfe2l2	ENSMUSG00000015839	Mt2	ENSMUSG00000031762	3.43055	0.792929	2.72018	n & c
Nfe2l2	ENSMUSG00000015839	Aldh1a1	ENSMUSG00000053279	3.29739	0.801347	2.64235	n & c
Nfe2l2	ENSMUSG00000015839	Hspa2	ENSMUSG00000059970	4.04735	0.868687	3.51588	n & c
Ncf1	ENSMUSG00000015950	Pirb	ENSMUSG00000058818	5.44844	1	5.44844	n & c
Ncf1	ENSMUSG00000015950	Aim2	ENSMUSG00000037860	3.55702	0.912458	3.24564	n & c
Ncf1	ENSMUSG00000015950	Lcp1	ENSMUSG00000021998	4.1296	0.996633	4.11569	n & c
Ncf1	ENSMUSG00000015950	Icam1	ENSMUSG00000037405	5.01345	1	5.01345	n & c
Ncf1	ENSMUSG00000015950	Plek	ENSMUSG00000020120	4.87813	1	4.87813	n & c
Ncf1	ENSMUSG00000015950	Cd37	ENSMUSG00000030798	6.06307	1	6.06307	n & c
Ncf1	ENSMUSG00000015950	Fcer1g	ENSMUSG00000058715	4.88235	1	4.88235	n & c
Ncf1	ENSMUSG00000015950	Wipf1	ENSMUSG00000075284	3.44843	0.912458	3.14654	n & c
Ncf1	ENSMUSG00000015950	A630001G21Rik	ENSMUSG00000052760	3.18679	0.814815	2.59665	n & c
Ncf1	ENSMUSG00000015950	H2-Aa	ENSMUSG00000036594	3.78208	0.976431	3.69294	n & c
Ncf1	ENSMUSG00000015950	Sla	ENSMUSG00000022372	4.79219	1	4.79219	n & c
Ncf1	ENSMUSG00000015950	Evi2a	ENSMUSG00000078771	3.17424	0.79798	2.53298	n & c
Ncf1	ENSMUSG00000015950	C1qa	ENSMUSG00000036887	4.52649	1	4.52649	n & c
Ncf1	ENSMUSG00000015950	C1qb	ENSMUSG00000036905	5.20084	1	5.20084	n & c
Ncf1	ENSMUSG00000015950	Dock2	ENSMUSG00000020143	4.55907	0.996633	4.54372	n & c
Ncf1	ENSMUSG00000015950	Rac2	ENSMUSG00000033220	4.52187	1	4.52187	n & c
Ncf1	ENSMUSG00000015950	Fyb	ENSMUSG00000022148	3.73819	0.962963	3.59974	n & c
Ncf1	ENSMUSG00000015950	Csf2rb2	ENSMUSG00000071714	3.37863	0.868687	2.93497	n & c
Ncf1	ENSMUSG00000015950	Capg	ENSMUSG00000056737	4.8143	1	4.8143	n & c
Ncf1	ENSMUSG00000015950	Hck	ENSMUSG00000003283	6.79342	1	6.79342	n & c
Ncf1	ENSMUSG00000015950	Serinc3	ENSMUSG00000017707	4.38665	0.936027	4.10603	n & c
Ncf1	ENSMUSG00000015950	Sp140	ENSMUSG00000070031	3.35481	0.878788	2.94816	n & c
Ncf1	ENSMUSG00000015950	Naip5	ENSMUSG00000071203	3.98039	0.979798	3.89998	n & c
Ncf1	ENSMUSG00000015950	Zc3h12a	ENSMUSG00000042677	3.37001	0.814815	2.74593	n & c
Ncf1	ENSMUSG00000015950	Tmem71	ENSMUSG00000036944	3.33192	0.83165	2.77099	n & c
Ncf1	ENSMUSG00000015950	Arhgap27	ENSMUSG00000034255	2.93491	0.727273	2.13448	n & c
Ncf1	ENSMUSG00000015950	P2rx7	ENSMUSG00000029468	3.43069	0.902357	3.0957	n & c
Ncf1	ENSMUSG00000015950	Itgb2	ENSMUSG00000000290	6.00393	1	6.00393	n & c
Ncf1	ENSMUSG00000015950	Cd52	ENSMUSG00000000682	4.38928	1	4.38928	n & c
Ncf1	ENSMUSG00000015950	Cd84	ENSMUSG00000038147	5.82151	1	5.82151	n & c
Ncf1	ENSMUSG00000015950	Laptm5	ENSMUSG00000028581	6.33685	1	6.33685	n & c
Ncf1	ENSMUSG00000015950	C4b	ENSMUSG00000073418	3.57825	0.942761	3.37344	n & c
Ncf1	ENSMUSG00000015950	Ncf4	ENSMUSG00000071715	7.02618	1	7.02618	n & c
Ncf1	ENSMUSG00000015950	Nfkbia	ENSMUSG00000021025	3.64105	0.905724	3.29779	n & c
Ncf1	ENSMUSG00000015950	C1qc	ENSMUSG00000036896	5.18534	1	5.18534	n & c
Ncf1	ENSMUSG00000015950	Hcls1	ENSMUSG00000022831	6.21856	1	6.21856	n & c
Ncf1	ENSMUSG00000015950	Ctsz	ENSMUSG00000016256	3.09465	0.811448	2.51115	n & c
Ncf1	ENSMUSG00000015950	Igsf6	ENSMUSG00000035004	5.6904	1	5.6904	n & c
Ncf1	ENSMUSG00000015950	Nckap1l	ENSMUSG00000022488	5.38382	1	5.38382	n & c
Ncf1	ENSMUSG00000015950	Mpeg1	ENSMUSG00000046805	4.24857	0.996633	4.23427	n & c
Ncf1	ENSMUSG00000015950	Lgmn	ENSMUSG00000021190	3.4017	0.878788	2.98937	n & c
Ncf1	ENSMUSG00000015950	Cd68	ENSMUSG00000018774	4.9613	1	4.9613	n & c
Ncf1	ENSMUSG00000015950	Vcam1	ENSMUSG00000027962	4.12779	0.996633	4.11389	n & c
Ncf1	ENSMUSG00000015950	Fcgr3	ENSMUSG00000059498	5.90912	1	5.90912	n & c
Ncf1	ENSMUSG00000015950	Lat2	ENSMUSG00000040751	5.73161	1	5.73161	n & c
Ncf1	ENSMUSG00000015950	Ctss	ENSMUSG00000038642	5.63255	1	5.63255	n & c
Ncf1	ENSMUSG00000015950	Tyrobp	ENSMUSG00000030579	5.55488	1	5.55488	n & c
Ncf1	ENSMUSG00000015950	Csf3r	ENSMUSG00000028859	3.76332	0.949495	3.57325	n & c
Ncf1	ENSMUSG00000015950	Hvcn1	ENSMUSG00000064267	3.91673	0.983165	3.8508	n & c
Ncf1	ENSMUSG00000015950	C3ar1	ENSMUSG00000040552	3.43012	0.919192	3.15294	n & c
Ncf1	ENSMUSG00000015950	Cybb	ENSMUSG00000015340	5.27383	1	5.27383	n & c
Ncf1	ENSMUSG00000015950	Lyz2	ENSMUSG00000069516	6.04789	1	6.04789	n & c
Ncf1	ENSMUSG00000015950	Aldh3b1	ENSMUSG00000024885	4.13452	0.949495	3.9257	n & c
Ncf1	ENSMUSG00000015950	H2-M3	ENSMUSG00000016206	3.90983	0.96633	3.77819	n & c
Ncf1	ENSMUSG00000015950	Myo1f	ENSMUSG00000024300	5.59198	1	5.59198	n & c
Ncf1	ENSMUSG00000015950	Ms4a6c	ENSMUSG00000079419	6.76533	1	6.76533	n & c
Ncf1	ENSMUSG00000015950	H2-Eb1	ENSMUSG00000060586	3.44763	0.936027	3.22707	n & c
Ncf1	ENSMUSG00000015950	H2-Ab1	ENSMUSG00000073421	3.54464	0.959596	3.40142	n & c
Ncf1	ENSMUSG00000015950	Il6ra	ENSMUSG00000027947	4.97927	1	4.97927	n & c
Ncf1	ENSMUSG00000015950	Lfng	ENSMUSG00000029570	3.72084	0.882155	3.28236	n & c
Ncf1	ENSMUSG00000015950	AU020206	ENSMUSG00000097415	3.06392	0.771044	2.36242	n & c
Ncf1	ENSMUSG00000015950	Lair1	ENSMUSG00000055541	3.54885	0.946128	3.35767	n & c
Ncf1	ENSMUSG00000015950	Apbb1ip	ENSMUSG00000026786	4.08816	0.993266	4.06063	n & c
Ncf1	ENSMUSG00000015950	Ikzf1	ENSMUSG00000018654	4.34042	0.996633	4.3258	n & c
Ncf1	ENSMUSG00000015950	Cxcl14	ENSMUSG00000021508	3.55198	0.895623	3.18124	n & c
Ncf1	ENSMUSG00000015950	Slamf9	ENSMUSG00000026548	4.00184	0.976431	3.90752	n & c
Ncf1	ENSMUSG00000015950	Ptprc	ENSMUSG00000026395	3.11264	0.848485	2.64103	n & c
Ncf1	ENSMUSG00000015950	Pik3ap1	ENSMUSG00000025017	3.08098	0.777778	2.39632	n & c
Ncf1	ENSMUSG00000015950	Irak3	ENSMUSG00000020227	3.3702	0.872054	2.93899	n & c
Ncf1	ENSMUSG00000015950	Pros1	ENSMUSG00000022912	2.98288	0.767677	2.28988	n & c
Ncf1	ENSMUSG00000015950	Fermt3	ENSMUSG00000024965	7.77617	1	7.77617	n & c
Ncf1	ENSMUSG00000015950	Tlr7	ENSMUSG00000044583	3.5352	0.925926	3.27334	n & c
Ncf1	ENSMUSG00000015950	Ncf2	ENSMUSG00000026480	6.61267	1	6.61267	n & c
Ncf1	ENSMUSG00000015950	Rpl3	ENSMUSG00000060036	3.14001	0.762626	2.39465	n & c
Ncf1	ENSMUSG00000015950	Tmem176a	ENSMUSG00000023367	3.07413	0.771044	2.37029	n & c
Ncf1	ENSMUSG00000015950	Sdc3	ENSMUSG00000025743	4.01508	0.969697	3.89341	n & c
Ncf1	ENSMUSG00000015950	Rcsd1	ENSMUSG00000040723	4.84438	0.973064	4.71389	n & c
Ncf1	ENSMUSG00000015950	Wdfy4	ENSMUSG00000051506	3.0657	0.784512	2.40508	n & c
Ncf1	ENSMUSG00000015950	Irf8	ENSMUSG00000041515	3.68233	0.959596	3.53355	n & c
Ncf1	ENSMUSG00000015950	Vav1	ENSMUSG00000034116	4.91463	1	4.91463	n & c
Ncf1	ENSMUSG00000015950	Inpp5d	ENSMUSG00000026288	5.83758	1	5.83758	n & c
Ncf1	ENSMUSG00000015950	Ms4a6d	ENSMUSG00000024679	3.92124	0.993266	3.89483	n & c
Ncf1	ENSMUSG00000015950	Cd74	ENSMUSG00000024610	4.35503	0.989899	4.31104	n & c
H2-M3	ENSMUSG00000016206	Cd37	ENSMUSG00000030798	2.98998	0.767677	2.29534	n
H2-M3	ENSMUSG00000016206	H2-Aa	ENSMUSG00000036594	5.08108	1	5.08108	n
H2-M3	ENSMUSG00000016206	Tmem71	ENSMUSG00000036944	4.23084	0.96633	4.08838	n
H2-M3	ENSMUSG00000016206	Icam1	ENSMUSG00000037405	3.21474	0.804714	2.58694	n
H2-M3	ENSMUSG00000016206	Lair1	ENSMUSG00000055541	3.96409	0.96633	3.83062	n
H2-M3	ENSMUSG00000016206	Pik3ip1	ENSMUSG00000034614	3.3422	0.814815	2.72328	n
H2-M3	ENSMUSG00000016206	H2-Eb1	ENSMUSG00000060586	4.32119	0.996633	4.30664	n
H2-M3	ENSMUSG00000016206	Pik3ap1	ENSMUSG00000025017	3.32302	0.848485	2.81953	n
H2-M3	ENSMUSG00000016206	Tlr2	ENSMUSG00000027995	3.36602	0.902357	3.03736	n
H2-M3	ENSMUSG00000016206	AU020206	ENSMUSG00000097415	4.48292	0.993266	4.45273	n
H2-M3	ENSMUSG00000016206	Fcer1g	ENSMUSG00000058715	3.04591	0.80303	2.44596	n
H2-M3	ENSMUSG00000016206	Tyrobp	ENSMUSG00000030579	3.20605	0.791246	2.53677	n
H2-M3	ENSMUSG00000016206	P2rx7	ENSMUSG00000029468	3.28024	0.804714	2.63965	n
H2-M3	ENSMUSG00000016206	H2-Q6	ENSMUSG00000073409	6.76203	1	6.76203	n
H2-M3	ENSMUSG00000016206	Smyd3	ENSMUSG00000055067	3.58118	0.824916	2.95417	n
H2-M3	ENSMUSG00000016206	Tk2	ENSMUSG00000035824	3.83255	0.93266	3.57447	n
H2-M3	ENSMUSG00000016206	H2-Ab1	ENSMUSG00000073421	4.03671	0.989899	3.99594	n
H2-M3	ENSMUSG00000016206	Cd52	ENSMUSG00000000682	3.71808	0.942761	3.50526	n
H2-M3	ENSMUSG00000016206	Bhlhe41	ENSMUSG00000030256	3.25462	0.747475	2.43275	n
H2-M3	ENSMUSG00000016206	Irf8	ENSMUSG00000041515	4.64647	1	4.64647	n
H2-M3	ENSMUSG00000016206	Mpeg1	ENSMUSG00000046805	2.86473	0.69697	1.99663	n
H2-M3	ENSMUSG00000016206	H2-T10	ENSMUSG00000079491	5.87113	1	5.87113	n
H2-M3	ENSMUSG00000016206	Agmo	ENSMUSG00000050103	3.48335	0.787879	2.74446	n
H2-M3	ENSMUSG00000016206	Vcam1	ENSMUSG00000027962	3.75083	0.96633	3.62454	n
H2-M3	ENSMUSG00000016206	Clec7a	ENSMUSG00000079293	4.00164	0.96633	3.86691	n
H2-M3	ENSMUSG00000016206	Casp1	ENSMUSG00000025888	6.24946	0.993266	6.20738	n
H2-M3	ENSMUSG00000016206	Pafah1b3	ENSMUSG00000005447	3.2479	0.787879	2.55895	n
H2-M3	ENSMUSG00000016206	Hcls1	ENSMUSG00000022831	3.33001	0.851852	2.83668	n
H2-M3	ENSMUSG00000016206	Hpgds	ENSMUSG00000029919	3.01183	0.752525	2.26648	n
H2-M3	ENSMUSG00000016206	C1s1	ENSMUSG00000038521	3.46388	0.868687	3.00903	n
H2-M3	ENSMUSG00000016206	Lcp1	ENSMUSG00000021998	3.04554	0.762626	2.32261	n
H2-M3	ENSMUSG00000016206	Csf2rb2	ENSMUSG00000071714	3.07355	0.771044	2.36984	n
H2-M3	ENSMUSG00000016206	Gm10156	ENSMUSG00000066245	3.24042	0.767677	2.4876	n
H2-M3	ENSMUSG00000016206	Clec12a	ENSMUSG00000053063	3.42714	0.845118	2.89633	n
H2-M3	ENSMUSG00000016206	Aim2	ENSMUSG00000037860	3.60654	0.902357	3.25439	n
H2-M3	ENSMUSG00000016206	Sp140	ENSMUSG00000070031	4.06826	0.976431	3.97237	n
H2-M3	ENSMUSG00000016206	Tifa	ENSMUSG00000046688	3.65323	0.942761	3.44412	n
H2-M3	ENSMUSG00000016206	Ncf4	ENSMUSG00000071715	3.2832	0.818182	2.68626	n
H2-M3	ENSMUSG00000016206	Cd74	ENSMUSG00000024610	4.58915	1	4.58915	n
Ctsz	ENSMUSG00000016256	Aldh3b1	ENSMUSG00000024885	3.85978	0.851852	3.28796	n & c
Ctsz	ENSMUSG00000016256	Ctsb	ENSMUSG00000021939	5.62784	0.996633	5.6089	n & c
Ctsz	ENSMUSG00000016256	C1qc	ENSMUSG00000036896	3.0198	0.737374	2.22672	n & c
Ctsz	ENSMUSG00000016256	Akr1b8	ENSMUSG00000029762	3.62908	0.855219	3.10365	n & c
Ctsz	ENSMUSG00000016256	Npc2	ENSMUSG00000021242	4.30899	0.96633	4.16391	n & c
Ctsz	ENSMUSG00000016256	Ctsd	ENSMUSG00000007891	5.45506	0.993266	5.41832	n & c
Ctsz	ENSMUSG00000016256	Fuca1	ENSMUSG00000028673	7.09284	1	7.09284	n & c
Ctsz	ENSMUSG00000016256	Capg	ENSMUSG00000056737	3.71712	0.902357	3.35417	n & c
Ctsz	ENSMUSG00000016256	Alpl	ENSMUSG00000028766	4.03789	0.838384	3.3853	n & c
Ctsz	ENSMUSG00000016256	Klhl23	ENSMUSG00000042155	3.96611	0.83165	3.29842	n & c
Ctsz	ENSMUSG00000016256	Arhgef7	ENSMUSG00000031511	4.22846	0.824916	3.48812	n & c
Ctsz	ENSMUSG00000016256	Mgst1	ENSMUSG00000008540	3.05223	0.747475	2.28147	n & c
Ctsz	ENSMUSG00000016256	C1qa	ENSMUSG00000036887	3.73784	0.929293	3.47355	n & c
Ctsz	ENSMUSG00000016256	Ftl1	ENSMUSG00000050708	7.62192	1	7.62192	n & c
Ctsz	ENSMUSG00000016256	Gns	ENSMUSG00000034707	5.0511	0.979798	4.94905	n & c
Ctsz	ENSMUSG00000016256	Tmem8	ENSMUSG00000024180	4.68309	0.936027	4.3835	n & c
Ctsz	ENSMUSG00000016256	Tmem176b	ENSMUSG00000029810	4.57531	0.969697	4.43667	n & c
Ctsz	ENSMUSG00000016256	Lgals3	ENSMUSG00000050335	4.78195	0.983165	4.70145	n & c
Ctsz	ENSMUSG00000016256	Tmem176a	ENSMUSG00000023367	3.86363	0.929293	3.59044	n & c
Ctsz	ENSMUSG00000016256	Nrep	ENSMUSG00000042834	3.84847	0.821549	3.16171	n & c
Ctsz	ENSMUSG00000016256	Cxcl14	ENSMUSG00000021508	7.27231	0.986532	7.17437	n & c
Ctsz	ENSMUSG00000016256	Tmem106a	ENSMUSG00000034947	3.58959	0.861953	3.09406	n & c
Ctsz	ENSMUSG00000016256	Creg1	ENSMUSG00000040713	3.19456	0.762626	2.43625	n & c
Ctsz	ENSMUSG00000016256	Rragc	ENSMUSG00000028646	3.8865	0.828283	3.21912	n & c
Ctsz	ENSMUSG00000016256	Uap1l1	ENSMUSG00000026956	4.13714	0.936027	3.87247	n & c
Ctsz	ENSMUSG00000016256	C4b	ENSMUSG00000073418	4.71686	0.986532	4.65334	n & c
Ctsz	ENSMUSG00000016256	Stox2	ENSMUSG00000038143	3.66805	0.79798	2.92703	n & c
Ctsz	ENSMUSG00000016256	C1qb	ENSMUSG00000036905	3.16559	0.782828	2.47811	n & c
Ctsz	ENSMUSG00000016256	Dtnbp1	ENSMUSG00000057531	3.59413	0.804714	2.89225	n & c
Ctsz	ENSMUSG00000016256	Fermt2	ENSMUSG00000037712	4.25456	0.93266	3.96806	n & c
Ctsz	ENSMUSG00000016256	Cd68	ENSMUSG00000018774	4.87632	0.976431	4.76139	n & c
Ctsz	ENSMUSG00000016256	Nol3	ENSMUSG00000014776	3.9593	0.939394	3.71934	n & c
Kctd5	ENSMUSG00000016946	Mpzl1	ENSMUSG00000026566	3.68394	0.848485	3.12576	n & c
Kctd5	ENSMUSG00000016946	Vangl2	ENSMUSG00000026556	4.35785	0.811448	3.53617	n & c
Cyth1	ENSMUSG00000017132	Per3	ENSMUSG00000028957	3.32284	0.808081	2.68513	c
Cyth1	ENSMUSG00000017132	Coq10b	ENSMUSG00000025981	3.12966	0.781145	2.44472	c
Cyth1	ENSMUSG00000017132	Usp2	ENSMUSG00000032010	5.07414	0.986532	5.00581	c
Cyth1	ENSMUSG00000017132	Map3k6	ENSMUSG00000028862	3.22858	0.808081	2.60895	c
Cyth1	ENSMUSG00000017132	Per2	ENSMUSG00000055866	4.30131	0.983165	4.2289	c
Cyth1	ENSMUSG00000017132	Tns2	ENSMUSG00000037003	3.22314	0.804714	2.59371	c
Cyth1	ENSMUSG00000017132	Per1	ENSMUSG00000020893	4.16668	0.986532	4.11057	c
Cyth1	ENSMUSG00000017132	Rev1	ENSMUSG00000026082	4.74204	0.946128	4.48658	c
Cyth1	ENSMUSG00000017132	Sox7	ENSMUSG00000063060	3.23998	0.747475	2.4218	c
Cyth1	ENSMUSG00000017132	Tef	ENSMUSG00000022389	3.47501	0.885522	3.0772	c
Cyth1	ENSMUSG00000017132	Sh2b3	ENSMUSG00000042594	3.32595	0.801347	2.66524	c
Cyth1	ENSMUSG00000017132	Klf13	ENSMUSG00000052040	4.54096	0.976431	4.43393	c
Cyth1	ENSMUSG00000017132	Arhgap27	ENSMUSG00000034255	4.36859	0.936027	4.08912	c
Serinc3	ENSMUSG00000017707	Irak3	ENSMUSG00000020227	3.37016	0.772727	2.60422	n & c
Serinc3	ENSMUSG00000017707	Ncstn	ENSMUSG00000003458	4.49966	0.868687	3.9088	n & c
Serinc3	ENSMUSG00000017707	Nfkbia	ENSMUSG00000021025	3.4284	0.767677	2.63191	n & c
Serinc3	ENSMUSG00000017707	Fkbp5	ENSMUSG00000024222	7.78126	1	7.78126	n & c
Serinc3	ENSMUSG00000017707	Ifngr1	ENSMUSG00000020009	3.36875	0.767677	2.58611	n & c
Serinc3	ENSMUSG00000017707	Timp3	ENSMUSG00000020044	4.03288	0.939394	3.78846	n & c
Serinc3	ENSMUSG00000017707	Acer2	ENSMUSG00000038007	4.30284	0.983165	4.2304	n & c
Serinc3	ENSMUSG00000017707	Coro2a	ENSMUSG00000028337	3.43115	0.804714	2.7611	n & c
Serinc3	ENSMUSG00000017707	Vcam1	ENSMUSG00000027962	3.2679	0.747475	2.44267	n & c
Serinc3	ENSMUSG00000017707	Hacd1	ENSMUSG00000063275	3.34433	0.747475	2.4998	n & c
Serinc3	ENSMUSG00000017707	Mxd4	ENSMUSG00000037235	4.37097	0.858586	3.75285	n & c
Serinc3	ENSMUSG00000017707	Ikzf1	ENSMUSG00000018654	3.88015	0.828283	3.21387	n & c
Serinc3	ENSMUSG00000017707	Cd163	ENSMUSG00000008845	5.05199	0.986532	4.98395	n & c
Serinc3	ENSMUSG00000017707	Sult1a1	ENSMUSG00000030711	3.78434	0.86532	3.27466	n & c
Serinc3	ENSMUSG00000017707	Fam117b	ENSMUSG00000041040	3.79722	0.851852	3.23467	n & c
Serinc3	ENSMUSG00000017707	Galc	ENSMUSG00000021003	3.65843	0.824916	3.01789	n & c
Serinc3	ENSMUSG00000017707	Ccbe1	ENSMUSG00000046318	3.90791	0.915825	3.57896	n & c
Pltp	ENSMUSG00000017754	P2rx7	ENSMUSG00000029468	3.14614	0.787879	2.47877	n & c
Pltp	ENSMUSG00000017754	Pik3ap1	ENSMUSG00000025017	3.82459	0.875421	3.34812	n & c
Pltp	ENSMUSG00000017754	Ric3	ENSMUSG00000048330	3.30472	0.777778	2.57034	n & c
Pltp	ENSMUSG00000017754	Efemp1	ENSMUSG00000020467	3.34238	0.791246	2.64465	n & c
Pltp	ENSMUSG00000017754	Ftl1	ENSMUSG00000050708	4.05287	0.946128	3.83453	n & c
Pltp	ENSMUSG00000017754	Vat1	ENSMUSG00000034993	5.35207	1	5.35207	n & c
Pltp	ENSMUSG00000017754	Hfe	ENSMUSG00000006611	5.84437	0.989899	5.78533	n & c
Pltp	ENSMUSG00000017754	Fuca1	ENSMUSG00000028673	4.39026	0.973064	4.272	n & c
Pltp	ENSMUSG00000017754	Phlda3	ENSMUSG00000041801	5.20415	0.986532	5.13407	n & c
Pltp	ENSMUSG00000017754	Mapk3	ENSMUSG00000063065	3.33141	0.814815	2.71448	n & c
Pltp	ENSMUSG00000017754	Man2b2	ENSMUSG00000029119	4.29285	0.979798	4.20613	n & c
Pltp	ENSMUSG00000017754	Ctsd	ENSMUSG00000007891	3.65039	0.848485	3.0973	n & c
Pltp	ENSMUSG00000017754	C1s1	ENSMUSG00000038521	3.39051	0.818182	2.77405	n & c
Pltp	ENSMUSG00000017754	Myo7a	ENSMUSG00000030761	3.41129	0.801347	2.73363	n & c
Pltp	ENSMUSG00000017754	Apoe	ENSMUSG00000002985	4.60818	0.976431	4.49957	n & c
Pltp	ENSMUSG00000017754	Cd68	ENSMUSG00000018774	4.07142	0.973064	3.96175	n & c
Pltp	ENSMUSG00000017754	C1qa	ENSMUSG00000036887	4.11776	0.979798	4.03457	n & c
Pltp	ENSMUSG00000017754	Mvp	ENSMUSG00000030681	3.56114	0.868687	3.09352	n & c
Pltp	ENSMUSG00000017754	C1qc	ENSMUSG00000036896	3.60519	0.905724	3.2653	n & c
Pltp	ENSMUSG00000017754	Ephx1	ENSMUSG00000038776	5.68708	0.993266	5.64878	n & c
Pltp	ENSMUSG00000017754	Adgrg2	ENSMUSG00000031298	3.26529	0.774411	2.52868	n & c
Pltp	ENSMUSG00000017754	Laptm5	ENSMUSG00000028581	3.46186	0.855219	2.96065	n & c
Pltp	ENSMUSG00000017754	Pirb	ENSMUSG00000058818	3.37273	0.821549	2.77086	n & c
Pltp	ENSMUSG00000017754	Cygb	ENSMUSG00000020810	4.75118	0.993266	4.71919	n & c
Pltp	ENSMUSG00000017754	C1qb	ENSMUSG00000036905	3.49994	0.878788	3.0757	n & c
Pltp	ENSMUSG00000017754	Stab1	ENSMUSG00000042286	3.34264	0.791246	2.64485	n & c
Pltp	ENSMUSG00000017754	Vim	ENSMUSG00000026728	4.2084	0.973064	4.09504	n & c
Pltp	ENSMUSG00000017754	Mgmt	ENSMUSG00000054612	3.96693	0.885522	3.5128	n & c
Pltp	ENSMUSG00000017754	C4b	ENSMUSG00000073418	3.54203	0.905724	3.2081	n & c
Pltp	ENSMUSG00000017754	Hist2h2be	ENSMUSG00000068854	3.44358	0.771044	2.65515	n & c
Pltp	ENSMUSG00000017754	Sp140	ENSMUSG00000070031	3.56508	0.882155	3.14495	n & c
Myo1c	ENSMUSG00000017774	Tns2	ENSMUSG00000037003	4.38665	0.979798	4.29803	c
Myo1c	ENSMUSG00000017774	Rasip1	ENSMUSG00000044562	4.60946	0.983165	4.53186	c
Myo1c	ENSMUSG00000017774	Notch4	ENSMUSG00000015468	3.58113	0.885522	3.17117	c
Myo1c	ENSMUSG00000017774	Mvp	ENSMUSG00000030681	3.22108	0.747475	2.40768	c
Myo1c	ENSMUSG00000017774	Angptl2	ENSMUSG00000004105	3.2433	0.784512	2.54441	c
Myo1c	ENSMUSG00000017774	Sh2b3	ENSMUSG00000042594	6.37986	0.996633	6.35838	c
Myo1c	ENSMUSG00000017774	Gns	ENSMUSG00000034707	3.46481	0.86532	2.99817	c
Myo1c	ENSMUSG00000017774	Maco1	ENSMUSG00000028826	3.91329	0.89899	3.51801	c
Cyb5r3	ENSMUSG00000018042	Babam2	ENSMUSG00000052139	5.59785	0.939394	5.25858	n & c
Cyb5r3	ENSMUSG00000018042	Fuca1	ENSMUSG00000028673	5.0817	0.979798	4.97904	n & c
Cyb5r3	ENSMUSG00000018042	Gstt1	ENSMUSG00000001663	3.56722	0.848485	3.02673	n & c
Cyb5r3	ENSMUSG00000018042	Nol3	ENSMUSG00000014776	6.53647	0.996633	6.51446	n & c
Cyb5r3	ENSMUSG00000018042	Gpi1	ENSMUSG00000036427	5.44243	0.996633	5.42411	n & c
Cyb5r3	ENSMUSG00000018042	Vat1	ENSMUSG00000034993	6.6146	1	6.6146	n & c
Cyb5r3	ENSMUSG00000018042	Hoga1	ENSMUSG00000025176	4.45159	0.942761	4.19678	n & c
Cyb5r3	ENSMUSG00000018042	Ephx1	ENSMUSG00000038776	3.83793	0.902357	3.46318	n & c
Cyb5r3	ENSMUSG00000018042	Acsf2	ENSMUSG00000076435	3.34205	0.79798	2.66689	n & c
Cyb5r3	ENSMUSG00000018042	Homer1	ENSMUSG00000007617	3.66589	0.79798	2.92531	n & c
Cyb5r3	ENSMUSG00000018042	Mgst1	ENSMUSG00000008540	3.43153	0.767677	2.63431	n & c
Cyb5r3	ENSMUSG00000018042	Wbp2	ENSMUSG00000034341	7.04399	1	7.04399	n & c
Cyb5r3	ENSMUSG00000018042	Dyrk2	ENSMUSG00000028630	3.30596	0.767677	2.53791	n & c
Cyb5r3	ENSMUSG00000018042	Rpl4	ENSMUSG00000032399	3.34539	0.752525	2.51749	n & c
Cyb5r3	ENSMUSG00000018042	Akr1b8	ENSMUSG00000029762	4.46938	0.962963	4.30384	n & c
Med1	ENSMUSG00000018160	Dnmt3a	ENSMUSG00000020661	3.7943	0.939394	3.56434	c
Med1	ENSMUSG00000018160	Stox2	ENSMUSG00000038143	3.73502	0.919192	3.4332	c
Med1	ENSMUSG00000018160	Zhx3	ENSMUSG00000035877	3.91717	0.905724	3.54787	c
Med1	ENSMUSG00000018160	Lamb1	ENSMUSG00000002900	3.72133	0.892256	3.32037	c
Med1	ENSMUSG00000018160	Adam17	ENSMUSG00000052593	4.66822	0.969697	4.52675	c
Med1	ENSMUSG00000018160	Wdr82	ENSMUSG00000020257	4.04573	0.946128	3.82778	c
Med1	ENSMUSG00000018160	Zbtb16	ENSMUSG00000066687	3.42033	0.767677	2.62571	c
Med1	ENSMUSG00000018160	Tet3	ENSMUSG00000034832	3.6916	0.93266	3.443	c
Med1	ENSMUSG00000018160	Erc1	ENSMUSG00000030172	3.2546	0.787879	2.56423	c
Pmp22	ENSMUSG00000018217	Sparc	ENSMUSG00000018593	3.57525	0.878788	3.14188	c
Pmp22	ENSMUSG00000018217	Gpr137b	ENSMUSG00000021306	3.42948	0.79798	2.73666	c
Pmp22	ENSMUSG00000018217	Arhgap27	ENSMUSG00000034255	3.43757	0.79798	2.74311	c
Pmp22	ENSMUSG00000018217	Mmp2	ENSMUSG00000031740	3.26663	0.767677	2.50772	c
Pmp22	ENSMUSG00000018217	Vim	ENSMUSG00000026728	3.20689	0.784512	2.51584	c
Pmp22	ENSMUSG00000018217	Ifngr1	ENSMUSG00000020009	4.01895	0.936027	3.76184	c
Pmp22	ENSMUSG00000018217	Fstl1	ENSMUSG00000022816	5.92498	0.986532	5.84518	c
Pmp22	ENSMUSG00000018217	Sult1a1	ENSMUSG00000030711	3.62151	0.821549	2.97525	c
Gid4	ENSMUSG00000018415	Flot1	ENSMUSG00000059714	4.00116	0.902357	3.61047	n & c
Gid4	ENSMUSG00000018415	Fam136a	ENSMUSG00000057497	3.17816	0.747475	2.3756	n & c
Gid4	ENSMUSG00000018415	Serpina3n	ENSMUSG00000021091	3.85043	0.835017	3.21517	n & c
Gid4	ENSMUSG00000018415	Mkks	ENSMUSG00000027274	5.34692	0.983165	5.25691	n & c
Gid4	ENSMUSG00000018415	Mvp	ENSMUSG00000030681	5.37808	0.976431	5.25132	n & c
Gid4	ENSMUSG00000018415	Gm10156	ENSMUSG00000066245	4.30751	0.962963	4.14798	n & c
Gid4	ENSMUSG00000018415	Fermt2	ENSMUSG00000037712	4.17843	0.875421	3.65789	n & c
Gid4	ENSMUSG00000018415	Zhx3	ENSMUSG00000035877	3.90907	0.828283	3.23781	n & c
Gid4	ENSMUSG00000018415	Rbm3-ps	ENSMUSG00000099875	4.04577	0.952862	3.85506	n & c
Gid4	ENSMUSG00000018415	Lgals3	ENSMUSG00000050335	3.40743	0.76431	2.60434	n & c
Gid4	ENSMUSG00000018415	Smpdl3b	ENSMUSG00000028885	3.77244	0.828283	3.12464	n & c
Gid4	ENSMUSG00000018415	Adgra3	ENSMUSG00000029090	3.36056	0.79798	2.68166	n & c
Gid4	ENSMUSG00000018415	Irs1	ENSMUSG00000055980	3.48298	0.811448	2.82625	n & c
Gid4	ENSMUSG00000018415	Bace1	ENSMUSG00000032086	5.01763	0.946128	4.74732	n & c
Gid4	ENSMUSG00000018415	Rbm3	ENSMUSG00000031167	4.13254	0.976431	4.03514	n & c
Ypel2	ENSMUSG00000018427	Irs1	ENSMUSG00000055980	3.36667	0.804714	2.7092	n & c
Ypel2	ENSMUSG00000018427	Per2	ENSMUSG00000055866	6.99256	1	6.99256	n & c
Ypel2	ENSMUSG00000018427	Gm48583	ENSMUSG00000114277	3.65304	0.905724	3.30865	n & c
Ypel2	ENSMUSG00000018427	Nfil3	ENSMUSG00000056749	5.65246	0.996633	5.63343	n & c
Ypel2	ENSMUSG00000018427	Pqlc1	ENSMUSG00000034006	3.30447	0.747475	2.47001	n & c
Ypel2	ENSMUSG00000018427	Ankrd12	ENSMUSG00000034647	3.62878	0.841751	3.05453	n & c
Ypel2	ENSMUSG00000018427	Stox2	ENSMUSG00000038143	3.35657	0.814815	2.73498	n & c
Ypel2	ENSMUSG00000018427	Dtx4	ENSMUSG00000039982	5.63715	1	5.63715	n & c
Ypel2	ENSMUSG00000018427	Mt2	ENSMUSG00000031762	3.4842	0.828283	2.8859	n & c
Ypel2	ENSMUSG00000018427	Usp2	ENSMUSG00000032010	8.29743	1	8.29743	n & c
Ypel2	ENSMUSG00000018427	Igf2bp2	ENSMUSG00000033581	3.52513	0.835017	2.94354	n & c
Ypel2	ENSMUSG00000018427	Ephx1	ENSMUSG00000038776	3.37474	0.781145	2.63616	n & c
Ypel2	ENSMUSG00000018427	St5	ENSMUSG00000031024	5.11767	0.979798	5.01428	n & c
Ypel2	ENSMUSG00000018427	Leo1	ENSMUSG00000042487	4.79509	1	4.79509	n & c
Ypel2	ENSMUSG00000018427	Herpud1	ENSMUSG00000031770	4.9917	0.989899	4.94128	n & c
Ypel2	ENSMUSG00000018427	Arntl	ENSMUSG00000055116	7.4909	1	7.4909	n & c
Ypel2	ENSMUSG00000018427	Tspan14	ENSMUSG00000037824	3.29217	0.757576	2.49407	n & c
Ypel2	ENSMUSG00000018427	Dapk1	ENSMUSG00000021559	5.74332	0.996633	5.72398	n & c
Ypel2	ENSMUSG00000018427	Serpine1	ENSMUSG00000037411	3.26991	0.801347	2.62033	n & c
Ypel2	ENSMUSG00000018427	Dbp	ENSMUSG00000059824	7.15041	1	7.15041	n & c
Ypel2	ENSMUSG00000018427	Tek	ENSMUSG00000006386	3.35643	0.767677	2.57665	n & c
Ypel2	ENSMUSG00000018427	Cars2	ENSMUSG00000056228	3.74867	0.86532	3.2438	n & c
Ypel2	ENSMUSG00000018427	Bhlhe41	ENSMUSG00000030256	4.45857	0.996633	4.44356	n & c
Ypel2	ENSMUSG00000018427	Tspan4	ENSMUSG00000025511	6.6028	1	6.6028	n & c
Ypel2	ENSMUSG00000018427	Mpzl1	ENSMUSG00000026566	3.58649	0.784512	2.81365	n & c
Ypel2	ENSMUSG00000018427	Coq10b	ENSMUSG00000025981	6.97092	1	6.97092	n & c
Ypel2	ENSMUSG00000018427	Tmem106a	ENSMUSG00000034947	3.41106	0.792929	2.70473	n & c
Ypel2	ENSMUSG00000018427	Ncor1	ENSMUSG00000018501	3.42002	0.774411	2.6485	n & c
Ypel2	ENSMUSG00000018427	Clock	ENSMUSG00000029238	4.98362	0.993266	4.95006	n & c
Ypel2	ENSMUSG00000018427	Bhlhe40	ENSMUSG00000030103	4.1973	0.976431	4.09837	n & c
Ypel2	ENSMUSG00000018427	Per1	ENSMUSG00000020893	4.32598	0.996633	4.31142	n & c
Ypel2	ENSMUSG00000018427	Adam19	ENSMUSG00000011256	4.53108	0.912458	4.13442	n & c
Ypel2	ENSMUSG00000018427	Npas2	ENSMUSG00000026077	7.54443	1	7.54443	n & c
Ypel2	ENSMUSG00000018427	Dyrk2	ENSMUSG00000028630	5.82001	0.993266	5.78082	n & c
Ypel2	ENSMUSG00000018427	Hlf	ENSMUSG00000003949	4.82145	1	4.82145	n & c
Ypel2	ENSMUSG00000018427	Avpr1a	ENSMUSG00000020123	5.01177	0.976431	4.89365	n & c
Ypel2	ENSMUSG00000018427	Nr1d2	ENSMUSG00000021775	3.82584	0.973064	3.72279	n & c
Ypel2	ENSMUSG00000018427	Tef	ENSMUSG00000022389	5.32263	1	5.32263	n & c
Ypel2	ENSMUSG00000018427	Mtif2	ENSMUSG00000020459	3.39836	0.774411	2.63173	n & c
Ypel2	ENSMUSG00000018427	Per3	ENSMUSG00000028957	4.03229	0.989899	3.99156	n & c
Ypel2	ENSMUSG00000018427	Cry1	ENSMUSG00000020038	3.28699	0.767677	2.52335	n & c
Ypel2	ENSMUSG00000018427	Mthfr	ENSMUSG00000029009	5.90466	1	5.90466	n & c
Ncor1	ENSMUSG00000018501	Dyrk2	ENSMUSG00000028630	3.32459	0.841751	2.79848	c
Ncor1	ENSMUSG00000018501	Erc1	ENSMUSG00000030172	4.89883	0.989899	4.84934	c
Ncor1	ENSMUSG00000018501	Med1	ENSMUSG00000018160	3.65699	0.929293	3.39842	c
Ncor1	ENSMUSG00000018501	Fat4	ENSMUSG00000046743	4.15228	0.969697	4.02645	c
Ncor1	ENSMUSG00000018501	Senp6	ENSMUSG00000034252	3.81992	0.929293	3.54983	c
Ncor1	ENSMUSG00000018501	Lama4	ENSMUSG00000019846	3.2394	0.787879	2.55226	c
Ncor1	ENSMUSG00000018501	Stox2	ENSMUSG00000038143	5.11166	0.993266	5.07723	c
Ncor1	ENSMUSG00000018501	Armcx4	ENSMUSG00000049804	4.21158	0.939394	3.95633	c
Ncor1	ENSMUSG00000018501	Ypel2	ENSMUSG00000018427	3.19855	0.757576	2.42315	c
Ncor1	ENSMUSG00000018501	Trip11	ENSMUSG00000021188	3.71356	0.929293	3.45098	c
Ncor1	ENSMUSG00000018501	Clock	ENSMUSG00000029238	3.88907	0.969697	3.77122	c
Ncor1	ENSMUSG00000018501	Nsd2	ENSMUSG00000057406	3.90414	0.96633	3.77269	c
Acadvl	ENSMUSG00000018574	Acsf2	ENSMUSG00000076435	3.22921	0.750842	2.42463	c
Acadvl	ENSMUSG00000018574	Acaa1b	ENSMUSG00000010651	3.86804	0.868687	3.36011	c
Acadvl	ENSMUSG00000018574	Retsat	ENSMUSG00000056666	6.45477	1	6.45477	c
Acadvl	ENSMUSG00000018574	Igf1	ENSMUSG00000020053	4.82932	0.905724	4.37403	c
Acadvl	ENSMUSG00000018574	Lonp2	ENSMUSG00000047866	3.05619	0.757576	2.3153	c
Acadvl	ENSMUSG00000018574	Ech1	ENSMUSG00000053898	11.2163	1	11.2163	c
Acadvl	ENSMUSG00000018574	Acadl	ENSMUSG00000026003	8.71179	1	8.71179	c
Acadvl	ENSMUSG00000018574	Eci1	ENSMUSG00000024132	8.22997	1	8.22997	c
Acadvl	ENSMUSG00000018574	Decr1	ENSMUSG00000028223	10.4047	1	10.4047	c
Sparc	ENSMUSG00000018593	Loxl2	ENSMUSG00000034205	9.45569	1	9.45569	n & c
Sparc	ENSMUSG00000018593	Adamtsl2	ENSMUSG00000036040	4.48682	0.976431	4.38107	n & c
Sparc	ENSMUSG00000018593	Adamts2	ENSMUSG00000036545	9.10644	1	9.10644	n & c
Sparc	ENSMUSG00000018593	Ric3	ENSMUSG00000048330	7.50698	1	7.50698	n & c
Sparc	ENSMUSG00000018593	Armcx4	ENSMUSG00000049804	3.85425	0.861953	3.32218	n & c
Sparc	ENSMUSG00000018593	Snhg11	ENSMUSG00000044349	4.08497	0.801347	3.27347	n & c
Sparc	ENSMUSG00000018593	Armcx3	ENSMUSG00000049047	3.85873	0.895623	3.45597	n & c
Sparc	ENSMUSG00000018593	Olfr1372-ps1	ENSMUSG00000108218	3.76124	0.79798	3.0014	n & c
Sparc	ENSMUSG00000018593	Pmp22	ENSMUSG00000018217	4.33136	0.949495	4.1126	n & c
Sparc	ENSMUSG00000018593	Serpinh1	ENSMUSG00000070436	7.95932	1	7.95932	n & c
Sparc	ENSMUSG00000018593	Ntng2	ENSMUSG00000035513	3.9132	0.811448	3.17536	n & c
Sparc	ENSMUSG00000018593	Tceal9	ENSMUSG00000042712	3.31784	0.767677	2.54703	n & c
Sparc	ENSMUSG00000018593	Nrep	ENSMUSG00000042834	4.19567	0.962963	4.04027	n & c
Sparc	ENSMUSG00000018593	Col4a2	ENSMUSG00000031503	7.87376	1	7.87376	n & c
Sparc	ENSMUSG00000018593	Chst7	ENSMUSG00000037347	4.03471	0.838384	3.38264	n & c
Sparc	ENSMUSG00000018593	Hsf4	ENSMUSG00000033249	3.73253	0.821549	3.06645	n & c
Sparc	ENSMUSG00000018593	Atp8b2	ENSMUSG00000060671	3.43751	0.821549	2.82408	n & c
Sparc	ENSMUSG00000018593	Lama4	ENSMUSG00000019846	3.99134	0.929293	3.70912	n & c
Sparc	ENSMUSG00000018593	Klhdc3	ENSMUSG00000063576	3.91841	0.845118	3.31152	n & c
Sparc	ENSMUSG00000018593	Ighm	ENSMUSG00000076617	3.71609	0.774411	2.87778	n & c
Sparc	ENSMUSG00000018593	Tceal8	ENSMUSG00000051579	7.54698	0.993266	7.49616	n & c
Sparc	ENSMUSG00000018593	Itm2a	ENSMUSG00000031239	5.48455	1	5.48455	n & c
Sparc	ENSMUSG00000018593	Myo5b	ENSMUSG00000025885	4.32083	0.83165	3.59342	n & c
Sparc	ENSMUSG00000018593	Vangl2	ENSMUSG00000026556	3.76524	0.791246	2.97923	n & c
Sparc	ENSMUSG00000018593	Plod1	ENSMUSG00000019055	7.07573	1	7.07573	n & c
Sparc	ENSMUSG00000018593	Prkcz	ENSMUSG00000029053	5.25335	0.973064	5.11185	n & c
Sparc	ENSMUSG00000018593	Cx3cl1	ENSMUSG00000031778	4.11227	0.821549	3.37843	n & c
Sparc	ENSMUSG00000018593	Tcaf1	ENSMUSG00000036667	4.24445	0.93266	3.95863	n & c
Sparc	ENSMUSG00000018593	Col4a1	ENSMUSG00000031502	6.55847	1	6.55847	n & c
Sparc	ENSMUSG00000018593	C1qtnf6	ENSMUSG00000022440	5.45656	0.993266	5.41981	n & c
Sparc	ENSMUSG00000018593	Evl	ENSMUSG00000021262	6.34592	0.973064	6.17499	n & c
Sparc	ENSMUSG00000018593	Fstl1	ENSMUSG00000022816	7.88672	1	7.88672	n & c
Sparc	ENSMUSG00000018593	Col1a2	ENSMUSG00000029661	9.39848	1	9.39848	n & c
Sparc	ENSMUSG00000018593	Gpx7	ENSMUSG00000028597	5.57378	0.989899	5.51748	n & c
Sparc	ENSMUSG00000018593	Fam19a5	ENSMUSG00000054863	3.85298	0.83165	3.20433	n & c
Sparc	ENSMUSG00000018593	Adamts10	ENSMUSG00000024299	4.01355	0.902357	3.62166	n & c
Sparc	ENSMUSG00000018593	Col6a2	ENSMUSG00000020241	7.99532	1	7.99532	n & c
Sparc	ENSMUSG00000018593	Tie1	ENSMUSG00000033191	3.30821	0.767677	2.53964	n & c
Sparc	ENSMUSG00000018593	Lamc1	ENSMUSG00000026478	5.25664	1	5.25664	n & c
Sparc	ENSMUSG00000018593	Mpzl1	ENSMUSG00000026566	3.30037	0.808081	2.66696	n & c
Sparc	ENSMUSG00000018593	Ccdc8	ENSMUSG00000041117	3.43135	0.841751	2.88834	n & c
Sparc	ENSMUSG00000018593	Mfap4	ENSMUSG00000042436	5.97634	1	5.97634	n & c
Sparc	ENSMUSG00000018593	Hacd1	ENSMUSG00000063275	4.45873	0.89899	4.00835	n & c
Sparc	ENSMUSG00000018593	A330023F24Rik	ENSMUSG00000096929	4.31163	0.808081	3.48415	n & c
Sparc	ENSMUSG00000018593	Col1a1	ENSMUSG00000001506	8.76432	1	8.76432	n & c
Sparc	ENSMUSG00000018593	Ppic	ENSMUSG00000024538	6.59653	0.996633	6.57432	n & c
Sparc	ENSMUSG00000018593	Ccdc80	ENSMUSG00000022665	7.25957	1	7.25957	n & c
Sparc	ENSMUSG00000018593	Col5a2	ENSMUSG00000026042	6.85539	1	6.85539	n & c
Sparc	ENSMUSG00000018593	Col3a1	ENSMUSG00000026043	8.59215	1	8.59215	n & c
Sparc	ENSMUSG00000018593	Fbn1	ENSMUSG00000027204	6.13314	1	6.13314	n & c
Sparc	ENSMUSG00000018593	Cdkn1b	ENSMUSG00000003031	3.65921	0.794613	2.90765	n & c
Sparc	ENSMUSG00000018593	Kctd3	ENSMUSG00000026608	4.0054	0.835017	3.34458	n & c
Sparc	ENSMUSG00000018593	Vps36	ENSMUSG00000031479	3.65347	0.794613	2.90309	n & c
Sparc	ENSMUSG00000018593	Rps4l	ENSMUSG00000063171	5.1438	0.855219	4.39908	n & c
Sparc	ENSMUSG00000018593	Nid1	ENSMUSG00000005397	5.10599	1	5.10599	n & c
Sparc	ENSMUSG00000018593	Col4a5	ENSMUSG00000031274	5.67401	1	5.67401	n & c
Sparc	ENSMUSG00000018593	Pxdn	ENSMUSG00000020674	3.83848	0.902357	3.46368	n & c
Sparc	ENSMUSG00000018593	Eln	ENSMUSG00000029675	7.48716	1	7.48716	n & c
Sparc	ENSMUSG00000018593	P3h1	ENSMUSG00000028641	3.63838	0.828283	3.01361	n & c
Sparc	ENSMUSG00000018593	Cd93	ENSMUSG00000027435	4.02967	0.925926	3.73118	n & c
Sparc	ENSMUSG00000018593	Angptl4	ENSMUSG00000002289	3.64614	0.794613	2.89727	n & c
Sparc	ENSMUSG00000018593	Ptgfrn	ENSMUSG00000027864	5.09269	1	5.09269	n & c
Sparc	ENSMUSG00000018593	Bmi1	ENSMUSG00000026739	3.93645	0.801347	3.15446	n & c
Sparc	ENSMUSG00000018593	Armcx1	ENSMUSG00000033460	6.14519	0.993266	6.10381	n & c
Sparc	ENSMUSG00000018593	Col6a1	ENSMUSG00000001119	6.00892	1	6.00892	n & c
Sparc	ENSMUSG00000018593	Plekhb1	ENSMUSG00000030701	3.34859	0.79798	2.67211	n & c
Sparc	ENSMUSG00000018593	Col6a3	ENSMUSG00000048126	6.95135	1	6.95135	n & c
Sparc	ENSMUSG00000018593	Col5a1	ENSMUSG00000026837	5.83485	1	5.83485	n & c
Sparc	ENSMUSG00000018593	Ecm2	ENSMUSG00000043631	4.10929	0.956229	3.92942	n & c
Sparc	ENSMUSG00000018593	Mmp2	ENSMUSG00000031740	7.22065	1	7.22065	n & c
Sparc	ENSMUSG00000018593	Mageh1	ENSMUSG00000047238	4.85347	0.922559	4.47761	n & c
Sparc	ENSMUSG00000018593	Vim	ENSMUSG00000026728	3.12547	0.787879	2.46249	n & c
Sparc	ENSMUSG00000018593	Col15a1	ENSMUSG00000028339	7.26731	1	7.26731	n & c
Ikzf1	ENSMUSG00000018654	Laptm5	ENSMUSG00000028581	4.31028	0.993266	4.28125	n & c
Ikzf1	ENSMUSG00000018654	Mlph	ENSMUSG00000026303	3.11252	0.767677	2.38941	n & c
Ikzf1	ENSMUSG00000018654	Lcp1	ENSMUSG00000021998	6.81671	1	6.81671	n & c
Ikzf1	ENSMUSG00000018654	Trim30a	ENSMUSG00000030921	3.32798	0.824916	2.7453	n & c
Ikzf1	ENSMUSG00000018654	Ncf2	ENSMUSG00000026480	3.06538	0.747475	2.2913	n & c
Ikzf1	ENSMUSG00000018654	Fermt3	ENSMUSG00000024965	3.32687	0.855219	2.8452	n & c
Ikzf1	ENSMUSG00000018654	Dock2	ENSMUSG00000020143	7.53817	1	7.53817	n & c
Ikzf1	ENSMUSG00000018654	Mki67	ENSMUSG00000031004	3.25418	0.777778	2.53103	n & c
Ikzf1	ENSMUSG00000018654	Plek	ENSMUSG00000020120	4.33416	1	4.33416	n & c
Ikzf1	ENSMUSG00000018654	AU020206	ENSMUSG00000097415	3.31389	0.841751	2.78947	n & c
Ikzf1	ENSMUSG00000018654	Ptprc	ENSMUSG00000026395	6.51459	1	6.51459	n & c
Ikzf1	ENSMUSG00000018654	Tmem71	ENSMUSG00000036944	4.09763	0.959596	3.93207	n & c
Ikzf1	ENSMUSG00000018654	Cd37	ENSMUSG00000030798	5.41683	1	5.41683	n & c
Ikzf1	ENSMUSG00000018654	Itgb2	ENSMUSG00000000290	3.64142	0.919192	3.34717	n & c
Ikzf1	ENSMUSG00000018654	Inpp5d	ENSMUSG00000026288	4.61962	1	4.61962	n & c
Ikzf1	ENSMUSG00000018654	Sla	ENSMUSG00000022372	6.83341	1	6.83341	n & c
Ikzf1	ENSMUSG00000018654	Serinc3	ENSMUSG00000017707	4.42368	0.973064	4.30452	n & c
Ikzf1	ENSMUSG00000018654	Rac2	ENSMUSG00000033220	7.16365	1	7.16365	n & c
Ikzf1	ENSMUSG00000018654	Vav1	ENSMUSG00000034116	4.0278	0.989899	3.98711	n & c
Ikzf1	ENSMUSG00000018654	Naip2	ENSMUSG00000078945	4.49669	0.979798	4.40584	n & c
Ikzf1	ENSMUSG00000018654	Cd84	ENSMUSG00000038147	4.3351	0.993266	4.3059	n & c
Ikzf1	ENSMUSG00000018654	Psd4	ENSMUSG00000026979	4.20018	0.973064	4.08705	n & c
Ikzf1	ENSMUSG00000018654	Coro2a	ENSMUSG00000028337	3.68379	0.872054	3.21246	n & c
Ikzf1	ENSMUSG00000018654	Nckap1l	ENSMUSG00000022488	5.31457	1	5.31457	n & c
Ikzf1	ENSMUSG00000018654	Sp140	ENSMUSG00000070031	3.76944	0.96633	3.64252	n & c
Ikzf1	ENSMUSG00000018654	Birc3	ENSMUSG00000032000	3.62768	0.925926	3.35896	n & c
Ikzf1	ENSMUSG00000018654	Runx1	ENSMUSG00000022952	3.3806	0.855219	2.89116	n & c
Ikzf1	ENSMUSG00000018654	Hvcn1	ENSMUSG00000064267	6.10188	1	6.10188	n & c
Ikzf1	ENSMUSG00000018654	Fyb	ENSMUSG00000022148	4.56387	0.996633	4.54851	n & c
Ikzf1	ENSMUSG00000018654	Hck	ENSMUSG00000003283	3.95675	0.989899	3.91678	n & c
Ikzf1	ENSMUSG00000018654	Ptpn22	ENSMUSG00000027843	5.79299	1	5.79299	n & c
Ikzf1	ENSMUSG00000018654	Vcam1	ENSMUSG00000027962	3.07279	0.787879	2.42099	n & c
Ikzf1	ENSMUSG00000018654	Ncf4	ENSMUSG00000071715	3.12091	0.79798	2.49042	n & c
Ikzf1	ENSMUSG00000018654	Aim2	ENSMUSG00000037860	3.73029	0.936027	3.49165	n & c
Ikzf1	ENSMUSG00000018654	Clec7a	ENSMUSG00000079293	3.6272	0.915825	3.32188	n & c
Ikzf1	ENSMUSG00000018654	Csf2rb2	ENSMUSG00000071714	3.11354	0.791246	2.46357	n & c
Ikzf1	ENSMUSG00000018654	Apbb1ip	ENSMUSG00000026786	4.93378	1	4.93378	n & c
Ikzf1	ENSMUSG00000018654	Ncf1	ENSMUSG00000015950	3.4413	0.905724	3.11687	n & c
Ikzf1	ENSMUSG00000018654	Pik3ap1	ENSMUSG00000025017	5.20749	0.996633	5.18995	n & c
Ikzf1	ENSMUSG00000018654	Rcsd1	ENSMUSG00000040723	3.31848	0.757576	2.514	n & c
Ikzf1	ENSMUSG00000018654	Cybb	ENSMUSG00000015340	5.0071	0.996633	4.99025	n & c
Ikzf1	ENSMUSG00000018654	Hcls1	ENSMUSG00000022831	4.7945	0.996633	4.77836	n & c
Ikzf1	ENSMUSG00000018654	Lat2	ENSMUSG00000040751	3.814	0.976431	3.7241	n & c
Ikzf1	ENSMUSG00000018654	Cd52	ENSMUSG00000000682	6.10202	1	6.10202	n & c
Ikzf1	ENSMUSG00000018654	Ighm	ENSMUSG00000076617	4.8424	0.996633	4.8261	n & c
Ikzf1	ENSMUSG00000018654	A630001G21Rik	ENSMUSG00000052760	5.81788	1	5.81788	n & c
Ikzf1	ENSMUSG00000018654	Wdfy4	ENSMUSG00000051506	5.82372	1	5.82372	n & c
Ikzf1	ENSMUSG00000018654	Pafah1b3	ENSMUSG00000005447	3.59534	0.851852	3.0627	n & c
Ikzf1	ENSMUSG00000018654	Lair1	ENSMUSG00000055541	3.25114	0.801347	2.60529	n & c
Ikzf1	ENSMUSG00000018654	Card6	ENSMUSG00000041849	3.35344	0.79798	2.67598	n & c
[truncated: 14,348 more rows]
