# Supplementary material for: The circadian rhythm: A key variable in aging?
Source: Aging Cell. 2024 Jul 30;23(11):e14268. doi: 10.1111/acel.14268 (PMC11561671; doi:10.1111/acel.14268)
Supplement: Supplementary file 12 — Table S8. [file ACEL-23-e14268-s009.xlsx]

## Sheet: Network attributes
ClosenessCentrality	AverageShortestPathLength	BetweennessCentrality	ClusteringCoefficient	Degree	Eccentricity	NeighborhoodConnectivity	NumberOfUndirectedEdges	PartnerOfMultiEdgedNodePairs	Radiality	Stress	TopologicalCoefficient	Variable (gene ID)	Variable (gene)
0.528736	1.8913	0.0555781	0.115175	192	4	39.7381	192	66	0.993248	399124	0.0674671	ENSMUSG00000048330	Ric3
0.527005	1.89752	0.0195055	0.231709	193	3	49.0076	193	62	0.993201	229444	0.0846419	ENSMUSG00000055116	Arntl
0.525714	1.90217	0.0398835	0.172218	191	3	45.6212	191	59	0.993165	344438	0.0793412	ENSMUSG00000031502	Col4a1
0.52443	1.90683	0.0375733	0.181616	188	4	48.3306	188	64	0.99313	317942	0.0831853	ENSMUSG00000070436	Serpinh1
0.516026	1.93789	0.0138914	0.257283	176	3	50.8583	176	56	0.992895	181788	0.0901743	ENSMUSG00000028957	Per3
0.516026	1.93789	0.0154692	0.25638	159	3	50.5909	159	49	0.992895	177546	0.0881375	ENSMUSG00000026077	Npas2
0.511517	1.95497	0.0208379	0.201675	153	4	52.2062	153	56	0.992765	200188	0.0904787	ENSMUSG00000038776	Ephx1
0.511111	1.95652	0.0120791	0.259642	174	3	50.2066	174	53	0.992754	165114	0.0911191	ENSMUSG00000059824	Dbp
0.509494	1.96273	0.015342	0.267556	162	3	58.6636	162	52	0.992707	205514	0.105132	ENSMUSG00000030256	Bhlhe41
0.507886	1.96894	0.010116	0.277181	163	4	51.2212	163	50	0.99266	143116	0.0927921	ENSMUSG00000022389	Tef
0.507087	1.97205	0.0241118	0.250366	153	4	54.4095	153	48	0.992636	196622	0.0976661	ENSMUSG00000031167	Rbm3
0.498452	2.00621	0.0182117	0.229313	144	4	50.0323	144	51	0.992377	161680	0.0912997	ENSMUSG00000038007	Acer2
0.496914	2.01242	0.0080359	0.305253	153	3	53.32	153	53	0.99233	107816	0.0994776	ENSMUSG00000042487	Leo1
0.495385	2.01863	0.00889929	0.292525	150	4	50.55	150	50	0.992283	106190	0.0948405	ENSMUSG00000021775	Nr1d2
0.49048	2.03882	0.0215671	0.214455	148	4	38.6535	148	47	0.99213	172496	0.0743336	ENSMUSG00000026043	Col3a1
0.487509	2.05124	0.00965115	0.284011	132	4	50.7849	132	39	0.992036	97338	0.0978515	ENSMUSG00000068742	Cry2
0.485305	2.06056	0.0109115	0.364189	186	4	58.0169	186	68	0.991965	137942	0.118402	ENSMUSG00000046805	Mpeg1
0.482397	2.07298	0.00711758	0.369297	119	3	55.7564	119	41	0.991871	73948	0.107613	ENSMUSG00000025511	Tspan4
0.480239	2.0823	0.0127337	0.318691	149	4	56.3191	149	55	0.991801	126696	0.112413	ENSMUSG00000073418	C4b
0.478099	2.09161	0.00992314	0.289815	124	4	53.6753	124	47	0.99173	98632	0.105453	ENSMUSG00000034614	Pik3ip1
0.477745	2.09317	0.00472137	0.356569	127	4	50.8214	127	43	0.991718	64362	0.10144	ENSMUSG00000032010	Usp2
0.476331	2.09938	0.00283498	0.409108	118	4	59.2568	118	44	0.991671	49668	0.116877	ENSMUSG00000003949	Hlf
0.474227	2.1087	0.00807338	0.280885	114	4	47	114	43	0.991601	84908	0.0928854	ENSMUSG00000031503	Col4a2
0.472834	2.11491	0.00440833	0.347787	124	3	55.2561	124	42	0.991554	60470	0.11323	ENSMUSG00000056749	Nfil3
0.468705	2.13354	0.00832805	0.345193	177	4	57.8113	177	71	0.991413	101614	0.126502	ENSMUSG00000018774	Cd68
0.468023	2.13665	0.00491006	0.337404	106	4	56.5672	106	39	0.991389	57570	0.115443	ENSMUSG00000114277	Gm48583
0.467683	2.1382	0.0050859	0.3474	113	4	55.7826	113	44	0.991377	57674	0.114543	ENSMUSG00000030357	Fkbp4
0.466667	2.14286	0.0099338	0.33046	126	4	66.3864	126	38	0.991342	135938	0.14246	ENSMUSG00000027962	Vcam1
0.466329	2.14441	0.00833478	0.244266	104	4	47.9437	104	33	0.99133	78784	0.0994682	ENSMUSG00000020571	Pdia6
0.465654	2.14752	0.00738799	0.234336	80	4	55.9474	80	23	0.991307	76662	0.113254	ENSMUSG00000024810	Il33
0.465318	2.14907	0.00622218	0.308468	114	3	48.3867	114	39	0.991295	65552	0.102297	ENSMUSG00000029657	Hsph1
0.464646	2.15217	0.0079407	0.313725	102	3	54.7826	102	33	0.991271	74040	0.114848	ENSMUSG00000033318	Gstt2
0.463977	2.15528	0.00606547	0.416407	175	4	58.9167	175	67	0.991248	80878	0.134207	ENSMUSG00000015340	Cybb
0.462644	2.16149	0.00281985	0.420339	98	4	56.6833	98	38	0.991201	38228	0.117357	ENSMUSG00000031016	Wee1
0.461649	2.16615	0.00741669	0.248077	101	4	53.9385	101	36	0.991166	75450	0.114035	ENSMUSG00000020810	Cygb
0.461318	2.1677	0.00396953	0.385413	115	4	55.1351	115	41	0.991154	48834	0.119082	ENSMUSG00000028878	Fam76a
0.460988	2.16925	0.00444775	0.221795	57	4	50.8	57	17	0.991142	42706	0.102008	ENSMUSG00000029762	Akr1b8
0.458363	2.18168	0.0048515	0.395296	105	4	54.0896	105	38	0.991048	48310	0.116824	ENSMUSG00000055866	Per2
0.456738	2.18944	0.00503904	0.366486	113	4	49.6267	113	38	0.990989	52656	0.110527	ENSMUSG00000020893	Per1
0.456738	2.18944	0.00783158	0.30969	126	4	49.7821	126	48	0.990989	76292	0.111369	ENSMUSG00000037003	Tns2
0.456091	2.19255	0.00732198	0.230415	99	4	48.9365	99	36	0.990966	64758	0.107013	ENSMUSG00000021814	Anxa7
0.455768	2.1941	0.0122609	0.272451	112	4	37.2192	112	39	0.990954	84930	0.0830785	ENSMUSG00000018593	Sparc
0.454481	2.20031	0.00450649	0.269565	62	4	57.3913	62	16	0.990907	42856	0.122109	ENSMUSG00000030096	Slc6a6
0.453841	2.20342	0.00245108	0.298413	58	4	58.3889	58	22	0.990883	23872	0.12235	ENSMUSG00000021903	Galnt15
0.453521	2.20497	0.00341687	0.320557	62	4	58.3095	62	20	0.990871	33784	0.123537	ENSMUSG00000031790	Mmp15
0.453521	2.20497	0.00336623	0.248106	41	4	60.3636	41	8	0.990871	38878	0.125433	ENSMUSG00000028970	Abcb1b
0.452883	2.20807	0.0057064	0.287432	93	3	45.2951	93	32	0.990848	51550	0.10088	ENSMUSG00000045193	Cirbp
0.452883	2.20807	0.00343974	0.199597	45	4	53.75	45	13	0.990848	28044	0.111746	ENSMUSG00000074264	Amy1
0.452565	2.20963	0.0054279	0.309859	112	4	50.7183	112	41	0.990836	56628	0.115531	ENSMUSG00000003814	Calr
0.451613	2.21429	0.00515625	0.327404	95	4	57.9692	95	30	0.990801	54806	0.131152	ENSMUSG00000029468	P2rx7
0.451296	2.21584	0.00402267	0.276735	76	4	61.66	76	26	0.990789	49940	0.134043	ENSMUSG00000034707	Gns
0.451296	2.21584	0.00566431	0.257092	70	4	51.0208	70	22	0.990789	48102	0.111156	ENSMUSG00000022091	Sorbs3
0.45098	2.21739	0.00363009	0.337104	86	4	55.3846	86	34	0.990777	37168	0.122219	ENSMUSG00000027274	Mkks
0.450665	2.21894	0.00956154	0.223867	76	4	40.4043	76	29	0.990766	78364	0.0876448	ENSMUSG00000042834	Nrep
0.449407	2.22516	0.0103118	0.335476	83	4	52.4068	83	24	0.990719	80234	0.118567	ENSMUSG00000029238	Clock
0.449093	2.22671	0.00725862	0.257062	87	4	55.9167	87	27	0.990707	74658	0.126223	ENSMUSG00000042644	Itpr3
0.448468	2.22981	0.00676878	0.483509	129	4	61.8026	129	53	0.990683	74928	0.144737	ENSMUSG00000000682	Cd52
0.448156	2.23137	0.00504605	0.236715	69	4	50.4783	69	23	0.990671	46870	0.112174	ENSMUSG00000035824	Tk2
0.447844	2.23292	0.00970794	0.342308	52	4	63.6	52	12	0.99066	104470	0.13881	ENSMUSG00000076617	Ighm
0.447844	2.23292	0.00700142	0.334494	121	4	57.15	121	41	0.99066	75230	0.136071	ENSMUSG00000056737	Capg
0.447844	2.23292	0.00649071	0.180676	73	4	35.5652	73	27	0.99066	43236	0.0790338	ENSMUSG00000039745	Htatip2
0.447533	2.23447	0.00328659	0.382212	104	4	54.0154	104	39	0.990648	40910	0.12591	ENSMUSG00000024966	Stip1
0.447533	2.23447	0.00293467	0.253333	29	4	60.44	29	4	0.990648	28738	0.127511	ENSMUSG00000068854	Hist2h2be
0.447222	2.23602	0.00340495	0.33551	73	4	63.42	73	23	0.990636	46480	0.142517	ENSMUSG00000031762	Mt2
0.447222	2.23602	0.00434172	0.330782	73	4	63.1224	73	24	0.990636	51256	0.142168	ENSMUSG00000028028	Alpk1
0.446292	2.24068	0.00225166	0.420677	49	4	65.3824	49	15	0.990601	24254	0.143382	ENSMUSG00000020935	Dcakd
0.446292	2.24068	0.00500499	0.353902	96	4	55.3621	96	38	0.990601	59964	0.127857	ENSMUSG00000029675	Eln
0.445983	2.24224	0.00390769	0.291026	59	4	55.05	59	19	0.990589	42244	0.122062	ENSMUSG00000038143	Stox2
0.445983	2.24224	0.00558807	0.229952	77	4	43.5217	77	31	0.990589	41316	0.0984163	ENSMUSG00000058655	Eif4b
0.445983	2.24224	0.00391772	0.18018	54	4	39.8378	54	17	0.990589	27690	0.0873637	ENSMUSG00000014776	Nol3
0.445675	2.24379	0.00706451	0.455571	123	4	62.8831	123	46	0.990577	70846	0.149366	ENSMUSG00000079293	Clec7a
0.445675	2.24379	0.00235405	0.41196	67	4	66	67	24	0.990577	28546	0.147321	ENSMUSG00000046318	Ccbe1
0.444751	2.24845	0.00339473	0.435206	145	4	59.2556	145	55	0.990542	48040	0.14851	ENSMUSG00000058818	Pirb
0.444751	2.24845	0.00326121	0.249231	31	4	53.3077	31	5	0.990542	23070	0.116308	ENSMUSG00000108218	Olfr1372-ps1
0.444444	2.25	0.00433232	0.441633	81	4	58.88	81	31	0.99053	39368	0.135	ENSMUSG00000018427	Ypel2
0.444444	2.25	0.00532185	0.27939	78	4	54.4717	78	25	0.99053	53848	0.125801	ENSMUSG00000059182	Skap2
0.444138	2.25155	0.00223679	0.472837	118	4	63.8451	118	47	0.990519	34214	0.153474	ENSMUSG00000027995	Tlr2
0.444138	2.25155	0.00484569	0.27381	74	4	52.9796	74	25	0.990519	50768	0.121792	ENSMUSG00000060036	Rpl3
0.443832	2.25311	0.00348248	0.360109	94	3	52.4918	94	33	0.990507	38506	0.12498	ENSMUSG00000032115	Hyou1
0.443832	2.25311	0.0150764	0.192872	82	4	39.8148	82	28	0.990507	112412	0.0925926	ENSMUSG00000026566	Mpzl1
0.443526	2.25466	0.00420393	0.416492	82	4	58.1296	82	28	0.990495	45854	0.136688	ENSMUSG00000004105	Angptl2
0.443526	2.25466	0.00624162	0.312405	113	4	38.4384	113	40	0.990495	62640	0.093524	ENSMUSG00000029661	Col1a2
0.443221	2.25621	0.00211014	0.393707	63	4	60.4694	63	14	0.990483	25882	0.1403	ENSMUSG00000005107	Slc2a9
0.442612	2.25932	0.0045064	0.217274	58	4	44.2308	58	19	0.99046	34990	0.0998437	ENSMUSG00000057531	Dtnbp1
0.442308	2.26087	0.00373215	0.369026	94	4	54.3103	94	36	0.990448	45262	0.129619	ENSMUSG00000001229	Dpp9
0.442308	2.26087	0.00311113	0.294118	86	4	41.9038	86	34	0.990448	29116	0.0983658	ENSMUSG00000020048	Hsp90b1
0.441398	2.26553	0.00591038	0.172119	49	4	40.6842	49	11	0.990413	39600	0.0930387	ENSMUSG00000095041	AC149090.1
0.440492	2.27019	0.00308437	0.224101	75	4	41.75	75	31	0.990377	27230	0.097093	ENSMUSG00000030681	Mvp
0.440191	2.27174	0.00253538	0.393469	86	3	47.46	86	36	0.990366	24352	0.11327	ENSMUSG00000019916	P4ha1
0.439291	2.2764	0.00757403	0.301659	77	4	53.3077	77	25	0.99033	73216	0.126622	ENSMUSG00000016256	Ctsz
0.438991	2.27795	0.00282832	0.231933	52	4	45.8857	52	17	0.990319	26454	0.105662	ENSMUSG00000037712	Fermt2
0.438692	2.2795	0.00368148	0.262763	55	4	46.8649	55	18	0.990307	30642	0.109242	ENSMUSG00000003849	Nqo1
0.438393	2.28106	0.00315671	0.388462	58	4	61.25	58	18	0.990295	27040	0.144059	ENSMUSG00000078566	Bnip3
0.437797	2.28416	0.00415664	0.451951	161	4	58.1078	161	59	0.990272	54744	0.1592	ENSMUSG00000022488	Nckap1l
0.437797	2.28416	0.00303551	0.391373	78	5	60.549	78	27	0.990272	33914	0.144508	ENSMUSG00000021091	Serpina3n
0.4375	2.28571	0.000703607	0.530488	63	4	66.561	63	22	0.99026	11680	0.157727	ENSMUSG00000066245	Gm10156
0.437203	2.28727	0.00377381	0.529804	134	4	63.6667	134	56	0.990248	43240	0.165368	ENSMUSG00000020120	Plek
0.437203	2.28727	0.00281953	0.381818	61	4	70.1556	61	16	0.990248	42250	0.167037	ENSMUSG00000034947	Tmem106a
0.436906	2.28882	0.00140557	0.406723	49	4	54.0571	49	14	0.990236	14870	0.127727	ENSMUSG00000034795	Ccdc122
0.436019	2.29348	0.000896655	0.492451	69	4	63.5	69	27	0.990201	13280	0.153382	ENSMUSG00000099875	Rbm3-ps
0.436019	2.29348	0.00103631	0.283333	27	4	55.92	27	2	0.990201	11272	0.129145	ENSMUSG00000004637	Wwox
0.435724	2.29503	0.00319733	0.456283	151	4	59.663	151	59	0.990189	44808	0.159955	ENSMUSG00000038642	Ctss
0.435135	2.29814	0.00127339	0.484848	71	4	65.0444	71	26	0.990166	18928	0.157875	ENSMUSG00000037411	Serpine1
0.435135	2.29814	0.00387217	0.371224	104	4	42.873	104	41	0.990166	37710	0.10937	ENSMUSG00000026042	Col5a2
0.435135	2.29814	0.00294759	0.254878	65	4	49.3171	65	24	0.990166	26690	0.117422	ENSMUSG00000026956	Uap1l1
0.435135	2.29814	0.00122976	0.199134	32	4	51.5	32	10	0.990166	11900	0.117849	ENSMUSG00000032372	Plscr2
0.434841	2.29969	0.00420022	0.238636	47	4	43.6364	47	14	0.990154	28316	0.103404	ENSMUSG00000033249	Hsf4
0.434548	2.30124	0.00351156	0.452632	150	4	58.3646	150	54	0.990142	47212	0.162124	ENSMUSG00000022831	Hcls1
0.434548	2.30124	0.00264212	0.403469	85	4	55.0192	85	33	0.990142	28464	0.136186	ENSMUSG00000039982	Dtx4
0.434548	2.30124	0.00394758	0.350198	98	4	40.6875	98	34	0.990142	36896	0.104595	ENSMUSG00000001506	Col1a1
0.434548	2.30124	0.00444305	0.230159	59	4	39.3889	59	23	0.990142	39756	0.0935603	ENSMUSG00000040713	Creg1
0.433962	2.30435	0.00199299	0.522624	79	4	67.9038	79	27	0.990119	26840	0.16976	ENSMUSG00000029919	Hpgds
0.433962	2.30435	0.00454161	0.300211	63	4	50.8636	63	19	0.990119	40128	0.124972	ENSMUSG00000040170	Fmo2
0.43367	2.3059	0.00126917	0.268116	30	4	53	30	6	0.990107	12544	0.123256	ENSMUSG00000054612	Mgmt
0.433378	2.30745	0.00163167	0.352688	52	4	56.7419	52	21	0.990095	15226	0.135669	ENSMUSG00000026234	Ncl
0.433378	2.30745	0.0028083	0.246154	34	4	50.6538	34	8	0.990095	20180	0.119942	ENSMUSG00000048489	Depp1
0.433087	2.30901	0.00652304	0.325792	79	4	45.5577	79	27	0.990083	49168	0.11558	ENSMUSG00000001774	Chordc1
0.432796	2.31056	0.00455734	0.432653	76	4	58.8	76	26	0.990072	41830	0.148111	ENSMUSG00000064267	Hvcn1
0.432796	2.31056	0.00244396	0.384068	45	4	74.8947	45	7	0.990072	35092	0.181783	ENSMUSG00000028885	Smpdl3b
0.432796	2.31056	0.00617489	0.260204	75	4	43.3265	75	26	0.990072	58204	0.109135	ENSMUSG00000006127	Inpp5k
0.432505	2.31211	0.000965513	0.545455	72	4	60.5556	72	27	0.99006	13390	0.150262	ENSMUSG00000025981	Coq10b
0.432505	2.31211	0.0025625	0.482456	89	4	60.1579	89	32	0.99006	30184	0.153857	ENSMUSG00000022372	Sla
0.432215	2.31366	0.00274662	0.231527	44	4	44.0345	44	15	0.990048	20382	0.105094	ENSMUSG00000030172	Erc1
0.431925	2.31522	0.00662199	0.48123	105	4	61.1045	105	38	0.990036	62758	0.162472	ENSMUSG00000040751	Lat2
0.431925	2.31522	0.00422894	0.283688	73	5	51.8333	73	25	0.990036	39054	0.130182	ENSMUSG00000050335	Lgals3
0.431925	2.31522	0.00300526	0.266003	62	4	42.8421	62	24	0.990036	25970	0.104748	ENSMUSG00000020661	Dnmt3a
0.431635	2.31677	0.00227098	0.351282	63	4	42.775	63	23	0.990024	19800	0.106608	ENSMUSG00000028410	Dnaja1
0.431635	2.31677	0.0047364	0.30303	89	4	41.8545	89	34	0.990024	43702	0.107045	ENSMUSG00000020674	Pxdn
0.431346	2.31832	0.0021927	0.489949	155	4	60.3011	155	62	0.990013	37852	0.17131	ENSMUSG00000034116	Vav1
0.431058	2.31988	0.00504577	0.332579	86	4	40.1923	86	34	0.990001	35690	0.103008	ENSMUSG00000031274	Col4a5
0.430769	2.32143	0.0036351	0.266667	48	4	38.9355	48	17	0.989989	27186	0.0951968	ENSMUSG00000030678	Maz
0.430481	2.32298	0.00657343	0.315163	89	4	38.3158	89	32	0.989977	41686	0.100785	ENSMUSG00000005397	Nid1
0.430194	2.32453	0.00236559	0.545383	126	4	64.3472	126	54	0.989966	28420	0.174857	ENSMUSG00000025017	Pik3ap1
0.429907	2.32609	0.00204442	0.275862	47	4	48.931	47	18	0.989954	16796	0.119344	ENSMUSG00000054509	Parp4
0.429907	2.32609	0.00277961	0.17803	53	4	36.6667	53	20	0.989954	21434	0.090535	ENSMUSG00000029330	Cds1
0.428762	2.3323	0.00248117	0.284211	28	4	59.95	28	8	0.989907	21104	0.142738	ENSMUSG00000040631	Dok4
0.427907	2.33696	0.000999564	0.475379	38	4	69.5152	38	5	0.989872	13648	0.174661	ENSMUSG00000033581	Igf2bp2
0.427907	2.33696	0.00277292	0.450768	124	4	57.1585	124	42	0.989872	38872	0.16101	ENSMUSG00000036896	C1qc
0.427907	2.33696	0.00166143	0.398705	78	4	45.8723	78	31	0.989872	17712	0.120085	ENSMUSG00000026864	Hspa5
0.427907	2.33696	0.00402298	0.352941	85	4	42.1923	85	33	0.989872	36176	0.110451	ENSMUSG00000027864	Ptgfrn
0.427907	2.33696	0.00413231	0.333333	58	4	61.0698	58	15	0.989872	48188	0.155335	ENSMUSG00000006611	Hfe
0.427623	2.33851	0.00296442	0.325604	72	5	56.5435	72	26	0.98986	33258	0.145356	ENSMUSG00000017754	Pltp
0.427623	2.33851	0.00350375	0.27027	54	4	41.6216	54	17	0.98986	27040	0.105907	ENSMUSG00000049047	Armcx3
0.427339	2.34006	0.00229858	0.475476	156	4	59.3789	156	61	0.989848	37642	0.173116	ENSMUSG00000028581	Laptm5
0.427339	2.34006	0.00277583	0.417172	72	4	54.2889	72	27	0.989848	23820	0.142807	ENSMUSG00000030087	Klf15
0.427339	2.34006	0.00343973	0.237154	30	4	44.8696	30	7	0.989848	20146	0.111123	ENSMUSG00000031479	Vps36
0.427056	2.34161	0.0013767	0.483838	71	4	61.4	71	26	0.989836	16628	0.159896	ENSMUSG00000031770	Herpud1
0.427056	2.34161	0.0031124	0.440422	88	4	44.1731	88	36	0.989836	29484	0.11686	ENSMUSG00000026837	Col5a1
0.427056	2.34161	0.0017004	0.222222	32	4	45.963	32	5	0.989836	14578	0.114621	ENSMUSG00000055980	Irs1
0.42649	2.34472	0.00288533	0.343673	84	4	45.08	84	34	0.989813	26956	0.120213	ENSMUSG00000060373	Hnrnpc
0.425926	2.34783	0.00362638	0.28223	68	4	48.3571	68	26	0.989789	29686	0.125868	ENSMUSG00000019055	Plod1
0.425644	2.34938	0.00257587	0.393939	75	4	48.9778	75	30	0.989777	23894	0.129229	ENSMUSG00000028339	Col15a1
0.425363	2.35093	0.00137753	0.420677	51	4	62.7353	51	17	0.989766	15580	0.161689	ENSMUSG00000025586	Cpeb1
0.424802	2.35404	0.000774668	0.713978	51	4	77.3226	51	20	0.989742	7658	0.199717	ENSMUSG00000030103	Bhlhe40
0.424522	2.35559	0.000582974	0.552564	66	4	66.55	66	26	0.98973	8750	0.175132	ENSMUSG00000039096	Rsad1
0.424522	2.35559	0.0012265	0.472262	65	4	50.2632	65	27	0.98973	12240	0.132551	ENSMUSG00000001143	Lman2l
0.424242	2.35714	0.00461639	0.334357	102	4	39.4603	102	39	0.989719	38454	0.11147	ENSMUSG00000026478	Lamc1
0.424242	2.35714	0.0044819	0.22973	56	4	35.2703	56	19	0.989719	28336	0.092502	ENSMUSG00000028343	Erp44
0.424242	2.35714	0.00236789	0.199597	47	4	36.5625	47	15	0.989719	17988	0.0946405	ENSMUSG00000061740	Cyp2d22
0.423963	2.3587	0.00219122	0.453552	95	4	59.0328	95	34	0.989707	26108	0.163526	ENSMUSG00000070031	Sp140
0.423684	2.36025	0.00145468	0.288306	50	4	46.6875	50	18	0.989695	14326	0.121266	ENSMUSG00000059714	Flot1
0.423684	2.36025	0.00364235	0.197436	64	4	30.975	64	24	0.989695	22688	0.0819444	ENSMUSG00000034341	Wbp2
0.423406	2.3618	0.00299824	0.278805	60	4	43.9737	60	22	0.989683	26132	0.115416	ENSMUSG00000021025	Nfkbia
0.423127	2.36335	0.00210964	0.395402	38	4	62.4667	38	8	0.989672	23138	0.163098	ENSMUSG00000037892	Pcdh18
0.42285	2.36491	0.00280026	0.455556	123	4	57.8642	123	42	0.98966	35398	0.170189	ENSMUSG00000036887	C1qa
0.422572	2.36646	0.0011116	0.575117	122	4	65.6389	122	50	0.989648	22578	0.191367	ENSMUSG00000038147	Cd84
0.422572	2.36646	0.000626865	0.512644	36	4	71.5333	36	6	0.989648	11150	0.187752	ENSMUSG00000003541	Ier3
0.422572	2.36646	0.00404842	0.423077	85	4	58.7925	85	32	0.989648	40108	0.159329	ENSMUSG00000037860	Aim2
0.422572	2.36646	0.00106737	0.31746	42	4	42.7857	42	14	0.989648	10274	0.110272	ENSMUSG00000031379	Pir
0.422295	2.36801	0.00111089	0.314815	42	4	47.1429	42	14	0.989636	10314	0.12406	ENSMUSG00000032127	Vps11
0.422018	2.36957	0.00201543	0.480496	77	4	45.4167	77	29	0.989625	22054	0.125115	ENSMUSG00000001119	Col6a1
0.422018	2.36957	0.00239526	0.296296	39	4	46.8148	39	12	0.989625	19178	0.122135	ENSMUSG00000030701	Plekhb1
0.422018	2.36957	0.00306183	0.279279	62	4	37.3784	62	25	0.989625	23460	0.10021	ENSMUSG00000041560	Nop53
0.422018	2.36957	0.00547945	0.215541	79	5	34.7234	79	32	0.989625	39676	0.0942993	ENSMUSG00000034993	Vat1
0.421466	2.37267	0.00233132	0.50904	85	4	64.25	85	25	0.989601	30648	0.177978	ENSMUSG00000016206	H2-M3
0.421466	2.37267	0.00266729	0.266667	72	4	39.9556	72	27	0.989601	22116	0.109768	ENSMUSG00000031511	Arhgef7
0.42119	2.37422	0.00356922	0.311538	53	4	52.4	53	13	0.989589	31430	0.141554	ENSMUSG00000026728	Vim
0.420915	2.37578	0.00160328	0.519713	100	4	59.1746	100	37	0.989577	23352	0.170532	ENSMUSG00000030798	Cd37
0.420915	2.37578	0.00199917	0.509257	132	4	61.0482	132	49	0.989577	27254	0.183328	ENSMUSG00000015950	Ncf1
0.42064	2.37733	0.00210307	0.518663	128	4	61.3797	128	49	0.989566	28254	0.182136	ENSMUSG00000030579	Tyrobp
0.420366	2.37888	0.00292638	0.512195	54	4	59	54	12	0.989554	35358	0.163369	ENSMUSG00000034647	Ankrd12
0.420366	2.37888	0.00124843	0.475976	59	4	63.2973	59	22	0.989554	14870	0.172004	ENSMUSG00000020889	Nr1d1
0.420366	2.37888	0.00175081	0.467994	63	4	60.2895	63	25	0.989554	18958	0.161202	ENSMUSG00000029009	Mthfr
0.420366	2.37888	0.00434206	0.228228	55	4	34.4054	55	18	0.989554	36212	0.0929876	ENSMUSG00000051579	Tceal8
0.420091	2.38043	0.00182004	0.290323	47	4	44.1875	47	15	0.989542	15588	0.118465	ENSMUSG00000038695	Josd2
0.420091	2.38043	0.00481236	0.283251	39	4	53.3448	39	10	0.989542	35006	0.142633	ENSMUSG00000024900	Cpt1a
0.419817	2.38199	0.00148205	0.539118	59	4	64.8947	59	21	0.98953	18070	0.177794	ENSMUSG00000035064	Eef2k
0.418998	2.38665	0.00289112	0.313333	36	4	55.04	36	11	0.989495	23480	0.14656	ENSMUSG00000018415	Gid4
0.418998	2.38665	0.00129305	0.25974	35	4	48.3182	35	13	0.989495	10636	0.128264	ENSMUSG00000022270	Retreg1
0.418726	2.3882	0.000804326	0.51938	66	4	63.1628	66	23	0.989483	11532	0.178426	ENSMUSG00000010554	Mettl16
0.418726	2.3882	0.000942456	0.502024	59	4	56.641	59	20	0.989483	10836	0.158658	ENSMUSG00000027933	Ints3
0.418726	2.3882	0.00305	0.409574	71	4	58.4375	71	23	0.989483	30380	0.166845	ENSMUSG00000022952	Runx1
0.418726	2.3882	0.00211217	0.396396	57	4	49.973	57	20	0.989483	18966	0.138429	ENSMUSG00000031431	Tsc22d3
0.418454	2.38975	0.000566015	0.523077	29	4	75.9615	29	3	0.989472	10402	0.203547	ENSMUSG00000110588	Gm45774
0.418454	2.38975	0.00108352	0.502521	45	4	67.7429	45	10	0.989472	14136	0.185012	ENSMUSG00000056228	Cars2
0.418182	2.3913	0.000427678	0.457143	23	4	59.9524	23	2	0.98946	5274	0.158186	ENSMUSG00000025265	Fgd1
0.41791	2.39286	0.000911133	0.443011	38	4	64.7419	38	7	0.989448	11146	0.177375	ENSMUSG00000025176	Hoga1
0.417639	2.39441	0.000376214	0.458462	36	4	65.6154	36	10	0.989436	5564	0.177819	ENSMUSG00000025512	Chid1
0.417369	2.39596	0.00353681	0.555262	101	4	62.5161	101	39	0.989425	30702	0.184366	ENSMUSG00000026288	Inpp5d
0.417369	2.39596	0.00150607	0.446089	72	4	51.0682	72	28	0.989425	17866	0.146327	ENSMUSG00000021037	Ahsa1
0.417369	2.39596	0.00215604	0.362731	57	5	54.9211	57	19	0.989425	19446	0.151225	ENSMUSG00000038521	C1s1
0.417369	2.39596	0.00100508	0.284585	38	4	42.2609	38	15	0.989425	8330	0.113911	ENSMUSG00000022415	Syngr1
0.417098	2.39752	0.00234987	0.558974	46	4	68.4	46	6	0.989413	26944	0.192135	ENSMUSG00000036944	Tmem71
0.417098	2.39752	0.000910924	0.427928	50	4	67.3243	50	13	0.989413	14276	0.181467	ENSMUSG00000046688	Tifa
0.417098	2.39752	0.00263775	0.246753	33	4	39.3636	33	11	0.989413	16160	0.105533	ENSMUSG00000066687	Zbtb16
0.417098	2.39752	0.00507679	0.228261	34	4	35.625	34	10	0.989413	32428	0.0969573	ENSMUSG00000057406	Nsd2
0.416828	2.39907	0.00252955	0.207792	33	4	35.9091	33	11	0.989401	16246	0.0964076	ENSMUSG00000025584	Pde8a
0.416559	2.40062	0.00127092	0.54807	128	4	62.3947	128	52	0.989389	22560	0.195595	ENSMUSG00000021998	Lcp1
0.415752	2.40528	0.000638875	0.252632	28	4	43.75	28	8	0.989354	6196	0.118886	ENSMUSG00000040820	Hlcs
0.415484	2.40683	0.00106393	0.562989	121	4	61.7361	121	49	0.989342	19672	0.194139	ENSMUSG00000020143	Dock2
0.415484	2.40683	0.00188566	0.270936	42	4	41.6552	42	13	0.989342	13600	0.116912	ENSMUSG00000063275	Hacd1
0.415216	2.40839	0.00119847	0.513357	63	4	59.7381	63	21	0.98933	13114	0.173657	ENSMUSG00000028826	Maco1
0.414414	2.41304	0.00135033	0.461794	57	4	65.6512	57	14	0.989295	19168	0.190846	ENSMUSG00000020227	Irak3
0.414414	2.41304	0.00120099	0.344086	42	4	51.7742	42	11	0.989295	13168	0.146578	ENSMUSG00000015839	Nfe2l2
0.414414	2.41304	0.00239673	0.24	36	4	39.4615	36	10	0.989295	15548	0.110739	ENSMUSG00000028756	Pink1
0.414148	2.4146	0.00163644	0.505126	121	4	59.4545	121	44	0.989283	24908	0.187554	ENSMUSG00000036905	C1qb
0.414148	2.4146	0.00152572	0.384615	59	4	55.475	59	19	0.989283	16986	0.160332	ENSMUSG00000003617	Cp
0.413882	2.41615	0.00026339	0.52381	17	4	69.9333	17	2	0.989272	3028	0.190036	ENSMUSG00000026739	Bmi1
0.413616	2.4177	0.00100001	0.56519	137	4	63.625	137	57	0.98926	20438	0.202627	ENSMUSG00000024300	Myo1f
0.413616	2.4177	0.0019727	0.391363	57	4	57.3077	57	18	0.98926	28136	0.164205	ENSMUSG00000021559	Dapk1
0.413616	2.4177	0.00108626	0.36553	51	4	46.1515	51	18	0.98926	11202	0.133001	ENSMUSG00000027248	Pdia3
0.41335	2.41925	0.0013528	0.423913	37	4	48.5	37	13	0.989248	10496	0.137547	ENSMUSG00000090877	Hspa1b
0.41335	2.41925	0.00399311	0.395349	61	4	51.1364	61	17	0.989248	40632	0.153103	ENSMUSG00000033863	Klf9
0.41335	2.41925	0.00148084	0.253968	46	4	35.3571	46	18	0.989248	10894	0.100446	ENSMUSG00000057897	Camk2b
0.412821	2.42236	0.00276811	0.284274	47	4	43.4375	47	15	0.989225	24022	0.126272	ENSMUSG00000042594	Sh2b3
0.412821	2.42236	0.00158317	0.255385	41	4	37.4231	41	15	0.989225	12038	0.105905	ENSMUSG00000041355	Ssr2
0.412556	2.42391	0.00148199	0.55528	114	4	63.1286	114	44	0.989213	18512	0.198473	ENSMUSG00000055541	Lair1
0.412556	2.42391	0.00112887	0.513415	67	5	65.7561	67	26	0.989213	13526	0.192833	ENSMUSG00000035273	Hpse
0.412556	2.42391	0.00432555	0.35034	77	4	38.5714	77	28	0.989213	30528	0.116118	ENSMUSG00000060671	Atp8b2
0.412556	2.42391	0.000966718	0.312253	36	4	38.7391	36	13	0.989213	7886	0.109433	ENSMUSG00000035513	Ntng2
0.412556	2.42391	0.00544432	0.215854	63	4	37.3171	63	22	0.989213	31582	0.111509	ENSMUSG00000052593	Adam17
0.412292	2.42547	0.00196347	0.45045	54	4	57.3514	54	17	0.989201	18888	0.170022	ENSMUSG00000020044	Timp3
0.412292	2.42547	0.00298099	0.206522	34	4	41.6667	34	10	0.989201	17694	0.117702	ENSMUSG00000039126	Prune2
0.411765	2.42857	0.00143101	0.462121	52	4	63.0606	52	19	0.989177	18172	0.18484	ENSMUSG00000031765	Mt1
0.411765	2.42857	0.00265304	0.395833	52	4	43.7879	52	19	0.989177	18426	0.128788	ENSMUSG00000060862	Zbtb40
0.411765	2.42857	0.00152026	0.287749	47	4	36.6667	47	20	0.989177	10386	0.104762	ENSMUSG00000032348	Gsta4
0.411765	2.42857	0.00243035	0.280423	37	4	38.4643	37	9	0.989177	16372	0.111065	ENSMUSG00000029053	Prkcz
0.411765	2.42857	0.0006978	0.216667	23	4	43.8125	23	7	0.989177	5662	0.121364	ENSMUSG00000096929	A330023F24Rik
0.410976	2.43323	0.00125146	0.577297	125	4	63.56	125	50	0.989142	18668	0.203067	ENSMUSG00000026786	Apbb1ip
0.410976	2.43323	0.00110098	0.553395	135	4	62.5926	135	54	0.989142	21254	0.205222	ENSMUSG00000000290	Itgb2
0.410976	2.43323	0.00122335	0.518717	48	4	61.1176	48	14	0.989142	13570	0.182441	ENSMUSG00000042129	Rassf4
0.410976	2.43323	0.00205418	0.25974	35	4	40.1364	35	13	0.989142	12492	0.11338	ENSMUSG00000053279	Aldh1a1
0.410714	2.43478	0.00229612	0.422402	58	4	55.1282	58	19	0.98913	22550	0.166049	ENSMUSG00000035828	Pim3
0.410714	2.43478	0.0015608	0.418561	51	4	62	51	18	0.98913	20762	0.182353	ENSMUSG00000011256	Adam19
0.410453	2.43634	0.00273878	0.525641	77	4	64.7885	77	25	0.989119	31468	0.196329	ENSMUSG00000044583	Tlr7
0.410453	2.43634	0.00164155	0.28164	47	4	43.0294	47	13	0.989119	16650	0.128064	ENSMUSG00000005417	Mprip
0.410191	2.43789	0.00110888	0.491954	42	4	62.6333	42	12	0.989107	12710	0.186409	ENSMUSG00000060989	Gm11847
0.410191	2.43789	0.00113484	0.452381	44	4	50.2143	44	16	0.989107	10666	0.145972	ENSMUSG00000036040	Adamtsl2
0.410191	2.43789	0.000518718	0.333333	17	4	54.8667	17	2	0.989107	4840	0.15543	ENSMUSG00000052139	Babam2
0.410191	2.43789	0.00153813	0.296552	46	4	44.6667	46	16	0.989107	13398	0.133333	ENSMUSG00000029090	Adgra3
0.410191	2.43789	0.001236	0.24183	25	4	41.0556	25	7	0.989107	9092	0.116477	ENSMUSG00000044349	Snhg11
0.40993	2.43944	0.000535498	0.684492	61	4	52.4706	61	27	0.989095	7602	0.158044	ENSMUSG00000020241	Col6a2
0.40993	2.43944	0.00144173	0.34127	57	4	53.7222	57	21	0.989095	16348	0.156169	ENSMUSG00000029119	Man2b2
0.409669	2.44099	0.000522676	0.423333	32	4	55.4	32	7	0.989083	5248	0.163905	ENSMUSG00000040174	Alkbh3
0.409669	2.44099	0.00121276	0.307359	33	4	44.7727	33	11	0.989083	9308	0.130781	ENSMUSG00000028630	Dyrk2
0.409409	2.44255	0.00114717	0.561441	122	4	62.8933	122	47	0.989072	20438	0.208948	ENSMUSG00000069516	Lyz2
0.409149	2.4441	0.0015375	0.189474	29	4	39.75	29	9	0.98906	9912	0.114884	ENSMUSG00000022656	Nectin3
0.408889	2.44565	0.00220244	0.369892	47	4	41.4839	47	16	0.989048	17210	0.124576	ENSMUSG00000031239	Itm2a
0.408889	2.44565	0.000829114	0.25731	28	4	50.5263	28	9	0.989048	8066	0.146726	ENSMUSG00000051864	Tbc1d22a
0.408889	2.44565	0.0023219	0.236467	41	4	37.1481	41	14	0.989048	15942	0.108939	ENSMUSG00000020257	Wdr82
0.408629	2.4472	0.00122372	0.489744	58	4	57.125	58	18	0.989036	13194	0.16951	ENSMUSG00000032000	Birc3
0.408629	2.4472	0.00172782	0.199134	36	5	38.2727	36	14	0.989036	12664	0.111052	ENSMUSG00000023960	Enpp5
0.40837	2.44876	0.00171386	0.397177	52	4	46.6562	52	20	0.989025	12646	0.141812	ENSMUSG00000027435	Cd93
0.408112	2.45031	0.00289721	0.540326	104	4	61.9848	104	38	0.989013	25222	0.20452	ENSMUSG00000022148	Fyb
0.408112	2.45031	0.00161373	0.219373	42	4	38.9259	42	15	0.989013	13958	0.117247	ENSMUSG00000052915	Msl1
0.407853	2.45186	0.00107356	0.533333	78	4	44.4444	78	33	0.989001	13986	0.141093	ENSMUSG00000036545	Adamts2
0.407853	2.45186	0.00138734	0.283077	39	4	40.9615	39	13	0.989001	10070	0.124269	ENSMUSG00000031232	Magt1
0.407595	2.45342	0.000411147	0.421053	27	4	52.5789	27	8	0.988989	3922	0.155559	ENSMUSG00000054863	Fam19a5
0.407337	2.45497	0.0013013	0.506787	81	5	62.5577	81	29	0.988978	17770	0.195493	ENSMUSG00000024679	Ms4a6d
0.407337	2.45497	0.000593242	0.380952	31	4	59.4091	31	9	0.988978	7328	0.177872	ENSMUSG00000058586	Serhl
0.407337	2.45497	0.00187939	0.360046	73	4	40.2619	73	31	0.988978	16580	0.127411	ENSMUSG00000028862	Map3k6
0.407337	2.45497	0.00200179	0.264516	49	4	36.8065	49	18	0.988978	14458	0.112804	ENSMUSG00000032086	Bace1
0.407337	2.45497	0.0025659	0.250712	35	4	37.9259	35	8	0.988978	20922	0.114235	ENSMUSG00000062203	Gspt1
0.407337	2.45497	0.00233477	0.161905	28	4	36.0476	28	7	0.988978	14226	0.106684	ENSMUSG00000033308	Dpyd
0.40708	2.45652	0.000805375	0.563939	114	4	62.8696	114	45	0.988966	15366	0.205456	ENSMUSG00000058715	Fcer1g
0.406566	2.45963	0.0027571	0.452564	58	4	56.9	58	18	0.988942	23690	0.176708	ENSMUSG00000097415	AU020206
0.406566	2.45963	0.00229478	0.331437	51	5	50.0526	51	13	0.988942	23416	0.155443	ENSMUSG00000021939	Ctsb
0.406566	2.45963	0.000817253	0.268421	27	4	45.15	27	7	0.988942	6596	0.134776	ENSMUSG00000041926	Rnpep
0.406309	2.46118	0.00143242	0.485792	94	4	61.8197	94	33	0.98893	18090	0.198777	ENSMUSG00000037405	Icam1
0.406309	2.46118	0.00265751	0.388889	68	4	54.4222	68	23	0.98893	25696	0.16954	ENSMUSG00000024164	C3
0.406309	2.46118	0.0027103	0.355496	80	4	38.0417	80	32	0.98893	22442	0.123112	ENSMUSG00000024501	Dpysl3
0.406053	2.46273	0.0014513	0.565452	64	4	45.0769	64	25	0.988919	14090	0.143101	ENSMUSG00000022816	Fstl1
0.406053	2.46273	0.00228184	0.373984	68	4	43.5476	68	26	0.988919	21962	0.140024	ENSMUSG00000026074	Map4k4
0.406053	2.46273	0.000740203	0.361905	18	4	63.0667	18	3	0.988919	7244	0.184405	ENSMUSG00000063171	Rps4l
0.406053	2.46273	0.00256279	0.267227	51	4	42.6571	51	16	0.988919	23136	0.132888	ENSMUSG00000020009	Ifngr1
0.405542	2.46584	0.00161436	0.351724	46	4	52.2333	46	16	0.988895	18790	0.159735	ENSMUSG00000031024	St5
0.405286	2.46739	0.000892183	0.692376	73	4	73.125	73	25	0.988883	12760	0.228516	ENSMUSG00000026548	Slamf9
0.405286	2.46739	0.000702595	0.385714	25	4	54	25	4	0.988883	8170	0.164134	ENSMUSG00000038305	Spats2l
0.405031	2.46894	0.000452384	0.66902	85	4	68.9804	85	34	0.988872	9670	0.226909	ENSMUSG00000078771	Evi2a
0.405031	2.46894	0.00234164	0.356589	63	4	52.4651	63	20	0.988872	23438	0.16762	ENSMUSG00000022146	Osmr
0.405031	2.46894	0.000964089	0.205882	20	4	43	20	3	0.988872	7450	0.129732	ENSMUSG00000026672	Optn
0.404777	2.4705	0.00027935	0.554023	38	4	64.0333	38	8	0.98886	5078	0.200731	ENSMUSG00000013150	Gfod2
0.404777	2.4705	0.000765321	0.25731	26	4	42.3684	26	7	0.98886	6030	0.128779	ENSMUSG00000019923	Zwint
0.404523	2.47205	0.000577168	0.24183	26	4	38.7222	26	8	0.988848	4668	0.117886	ENSMUSG00000024180	Tmem8
0.404523	2.47205	0.00112932	0.21978	20	4	44.0714	20	6	0.988848	6246	0.1329	ENSMUSG00000022186	Oxct1
0.404269	2.4736	0.00269391	0.3083	33	4	48	33	10	0.988836	16974	0.147239	ENSMUSG00000049076	Acap2
0.404015	2.47516	0.00158165	0.540984	99	4	62	99	38	0.988825	21176	0.209459	ENSMUSG00000079419	Ms4a6c
0.404015	2.47516	0.00133635	0.331034	51	4	44.9333	51	21	0.988825	14978	0.138256	ENSMUSG00000050708	Ftl1
0.404015	2.47516	0.00096983	0.249012	28	4	39.6957	28	5	0.988825	7550	0.122897	ENSMUSG00000003731	Kpna6
0.404015	2.47516	0.00243211	0.243011	42	4	46.0645	42	11	0.988825	21486	0.145212	ENSMUSG00000017707	Serinc3
0.403762	2.47671	0.00457692	0.573224	103	4	59.9836	103	42	0.988813	37094	0.208276	ENSMUSG00000026395	Ptprc
0.403762	2.47671	0.000815078	0.557932	42	4	68.7941	42	8	0.988813	9640	0.216334	ENSMUSG00000024885	Aldh3b1
0.403762	2.47671	0.00204689	0.231884	41	4	37.1667	41	17	0.988813	14802	0.114455	ENSMUSG00000029994	Anxa4
0.403509	2.47826	0.000932136	0.204678	29	4	43.6316	29	10	0.988801	8312	0.134919	ENSMUSG00000003154	Foxj2
0.403256	2.47981	0.00117644	0.39	33	4	59.36	33	8	0.988789	12414	0.18321	ENSMUSG00000037824	Tspan14
0.403004	2.48137	0.00103566	0.552862	89	4	60.9273	89	34	0.988778	14402	0.207236	ENSMUSG00000059498	Fcgr3
0.403004	2.48137	0.000725532	0.438095	27	4	58.5238	27	6	0.988778	8570	0.181751	ENSMUSG00000038393	Txnip
0.403004	2.48137	0.00229753	0.397727	57	4	47.2121	57	24	0.988778	19740	0.150357	ENSMUSG00000052040	Klf13
0.403004	2.48137	0.00169641	0.335484	47	4	37.3871	47	16	0.988778	12198	0.120604	ENSMUSG00000004460	Dnajb11
0.402752	2.48292	0.000500822	0.285714	22	5	45.0714	22	8	0.988766	3728	0.137413	ENSMUSG00000028646	Rragc
0.4025	2.48447	0.00150037	0.329032	52	4	39.7097	52	21	0.988754	11972	0.128823	ENSMUSG00000006386	Tek
0.402249	2.48602	0.000675964	0.632293	114	4	64.1642	114	47	0.988742	13168	0.233324	ENSMUSG00000033220	Rac2
0.402249	2.48602	0.00206206	0.44335	36	4	61.4138	36	7	0.988742	20196	0.19252	ENSMUSG00000079491	H2-T10
0.401998	2.48758	0.000696186	0.41502	31	4	57.2174	31	8	0.98873	7624	0.181068	ENSMUSG00000037455	Slc18b1
0.401998	2.48758	0.00115794	0.296296	45	4	41.8889	45	18	0.98873	8974	0.135006	ENSMUSG00000071650	Ganab
0.401998	2.48758	0.000902646	0.276667	40	5	38.56	40	15	0.98873	7676	0.118282	ENSMUSG00000050103	Agmo
0.401747	2.48913	0.000360887	0.641711	62	4	51.1471	62	28	0.988719	4874	0.17049	ENSMUSG00000048126	Col6a3
0.401747	2.48913	0.00136447	0.577104	89	4	59.3091	89	34	0.988719	14644	0.206652	ENSMUSG00000018654	Ikzf1
0.401747	2.48913	0.00143985	0.280788	49	4	34.1379	49	20	0.988719	10590	0.108957	ENSMUSG00000063065	Mapk3
0.401496	2.49068	0.000285298	0.457895	22	4	68.15	22	2	0.988707	4976	0.210991	ENSMUSG00000029312	Klhl8
0.401496	2.49068	0.00046101	0.279412	27	4	41.2941	27	10	0.988707	4050	0.128642	ENSMUSG00000041801	Phlda3
0.400747	2.49534	0.000677447	0.5	24	4	68.7059	24	7	0.988672	9176	0.217927	ENSMUSG00000024975	Pdcd4
0.400747	2.49534	0.000997917	0.351449	27	4	61.2083	27	3	0.988672	12704	0.19055	ENSMUSG00000040723	Rcsd1
0.400498	2.49689	0.00107011	0.298942	43	4	42.75	43	15	0.98866	9526	0.141556	ENSMUSG00000036667	Tcaf1
0.400498	2.49689	0.00444728	0.230108	40	4	34.2581	40	9	0.98866	29626	0.113437	ENSMUSG00000007617	Homer1
0.400249	2.49845	0.000310069	0.441667	19	4	57.625	19	3	0.988648	3060	0.181782	ENSMUSG00000033082	Clec1a
0.400249	2.49845	0.00356768	0.403865	68	5	57.1957	68	22	0.988648	32980	0.191932	ENSMUSG00000025743	Sdc3
0.400249	2.49845	0.000728538	0.294737	26	5	45.4	26	6	0.988648	6032	0.141433	ENSMUSG00000031298	Adgrg2
0.4	2.5	0.000752419	0.579812	128	4	62.6944	128	56	0.988636	12418	0.222321	ENSMUSG00000003283	Hck
0.4	2.5	0.00129316	0.326154	40	5	41	40	14	0.988636	11580	0.130159	ENSMUSG00000028673	Fuca1
0.399752	2.50155	0.000477835	0.586667	31	4	69.48	31	6	0.988625	6090	0.228553	ENSMUSG00000034154	Ino80
0.399752	2.50155	0.000540222	0.4	27	4	50.5	27	7	0.988625	5806	0.16343	ENSMUSG00000059970	Hspa2
0.399752	2.50155	0.00134669	0.213768	40	5	41.7083	40	16	0.988625	11054	0.132829	ENSMUSG00000034255	Arhgap27
0.399752	2.50155	0.00118033	0.176471	24	4	34.5	24	6	0.988625	7342	0.111652	ENSMUSG00000032802	Srxn1
0.399504	2.50311	0.00108486	0.584512	91	4	64.4545	91	36	0.988613	12228	0.222963	ENSMUSG00000071714	Csf2rb2
0.399504	2.50311	0.000528038	0.555556	35	4	67.2593	35	8	0.988613	5214	0.221248	ENSMUSG00000020123	Avpr1a
0.399504	2.50311	0.000912203	0.272727	34	4	35.6522	34	11	0.988613	7148	0.116368	ENSMUSG00000018042	Cyb5r3
0.399009	2.50621	0.000260681	0.705645	62	4	53.5938	62	30	0.988589	4108	0.18106	ENSMUSG00000034205	Loxl2
0.398762	2.50776	0.000945193	0.61463	94	4	60.1923	94	42	0.988578	11646	0.214208	ENSMUSG00000051506	Wdfy4
0.398515	2.50932	0.000495185	0.190476	20	5	38.0667	20	5	0.988566	3610	0.122186	ENSMUSG00000029778	Adcyap1r1
0.398268	2.51087	0.00048457	0.45098	47	4	58.4706	47	13	0.988554	6614	0.191707	ENSMUSG00000029810	Tmem176b
0.398268	2.51087	0.00204522	0.221053	25	4	38.15	25	5	0.988554	11274	0.125329	ENSMUSG00000079037	Prnp
0.398022	2.51242	0.000679643	0.607243	117	4	63.5915	117	46	0.988542	11942	0.231242	ENSMUSG00000024965	Fermt3
0.398022	2.51242	0.000861145	0.524631	47	4	48.3448	47	18	0.988542	8336	0.165564	ENSMUSG00000019846	Lama4
0.398022	2.51242	0.0008783	0.391597	51	4	54.2286	51	16	0.988542	9730	0.180667	ENSMUSG00000023367	Tmem176a
0.397776	2.51398	0.00155515	0.393939	48	5	56.8235	48	14	0.98853	18856	0.189947	ENSMUSG00000027947	Il6ra
0.397776	2.51398	0.00097113	0.372308	41	4	49.1538	41	15	0.98853	11470	0.164394	ENSMUSG00000035206	Sppl2b
0.397531	2.51553	0.00096315	0.501538	38	4	66.8846	38	12	0.988519	10510	0.225702	ENSMUSG00000020038	Cry1
0.397286	2.51708	0.00190656	0.596923	38	4	66.3077	38	12	0.988507	17418	0.226044	ENSMUSG00000017132	Cyth1
0.397286	2.51708	0.00229993	0.248677	47	5	31.1786	47	19	0.988507	19570	0.1029	ENSMUSG00000008540	Mgst1
0.397041	2.51863	0.00099251	0.623932	39	4	66.5185	39	12	0.988495	8900	0.229912	ENSMUSG00000034157	Cipc
0.397041	2.51863	0.000608521	0.347368	33	5	42.35	33	13	0.988495	5246	0.1375	ENSMUSG00000031343	Gabra3
0.396796	2.52019	0.00133107	0.57551	74	4	63.86	74	24	0.988483	14706	0.223287	ENSMUSG00000004609	Cd33
0.396796	2.52019	0.000775575	0.415954	42	4	50.2963	42	15	0.988483	9718	0.167654	ENSMUSG00000071637	Cebpd
0.396552	2.52174	0.00104257	0.34632	23	4	45.7727	23	1	0.988472	9320	0.155162	ENSMUSG00000041849	Card6
0.396552	2.52174	0.000716977	0.175	19	4	38.25	19	3	0.988472	5698	0.128146	ENSMUSG00000046312	AI464131
0.396308	2.52329	0.00052186	0.637037	94	4	64.8727	94	39	0.98846	8508	0.232519	ENSMUSG00000040552	C3ar1
0.396308	2.52329	0.00037607	0.398268	34	4	49.5909	34	12	0.98846	4140	0.168105	ENSMUSG00000024736	Tmem132a
0.396064	2.52484	0.000682853	0.727513	42	4	70	42	14	0.988448	15158	0.24055	ENSMUSG00000026082	Rev1
0.396064	2.52484	0.00109683	0.320158	34	4	37.1304	34	11	0.988448	8968	0.126146	ENSMUSG00000032399	Rpl4
0.396064	2.52484	0.000876378	0.25	25	4	35.25	25	9	0.988448	5680	0.1175	ENSMUSG00000036427	Gpi1
0.395821	2.5264	0.00036883	0.705628	23	4	76.8636	23	1	0.988436	4676	0.260555	ENSMUSG00000007777	0610009B22Rik
0.395821	2.5264	0.000754676	0.48433	30	4	62.7778	30	3	0.988436	10476	0.212087	ENSMUSG00000029570	Lfng
0.395821	2.5264	0.000355511	0.285714	22	5	39.7333	22	7	0.988436	2628	0.130482	ENSMUSG00000021003	Galc
0.395335	2.5295	0.000600269	0.209524	20	5	39	20	5	0.988413	4040	0.128493	ENSMUSG00000005686	Ampd3
0.395092	2.53106	0.000498255	0.375	19	4	57.7059	19	2	0.988401	5480	0.186148	ENSMUSG00000005447	Pafah1b3
0.39485	2.53261	0.00544746	0.32971	30	4	52.75	30	6	0.988389	54062	0.184441	ENSMUSG00000034252	Senp6
0.39485	2.53261	0.00197854	0.324138	48	4	49.7	48	18	0.988389	18398	0.169048	ENSMUSG00000002985	Apoe
0.39485	2.53261	0.00111811	0.254902	18	4	43.5	18	0	0.988389	8516	0.147959	ENSMUSG00000009406	Elk1
0.394608	2.53416	0.00115003	0.461905	24	4	67.4286	24	3	0.988378	11736	0.230757	ENSMUSG00000032349	Elovl5
0.394366	2.53571	0.000586704	0.506239	49	5	64.0294	49	15	0.988366	7774	0.216316	ENSMUSG00000021190	Lgmn
0.394125	2.53727	0.000788159	0.418462	36	4	53.3077	36	10	0.988354	8646	0.181188	ENSMUSG00000021242	Npc2
0.394125	2.53727	0.000992496	0.408333	24	4	47.75	24	8	0.988354	6534	0.164089	ENSMUSG00000035245	Eogt
0.394125	2.53727	0.000524717	0.291667	19	4	46	19	3	0.988354	4260	0.154153	ENSMUSG00000055067	Smyd3
0.393884	2.53882	0.000104514	0.692308	41	4	71.4615	41	15	0.988342	1634	0.252514	ENSMUSG00000024160	Spsb3
0.393884	2.53882	0.00154664	0.280952	36	4	30.2381	36	15	0.988342	8218	0.105193	ENSMUSG00000031778	Cx3cl1
0.393403	2.54193	0.000588358	0.635519	101	4	64.5902	101	40	0.988319	10518	0.255297	ENSMUSG00000071715	Ncf4
0.393403	2.54193	0.000487751	0.380952	31	5	49.9048	31	10	0.988319	4996	0.16803	ENSMUSG00000020467	Efemp1
0.393403	2.54193	0.00134043	0.269006	32	4	33.9474	32	13	0.988319	9092	0.11706	ENSMUSG00000015468	Notch4
0.393162	2.54348	0.00369101	0.232804	41	5	38.1429	41	13	0.988307	24124	0.130626	ENSMUSG00000042286	Stab1
0.392923	2.54503	0.00197626	0.42915	61	4	53.4872	61	22	0.988295	14068	0.193794	ENSMUSG00000078945	Naip2
0.392683	2.54658	0.000991576	0.338095	36	4	43.4762	36	15	0.988283	9294	0.149403	ENSMUSG00000007891	Ctsd
0.392444	2.54814	0.00120585	0.518002	60	4	59.1667	60	18	0.988272	12218	0.216728	ENSMUSG00000022912	Pros1
0.392444	2.54814	0.00192081	0.43	37	4	47.32	37	12	0.988272	13496	0.168571	ENSMUSG00000025980	Hspd1
0.392444	2.54814	0.00109067	0.32971	39	5	38.8333	39	15	0.988272	7206	0.13869	ENSMUSG00000030711	Sult1a1
0.392205	2.54969	0.000469111	0.613468	91	4	64.2	91	36	0.98826	7872	0.238662	ENSMUSG00000041515	Irf8
0.392205	2.54969	0.000253929	0.6133	53	4	47.3103	53	24	0.98826	3166	0.175875	ENSMUSG00000020288	Ahsa2
0.392205	2.54969	0.00332815	0.547561	60	4	64.0244	60	19	0.98826	28834	0.233666	ENSMUSG00000030921	Trim30a
0.392205	2.54969	0.00166776	0.250712	42	4	29.2593	42	15	0.98826	12276	0.106263	ENSMUSG00000034285	Nipsnap1
0.391727	2.5528	0.00361187	0.521739	41	5	54.9565	41	18	0.988236	26406	0.191486	ENSMUSG00000073409	H2-Q6
0.391727	2.5528	0.000443476	0.438095	17	4	63.4	17	2	0.988236	4500	0.21204	ENSMUSG00000042677	Zc3h12a
0.391489	2.55435	0.000394705	0.663642	102	4	64.4828	102	44	0.988225	7002	0.246117	ENSMUSG00000036594	H2-Aa
0.391489	2.55435	0.000715469	0.551957	54	5	64.5128	54	15	0.988225	7960	0.237179	ENSMUSG00000025888	Casp1
0.391252	2.5559	0.00253939	0.355072	38	5	48.0417	38	14	0.988213	17672	0.167686	ENSMUSG00000056515	Rab31
0.391252	2.5559	0.000972258	0.274854	26	4	45.5789	26	7	0.988213	8186	0.162203	ENSMUSG00000018501	Ncor1
0.391014	2.55745	0.000216844	0.709619	101	4	69.6379	101	43	0.988201	5082	0.265794	ENSMUSG00000035004	Igsf6
0.390777	2.55901	0.000510799	0.357895	26	4	52.05	26	6	0.988189	4876	0.176441	ENSMUSG00000032369	Plscr1
0.390777	2.55901	0.00118865	0.326797	29	4	39.8333	29	11	0.988189	7330	0.141756	ENSMUSG00000059013	Sh2d3c
0.390777	2.55901	0.00142955	0.263158	32	5	30.8947	32	13	0.988189	8318	0.111556	ENSMUSG00000034994	Eef2
0.390777	2.55901	0.00368653	0.186147	32	4	27.9091	32	10	0.988189	22068	0.0989684	ENSMUSG00000063576	Klhdc3
0.390303	2.56211	0.000734254	0.640152	58	4	47.5152	58	25	0.988166	6708	0.179982	ENSMUSG00000027204	Fbn1
0.390303	2.56211	0.000709983	0.610106	87	4	64.8077	87	35	0.988166	8202	0.251193	ENSMUSG00000026480	Ncf2
0.390303	2.56211	0.00231627	0.208333	20	4	33.5625	20	4	0.988166	11358	0.122263	ENSMUSG00000061601	Pclo
0.389831	2.56522	0.000717611	0.486154	44	4	41.9231	44	18	0.988142	5600	0.159865	ENSMUSG00000024222	Fkbp5
0.389831	2.56522	0.000827846	0.43083	37	4	43.5652	37	14	0.988142	7234	0.161192	ENSMUSG00000041084	Ostc
0.389831	2.56522	0.000584342	0.387352	28	5	55.9565	28	5	0.988142	6030	0.192804	ENSMUSG00000030761	Myo7a
0.389831	2.56522	0.00294819	0.310526	29	4	40.95	29	9	0.988142	15412	0.149451	ENSMUSG00000020053	Igf1
0.389831	2.56522	0.00202771	0.140351	27	4	27.3158	27	8	0.988142	10506	0.100408	ENSMUSG00000039328	Rnf122
0.389595	2.56677	0.000478224	0.330882	23	4	32.0588	23	6	0.988131	3052	0.118519	ENSMUSG00000037613	Tnfrsf23
0.389359	2.56832	0.000294253	0.7	22	4	80.75	22	2	0.988119	4696	0.290288	ENSMUSG00000013275	Slc41a1
0.389124	2.56988	0.00240681	0.290598	41	4	34.4815	41	14	0.988107	18480	0.128662	ENSMUSG00000033191	Tie1
0.388889	2.57143	0.000220156	0.573529	19	4	60.4706	19	2	0.988095	2166	0.221289	ENSMUSG00000044949	Ubtd2
0.388889	2.57143	0.000612923	0.484848	35	4	48.3636	35	13	0.988095	6348	0.183892	ENSMUSG00000042426	Dhx29
0.388889	2.57143	0.00210716	0.358696	38	4	37.375	38	14	0.988095	15576	0.143199	ENSMUSG00000070544	Top1
0.38842	2.57453	6.30284e-05	0.766667	30	4	76.2857	30	9	0.988072	1066	0.285714	ENSMUSG00000031596	Slc7a2
0.388186	2.57609	0.000108513	0.277778	9	4	53.8889	9	0	0.98806	1184	0.192752	ENSMUSG00000064346	mt-Tw
0.387952	2.57764	0.00117869	0.321053	24	4	46.55	24	4	0.988048	9870	0.172407	ENSMUSG00000048249	Crebrf
0.387952	2.57764	0.00305522	0.30122	66	5	34.4146	66	25	0.988048	22488	0.13339	ENSMUSG00000024299	Adamts10
0.387485	2.58075	0.00194763	0.2	23	4	36.5625	23	7	0.988025	13784	0.135455	ENSMUSG00000061838	Suclg2
0.387252	2.5823	6.62281e-05	0.672727	15	4	64.2727	15	4	0.988013	946	0.239824	ENSMUSG00000028329	Xpa
0.387252	2.5823	0.000776668	0.603239	66	4	58.4615	66	27	0.988013	8306	0.236686	ENSMUSG00000026979	Psd4
0.387019	2.58385	0.00113253	0.275132	46	5	29.9643	46	18	0.988001	7886	0.113661	ENSMUSG00000001663	Gstt1
0.387019	2.58385	0.00159936	0.173684	26	4	35.6	26	6	0.988001	9426	0.129745	ENSMUSG00000037461	Ints7
0.386787	2.5854	0.000966475	0.613757	47	4	48.5	47	19	0.987989	7808	0.193857	ENSMUSG00000022665	Ccdc80
0.386787	2.5854	0.00228455	0.433333	27	4	48.619	27	6	0.987989	15264	0.186813	ENSMUSG00000049804	Armcx4
0.386555	2.58696	0.000599328	0.389474	29	4	39.45	29	9	0.987978	4754	0.149432	ENSMUSG00000041040	Fam117b
0.386323	2.58851	0.000247135	0.657183	63	4	65.0789	63	25	0.987966	4016	0.259279	ENSMUSG00000071203	Naip5
0.386323	2.58851	0.00112962	0.485507	40	4	44.875	40	16	0.987966	8564	0.171935	ENSMUSG00000036862	Dchs1
0.386323	2.58851	0.00053967	0.383333	24	4	33.9375	24	8	0.987966	3314	0.129532	ENSMUSG00000031144	Syp
0.386091	2.59006	0.000211334	0.717845	95	4	68.0182	95	40	0.987954	4118	0.276497	ENSMUSG00000024610	Cd74
0.38586	2.59161	0.000270127	0.647059	22	4	67.8889	22	4	0.987942	3136	0.259898	ENSMUSG00000000056	Narf
0.38586	2.59161	0.000184644	0.361111	9	4	53.4444	9	0	0.987942	1800	0.191159	ENSMUSG00000063415	Cyp26b1
0.385629	2.59317	0.000254832	0.689727	99	4	65.6111	99	45	0.987931	4738	0.2678	ENSMUSG00000060586	H2-Eb1
0.385398	2.59472	0.00130163	0.411255	33	4	47.1818	33	11	0.987919	13462	0.188545	ENSMUSG00000048756	Foxo3
0.385398	2.59472	0.00107381	0.285714	22	4	38.7333	22	7	0.987919	7522	0.149935	ENSMUSG00000029616	Erp29
0.385398	2.59472	0.000960437	0.219048	36	4	31.5238	36	15	0.987919	6542	0.122185	ENSMUSG00000074748	Atxn7l3b
0.385398	2.59472	0.00114842	0.215789	30	4	36.25	30	10	0.987919	8056	0.139423	ENSMUSG00000039176	Polg
0.385398	2.59472	0.00229765	0.2	23	4	30.5625	23	7	0.987919	12294	0.120306	ENSMUSG00000018666	Cbx1
0.384937	2.59783	0.000589888	0.121212	17	4	41.0833	17	5	0.987895	3796	0.15404	ENSMUSG00000069833	Ahnak
0.384707	2.59938	0.000293851	0.371429	22	4	39.8667	22	7	0.987883	3164	0.15634	ENSMUSG00000039254	Pomt1
0.384248	2.60248	0.000281227	0.636667	42	4	49.6	42	17	0.98786	2348	0.1984	ENSMUSG00000002900	Lamb1
0.384248	2.60248	0.000475483	0.340659	18	5	36.4286	18	4	0.98786	3532	0.140919	ENSMUSG00000034656	Cacna1a
0.384019	2.60404	0.00108213	0.71102	87	4	67.58	87	37	0.987848	12648	0.280415	ENSMUSG00000073421	H2-Ab1
0.384019	2.60404	0.00047673	0.678992	56	4	62.6286	56	21	0.987848	5198	0.246569	ENSMUSG00000052760	A630001G21Rik
0.384019	2.60404	0.0010906	0.298246	30	4	39.3158	30	11	0.987848	7726	0.150434	ENSMUSG00000008845	Cd163
0.384019	2.60404	0.000223321	0.288889	15	4	42	15	5	0.987848	1842	0.16092	ENSMUSG00000020111	Micu1
0.384019	2.60404	0.00155383	0.104762	19	4	34.8667	19	4	0.987848	7006	0.134109	ENSMUSG00000021306	Gpr137b
0.38379	2.60559	0.00161339	0.15	19	4	30.125	19	3	0.987836	8786	0.119522	ENSMUSG00000034674	Tdg
0.383562	2.60714	0.000743415	0.320261	26	5	36.3889	26	8	0.987825	5434	0.141042	ENSMUSG00000042155	Klhl23
0.383562	2.60714	0.00278228	0.197628	37	5	27.6957	37	14	0.987825	19232	0.109469	ENSMUSG00000003458	Ncstn
0.383333	2.6087	0.000728384	0.519481	25	5	62.0909	25	3	0.987813	6906	0.243494	ENSMUSG00000021508	Cxcl14
0.383105	2.61025	0.00306795	0.142857	21	4	27.3571	21	7	0.987801	15084	0.112033	ENSMUSG00000022797	Tfrc
0.382878	2.6118	0.000694745	0.483516	16	4	69.5	16	2	0.987789	6994	0.274421	ENSMUSG00000025986	Slc39a10
0.382878	2.6118	0.000746597	0.366667	29	4	40.7143	29	8	0.987789	5724	0.168241	ENSMUSG00000020653	Klf11
0.382878	2.6118	0.000864021	0.352381	21	4	53.4667	21	6	0.987789	6922	0.212169	ENSMUSG00000028600	Podn
0.382878	2.6118	0.00177291	0.321053	32	4	32.85	32	12	0.987789	11248	0.13246	ENSMUSG00000020472	Zkscan17
0.38265	2.61335	0.000186985	0.428571	21	4	49	21	7	0.987778	1994	0.187739	ENSMUSG00000017774	Myo1c
0.38265	2.61335	0.00203834	0.238095	33	5	26.7727	33	11	0.987778	13500	0.105404	ENSMUSG00000024451	Arap3
0.382423	2.61491	0.00365975	0.264822	38	4	25.8696	38	15	0.987766	29012	0.108971	ENSMUSG00000020034	Tcp11l2
0.382196	2.61646	0.0011089	0.263158	28	4	36.45	28	8	0.987754	6170	0.15062	ENSMUSG00000021262	Evl
0.382196	2.61646	0.00286759	0.21	39	5	24.72	39	14	0.987754	21508	0.0992771	ENSMUSG00000076435	Acsf2
0.381969	2.61801	0.000926109	0.27451	26	5	35.9444	26	8	0.987742	7982	0.144937	ENSMUSG00000066640	Fbxl18
0.381969	2.61801	0.00163721	0.0769231	17	4	29.2308	17	4	0.987742	9208	0.118852	ENSMUSG00000026880	Stom
0.381743	2.61957	0.000789704	0.352941	26	4	32.6667	26	8	0.987731	6294	0.133333	ENSMUSG00000032125	Robo4
0.381743	2.61957	0.000793935	0.294737	34	4	30.65	34	14	0.987731	5572	0.12439	ENSMUSG00000051483	Cbr1
0.381517	2.62112	0.00289387	0.212698	57	5	28.5556	57	21	0.987719	19622	0.119981	ENSMUSG00000089715	Cbx6
0.381517	2.62112	0.00078536	0.2	19	5	34.6667	19	4	0.987719	5414	0.138978	ENSMUSG00000042251	Pm20d1
0.381291	2.62267	0.000211493	0.450549	20	4	65.7143	20	6	0.987707	2854	0.264977	ENSMUSG00000031217	Efnb1
0.381291	2.62267	0.000767137	0.24359	15	4	34.5385	15	2	0.987707	4138	0.139832	ENSMUSG00000025885	Myo5b
0.381065	2.62422	0.0024895	0.316017	39	4	31.5455	39	17	0.987695	17142	0.134043	ENSMUSG00000023055	Calcoco1
0.38084	2.62578	0.00116364	0.564039	51	5	40.2069	51	22	0.987684	6744	0.174663	ENSMUSG00000022440	C1qtnf6
0.379717	2.63354	0.000159675	0.454545	16	5	42.8182	16	5	0.987625	1364	0.167914	ENSMUSG00000040612	Ildr2
0.37927	2.63665	0.00154228	0.300654	26	4	32	26	8	0.987601	9258	0.139738	ENSMUSG00000040093	Bmf
0.378824	2.63975	0.000847263	0.627957	56	5	42.4516	56	25	0.987578	6930	0.186191	ENSMUSG00000031740	Mmp2
0.378824	2.63975	0.000641502	0.426471	29	5	39.1765	29	12	0.987578	5116	0.166708	ENSMUSG00000044562	Rasip1
0.378824	2.63975	0.00156318	0.388889	47	5	34.1429	47	19	0.987578	10568	0.144833	ENSMUSG00000022098	Bmp1
0.378824	2.63975	0.000301398	0.254545	17	5	34.1818	17	6	0.987578	2294	0.140089	ENSMUSG00000023328	Ache
0.378601	2.6413	0.000179022	0.428571	15	4	47.4286	15	1	0.987566	1692	0.200121	ENSMUSG00000025821	Zfp282
0.377934	2.64596	0.000996429	0.4	15	4	57.8182	15	4	0.987531	4500	0.229989	ENSMUSG00000001930	Vwf
0.377713	2.64752	0.000351184	0.373626	14	4	51.3571	14	0	0.987519	2684	0.220443	ENSMUSG00000037347	Chst7
0.377713	2.64752	0.00166565	0.357143	38	4	30.7619	38	17	0.987519	11570	0.136115	ENSMUSG00000033159	Cnppd1
0.377713	2.64752	0.00190293	0.285714	32	5	32.7619	32	11	0.987519	14488	0.142857	ENSMUSG00000041936	Agrn
0.377713	2.64752	0.000199411	0.25	8	4	60.25	8	0	0.987519	1750	0.237154	ENSMUSG00000027330	Cdc25b
0.377491	2.64907	0.00126664	0.514286	23	4	45.4667	23	8	0.987507	10156	0.199123	ENSMUSG00000002763	Pex6
0.377491	2.64907	0.000461851	0.371795	20	4	37.7692	20	7	0.987507	3224	0.160393	ENSMUSG00000041828	Abca8a
0.377491	2.64907	0.000490303	0.266667	13	5	38	13	3	0.987507	3770	0.159244	ENSMUSG00000034936	Arl4d
0.377491	2.64907	0.001828	0.181159	35	5	25.1667	35	11	0.987507	9468	0.10755	ENSMUSG00000005936	Kctd20
0.377049	2.65217	0.000580828	0.2	18	4	38.3	18	8	0.987484	3304	0.161181	ENSMUSG00000018217	Pmp22
0.376608	2.65528	0.00148406	0.256917	41	5	26.6957	41	18	0.98746	9340	0.114574	ENSMUSG00000006373	Pgrmc1
0.376388	2.65683	0.000100355	0.782726	60	4	72.1795	60	21	0.987448	1822	0.334164	ENSMUSG00000028859	Csf3r
0.376388	2.65683	0.000228468	0.636842	28	4	48.2	28	8	0.987448	2620	0.215179	ENSMUSG00000028641	P3h1
0.37551	2.66304	0.00101093	0.235294	18	5	40.2222	18	0	0.987401	7150	0.172389	ENSMUSG00000026303	Mlph
0.375291	2.6646	0.00319766	0.257246	40	4	21.1667	40	16	0.987389	20308	0.0989097	ENSMUSG00000056666	Retsat
0.375073	2.66615	0.00143603	0.181818	15	4	31	15	3	0.987378	8728	0.137037	ENSMUSG00000036934	4921524J17Rik
0.374636	2.66925	0.00134386	0.363636	35	4	29.7727	35	13	0.987354	9804	0.141103	ENSMUSG00000030083	Abtb1
0.374419	2.67081	0.000340868	0.529557	49	5	43.6207	49	20	0.987342	3168	0.205758	ENSMUSG00000043631	Ecm2
0.374419	2.67081	0.0015097	0.2	39	5	25.1905	39	18	0.987342	8196	0.113471	ENSMUSG00000059851	Kmt5c
0.374419	2.67081	0.00111903	0.189542	27	4	23.6667	27	9	0.987342	5900	0.108807	ENSMUSG00000035877	Zhx3
0.373767	2.67547	0.00220835	0.0757576	17	4	22.4167	17	5	0.987307	10488	0.107605	ENSMUSG00000015189	Casd1
0.372901	2.68168	0.000525136	0.340659	18	5	30	18	4	0.98726	2354	0.139853	ENSMUSG00000079499	6530402F18Rik
0.372685	2.68323	0.000494273	0.417582	21	5	36.5714	21	7	0.987248	5392	0.164736	ENSMUSG00000058135	Gstm1
0.372685	2.68323	0.0002303	0.266667	12	4	39	12	2	0.987248	1814	0.180093	ENSMUSG00000031467	Agpat5
0.372685	2.68323	0.000485878	0.25641	15	5	33.4615	15	2	0.987248	3122	0.145485	ENSMUSG00000038175	Mylip
0.372685	2.68323	0.000367028	0.142857	13	4	35.25	13	5	0.987248	2062	0.160388	ENSMUSG00000054733	Msra
0.37247	2.68478	0.00130367	0.25731	30	5	24.8947	30	11	0.987236	7238	0.11718	ENSMUSG00000042099	Kank3
0.372254	2.68634	0.00158133	0.655303	44	4	66.1212	44	11	0.987225	14490	0.313227	ENSMUSG00000075284	Wipf1
0.372254	2.68634	0.000284702	0.363636	12	4	54.3636	12	1	0.987225	2146	0.252008	ENSMUSG00000034403	Pja1
0.372254	2.68634	0.000615589	0.21978	23	4	32.8571	23	9	0.987225	3630	0.155782	ENSMUSG00000014361	Mertk
0.372039	2.68789	0.000919747	0.25	11	4	38.4444	11	2	0.987213	6696	0.177778	ENSMUSG00000035212	Leprot
0.371396	2.69255	0.000197919	0.686667	46	5	44.2	46	21	0.987178	1922	0.208302	ENSMUSG00000042436	Mfap4
0.371396	2.69255	0.00037408	0.464052	28	4	37.8889	28	10	0.987178	3418	0.181287	ENSMUSG00000046743	Fat4
0.371182	2.6941	0.0006818	0.413043	39	5	37.4583	39	15	0.987166	4568	0.179226	ENSMUSG00000033460	Armcx1
0.371182	2.6941	0.000589334	0.372294	24	4	39.4545	24	2	0.987166	4482	0.187879	ENSMUSG00000042035	Igsf3
0.370754	2.6972	0.000180497	0.43956	20	4	33.2857	20	6	0.987142	1412	0.155541	ENSMUSG00000025037	Maoa
0.370541	2.69876	0.00161047	0.133333	22	5	21.4375	22	6	0.987131	7332	0.106126	ENSMUSG00000027852	Nras
0.370328	2.70031	3.05185e-05	0.834615	62	5	75.4	62	22	0.987119	808	0.345872	ENSMUSG00000053063	Clec12a
0.370328	2.70031	0.000213137	0.541667	22	4	41.5625	22	6	0.987119	2100	0.208857	ENSMUSG00000031442	Mcf2l
0.370115	2.70186	0.000152893	0.333333	13	5	38.5556	13	4	0.987107	1346	0.181012	ENSMUSG00000020277	Pfkl
0.369902	2.70342	0.00014603	0.333333	7	5	43.5	7	1	0.987095	1052	0.204403	ENSMUSG00000024190	Dusp1
0.36969	2.70497	0.000214782	0.516484	23	4	42.5	23	9	0.987084	1640	0.213209	ENSMUSG00000002017	Fam98a
0.368632	2.71273	0.000758689	0.52381	34	5	39.9545	34	12	0.987025	5300	0.200548	ENSMUSG00000024538	Ppic
0.36821	2.71584	6.31093e-05	0.773077	62	5	71.05	62	22	0.987001	1292	0.344903	ENSMUSG00000030786	Itgam
0.36779	2.71894	0.000705523	0.27451	28	5	25.2222	28	10	0.986978	4482	0.127385	ENSMUSG00000036893	Ehmt1
0.36758	2.7205	0.000409343	0.447619	19	4	36.2667	19	4	0.986966	2770	0.191182	ENSMUSG00000022035	Ccdc25
0.36737	2.72205	0.00110686	0.169935	25	4	26.6667	25	7	0.986954	6374	0.12981	ENSMUSG00000034832	Tet3
0.367161	2.7236	0.000186626	0.348485	18	5	41.9167	18	6	0.986942	1554	0.193164	ENSMUSG00000028337	Coro2a
0.367161	2.7236	0.00106713	0.166667	15	5	30.7778	15	6	0.986942	4930	0.160819	ENSMUSG00000002289	Angptl4
0.366534	2.72826	0.00207148	0.326797	28	4	23.3333	28	10	0.986907	17300	0.113269	ENSMUSG00000021188	Trip11
0.366325	2.72981	0.00120955	0.309091	14	5	28.7273	14	3	0.986895	6462	0.148079	ENSMUSG00000047866	Lonp2
0.366117	2.73137	0.000335637	0.457516	27	5	41.6667	27	9	0.986884	2792	0.210438	ENSMUSG00000027669	Gnb4
0.366117	2.73137	0.00222016	0.342857	27	4	24.8	27	12	0.986884	10568	0.124623	ENSMUSG00000053898	Ech1
0.365909	2.73292	0.000629455	0.358974	18	4	38.6154	18	5	0.986872	4640	0.190784	ENSMUSG00000036402	Gng12
0.365286	2.73758	0.00126822	0.287879	20	5	35.5833	20	8	0.986837	6496	0.176155	ENSMUSG00000054404	Slfn5
0.364873	2.74068	0.00163651	0.289474	35	4	22.4	35	15	0.986813	14926	0.130233	ENSMUSG00000002996	Hbp1
0.364666	2.74224	0.00110118	0.307692	21	5	32.1429	21	7	0.986801	5538	0.160357	ENSMUSG00000019843	Fyn
0.364666	2.74224	0.00148931	0.25641	17	4	34.8462	17	4	0.986801	8204	0.184943	ENSMUSG00000022684	Bfar
0.36446	2.74379	0.000220891	0.547368	24	5	41.9	24	4	0.986789	1862	0.219372	ENSMUSG00000028597	Gpx7
0.36446	2.74379	0.000340857	0.363636	17	5	34.0909	17	6	0.986789	2158	0.169154	ENSMUSG00000000154	Slc22a18
0.364047	2.74689	9.82353e-05	0.416667	14	5	42.1111	14	5	0.986766	982	0.206897	ENSMUSG00000057193	Slc44a2
0.364047	2.74689	0.0023653	0.263158	26	4	20.2632	26	7	0.986766	12976	0.113202	ENSMUSG00000022999	Lmbr1l
0.363842	2.74845	0.00126273	0.309091	17	4	27.6364	17	6	0.986754	6168	0.156138	ENSMUSG00000003031	Cdkn1b
0.363636	2.75	0.000584782	0.649123	26	5	44.8947	26	7	0.986742	3858	0.238522	ENSMUSG00000041117	Ccdc8
0.362817	2.75621	0.00118049	0.115385	16	5	20.1538	16	3	0.986695	5796	0.111888	ENSMUSG00000061950	Ppp4r1
0.362613	2.75776	0.000608241	0.277778	13	4	27.3333	13	4	0.986684	3302	0.158545	ENSMUSG00000068290	Ddrgk1
0.362001	2.76242	0.000619665	0.450549	21	5	36.9286	21	7	0.986648	3186	0.210204	ENSMUSG00000000184	Ccnd2
0.362001	2.76242	0.000137489	0.133333	6	5	45.3333	6	0	0.986648	858	0.22758	ENSMUSG00000023249	Parp3
0.361595	2.76553	0.000194167	0.236364	18	4	27.2727	18	7	0.986625	1292	0.15949	ENSMUSG00000018160	Med1
0.360987	2.77019	0.000153515	0.562092	24	5	47.6667	24	6	0.986589	1672	0.257658	ENSMUSG00000041779	Tram2
0.360784	2.77174	0.0002633	0.388889	14	4	28.2222	14	5	0.986578	1622	0.173913	ENSMUSG00000046532	Ar
0.360784	2.77174	0.00140785	0.321429	9	5	44.625	9	1	0.986578	6328	0.236702	ENSMUSG00000031004	Mki67
0.360784	2.77174	0.000294606	0.217949	17	5	31.8462	17	4	0.986578	1946	0.176068	ENSMUSG00000029471	Camkk2
0.360582	2.77329	0.000744597	0.352381	25	5	22.6	25	10	0.986566	4418	0.12803	ENSMUSG00000022623	Shank3
0.359576	2.78106	0.00246223	0.161905	27	5	16.9524	27	6	0.986507	9626	0.094174	ENSMUSG00000023952	Gtpbp2
0.359175	2.78416	0.00116601	0.25641	20	5	23.2308	20	7	0.986484	4744	0.14252	ENSMUSG00000035504	Reep6
0.358974	2.78571	0.000183871	0.760234	28	4	59.8947	28	9	0.986472	1614	0.328803	ENSMUSG00000027843	Ptpn22
0.358774	2.78727	0.000412018	0.4	6	4	48.8333	6	0	0.98646	2476	0.2846	ENSMUSG00000024421	Lama3
0.358774	2.78727	9.77843e-05	0.377778	13	4	35.5	13	3	0.98646	758	0.196133	ENSMUSG00000031221	Igbp1
0.358575	2.78882	0.00110292	0.138889	13	4	24.7778	13	4	0.986448	6302	0.140317	ENSMUSG00000025262	Fam120c
0.358176	2.79193	0.000636116	0.19697	18	5	23.8333	18	6	0.986425	3782	0.142216	ENSMUSG00000037235	Mxd4
0.357977	2.79348	2.28609e-05	0.333333	6	4	45.6667	6	0	0.986413	252	0.267057	ENSMUSG00000024654	Asrgl1
0.357977	2.79348	0.00086636	0.25	14	4	32	14	5	0.986413	6288	0.185185	ENSMUSG00000041992	Rapgef5
0.357778	2.79503	0.000389429	0.208791	19	4	28.4286	19	5	0.986401	2182	0.15931	ENSMUSG00000042688	Mapk6
0.356787	2.8028	0.00172611	0.205128	17	5	17.9231	17	4	0.986342	9706	0.122546	ENSMUSG00000024576	Csnk1a1
0.356589	2.80435	0.00104271	0.286765	26	5	24.6471	26	9	0.986331	5384	0.153309	ENSMUSG00000028820	Sfpq
0.356392	2.8059	6.4166e-05	0.577778	15	5	37.6	15	5	0.986319	898	0.232099	ENSMUSG00000047238	Mageh1
0.356195	2.80745	0.000142707	0.691176	19	4	69.8824	19	2	0.986307	1366	0.363971	ENSMUSG00000003348	Mob3a
0.356195	2.80745	0.000189655	0.333333	11	4	31.8333	11	5	0.986307	1158	0.225	ENSMUSG00000040097	Flywch1
0.356195	2.80745	0.000168225	0.266667	9	5	52.8333	9	3	0.986307	1426	0.298295	ENSMUSG00000047945	Marcksl1
0.355605	2.81211	0.000347416	0.4	15	5	29.3	15	5	0.986272	2250	0.180864	ENSMUSG00000028795	Ccdc28b
0.355017	2.81677	0.000274069	0.311111	10	5	31.4	10	0	0.986237	1714	0.176404	ENSMUSG00000026608	Kctd3
0.355017	2.81677	0.000208552	0.311111	14	5	36	14	4	0.986237	1272	0.208721	ENSMUSG00000027412	Lpin3
0.354821	2.81832	0.0017694	0.340659	19	4	20	19	5	0.986225	10984	0.120482	ENSMUSG00000037475	Thoc2
0.35307	2.8323	0.000159072	0.355556	11	5	34.4	11	1	0.986119	1234	0.209146	ENSMUSG00000022472	Desi1
0.35307	2.8323	0.00146636	0.179487	21	5	19.2308	21	8	0.986119	6214	0.117261	ENSMUSG00000000823	Zfp512b
0.352683	2.8354	0.000462275	0.393939	20	5	29.6667	20	8	0.986095	2116	0.168561	ENSMUSG00000042712	Tceal9
0.35249	2.83696	0.000237957	0.138889	11	5	26.2222	11	2	0.986084	1552	0.16811	ENSMUSG00000028766	Alpl
0.352298	2.83851	0.000893251	0.309091	19	5	19.0909	19	8	0.986072	4706	0.149606	ENSMUSG00000092981	Mir5125
0.352298	2.83851	0.000788036	0.222222	16	5	17	16	6	0.986072	3652	0.134127	ENSMUSG00000029687	Ezh2
0.351913	2.84161	0.000509314	0.214286	14	5	24.5	14	6	0.986048	2706	0.1625	ENSMUSG00000058587	Tmod3
0.35172	2.84317	0.000183247	0.0666667	9	4	27.3333	9	3	0.986037	982	0.200501	ENSMUSG00000020459	Mtif2
0.351528	2.84472	0.00161646	0.472727	18	4	20.7273	18	7	0.986025	8954	0.151738	ENSMUSG00000072949	Acot1
0.351528	2.84472	0.000993232	0.222222	14	4	18.9	14	4	0.986025	5666	0.144615	ENSMUSG00000025358	Cdk2
0.350572	2.85248	0.000130686	0.3	5	5	51.8	5	0	0.985966	958	0.364539	ENSMUSG00000027635	Dsn1
0.350572	2.85248	0.000495918	0.288889	16	4	29	16	6	0.985966	2716	0.196599	ENSMUSG00000028082	Sh3d19
0.350381	2.85404	0.000718421	0.107143	11	5	18.5	11	3	0.985954	3228	0.144	ENSMUSG00000046230	Vps13a
0.35	2.85714	0.00032912	0.321429	11	4	24.125	11	3	0.985931	1550	0.181818	ENSMUSG00000034007	Scaper
0.34981	2.8587	0.000434569	0.230769	16	5	26.3846	16	3	0.985919	1914	0.161918	ENSMUSG00000033032	Afap1l1
0.34943	2.8618	3.00399e-06	0.6	6	5	55.2	6	1	0.985895	32	0.358442	ENSMUSG00000035772	Mrps2
0.348862	2.86646	0.000132281	0	7	5	28.2	7	2	0.98586	690	0.238596	ENSMUSG00000031864	Ints10
0.34792	2.87422	0.000223994	0.266667	9	5	25.5	9	3	0.985801	1274	0.200787	ENSMUSG00000035834	Polr3g
0.347545	2.87733	0.00043436	0.155556	16	5	23.3	16	6	0.985778	2384	0.168116	ENSMUSG00000033933	Vhl
0.345494	2.89441	0.000592433	0.345455	20	5	17.4545	20	9	0.985648	3230	0.158678	ENSMUSG00000027875	Hmgcs2
0.345308	2.89596	0.000548094	0.25	13	5	18.5556	13	4	0.985637	2412	0.161353	ENSMUSG00000029177	Cenpa
0.345123	2.89752	5.93918e-05	0.527778	14	5	29.1111	14	5	0.985625	460	0.232889	ENSMUSG00000025158	Rfng
0.345123	2.89752	0.000613158	0.222222	12	5	28.6	12	2	0.985625	3176	0.198611	ENSMUSG00000026556	Vangl2
0.344938	2.89907	0.000613103	0.257576	19	5	18.25	19	7	0.985613	2916	0.162202	ENSMUSG00000046994	Mars2
0.344017	2.90683	5.11097e-05	0.428571	9	5	41.875	9	1	0.985554	438	0.274671	ENSMUSG00000047045	Tmem164
0.344017	2.90683	0.00120248	0.127273	16	5	13.4545	16	5	0.985554	4078	0.126748	ENSMUSG00000034349	Smc4
0.343833	2.90839	0.00103985	0.142857	11	4	21.5	11	3	0.985543	8154	0.176042	ENSMUSG00000032228	Tcf12
0.34365	2.90994	0.000779081	0.425	30	4	17.4375	30	14	0.985531	7490	0.145313	ENSMUSG00000052812	Atad2b
0.341826	2.92547	4.81945e-05	0.333333	4	4	33.5	4	0	0.985413	376	0.284188	ENSMUSG00000034006	Pqlc1
0.340561	2.93634	0.000467199	0.285714	8	5	24	8	0	0.985331	2980	0.210938	ENSMUSG00000026872	Zeb2
0.340381	2.93789	0.000445909	0.363636	17	4	22	17	5	0.985319	1942	0.185734	ENSMUSG00000039382	Wdr45
0.339662	2.9441	0.000182768	0.436364	19	4	19.9091	19	8	0.985272	1284	0.180992	ENSMUSG00000057894	Zfp329
0.339305	2.9472	0.000390393	0.454545	18	5	18.7273	18	7	0.985248	2646	0.167208	ENSMUSG00000063663	Brwd3
0.338235	2.95652	0.000462583	0.254545	15	5	21.4545	15	4	0.985178	1950	0.173021	ENSMUSG00000080316	Spaca6
0.338058	2.95807	0.000436487	0.047619	8	4	20.1429	8	1	0.985166	1976	0.164649	ENSMUSG00000036273	Lrrk2
0.337703	2.96118	0.000196455	0.2	7	5	25.8333	7	1	0.985143	836	0.2125	ENSMUSG00000039159	Ube2h
0.337349	2.96429	0.00620152	0.333333	5	5	36.3333	5	2	0.985119	24404	0.339623	ENSMUSG00000025270	Alas2
0.337349	2.96429	0.000162873	0.333333	7	5	22.7143	7	0	0.985119	758	0.221289	ENSMUSG00000063060	Sox7
0.337173	2.96584	9.57855e-05	0	5	5	23	5	1	0.985107	336	0.25	ENSMUSG00000019872	Smpdl3a
0.336996	2.96739	0.000222137	0.190476	10	5	21.1429	10	3	0.985096	1450	0.219549	ENSMUSG00000041417	Pik3r1
0.335766	2.97826	1.06308e-05	0.714286	10	5	37.7143	10	3	0.985013	80	0.304147	ENSMUSG00000022197	Pdzd2
0.335766	2.97826	0.0011626	0.285714	12	5	18	12	4	0.985013	4716	0.159598	ENSMUSG00000078922	Tgtp1
0.334372	2.99068	3.45807e-05	0.809524	11	5	23.7143	11	4	0.984919	382	0.237143	ENSMUSG00000050714	Zbtb26
0.331788	3.01398	0.000132292	0.133333	9	5	18.6667	9	3	0.984743	558	0.195035	ENSMUSG00000025133	Ints4
0.331276	3.01863	9.29322e-05	0.0666667	8	5	19.3333	8	2	0.984707	364	0.214559	ENSMUSG00000035936	Aldh5a1
0.329918	3.03106	8.42369e-05	0.285714	8	5	20.4286	8	1	0.984613	418	0.22205	ENSMUSG00000036615	Rfxap
0.329075	3.03882	4.83249e-06	0.8	9	5	31.6	9	4	0.984554	42	0.319192	ENSMUSG00000067274	Rplp0
0.328907	3.04037	0.000555127	0.142857	8	5	16.4286	8	1	0.984543	2392	0.179365	ENSMUSG00000036275	9530068E07Rik
0.328404	3.04503	0.000752251	0.25	12	5	15.375	12	4	0.984507	2678	0.216071	ENSMUSG00000057137	Tmem140
0.327735	3.05124	0.000262259	0.5	18	5	16.0833	18	6	0.98446	1768	0.189216	ENSMUSG00000010651	Acaa1b
0.325911	3.06832	0.000284255	0.509091	19	5	14.0909	19	8	0.984331	1660	0.201299	ENSMUSG00000028223	Decr1
0.324433	3.0823	0.00064266	0.333333	13	5	12.9	13	3	0.984225	2688	0.181429	ENSMUSG00000020594	Pum2
0.322645	3.09938	1.18238e-05	0.5	5	5	34.75	5	1	0.984096	120	0.358247	ENSMUSG00000038235	F11r
0.322322	3.10248	0.00202307	0.4	14	5	13.3	14	4	0.984072	18382	0.188571	ENSMUSG00000028309	Rnf20
0.321678	3.1087	6.49519e-05	0.3	7	5	26.4	7	2	0.984025	288	0.278723	ENSMUSG00000016946	Kctd5
0.320877	3.11646	0.000116105	0.583333	16	5	16.2222	16	7	0.983966	1144	0.235105	ENSMUSG00000026003	Acadl
0.320877	3.11646	3.79709e-05	0	2	5	31.5	2	0	0.983966	154	0.5	ENSMUSG00000060771	Tsga10
0.320239	3.12267	0.000830281	0.311111	15	5	19.9	15	5	0.983919	6410	0.209474	ENSMUSG00000049878	Rlf
0.32008	3.12422	0.00177917	0.381818	20	5	12.7273	20	9	0.983907	16218	0.169697	ENSMUSG00000020954	Strn3
0.319444	3.13043	0.000107743	0.380952	8	5	24.2857	8	1	0.98386	440	0.224868	ENSMUSG00000032363	Adamts7
0.319286	3.13199	0.000252838	0.577778	16	5	14.7	16	6	0.983849	1176	0.211594	ENSMUSG00000018574	Acadvl
0.314607	3.17857	0.000133709	0.533333	11	5	24.1667	11	5	0.983496	834	0.271536	ENSMUSG00000079363	Gbp4
0.313077	3.1941	0.000229056	0.2	6	5	16.8	6	1	0.983378	686	0.303704	ENSMUSG00000022848	Dirc2
0.312318	3.20186	7.77949e-05	0.4	7	5	15.3333	7	1	0.983319	308	0.291667	ENSMUSG00000029229	Chic2
0.311261	3.21273	0.000324637	0.527778	16	5	12.8889	16	7	0.983237	1682	0.245726	ENSMUSG00000033499	Larp4b
0.311111	3.21429	0.000274393	0.533333	10	5	15.3333	10	4	0.983225	1910	0.22549	ENSMUSG00000054072	Iigp1
0.310511	3.2205	6.66815e-05	0.6	11	5	20.3333	11	5	0.983178	548	0.278539	ENSMUSG00000078853	Igtp
0.308873	3.23758	5.57566e-05	0	5	5	13.6667	5	2	0.983049	198	0.351852	ENSMUSG00000037058	Paip2
0.308134	3.24534	2.2078e-06	0	2	5	25	2	0	0.98299	16	0.533333	ENSMUSG00000057497	Fam136a
0.306959	3.25776	0.000163429	0.666667	17	5	13.1111	17	8	0.982896	864	0.254902	ENSMUSG00000024132	Eci1
0.25245	3.96118	0	1	4	6	2.5	4	2	0.977567	0	0.833333	ENSMUSG00000052305	Hbb-bs
0.25245	3.96118	0	1	4	6	2.5	4	2	0.977567	0	0.833333	ENSMUSG00000073940	Hbb-bt
0.250779	3.98758	0	1	2	6	10.5	2	0	0.977367	0	0.807692	ENSMUSG00000111027	Gm2981
