# Supplementary material for: The circadian rhythm: A key variable in aging?
Source: Aging Cell. 2024 Jul 30;23(11):e14268. doi: 10.1111/acel.14268 (PMC11561671; doi:10.1111/acel.14268)
Supplement: Supplementary file 13 — Table S9. [file ACEL-23-e14268-s001.xlsx]

## Sheet: NetworkNeighborAL 90Q
Term ID	Term description	Observed gene count	Background gene count	Strength	False discovery rate	Matching proteins in your network (IDs)	Matching proteins in your network (labels)
CL:4654	Circadian rhythm, and PAR basic leucine zipper protein	13	23	2.3	2.32e-21	10090.ENSMUSP00000004051,10090.ENSMUSP00000021271,10090.ENSMUSP00000023024,10090.ENSMUSP00000032386,10090.ENSMUSP00000046235,10090.ENSMUSP00000054719,10090.ENSMUSP00000065363,10090.ENSMUSP00000066620,10090.ENSMUSP00000074656,10090.ENSMUSP00000079693,10090.ENSMUSP00000088031,10090.ENSMUSP00000088047,10090.ENSMUSP00000099493	Hlf,Per1,Tef,Bhlhe41,Arntl,Npas2,Nfil3,Per2,Clock,Dbp,Nr1d2,Cry2,Per3
CL:4657	Circadian rhythm, and PAR basic leucine zipper protein	12	18	2.37	1.9e-20	10090.ENSMUSP00000021271,10090.ENSMUSP00000023024,10090.ENSMUSP00000032386,10090.ENSMUSP00000046235,10090.ENSMUSP00000054719,10090.ENSMUSP00000065363,10090.ENSMUSP00000066620,10090.ENSMUSP00000074656,10090.ENSMUSP00000079693,10090.ENSMUSP00000088031,10090.ENSMUSP00000088047,10090.ENSMUSP00000099493	Per1,Tef,Bhlhe41,Arntl,Npas2,Nfil3,Per2,Clock,Dbp,Nr1d2,Cry2,Per3
CL:4659	Circadian rhythm	7	12	2.31	4.3e-11	10090.ENSMUSP00000021271,10090.ENSMUSP00000032386,10090.ENSMUSP00000046235,10090.ENSMUSP00000054719,10090.ENSMUSP00000066620,10090.ENSMUSP00000074656,10090.ENSMUSP00000088047	Per1,Bhlhe41,Arntl,Npas2,Per2,Clock,Cry2
CL:4662	Negative regulation of glucocorticoid receptor signaling pathway, and regulation of amino acid uptake involved in synaptic transmission	4	6	2.37	8.62e-06	10090.ENSMUSP00000021271,10090.ENSMUSP00000046235,10090.ENSMUSP00000066620,10090.ENSMUSP00000074656	Per1,Arntl,Per2,Clock
CL:13974	Extracellular matrix organization	6	175	1.08	0.0078	10090.ENSMUSP00000029574,10090.ENSMUSP00000033898,10090.ENSMUSP00000033899,10090.ENSMUSP00000034243,10090.ENSMUSP00000085192,10090.ENSMUSP00000126390	Vcam1,Col4a1,Col4a2,Mmp15,Col3a1,Serpinh1

## Sheet: KEGG 90Q
Term ID	Term description	Observed gene count	Background gene count	Strength	False discovery rate	Matching proteins in your network (IDs)	Matching proteins in your network (labels)
mmu04710	Circadian rhythm	8	30	1.97	4.16e-11	10090.ENSMUSP00000021271,10090.ENSMUSP00000032386,10090.ENSMUSP00000046235,10090.ENSMUSP00000054719,10090.ENSMUSP00000066620,10090.ENSMUSP00000074656,10090.ENSMUSP00000088047,10090.ENSMUSP00000099493	Per1,Bhlhe41,Arntl,Npas2,Per2,Clock,Cry2,Per3
mmu04933	AGE-RAGE signaling pathway in diabetic complications	5	101	1.24	0.0022	10090.ENSMUSP00000015484,10090.ENSMUSP00000029574,10090.ENSMUSP00000033898,10090.ENSMUSP00000033899,10090.ENSMUSP00000085192	Cybb,Vcam1,Col4a1,Col4a2,Col3a1
mmu04713	Circadian entrainment	4	93	1.18	0.0188	10090.ENSMUSP00000021271,10090.ENSMUSP00000038150,10090.ENSMUSP00000066620,10090.ENSMUSP00000099493	Per1,Itpr3,Per2,Per3

## Sheet: Keyword 90Q
Term ID	Term description	Observed gene count	Background gene count	Strength	False discovery rate	Matching proteins in your network (IDs)	Matching proteins in your network (labels)
KW-0090	Biological rhythms	14	149	1.52	1.18e-14	10090.ENSMUSP00000004051,10090.ENSMUSP00000021271,10090.ENSMUSP00000023024,10090.ENSMUSP00000032386,10090.ENSMUSP00000034508,10090.ENSMUSP00000046235,10090.ENSMUSP00000054719,10090.ENSMUSP00000065363,10090.ENSMUSP00000066620,10090.ENSMUSP00000074656,10090.ENSMUSP00000079693,10090.ENSMUSP00000088031,10090.ENSMUSP00000088047,10090.ENSMUSP00000099493	Hlf,Per1,Tef,Bhlhe41,Usp2,Arntl,Npas2,Nfil3,Per2,Clock,Dbp,Nr1d2,Cry2,Per3
KW-0084	Basement membrane	3	34	1.49	0.0216	10090.ENSMUSP00000018737,10090.ENSMUSP00000033898,10090.ENSMUSP00000033899	Sparc,Col4a1,Col4a2
KW-0346	Stress response	4	79	1.25	0.0216	10090.ENSMUSP00000038964,10090.ENSMUSP00000074392,10090.ENSMUSP00000101004,10090.ENSMUSP00000126390	Rbm3,Hsph1,Cirbp,Serpinh1
KW-0143	Chaperone	5	198	0.95	0.0216	10090.ENSMUSP00000003912,10090.ENSMUSP00000032508,10090.ENSMUSP00000052912,10090.ENSMUSP00000105716,10090.ENSMUSP00000126390	Calr,Fkbp4,Pdia6,Mkks,Serpinh1
KW-0010	Activator	9	644	0.69	0.0216	10090.ENSMUSP00000023024,10090.ENSMUSP00000046235,10090.ENSMUSP00000046905,10090.ENSMUSP00000054719,10090.ENSMUSP00000065363,10090.ENSMUSP00000074656,10090.ENSMUSP00000079693,10090.ENSMUSP00000088031,10090.ENSMUSP00000101004	Tef,Arntl,Leo1,Npas2,Nfil3,Clock,Dbp,Nr1d2,Cirbp
KW-0804	Transcription	15	1899	0.44	0.0216	10090.ENSMUSP00000004051,10090.ENSMUSP00000021271,10090.ENSMUSP00000023024,10090.ENSMUSP00000025724,10090.ENSMUSP00000032386,10090.ENSMUSP00000046235,10090.ENSMUSP00000046905,10090.ENSMUSP00000054719,10090.ENSMUSP00000065363,10090.ENSMUSP00000066620,10090.ENSMUSP00000074656,10090.ENSMUSP00000079693,10090.ENSMUSP00000088031,10090.ENSMUSP00000088047,10090.ENSMUSP00000099493	Hlf,Per1,Tef,Il33,Bhlhe41,Arntl,Leo1,Npas2,Nfil3,Per2,Clock,Dbp,Nr1d2,Cry2,Per3
KW-0832	Ubl conjugation	16	2100	0.43	0.0216	10090.ENSMUSP00000015484,10090.ENSMUSP00000021271,10090.ENSMUSP00000025918,10090.ENSMUSP00000032386,10090.ENSMUSP00000032508,10090.ENSMUSP00000033326,10090.ENSMUSP00000046235,10090.ENSMUSP00000056990,10090.ENSMUSP00000065363,10090.ENSMUSP00000066620,10090.ENSMUSP00000074656,10090.ENSMUSP00000088031,10090.ENSMUSP00000088047,10090.ENSMUSP00000088287,10090.ENSMUSP00000099493,10090.ENSMUSP00000108573	Cybb,Per1,Stip1,Bhlhe41,Fkbp4,Wee1,Arntl,Ric3,Nfil3,Per2,Clock,Nr1d2,Cry2,Hist2h2be,Per3,Mpeg1
KW-0539	Nucleus	27	4635	0.31	0.0216	10090.ENSMUSP00000004051,10090.ENSMUSP00000021271,10090.ENSMUSP00000023024,10090.ENSMUSP00000025724,10090.ENSMUSP00000025918,10090.ENSMUSP00000032386,10090.ENSMUSP00000032508,10090.ENSMUSP00000033326,10090.ENSMUSP00000034508,10090.ENSMUSP00000038964,10090.ENSMUSP00000046235,10090.ENSMUSP00000046324,10090.ENSMUSP00000046905,10090.ENSMUSP00000054719,10090.ENSMUSP00000065363,10090.ENSMUSP00000066620…	Hlf,Per1,Tef,Il33,Stip1,Bhlhe41,Fkbp4,Wee1,Usp2,Rbm3,Arntl,Gstt2,Leo1,Npas2,Nfil3,Per2,Hsph1,Clock,Dbp,Htatip2,Nr1d2,Cry2,Hist2h2be,Per3,Cirbp,Mkks,Capg
KW-0379	Hydroxylation	4	124	1.05	0.0296	10090.ENSMUSP00000033898,10090.ENSMUSP00000033899,10090.ENSMUSP00000085192,10090.ENSMUSP00000088287	Col4a1,Col4a2,Col3a1,Hist2h2be
KW-0106	Calcium	9	819	0.58	0.0296	10090.ENSMUSP00000003912,10090.ENSMUSP00000018737,10090.ENSMUSP00000034243,10090.ENSMUSP00000038150,10090.ENSMUSP00000040048,10090.ENSMUSP00000043167,10090.ENSMUSP00000070368,10090.ENSMUSP00000085192,10090.ENSMUSP00000098405	Calr,Sparc,Mmp15,Itpr3,Acer2,Gns,Amy1,Col3a1,Anxa7
KW-0805	Transcription regulation	14	1837	0.43	0.0296	10090.ENSMUSP00000004051,10090.ENSMUSP00000021271,10090.ENSMUSP00000023024,10090.ENSMUSP00000032386,10090.ENSMUSP00000046235,10090.ENSMUSP00000046905,10090.ENSMUSP00000054719,10090.ENSMUSP00000065363,10090.ENSMUSP00000066620,10090.ENSMUSP00000074656,10090.ENSMUSP00000079693,10090.ENSMUSP00000088031,10090.ENSMUSP00000088047,10090.ENSMUSP00000099493	Hlf,Per1,Tef,Bhlhe41,Arntl,Leo1,Npas2,Nfil3,Per2,Clock,Dbp,Nr1d2,Cry2,Per3
