# Supplementary material for: The circadian rhythm: A key variable in aging?
Source: Aging Cell. 2024 Jul 30;23(11):e14268. doi: 10.1111/acel.14268 (PMC11561671; doi:10.1111/acel.14268)
Supplement: Supplementary file 14 — Table S10. [file ACEL-23-e14268-s023.xlsx]

## Sheet: Features of the aging network
Feature (gene)	Feature (gene ID)	Variable (gene)	Variable (gene ID)	Mean of meanImp	Mean of normHits	Composite score (E * F)
Gnai3	ENSMUSG00000000001	Ccnd2	ENSMUSG00000000184	3.27457	0.727273	2.38151
Gnai3	ENSMUSG00000000001	Calcoco1	ENSMUSG00000023055	2.59559	0.515152	1.33712
Gnai3	ENSMUSG00000000001	Csnk1a1	ENSMUSG00000024576	3.53632	0.801347	2.83382
Gnai3	ENSMUSG00000000001	Nras	ENSMUSG00000027852	4.644	0.976431	4.53454
Gnai3	ENSMUSG00000000001	Dnaja1	ENSMUSG00000028410	1.87774	0.272727	0.512111
Gnai3	ENSMUSG00000000001	Vps36	ENSMUSG00000031479	2.18801	0.363636	0.795639
Gnai3	ENSMUSG00000000001	Wbp2	ENSMUSG00000034341	2.25776	0.383838	0.866617
Gnai3	ENSMUSG00000000001	Tmod3	ENSMUSG00000058587	5.71918	0.996633	5.69992
Gnai3	ENSMUSG00000000001	Ppp4r1	ENSMUSG00000061950	3.83491	0.821549	3.15057
Gnai3	ENSMUSG00000000001	Atxn7l3b	ENSMUSG00000074748	4.49826	0.939394	4.22564
Gnai3	ENSMUSG00000000001	Gm2981	ENSMUSG00000111027	2.07287	0.292929	0.607203
Cdc45	ENSMUSG00000000028	Dsn1	ENSMUSG00000027635	2.64553	0.520202	1.37621
Narf	ENSMUSG00000000056	Slc41a1	ENSMUSG00000013275	2.51304	0.484848	1.21845
Narf	ENSMUSG00000000056	Cyth1	ENSMUSG00000017132	2.12873	0.292929	0.623568
Narf	ENSMUSG00000000056	Nr1d1	ENSMUSG00000020889	3.14826	0.703704	2.21544
Narf	ENSMUSG00000000056	Nr1d2	ENSMUSG00000021775	2.21892	0.424242	0.941362
Narf	ENSMUSG00000000056	Tef	ENSMUSG00000022389	4.48085	0.919192	4.11876
Narf	ENSMUSG00000000056	Bfar	ENSMUSG00000022684	3.6447	0.772727	2.81636
Narf	ENSMUSG00000000056	Gtpbp2	ENSMUSG00000023952	2.57448	0.545455	1.40426
Narf	ENSMUSG00000000056	Cpeb1	ENSMUSG00000025586	2.55353	0.459596	1.17359
Narf	ENSMUSG00000000056	Fam76a	ENSMUSG00000028878	2.86871	0.599327	1.71929
Narf	ENSMUSG00000000056	Per3	ENSMUSG00000028957	2.84762	0.622896	1.77377
Narf	ENSMUSG00000000056	Klf15	ENSMUSG00000030087	2.24792	0.414141	0.930957
Narf	ENSMUSG00000000056	Bhlhe41	ENSMUSG00000030256	3.6311	0.845118	3.0687
Narf	ENSMUSG00000000056	Herpud1	ENSMUSG00000031770	3.57459	0.79798	2.85245
Narf	ENSMUSG00000000056	Usp2	ENSMUSG00000032010	2.11418	0.313131	0.662017
Narf	ENSMUSG00000000056	Cipc	ENSMUSG00000034157	2.13584	0.363636	0.77667
Narf	ENSMUSG00000000056	Pja1	ENSMUSG00000034403	2.28647	0.434343	0.993114
Narf	ENSMUSG00000000056	Gns	ENSMUSG00000034707	2.2577	0.40404	0.912201
Narf	ENSMUSG00000000056	Tet3	ENSMUSG00000034832	2.32367	0.444444	1.03274
Narf	ENSMUSG00000000056	Tns2	ENSMUSG00000037003	2.26067	0.333333	0.753556
Narf	ENSMUSG00000000056	Crebrf	ENSMUSG00000048249	2.0539	0.292929	0.601648
Narf	ENSMUSG00000000056	Klf13	ENSMUSG00000052040	3.90749	0.868687	3.39439
Narf	ENSMUSG00000000056	Dbp	ENSMUSG00000059824	2.07941	0.272727	0.567111
Cav2	ENSMUSG00000000058	Pmp22	ENSMUSG00000018217	2.77097	0.575758	1.5954
Cav2	ENSMUSG00000000058	Sparc	ENSMUSG00000018593	2.67251	0.545455	1.45773
Cav2	ENSMUSG00000000058	Lama4	ENSMUSG00000019846	2.33932	0.414141	0.968809
Cav2	ENSMUSG00000000058	Timp3	ENSMUSG00000020044	2.79644	0.582492	1.6289
Cav2	ENSMUSG00000000058	Ccdc25	ENSMUSG00000022035	2.50907	0.454545	1.14049
Cav2	ENSMUSG00000000058	Oxct1	ENSMUSG00000022186	2.57529	0.511785	1.31799
Cav2	ENSMUSG00000000058	Ccdc80	ENSMUSG00000022665	2.74936	0.580808	1.59685
Cav2	ENSMUSG00000000058	Fstl1	ENSMUSG00000022816	3.04088	0.683502	2.07845
Cav2	ENSMUSG00000000058	Pros1	ENSMUSG00000022912	3.20606	0.717172	2.2993
Cav2	ENSMUSG00000000058	Cd93	ENSMUSG00000027435	2.0158	0.313131	0.631209
Cav2	ENSMUSG00000000058	Gnb4	ENSMUSG00000027669	3.87404	0.888889	3.4436
Cav2	ENSMUSG00000000058	Itm2a	ENSMUSG00000031239	1.93313	0.30303	0.585796
Cav2	ENSMUSG00000000058	Col4a5	ENSMUSG00000031274	3.0362	0.703704	2.13658
Cav2	ENSMUSG00000000058	Agpat5	ENSMUSG00000031467	2.95648	0.649832	1.92121
Cav2	ENSMUSG00000000058	Armcx1	ENSMUSG00000033460	4.63812	0.962963	4.46634
Cav2	ENSMUSG00000000058	Vhl	ENSMUSG00000033933	4.94773	0.909091	4.49794
Cav2	ENSMUSG00000000058	Gng12	ENSMUSG00000036402	4.42754	0.956229	4.23374
Cav2	ENSMUSG00000000058	Gpi1	ENSMUSG00000036427	3.15498	0.69697	2.19893
Cav2	ENSMUSG00000000058	Tcaf1	ENSMUSG00000036667	2.34298	0.378788	0.887493
Cav2	ENSMUSG00000000058	Spats2l	ENSMUSG00000038305	2.19437	0.343434	0.753621
Cav2	ENSMUSG00000000058	Ecm2	ENSMUSG00000043631	3.07585	0.676768	2.08164
Cav2	ENSMUSG00000000058	Armcx3	ENSMUSG00000049047	2.8252	0.555556	1.56956
Cav2	ENSMUSG00000000058	Tceal8	ENSMUSG00000051579	2.60721	0.478114	1.24654
Cav2	ENSMUSG00000000058	Tmod3	ENSMUSG00000058587	2.52552	0.454545	1.14796
Cav2	ENSMUSG00000000058	Skap2	ENSMUSG00000059182	2.3925	0.494949	1.18417
Cav2	ENSMUSG00000000058	Sox7	ENSMUSG00000063060	2.82688	0.59596	1.6847
Klf6	ENSMUSG00000000078	Mertk	ENSMUSG00000014361	3.47222	0.781145	2.71231
Klf6	ENSMUSG00000000078	Nfe2l2	ENSMUSG00000015839	3.77643	0.818182	3.08981
Klf6	ENSMUSG00000000078	Timp3	ENSMUSG00000020044	2.74701	0.555556	1.52612
Klf6	ENSMUSG00000000078	Osmr	ENSMUSG00000022146	4.25259	0.925926	3.93758
Klf6	ENSMUSG00000000078	Runx1	ENSMUSG00000022952	3.04757	0.649832	1.98041
Klf6	ENSMUSG00000000078	Nras	ENSMUSG00000027852	2.75198	0.515152	1.41769
Klf6	ENSMUSG00000000078	Vcam1	ENSMUSG00000027962	2.79047	0.572391	1.59724
Klf6	ENSMUSG00000000078	Alpk1	ENSMUSG00000028028	4.37675	0.952862	4.17044
Klf6	ENSMUSG00000000078	Ino80	ENSMUSG00000034154	2.5192	0.454545	1.14509
Klf6	ENSMUSG00000000078	Rapgef5	ENSMUSG00000041992	3.63192	0.794613	2.88597
Klf6	ENSMUSG00000000078	Rassf4	ENSMUSG00000042129	4.79199	0.956229	4.58224
Klf6	ENSMUSG00000000078	Foxo3	ENSMUSG00000048756	2.56007	0.474747	1.21539
Klf6	ENSMUSG00000000078	Acap2	ENSMUSG00000049076	3.9218	0.89899	3.52566
Klf6	ENSMUSG00000000078	Tmod3	ENSMUSG00000058587	2.50834	0.439394	1.10215
Klf6	ENSMUSG00000000078	Ahnak	ENSMUSG00000069833	3.07444	0.673401	2.07033
Klf6	ENSMUSG00000000078	Naip5	ENSMUSG00000071203	2.8748	0.631313	1.8149
Klf6	ENSMUSG00000000078	Cebpd	ENSMUSG00000071637	2.41845	0.434343	1.05044
Klf6	ENSMUSG00000000078	Gm45774	ENSMUSG00000110588	2.23191	0.353535	0.789059
Scmh1	ENSMUSG00000000085	Zfp512b	ENSMUSG00000000823	3.12911	0.693603	2.17036
Scmh1	ENSMUSG00000000085	Col6a1	ENSMUSG00000001119	2.33344	0.474747	1.10779
Scmh1	ENSMUSG00000000085	Fgd1	ENSMUSG00000025265	2.7649	0.531987	1.47089
Scmh1	ENSMUSG00000000085	Zfp282	ENSMUSG00000025821	2.18209	0.343434	0.749404
Scmh1	ENSMUSG00000000085	Col5a1	ENSMUSG00000026837	2.48049	0.459596	1.14002
Scmh1	ENSMUSG00000000085	Podn	ENSMUSG00000028600	2.92315	0.606061	1.77161
Scmh1	ENSMUSG00000000085	Col4a2	ENSMUSG00000031503	2.82906	0.606061	1.71458
Scmh1	ENSMUSG00000000085	Arhgef7	ENSMUSG00000031511	2.23009	0.383838	0.855995
Scmh1	ENSMUSG00000000085	9530068E07Rik	ENSMUSG00000036275	2.38765	0.424242	1.01294
Scmh1	ENSMUSG00000000085	Ints7	ENSMUSG00000037461	2.04543	0.363636	0.743793
Scmh1	ENSMUSG00000000085	Hist2h2be	ENSMUSG00000068854	2.04064	0.348485	0.711132
Cox5a	ENSMUSG00000000088	Eci1	ENSMUSG00000024132	3.63253	0.868687	3.15553
Cox5a	ENSMUSG00000000088	Eef2	ENSMUSG00000034994	2.51745	0.479798	1.20787
Cox5a	ENSMUSG00000000088	Card6	ENSMUSG00000041849	2.58543	0.505051	1.30577
Cox5a	ENSMUSG00000000088	Rps4l	ENSMUSG00000063171	2.42231	0.505051	1.22339
Tbx2	ENSMUSG00000000093	Zfp512b	ENSMUSG00000000823	2.49979	0.439394	1.09839
Tbx2	ENSMUSG00000000093	Timp3	ENSMUSG00000020044	2.41808	0.414141	1.00143
Tbx2	ENSMUSG00000000093	Evl	ENSMUSG00000021262	2.40053	0.424242	1.0184
Tbx2	ENSMUSG00000000093	Vangl2	ENSMUSG00000026556	2.41483	0.414141	1.00008
Tbx2	ENSMUSG00000000093	Robo4	ENSMUSG00000032125	2.83592	0.639731	1.81422
Tbx2	ENSMUSG00000000093	Adamts7	ENSMUSG00000032363	3.0175	0.646465	1.95071
Tbx2	ENSMUSG00000000093	Afap1l1	ENSMUSG00000033032	3.76072	0.851852	3.20358
Tbx2	ENSMUSG00000000093	Arhgap27	ENSMUSG00000034255	2.42115	0.407407	0.986393
Tbx2	ENSMUSG00000000093	Rcsd1	ENSMUSG00000040723	2.22814	0.348485	0.776474
Ngfr	ENSMUSG00000000120	Ache	ENSMUSG00000023328	2.68346	0.575758	1.54502
Ngfr	ENSMUSG00000000120	Maoa	ENSMUSG00000025037	3.32001	0.757576	2.51516
Ngfr	ENSMUSG00000000120	Coro2a	ENSMUSG00000028337	3.30305	0.754209	2.49119
Ngfr	ENSMUSG00000000120	Plekhb1	ENSMUSG00000030701	3.08057	0.683502	2.10557
Ngfr	ENSMUSG00000000120	Flywch1	ENSMUSG00000040097	2.05776	0.353535	0.727491
Wnt9a	ENSMUSG00000000126	Ppic	ENSMUSG00000024538	2.30693	0.419192	0.967046
Fer	ENSMUSG00000000127	Ncor1	ENSMUSG00000018501	2.45151	0.434343	1.0648
Fer	ENSMUSG00000000127	Slc39a10	ENSMUSG00000025986	2.53173	0.464646	1.17636
Fer	ENSMUSG00000000127	Fbn1	ENSMUSG00000027204	2.57463	0.555556	1.43035
Fer	ENSMUSG00000000127	Pink1	ENSMUSG00000028756	2.11257	0.282828	0.597495
Fer	ENSMUSG00000000127	Serhl	ENSMUSG00000058586	2.61553	0.505051	1.32098
Xpo6	ENSMUSG00000000131	Zfp512b	ENSMUSG00000000823	4.10953	0.96633	3.97116
Xpo6	ENSMUSG00000000131	Gpr137b	ENSMUSG00000021306	2.20331	0.393939	0.867969
Xpo6	ENSMUSG00000000131	Gtpbp2	ENSMUSG00000023952	2.23598	0.30303	0.677569
Xpo6	ENSMUSG00000000131	Kctd3	ENSMUSG00000026608	2.38043	0.410774	0.977818
Xpo6	ENSMUSG00000000131	Sh3d19	ENSMUSG00000028082	3.25819	0.777778	2.53414
Xpo6	ENSMUSG00000000131	Myo7a	ENSMUSG00000030761	2.41756	0.424242	1.02563
Xpo6	ENSMUSG00000000131	Vps11	ENSMUSG00000032127	2.66947	0.545455	1.45607
Xpo6	ENSMUSG00000000131	Ino80	ENSMUSG00000034154	2.56397	0.454545	1.16544
Xpo6	ENSMUSG00000000131	Ehmt1	ENSMUSG00000036893	3.27874	0.814815	2.67157
Xpo6	ENSMUSG00000000131	Tram2	ENSMUSG00000041779	2.74	0.545455	1.49454
Xpo6	ENSMUSG00000000131	Agrn	ENSMUSG00000041936	2.28472	0.323232	0.738495
Xpo6	ENSMUSG00000000131	Itpr3	ENSMUSG00000042644	2.32674	0.390572	0.908759
Xpo6	ENSMUSG00000000131	Tmem164	ENSMUSG00000047045	1.917	0.292929	0.561544
Xpo6	ENSMUSG00000000131	Acap2	ENSMUSG00000049076	2.16245	0.333333	0.720815
Xpo6	ENSMUSG00000000131	Ppp4r1	ENSMUSG00000061950	2.57458	0.424242	1.09225
Xpo6	ENSMUSG00000000131	Spaca6	ENSMUSG00000080316	2.14236	0.262626	0.56264
Tfe3	ENSMUSG00000000134	Myo1c	ENSMUSG00000017774	2.71515	0.575758	1.56327
Tfe3	ENSMUSG00000000134	Sorbs3	ENSMUSG00000022091	2.62993	0.520202	1.36809
Axin2	ENSMUSG00000000142	Ntng2	ENSMUSG00000035513	2.3867	0.444444	1.06075
Brat1	ENSMUSG00000000148	Cdc25b	ENSMUSG00000027330	2.23186	0.333333	0.743954
Brat1	ENSMUSG00000000148	Abtb1	ENSMUSG00000030083	4.12496	0.915825	3.77774
Gna12	ENSMUSG00000000149	Alpl	ENSMUSG00000028766	2.42204	0.510101	1.23549
Gna12	ENSMUSG00000000149	Mmp15	ENSMUSG00000031790	3.81817	0.794613	3.03397
Gna12	ENSMUSG00000000149	Tie1	ENSMUSG00000033191	2.56752	0.484848	1.24486
Gna12	ENSMUSG00000000149	Ube2h	ENSMUSG00000039159	2.30372	0.393939	0.907526
Slc22a18	ENSMUSG00000000154	Gstt1	ENSMUSG00000001663	3.42384	0.774411	2.65146
Slc22a18	ENSMUSG00000000154	Nqo1	ENSMUSG00000003849	3.15277	0.683502	2.15492
Slc22a18	ENSMUSG00000000154	Pgrmc1	ENSMUSG00000006373	2.66942	0.515152	1.37515
Slc22a18	ENSMUSG00000000154	Nfe2l2	ENSMUSG00000015839	1.98528	0.30303	0.601599
Slc22a18	ENSMUSG00000000154	Cyb5r3	ENSMUSG00000018042	3.07772	0.683502	2.10363
Slc22a18	ENSMUSG00000000154	Mtif2	ENSMUSG00000020459	2.77575	0.606061	1.68228
Slc22a18	ENSMUSG00000000154	Tmem8	ENSMUSG00000024180	2.21865	0.358586	0.795576
Slc22a18	ENSMUSG00000000154	Fuca1	ENSMUSG00000028673	5.78946	0.962963	5.57503
Slc22a18	ENSMUSG00000000154	Prkcz	ENSMUSG00000029053	2.57475	0.555556	1.43041
Slc22a18	ENSMUSG00000000154	Anxa4	ENSMUSG00000029994	3.28811	0.744108	2.44671
Slc22a18	ENSMUSG00000000154	Pir	ENSMUSG00000031379	2.64504	0.545455	1.44275
Slc22a18	ENSMUSG00000000154	Gsta4	ENSMUSG00000032348	2.2471	0.353535	0.79443
Slc22a18	ENSMUSG00000000154	Vat1	ENSMUSG00000034993	3.71599	0.841751	3.12794
Slc22a18	ENSMUSG00000000154	Hpse	ENSMUSG00000035273	1.96539	0.373737	0.73454
Slc22a18	ENSMUSG00000000154	Lgals3	ENSMUSG00000050335	4.85452	0.915825	4.44589
Slc22a18	ENSMUSG00000000154	Capg	ENSMUSG00000056737	2.94146	0.636364	1.87184
Slc22a18	ENSMUSG00000000154	Mapk3	ENSMUSG00000063065	2.75598	0.612795	1.68885
Slc22a18	ENSMUSG00000000154	Tgtp1	ENSMUSG00000078922	3.55768	0.747475	2.65928
Slc22a18	ENSMUSG00000000154	Prnp	ENSMUSG00000079037	3.21899	0.713805	2.29773
Dlat	ENSMUSG00000000168	Mtif2	ENSMUSG00000020459	1.86344	0.262626	0.489388
Dlat	ENSMUSG00000000168	Ctsb	ENSMUSG00000021939	3.23046	0.717172	2.3168
Dlat	ENSMUSG00000000168	Acadl	ENSMUSG00000026003	3.08757	0.723906	2.23511
Dlat	ENSMUSG00000000168	Decr1	ENSMUSG00000028223	3.13112	0.727273	2.27718
Dlat	ENSMUSG00000000168	Aldh5a1	ENSMUSG00000035936	3.5187	0.784512	2.76046
Dlat	ENSMUSG00000000168	Pm20d1	ENSMUSG00000042251	2.85231	0.612795	1.74788
Dlat	ENSMUSG00000000168	Tceal9	ENSMUSG00000042712	2.30949	0.454545	1.04977
Dlat	ENSMUSG00000000168	Fam136a	ENSMUSG00000057497	2.72151	0.538721	1.46613
Sdhd	ENSMUSG00000000171	Acadvl	ENSMUSG00000018574	2.19068	0.338384	0.741292
Sdhd	ENSMUSG00000000171	Eci1	ENSMUSG00000024132	2.31733	0.393939	0.912889
Sdhd	ENSMUSG00000000171	Acadl	ENSMUSG00000026003	2.6586	0.572391	1.52176
Sdhd	ENSMUSG00000000171	Paip2	ENSMUSG00000037058	2.34806	0.388889	0.913134
Sdhd	ENSMUSG00000000171	Ech1	ENSMUSG00000053898	1.90913	0.272727	0.520673
Sdhd	ENSMUSG00000000171	Msra	ENSMUSG00000054733	2.47993	0.491582	1.21909
Sdhd	ENSMUSG00000000171	Fam136a	ENSMUSG00000057497	2.08437	0.373737	0.779007
Sdhd	ENSMUSG00000000171	Serhl	ENSMUSG00000058586	2.19639	0.343434	0.754317
Sdhd	ENSMUSG00000000171	Suclg2	ENSMUSG00000061838	4.65861	0.989899	4.61155
Ccnd2	ENSMUSG00000000184	Adam19	ENSMUSG00000011256	2.4185	0.449495	1.0871
Ccnd2	ENSMUSG00000000184	Notch4	ENSMUSG00000015468	2.12041	0.272727	0.578295
Ccnd2	ENSMUSG00000000184	Fyn	ENSMUSG00000019843	2.51875	0.454545	1.14489
Ccnd2	ENSMUSG00000000184	P4ha1	ENSMUSG00000019916	2.63229	0.494949	1.30285
Ccnd2	ENSMUSG00000000184	Igf1	ENSMUSG00000020053	2.41703	0.43771	1.05796
Ccnd2	ENSMUSG00000000184	Wdr82	ENSMUSG00000020257	2.07168	0.318182	0.659171
Ccnd2	ENSMUSG00000000184	Ccdc80	ENSMUSG00000022665	3.39544	0.808081	2.74379
Ccnd2	ENSMUSG00000000184	Fstl1	ENSMUSG00000022816	2.25119	0.318182	0.716288
Ccnd2	ENSMUSG00000000184	Acadl	ENSMUSG00000026003	2.19331	0.363636	0.797566
Ccnd2	ENSMUSG00000000184	Map4k4	ENSMUSG00000026074	2.45608	0.407407	1.00063
Ccnd2	ENSMUSG00000000184	Lamc1	ENSMUSG00000026478	2.3809	0.407407	0.969994
Ccnd2	ENSMUSG00000000184	Col5a1	ENSMUSG00000026837	2.78763	0.558923	1.55807
Ccnd2	ENSMUSG00000000184	Cd93	ENSMUSG00000027435	2.66226	0.525253	1.39836
Ccnd2	ENSMUSG00000000184	Gnb4	ENSMUSG00000027669	2.16548	0.328283	0.71089
Ccnd2	ENSMUSG00000000184	Nras	ENSMUSG00000027852	2.36732	0.414141	0.980405
Ccnd2	ENSMUSG00000000184	Ptgfrn	ENSMUSG00000027864	3.07938	0.703704	2.16697
Ccnd2	ENSMUSG00000000184	Vcam1	ENSMUSG00000027962	2.79346	0.606061	1.69301
Ccnd2	ENSMUSG00000000184	Pink1	ENSMUSG00000028756	3.54265	0.777778	2.75539
Ccnd2	ENSMUSG00000000184	Camkk2	ENSMUSG00000029471	2.07134	0.30303	0.627679
Ccnd2	ENSMUSG00000000184	Arhgef7	ENSMUSG00000031511	2.30575	0.393939	0.908327
Ccnd2	ENSMUSG00000000184	Adamts2	ENSMUSG00000036545	2.41945	0.424242	1.02643
Ccnd2	ENSMUSG00000000184	Dchs1	ENSMUSG00000036862	4.26523	0.919192	3.92056
Ccnd2	ENSMUSG00000000184	Spats2l	ENSMUSG00000038305	2.29151	0.353535	0.810131
Ccnd2	ENSMUSG00000000184	Dok4	ENSMUSG00000040631	2.33794	0.429293	1.00366
Ccnd2	ENSMUSG00000000184	Igsf3	ENSMUSG00000042035	3.14685	0.707071	2.22504
Ccnd2	ENSMUSG00000000184	Stab1	ENSMUSG00000042286	2.70739	0.555556	1.5041
Ccnd2	ENSMUSG00000000184	Ubtd2	ENSMUSG00000044949	1.91074	0.313131	0.598312
Ccnd2	ENSMUSG00000000184	Ccbe1	ENSMUSG00000046318	2.11596	0.373737	0.790814
Ccnd2	ENSMUSG00000000184	Ech1	ENSMUSG00000053898	2.24709	0.383838	0.86252
Ccnd2	ENSMUSG00000000184	Slfn5	ENSMUSG00000054404	3.90906	0.878788	3.43523
Ccnd2	ENSMUSG00000000184	Rab31	ENSMUSG00000056515	2.9993	0.670034	2.00964
Ccnd2	ENSMUSG00000000184	Tmod3	ENSMUSG00000058587	4.03862	0.89899	3.63068
Ccnd2	ENSMUSG00000000184	Atp8b2	ENSMUSG00000060671	4.20674	0.902357	3.79598
Ccnd2	ENSMUSG00000000184	Ppp4r1	ENSMUSG00000061950	2.62721	0.494949	1.30034
Ccnd2	ENSMUSG00000000184	Zbtb16	ENSMUSG00000066687	2.42183	0.464646	1.12529
Ccnd2	ENSMUSG00000000184	Ahnak	ENSMUSG00000069833	3.29267	0.760943	2.50553
Ccnd2	ENSMUSG00000000184	Serpinh1	ENSMUSG00000070436	2.39051	0.430976	1.03025
Ccnd2	ENSMUSG00000000184	Atxn7l3b	ENSMUSG00000074748	2.19788	0.30303	0.666026
Ccnd2	ENSMUSG00000000184	Wipf1	ENSMUSG00000075284	2.40496	0.454545	1.09316
Gpr107	ENSMUSG00000000194	Narf	ENSMUSG00000000056	2.4234	0.525253	1.2729
Gpr107	ENSMUSG00000000194	Kctd20	ENSMUSG00000005936	2.29981	0.338384	0.77822
Gpr107	ENSMUSG00000000194	Plod1	ENSMUSG00000019055	2.28569	0.39899	0.911966
Gpr107	ENSMUSG00000000194	Ptgfrn	ENSMUSG00000027864	2.59917	0.525253	1.36522
Gpr107	ENSMUSG00000000194	Mxd4	ENSMUSG00000037235	2.29914	0.346801	0.797346
Gpr107	ENSMUSG00000000194	Stab1	ENSMUSG00000042286	2.51484	0.40404	1.0161
Gpr107	ENSMUSG00000000194	Tmem164	ENSMUSG00000047045	2.10842	0.323232	0.681511
Gpr107	ENSMUSG00000000194	Fbxl18	ENSMUSG00000066640	2.3799	0.367003	0.87343
Gmpr	ENSMUSG00000000253	Smpdl3a	ENSMUSG00000019872	3.29333	0.720539	2.37297
Gmpr	ENSMUSG00000000253	Pink1	ENSMUSG00000028756	2.3767	0.454545	1.08032
Gmpr	ENSMUSG00000000253	Elovl5	ENSMUSG00000032349	3.15343	0.69697	2.19785
Gmpr	ENSMUSG00000000253	Afap1l1	ENSMUSG00000033032	6.48399	0.93266	6.04736
Mid2	ENSMUSG00000000266	Fam120c	ENSMUSG00000025262	2.71469	0.555556	1.50816
Mid2	ENSMUSG00000000266	Ptprc	ENSMUSG00000026395	2.83262	0.646465	1.83119
Mid2	ENSMUSG00000000266	Tcf12	ENSMUSG00000032228	2.91485	0.62963	1.83528
Mid2	ENSMUSG00000000266	Scaper	ENSMUSG00000034007	2.92471	0.616162	1.80209
Mid2	ENSMUSG00000000266	Ankrd12	ENSMUSG00000034647	2.97577	0.6633	1.97382
Mid2	ENSMUSG00000000266	Thoc2	ENSMUSG00000037475	2.60002	0.451178	1.17307
Mid2	ENSMUSG00000000266	Abca8a	ENSMUSG00000041828	2.31855	0.378788	0.878239
Mid2	ENSMUSG00000000266	Crebrf	ENSMUSG00000048249	2.26494	0.272727	0.61771
Trim25	ENSMUSG00000000275	Cd33	ENSMUSG00000004609	2.18048	0.343434	0.74885
Trim25	ENSMUSG00000000275	Mertk	ENSMUSG00000014361	2.11919	0.286195	0.606502
Trim25	ENSMUSG00000000275	Cybb	ENSMUSG00000015340	2.41208	0.40404	0.974577
Trim25	ENSMUSG00000000275	Gpr137b	ENSMUSG00000021306	3.32531	0.777778	2.58635
Trim25	ENSMUSG00000000275	Osmr	ENSMUSG00000022146	2.4632	0.414141	1.02011
Trim25	ENSMUSG00000000275	Cpt1a	ENSMUSG00000024900	3.58385	0.79798	2.85984
Trim25	ENSMUSG00000000275	Nras	ENSMUSG00000027852	3.60155	0.808081	2.91034
Trim25	ENSMUSG00000000275	Il6ra	ENSMUSG00000027947	2.51953	0.525253	1.32339
Trim25	ENSMUSG00000000275	Trim30a	ENSMUSG00000030921	2.38697	0.373737	0.8921
Trim25	ENSMUSG00000000275	Itpr3	ENSMUSG00000042644	2.58691	0.464646	1.202
Trim25	ENSMUSG00000000275	Col6a3	ENSMUSG00000048126	2.39344	0.383838	0.918694
Trim25	ENSMUSG00000000275	Adam17	ENSMUSG00000052593	2.99227	0.626263	1.87395
Trim25	ENSMUSG00000000275	Slfn5	ENSMUSG00000054404	2.49925	0.457912	1.14444
Trim25	ENSMUSG00000000275	Tmod3	ENSMUSG00000058587	3.13386	0.767677	2.40579
Trim25	ENSMUSG00000000275	Ahnak	ENSMUSG00000069833	2.89671	0.636364	1.84336
Trim25	ENSMUSG00000000275	Naip5	ENSMUSG00000071203	2.23879	0.353535	0.791492
Trim25	ENSMUSG00000000275	Wipf1	ENSMUSG00000075284	3.11502	0.713805	2.22352
Trim25	ENSMUSG00000000275	Naip2	ENSMUSG00000078945	3.41275	0.777778	2.65436
Dgke	ENSMUSG00000000276	Bmf	ENSMUSG00000040093	4.15176	0.821549	3.41087
Dgke	ENSMUSG00000000276	Klhl23	ENSMUSG00000042155	2.07595	0.30303	0.629075
Dgke	ENSMUSG00000000276	Armcx4	ENSMUSG00000049804	3.37076	0.737374	2.48551
Dgke	ENSMUSG00000000276	Gbp4	ENSMUSG00000079363	3.65376	0.791246	2.89102
Scpep1	ENSMUSG00000000278	Ctsz	ENSMUSG00000016256	2.82096	0.599327	1.69068
Scpep1	ENSMUSG00000000278	Sparc	ENSMUSG00000018593	2.53111	0.469697	1.18886
Scpep1	ENSMUSG00000000278	Irak3	ENSMUSG00000020227	2.30695	0.40404	0.932101
Scpep1	ENSMUSG00000000278	Lgmn	ENSMUSG00000021190	4.79015	0.912458	4.37081
Scpep1	ENSMUSG00000000278	Ctsb	ENSMUSG00000021939	2.61453	0.481481	1.25885
Scpep1	ENSMUSG00000000278	Tmem176a	ENSMUSG00000023367	3.47236	0.787879	2.7358
Scpep1	ENSMUSG00000000278	C3	ENSMUSG00000024164	2.16999	0.353535	0.767168
Scpep1	ENSMUSG00000000278	Cdk2	ENSMUSG00000025358	2.19867	0.30303	0.666263
Scpep1	ENSMUSG00000000278	Col15a1	ENSMUSG00000028339	2.11449	0.393939	0.832981
Scpep1	ENSMUSG00000000278	F11r	ENSMUSG00000038235	2.63514	0.535354	1.41073
Scpep1	ENSMUSG00000000278	Tram2	ENSMUSG00000041779	2.08585	0.353535	0.73742
Scpep1	ENSMUSG00000000278	Col6a3	ENSMUSG00000048126	2.21045	0.363636	0.803798
Scpep1	ENSMUSG00000000278	Ftl1	ENSMUSG00000050708	2.76626	0.575758	1.5927
Scpep1	ENSMUSG00000000278	Rpl3	ENSMUSG00000060036	2.98876	0.616162	1.84156
Mnt	ENSMUSG00000000282	Chordc1	ENSMUSG00000001774	2.97629	0.622896	1.85392
Mnt	ENSMUSG00000000282	Hbp1	ENSMUSG00000002996	3.21038	0.69697	2.23754
Mnt	ENSMUSG00000000282	Per1	ENSMUSG00000020893	2.38807	0.393939	0.940754
Mnt	ENSMUSG00000000282	Ccdc25	ENSMUSG00000022035	2.75145	0.555556	1.52858
Mnt	ENSMUSG00000000282	Sorbs3	ENSMUSG00000022091	2.39478	0.419192	1.00387
Mnt	ENSMUSG00000000282	Tef	ENSMUSG00000022389	2.10565	0.333333	0.701884
Mnt	ENSMUSG00000000282	Lmbr1l	ENSMUSG00000022999	2.77773	0.60101	1.66944
Mnt	ENSMUSG00000000282	Calcoco1	ENSMUSG00000023055	2.20077	0.292929	0.644669
Mnt	ENSMUSG00000000282	Uap1l1	ENSMUSG00000026956	2.4814	0.441077	1.09449
Mnt	ENSMUSG00000000282	Mkks	ENSMUSG00000027274	2.09753	0.29798	0.625021
Mnt	ENSMUSG00000000282	Maco1	ENSMUSG00000028826	2.79287	0.589226	1.64563
Mnt	ENSMUSG00000000282	Fam76a	ENSMUSG00000028878	2.30534	0.414141	0.954737
Mnt	ENSMUSG00000000282	Slc6a6	ENSMUSG00000030096	3.13216	0.707071	2.21466
Mnt	ENSMUSG00000000282	Pik3ip1	ENSMUSG00000034614	3.41605	0.841751	2.87547
Mnt	ENSMUSG00000000282	Tns2	ENSMUSG00000037003	4.0943	0.915825	3.74966
Mnt	ENSMUSG00000000282	Mylip	ENSMUSG00000038175	4.74113	0.952862	4.51764
Mnt	ENSMUSG00000000282	Bmf	ENSMUSG00000040093	2.48438	0.491582	1.22128
Mnt	ENSMUSG00000000282	Irf8	ENSMUSG00000041515	2.39309	0.444444	1.0636
Mnt	ENSMUSG00000000282	Sh2b3	ENSMUSG00000042594	2.92846	0.649832	1.90301
Mnt	ENSMUSG00000000282	Crebrf	ENSMUSG00000048249	3.30092	0.727273	2.40067
Mnt	ENSMUSG00000000282	Per2	ENSMUSG00000055866	2.12403	0.338384	0.718739
Mnt	ENSMUSG00000000282	Slc44a2	ENSMUSG00000057193	2.25829	0.383838	0.866819
Mnt	ENSMUSG00000000282	Sh2d3c	ENSMUSG00000059013	2.57581	0.474747	1.22286
Mnt	ENSMUSG00000000282	Flot1	ENSMUSG00000059714	2.13952	0.323232	0.691561
Mnt	ENSMUSG00000000282	Cry2	ENSMUSG00000068742	6.57316	0.993266	6.52889
Mnt	ENSMUSG00000000282	Mir5125	ENSMUSG00000092981	2.67062	0.570707	1.52414
Itgb2	ENSMUSG00000000290	Cd52	ENSMUSG00000000682	4.90521	0.996633	4.8887
Itgb2	ENSMUSG00000000290	Apoe	ENSMUSG00000002985	2.37567	0.400673	0.951869
Itgb2	ENSMUSG00000000290	Hck	ENSMUSG00000003283	4.66405	0.996633	4.64834
Itgb2	ENSMUSG00000000290	Mob3a	ENSMUSG00000003348	4.07035	0.952862	3.87848
Itgb2	ENSMUSG00000000290	Cd33	ENSMUSG00000004609	3.31318	0.851852	2.82234
Itgb2	ENSMUSG00000000290	Hfe	ENSMUSG00000006611	2.81327	0.59596	1.67659
Itgb2	ENSMUSG00000000290	Ctsd	ENSMUSG00000007891	3.03789	0.659933	2.0048
Itgb2	ENSMUSG00000000290	Nol3	ENSMUSG00000014776	2.4317	0.434343	1.05619
Itgb2	ENSMUSG00000000290	Cybb	ENSMUSG00000015340	7.46785	1	7.46785
Itgb2	ENSMUSG00000000290	Ncf1	ENSMUSG00000015950	6.94988	1	6.94988
Itgb2	ENSMUSG00000000290	H2-M3	ENSMUSG00000016206	2.4461	0.407407	0.996558
Itgb2	ENSMUSG00000000290	Ctsz	ENSMUSG00000016256	2.94824	0.777778	2.29308
Itgb2	ENSMUSG00000000290	Pltp	ENSMUSG00000017754	3.67048	0.942761	3.46038
Itgb2	ENSMUSG00000000290	Ikzf1	ENSMUSG00000018654	3.79759	0.959596	3.64415
Itgb2	ENSMUSG00000000290	Cd68	ENSMUSG00000018774	7.07706	1	7.07706
Itgb2	ENSMUSG00000000290	Plek	ENSMUSG00000020120	7.55059	1	7.55059
Itgb2	ENSMUSG00000000290	Dock2	ENSMUSG00000020143	5.89184	1	5.89184
Itgb2	ENSMUSG00000000290	Irak3	ENSMUSG00000020227	2.59444	0.511785	1.3278
Itgb2	ENSMUSG00000000290	Efemp1	ENSMUSG00000020467	2.81975	0.592593	1.67096
Itgb2	ENSMUSG00000000290	Serpina3n	ENSMUSG00000021091	3.47112	0.909091	3.15556
Itgb2	ENSMUSG00000000290	Lgmn	ENSMUSG00000021190	2.95962	0.703704	2.0827
Itgb2	ENSMUSG00000000290	Cxcl14	ENSMUSG00000021508	2.66275	0.582492	1.55103
Itgb2	ENSMUSG00000000290	Ctsb	ENSMUSG00000021939	3.04769	0.740741	2.25755
Itgb2	ENSMUSG00000000290	Lcp1	ENSMUSG00000021998	6.14505	1	6.14505
Itgb2	ENSMUSG00000000290	Osmr	ENSMUSG00000022146	2.275	0.333333	0.758333
Itgb2	ENSMUSG00000000290	Fyb	ENSMUSG00000022148	4.78205	1	4.78205
Itgb2	ENSMUSG00000000290	Sla	ENSMUSG00000022372	4.54186	0.996633	4.52657
Itgb2	ENSMUSG00000000290	Nckap1l	ENSMUSG00000022488	5.99341	1	5.99341
Itgb2	ENSMUSG00000000290	Hcls1	ENSMUSG00000022831	6.0707	1	6.0707
Itgb2	ENSMUSG00000000290	Pros1	ENSMUSG00000022912	2.8078	0.622896	1.74896
Itgb2	ENSMUSG00000000290	Runx1	ENSMUSG00000022952	3.80791	0.956229	3.64123
Itgb2	ENSMUSG00000000290	Parp3	ENSMUSG00000023249	2.07704	0.292929	0.608426
Itgb2	ENSMUSG00000000290	C3	ENSMUSG00000024164	4.71446	0.996633	4.69859
Itgb2	ENSMUSG00000000290	Myo1f	ENSMUSG00000024300	7.75351	1	7.75351
Itgb2	ENSMUSG00000000290	Cd74	ENSMUSG00000024610	4.8365	1	4.8365
Itgb2	ENSMUSG00000000290	Ms4a6d	ENSMUSG00000024679	4.20323	0.996633	4.18908
Itgb2	ENSMUSG00000000290	Il33	ENSMUSG00000024810	2.22563	0.29798	0.663193
Itgb2	ENSMUSG00000000290	Aldh3b1	ENSMUSG00000024885	2.78573	0.643098	1.7915
Itgb2	ENSMUSG00000000290	Fermt3	ENSMUSG00000024965	7.57924	1	7.57924
Itgb2	ENSMUSG00000000290	Pik3ap1	ENSMUSG00000025017	3.45094	0.905724	3.1256
Itgb2	ENSMUSG00000000290	Sdc3	ENSMUSG00000025743	4.35107	0.983165	4.27782
Itgb2	ENSMUSG00000000290	Casp1	ENSMUSG00000025888	3.35898	0.875421	2.94052
Itgb2	ENSMUSG00000000290	Inpp5d	ENSMUSG00000026288	5.01995	1	5.01995
Itgb2	ENSMUSG00000000290	Mlph	ENSMUSG00000026303	2.58878	0.538721	1.39463
Itgb2	ENSMUSG00000000290	Ptprc	ENSMUSG00000026395	4.66518	1	4.66518
Itgb2	ENSMUSG00000000290	Ncf2	ENSMUSG00000026480	5.84906	1	5.84906
Itgb2	ENSMUSG00000000290	Slamf9	ENSMUSG00000026548	3.13069	0.791246	2.47715
Itgb2	ENSMUSG00000000290	Vim	ENSMUSG00000026728	2.91059	0.676768	1.96979
Itgb2	ENSMUSG00000000290	Apbb1ip	ENSMUSG00000026786	6.96734	1	6.96734
Itgb2	ENSMUSG00000000290	Stom	ENSMUSG00000026880	2.31191	0.444444	1.02752
Itgb2	ENSMUSG00000000290	Psd4	ENSMUSG00000026979	3.21906	0.811448	2.6121
Itgb2	ENSMUSG00000000290	Ptpn22	ENSMUSG00000027843	2.1797	0.299663	0.653177
Itgb2	ENSMUSG00000000290	Il6ra	ENSMUSG00000027947	2.98984	0.710438	2.12409
Itgb2	ENSMUSG00000000290	Vcam1	ENSMUSG00000027962	3.75087	0.956229	3.58669
Itgb2	ENSMUSG00000000290	Tlr2	ENSMUSG00000027995	3.77421	0.959596	3.62172
Itgb2	ENSMUSG00000000290	Laptm5	ENSMUSG00000028581	9.70759	1	9.70759
Itgb2	ENSMUSG00000000290	Csf3r	ENSMUSG00000028859	5.43931	1	5.43931
Itgb2	ENSMUSG00000000290	Smpdl3b	ENSMUSG00000028885	2.68994	0.531987	1.43101
Itgb2	ENSMUSG00000000290	Abcb1b	ENSMUSG00000028970	2.2875	0.377104	0.862625
Itgb2	ENSMUSG00000000290	Man2b2	ENSMUSG00000029119	2.63793	0.515152	1.35894
Itgb2	ENSMUSG00000000290	P2rx7	ENSMUSG00000029468	2.30868	0.368687	0.851182
Itgb2	ENSMUSG00000000290	Lfng	ENSMUSG00000029570	3.34505	0.818182	2.73686
Itgb2	ENSMUSG00000000290	Bhlhe41	ENSMUSG00000030256	2.34824	0.353535	0.830186
Itgb2	ENSMUSG00000000290	Tyrobp	ENSMUSG00000030579	6.68297	1	6.68297
Itgb2	ENSMUSG00000000290	Myo7a	ENSMUSG00000030761	2.44723	0.414141	1.0135
Itgb2	ENSMUSG00000000290	Itgam	ENSMUSG00000030786	7.32031	1	7.32031
Itgb2	ENSMUSG00000000290	Cd37	ENSMUSG00000030798	3.8611	0.96633	3.7311
Itgb2	ENSMUSG00000000290	Trim30a	ENSMUSG00000030921	2.2642	0.313131	0.708991
Itgb2	ENSMUSG00000000290	Mki67	ENSMUSG00000031004	2.11195	0.30303	0.639985
Itgb2	ENSMUSG00000000290	Vps36	ENSMUSG00000031479	3.12095	0.683502	2.13318
Itgb2	ENSMUSG00000000290	Rac2	ENSMUSG00000033220	4.73466	1	4.73466
Itgb2	ENSMUSG00000000290	Vav1	ENSMUSG00000034116	5.44322	1	5.44322
Itgb2	ENSMUSG00000000290	Tmem106a	ENSMUSG00000034947	2.2418	0.350168	0.785008
Itgb2	ENSMUSG00000000290	Igsf6	ENSMUSG00000035004	5.54627	1	5.54627
Itgb2	ENSMUSG00000000290	Hpse	ENSMUSG00000035273	3.32047	0.845118	2.80619
Itgb2	ENSMUSG00000000290	H2-Aa	ENSMUSG00000036594	4.41381	1	4.41381
Itgb2	ENSMUSG00000000290	C1qa	ENSMUSG00000036887	5.21043	1	5.21043
Itgb2	ENSMUSG00000000290	C1qc	ENSMUSG00000036896	4.32471	1	4.32471
Itgb2	ENSMUSG00000000290	C1qb	ENSMUSG00000036905	5.04745	1	5.04745
Itgb2	ENSMUSG00000000290	Tmem71	ENSMUSG00000036944	2.27975	0.3367	0.767594
Itgb2	ENSMUSG00000000290	Icam1	ENSMUSG00000037405	3.4065	0.89899	3.06241
Itgb2	ENSMUSG00000000290	Aim2	ENSMUSG00000037860	1.91037	0.282828	0.540308
Itgb2	ENSMUSG00000000290	Cd84	ENSMUSG00000038147	8.75056	1	8.75056
Itgb2	ENSMUSG00000000290	Ctss	ENSMUSG00000038642	6.64598	1	6.64598
Itgb2	ENSMUSG00000000290	Ephx1	ENSMUSG00000038776	2.32981	0.373737	0.870738
Itgb2	ENSMUSG00000000290	C3ar1	ENSMUSG00000040552	5.06729	0.996633	5.05023
Itgb2	ENSMUSG00000000290	Dok4	ENSMUSG00000040631	2.69027	0.626263	1.68482
Itgb2	ENSMUSG00000000290	Creg1	ENSMUSG00000040713	2.47514	0.464646	1.15006
Itgb2	ENSMUSG00000000290	Rcsd1	ENSMUSG00000040723	2.40756	0.427609	1.0295
Itgb2	ENSMUSG00000000290	Lat2	ENSMUSG00000040751	3.86805	0.962963	3.72478
Itgb2	ENSMUSG00000000290	Irf8	ENSMUSG00000041515	3.63641	0.952862	3.46499
Itgb2	ENSMUSG00000000290	Rassf4	ENSMUSG00000042129	3.03591	0.747475	2.26927
Itgb2	ENSMUSG00000000290	Itpr3	ENSMUSG00000042644	2.21664	0.277778	0.615733
Itgb2	ENSMUSG00000000290	Tlr7	ENSMUSG00000044583	3.02561	0.740741	2.24119
Itgb2	ENSMUSG00000000290	Mpeg1	ENSMUSG00000046805	6.57939	1	6.57939
Itgb2	ENSMUSG00000000290	Ric3	ENSMUSG00000048330	2.36536	0.383838	0.907916
Itgb2	ENSMUSG00000000290	Lgals3	ENSMUSG00000050335	4.3228	0.969697	4.19181
Itgb2	ENSMUSG00000000290	Ftl1	ENSMUSG00000050708	2.2387	0.353535	0.791459
Itgb2	ENSMUSG00000000290	Wdfy4	ENSMUSG00000051506	3.95203	0.983165	3.8855
Itgb2	ENSMUSG00000000290	Clec12a	ENSMUSG00000053063	2.9491	0.676768	1.99585
Itgb2	ENSMUSG00000000290	Lair1	ENSMUSG00000055541	3.58304	0.949495	3.40208
Itgb2	ENSMUSG00000000290	Rab31	ENSMUSG00000056515	2.39703	0.363636	0.871649
Itgb2	ENSMUSG00000000290	Capg	ENSMUSG00000056737	4.8286	1	4.8286
Itgb2	ENSMUSG00000000290	Fcer1g	ENSMUSG00000058715	4.62774	1	4.62774
Itgb2	ENSMUSG00000000290	Pirb	ENSMUSG00000058818	5.63977	1	5.63977
Itgb2	ENSMUSG00000000290	Skap2	ENSMUSG00000059182	2.5485	0.518519	1.32144
Itgb2	ENSMUSG00000000290	Fcgr3	ENSMUSG00000059498	5.69419	1	5.69419
Itgb2	ENSMUSG00000000290	H2-Eb1	ENSMUSG00000060586	3.75766	0.979798	3.68175
Itgb2	ENSMUSG00000000290	Hvcn1	ENSMUSG00000064267	4.77333	0.996633	4.75726
Itgb2	ENSMUSG00000000290	Lyz2	ENSMUSG00000069516	8.60721	1	8.60721
Itgb2	ENSMUSG00000000290	Sp140	ENSMUSG00000070031	2.99094	0.683502	2.04431
Itgb2	ENSMUSG00000000290	Naip5	ENSMUSG00000071203	3.95925	0.969697	3.83927
Itgb2	ENSMUSG00000000290	Csf2rb2	ENSMUSG00000071714	4.748	1	4.748
Itgb2	ENSMUSG00000000290	Ncf4	ENSMUSG00000071715	3.88944	0.979798	3.81087
Itgb2	ENSMUSG00000000290	H2-Q6	ENSMUSG00000073409	2.86884	0.670034	1.92222
Itgb2	ENSMUSG00000000290	C4b	ENSMUSG00000073418	5.08542	1	5.08542
Itgb2	ENSMUSG00000000290	H2-Ab1	ENSMUSG00000073421	4.72874	0.996633	4.71282
Itgb2	ENSMUSG00000000290	Wipf1	ENSMUSG00000075284	3.32469	0.858586	2.85454
Itgb2	ENSMUSG00000000290	Ighm	ENSMUSG00000076617	2.31999	0.360269	0.83582
Itgb2	ENSMUSG00000000290	Evi2a	ENSMUSG00000078771	2.43797	0.457912	1.11638
Itgb2	ENSMUSG00000000290	Naip2	ENSMUSG00000078945	3.22671	0.835017	2.69436
Itgb2	ENSMUSG00000000290	Clec7a	ENSMUSG00000079293	5.75387	1	5.75387
Itgb2	ENSMUSG00000000290	Ms4a6c	ENSMUSG00000079419	3.24142	0.838384	2.71755
Hddc2	ENSMUSG00000000295	Rsad1	ENSMUSG00000039096	2.75856	0.565657	1.5604
Hddc2	ENSMUSG00000000295	Cirbp	ENSMUSG00000045193	2.45283	0.393939	0.966265
Tpd52l1	ENSMUSG00000000296	Nqo1	ENSMUSG00000003849	2.32104	0.40404	0.937795
Tpd52l1	ENSMUSG00000000296	Fam19a5	ENSMUSG00000054863	1.87781	0.292929	0.550066
Tpd52l1	ENSMUSG00000000296	Prnp	ENSMUSG00000079037	2.50314	0.494949	1.23893
Cdh4	ENSMUSG00000000305	Cds1	ENSMUSG00000029330	2.56749	0.555556	1.42638
Cdh4	ENSMUSG00000000305	Ntng2	ENSMUSG00000035513	3.22998	0.707071	2.28382
Cdh4	ENSMUSG00000000305	Ccbe1	ENSMUSG00000046318	2.25849	0.414141	0.935336
Bcl6b	ENSMUSG00000000317	Dusp1	ENSMUSG00000024190	2.03067	0.343434	0.6974
Bcl6b	ENSMUSG00000000317	Cd93	ENSMUSG00000027435	6.49489	0.996633	6.47302
Bcl6b	ENSMUSG00000000317	Tsc22d3	ENSMUSG00000031431	2.60449	0.545455	1.42063
Bcl6b	ENSMUSG00000000317	Robo4	ENSMUSG00000032125	2.17128	0.414141	0.899218
Bcl6b	ENSMUSG00000000317	Dok4	ENSMUSG00000040631	2.8444	0.592593	1.68557
Bcl6b	ENSMUSG00000000317	Rasip1	ENSMUSG00000044562	2.91301	0.599327	1.74584
Clec10a	ENSMUSG00000000318	Cd33	ENSMUSG00000004609	2.73878	0.501684	1.374
Clec10a	ENSMUSG00000000318	Cd163	ENSMUSG00000008845	4.51689	0.962963	4.34959
Clec10a	ENSMUSG00000000318	H2-M3	ENSMUSG00000016206	2.20536	0.353535	0.779674
Clec10a	ENSMUSG00000000318	Pltp	ENSMUSG00000017754	2.70743	0.52862	1.4312
Clec10a	ENSMUSG00000000318	Cd68	ENSMUSG00000018774	2.87941	0.646465	1.86144
Clec10a	ENSMUSG00000000318	Efemp1	ENSMUSG00000020467	2.59414	0.511785	1.32764
Clec10a	ENSMUSG00000000318	Cxcl14	ENSMUSG00000021508	1.94164	0.292929	0.568762
Clec10a	ENSMUSG00000000318	Galnt15	ENSMUSG00000021903	3.42946	0.801347	2.74819
Clec10a	ENSMUSG00000000318	Lcp1	ENSMUSG00000021998	2.44649	0.464646	1.13675
Clec10a	ENSMUSG00000000318	Sla	ENSMUSG00000022372	2.24934	0.343434	0.772501
Clec10a	ENSMUSG00000000318	Ms4a6d	ENSMUSG00000024679	2.78162	0.599327	1.6671
Clec10a	ENSMUSG00000000318	Aldh3b1	ENSMUSG00000024885	3.99899	0.83165	3.32576
Clec10a	ENSMUSG00000000318	P2rx7	ENSMUSG00000029468	2.49511	0.451178	1.12574
Clec10a	ENSMUSG00000000318	Akr1b8	ENSMUSG00000029762	3.30111	0.700337	2.31189
Clec10a	ENSMUSG00000000318	Hpgds	ENSMUSG00000029919	4.06497	0.936027	3.80492
Clec10a	ENSMUSG00000000318	Gabra3	ENSMUSG00000031343	2.78025	0.569024	1.58203
Clec10a	ENSMUSG00000000318	Mt2	ENSMUSG00000031762	2.51261	0.494949	1.24361
Clec10a	ENSMUSG00000000318	Tmem106a	ENSMUSG00000034947	2.51887	0.469697	1.18311
Clec10a	ENSMUSG00000000318	Hpse	ENSMUSG00000035273	4.54208	0.979798	4.45032
Clec10a	ENSMUSG00000000318	C1qa	ENSMUSG00000036887	2.73168	0.602694	1.64637
Clec10a	ENSMUSG00000000318	C1qc	ENSMUSG00000036896	3.76238	0.895623	3.36967
Clec10a	ENSMUSG00000000318	C1qb	ENSMUSG00000036905	2.8002	0.602694	1.68766
Clec10a	ENSMUSG00000000318	C1s1	ENSMUSG00000038521	3.29914	0.814815	2.68819
Clec10a	ENSMUSG00000000318	C3ar1	ENSMUSG00000040552	2.44573	0.410774	1.00464
Clec10a	ENSMUSG00000000318	Stab1	ENSMUSG00000042286	2.16616	0.353535	0.765815
Clec10a	ENSMUSG00000000318	Tlr7	ENSMUSG00000044583	2.64803	0.52862	1.3998
Clec10a	ENSMUSG00000000318	Ccbe1	ENSMUSG00000046318	3.6458	0.818182	2.98292
Clec10a	ENSMUSG00000000318	Marcksl1	ENSMUSG00000047945	3.41198	0.781145	2.66525
Clec10a	ENSMUSG00000000318	Clec12a	ENSMUSG00000053063	3.88111	0.875421	3.39761
Clec10a	ENSMUSG00000000318	Lair1	ENSMUSG00000055541	2.19815	0.343434	0.754919
Clec10a	ENSMUSG00000000318	Rab31	ENSMUSG00000056515	2.03164	0.313131	0.63617
Clec10a	ENSMUSG00000000318	Fcer1g	ENSMUSG00000058715	3.28184	0.750842	2.46415
Clec10a	ENSMUSG00000000318	Pirb	ENSMUSG00000058818	3.08115	0.6633	2.04372
Clec10a	ENSMUSG00000000318	Fcgr3	ENSMUSG00000059498	2.85476	0.575758	1.64365
Clec10a	ENSMUSG00000000318	C4b	ENSMUSG00000073418	2.12179	0.30303	0.642966
Clec10a	ENSMUSG00000000318	Ms4a6c	ENSMUSG00000079419	3.42542	0.838384	2.87181
Rtca	ENSMUSG00000000339	Ier3	ENSMUSG00000003541	3.06148	0.646465	1.97914
Rtca	ENSMUSG00000000339	Calr	ENSMUSG00000003814	2.4149	0.414141	1.00011
Rtca	ENSMUSG00000000339	Nol3	ENSMUSG00000014776	2.30425	0.363636	0.83791
Rtca	ENSMUSG00000000339	Zwint	ENSMUSG00000019923	3.98619	0.888889	3.54328
Rtca	ENSMUSG00000000339	Syngr1	ENSMUSG00000022415	4.19736	0.851852	3.57553
Rtca	ENSMUSG00000000339	Ache	ENSMUSG00000023328	2.30537	0.414141	0.954751
Rtca	ENSMUSG00000000339	Rbm3	ENSMUSG00000031167	2.29203	0.319865	0.733141
Rtca	ENSMUSG00000000339	Ccdc122	ENSMUSG00000034795	2.47927	0.420875	1.04347
Rtca	ENSMUSG00000000339	Pcdh18	ENSMUSG00000037892	2.57375	0.505051	1.29988
Rtca	ENSMUSG00000000339	Alkbh3	ENSMUSG00000040174	2.38557	0.390572	0.931737
Rtca	ENSMUSG00000000339	Irs1	ENSMUSG00000055980	1.99714	0.30303	0.605193
Rtca	ENSMUSG00000000339	Serhl	ENSMUSG00000058586	2.16701	0.323232	0.700449
Rtca	ENSMUSG00000000339	Flot1	ENSMUSG00000059714	2.28916	0.353535	0.8093
Rtca	ENSMUSG00000000339	Gm10156	ENSMUSG00000066245	3.3843	0.835017	2.82594
Rtca	ENSMUSG00000000339	Rbm3-ps	ENSMUSG00000099875	3.04676	0.69697	2.1235
Rtca	ENSMUSG00000000339	Gm48583	ENSMUSG00000114277	3.04769	0.700337	2.13441
Dbt	ENSMUSG00000000340	Casd1	ENSMUSG00000015189	2.59837	0.570707	1.48291
Dbt	ENSMUSG00000000340	Mtif2	ENSMUSG00000020459	4.92436	0.983165	4.84146
Dbt	ENSMUSG00000000340	Oxct1	ENSMUSG00000022186	4.94883	0.956229	4.73222
Dbt	ENSMUSG00000000340	Bfar	ENSMUSG00000022684	3.09794	0.676768	2.09659
Dbt	ENSMUSG00000000340	Csnk1a1	ENSMUSG00000024576	2.93546	0.636364	1.86802
Dbt	ENSMUSG00000000340	Hspd1	ENSMUSG00000025980	3.2807	0.737374	2.4191
Dbt	ENSMUSG00000000340	Mvp	ENSMUSG00000030681	2.3196	0.373737	0.866923
Dbt	ENSMUSG00000000340	Magt1	ENSMUSG00000031232	4.15746	0.804714	3.34557
Dbt	ENSMUSG00000000340	Vps36	ENSMUSG00000031479	3.04331	0.680135	2.06986
Dbt	ENSMUSG00000000340	Aldh5a1	ENSMUSG00000035936	3.3536	0.747475	2.50673
Dbt	ENSMUSG00000000340	Suclg2	ENSMUSG00000061838	2.66203	0.606061	1.61335
Dazap2	ENSMUSG00000000346	Ncstn	ENSMUSG00000003458	3.98682	0.905724	3.61096
Dazap2	ENSMUSG00000000346	Kpna6	ENSMUSG00000003731	2.42268	0.424242	1.0278
Dazap2	ENSMUSG00000000346	Angptl2	ENSMUSG00000004105	2.08891	0.287879	0.601353
Dazap2	ENSMUSG00000000346	Slc2a9	ENSMUSG00000005107	3.01355	0.710438	2.14094
Dazap2	ENSMUSG00000000346	Pafah1b3	ENSMUSG00000005447	4.4046	0.946128	4.16732
Dazap2	ENSMUSG00000000346	Inpp5k	ENSMUSG00000006127	4.93796	0.976431	4.82158
Dazap2	ENSMUSG00000000346	Serinc3	ENSMUSG00000017707	2.36704	0.373737	0.884651
Dazap2	ENSMUSG00000000346	Pmp22	ENSMUSG00000018217	2.54735	0.565657	1.44093
Dazap2	ENSMUSG00000000346	Smpdl3a	ENSMUSG00000019872	3.15487	0.737374	2.32632
Dazap2	ENSMUSG00000000346	Zwint	ENSMUSG00000019923	2.97342	0.666667	1.98228
Dazap2	ENSMUSG00000000346	Ifngr1	ENSMUSG00000020009	2.43639	0.368687	0.898267
Dazap2	ENSMUSG00000000346	Tcp11l2	ENSMUSG00000020034	2.91242	0.609428	1.77491
Dazap2	ENSMUSG00000000346	Cygb	ENSMUSG00000020810	3.76544	0.929293	3.49919
Dazap2	ENSMUSG00000000346	Nr1d1	ENSMUSG00000020889	2.08755	0.292929	0.611504
Dazap2	ENSMUSG00000000346	Nfkbia	ENSMUSG00000021025	4.10826	0.949495	3.90078
Dazap2	ENSMUSG00000000346	Lgmn	ENSMUSG00000021190	3.14713	0.6633	2.08749
Dazap2	ENSMUSG00000000346	Anxa7	ENSMUSG00000021814	2.2636	0.343434	0.777399
Dazap2	ENSMUSG00000000346	Galnt15	ENSMUSG00000021903	2.46709	0.454545	1.1214
Dazap2	ENSMUSG00000000346	Dirc2	ENSMUSG00000022848	2.64231	0.52862	1.39677
Dazap2	ENSMUSG00000000346	Tmem176a	ENSMUSG00000023367	2.51953	0.481481	1.21311
Dazap2	ENSMUSG00000000346	Asrgl1	ENSMUSG00000024654	2.06586	0.333333	0.688621
Dazap2	ENSMUSG00000000346	Pdcd4	ENSMUSG00000024975	4.73353	0.979798	4.6379
Dazap2	ENSMUSG00000000346	Tspan4	ENSMUSG00000025511	2.80026	0.626263	1.7537
Dazap2	ENSMUSG00000000346	Chid1	ENSMUSG00000025512	2.37771	0.40404	0.960689
Dazap2	ENSMUSG00000000346	Acadl	ENSMUSG00000026003	2.94783	0.641414	1.89078
Dazap2	ENSMUSG00000000346	Ncl	ENSMUSG00000026234	2.50707	0.427609	1.07205
Dazap2	ENSMUSG00000000346	Slamf9	ENSMUSG00000026548	2.0761	0.292929	0.608152
Dazap2	ENSMUSG00000000346	Uap1l1	ENSMUSG00000026956	3.24431	0.777778	2.52335
Dazap2	ENSMUSG00000000346	Xpa	ENSMUSG00000028329	4.53048	0.96633	4.37793
Dazap2	ENSMUSG00000000346	Fam76a	ENSMUSG00000028878	2.77552	0.575758	1.59803
Dazap2	ENSMUSG00000000346	Hsph1	ENSMUSG00000029657	2.69524	0.558923	1.50643
Dazap2	ENSMUSG00000000346	Erc1	ENSMUSG00000030172	2.37694	0.40404	0.960379
Dazap2	ENSMUSG00000000346	Itgam	ENSMUSG00000030786	2.0097	0.30303	0.609001
Dazap2	ENSMUSG00000000346	Rbm3	ENSMUSG00000031167	2.75365	0.602694	1.65961
Dazap2	ENSMUSG00000000346	Igbp1	ENSMUSG00000031221	5.29923	0.986532	5.22786
Dazap2	ENSMUSG00000000346	Tsc22d3	ENSMUSG00000031431	2.32039	0.343434	0.796901
Dazap2	ENSMUSG00000000346	Col4a1	ENSMUSG00000031502	2.65563	0.550505	1.46194
Dazap2	ENSMUSG00000000346	Col4a2	ENSMUSG00000031503	2.13214	0.363636	0.775325
Dazap2	ENSMUSG00000000346	Mt2	ENSMUSG00000031762	2.93769	0.670034	1.96835
Dazap2	ENSMUSG00000000346	Mt1	ENSMUSG00000031765	3.63282	0.855219	3.10685
Dazap2	ENSMUSG00000000346	Herpud1	ENSMUSG00000031770	2.90069	0.626263	1.8166
Dazap2	ENSMUSG00000000346	Mmp15	ENSMUSG00000031790	2.48298	0.419192	1.04084
Dazap2	ENSMUSG00000000346	Hyou1	ENSMUSG00000032115	2.86282	0.636364	1.82179
Dazap2	ENSMUSG00000000346	Vps11	ENSMUSG00000032127	3.9629	0.939394	3.72272
Dazap2	ENSMUSG00000000346	Plscr2	ENSMUSG00000032372	3.57928	0.878788	3.14543
Dazap2	ENSMUSG00000000346	Rpl4	ENSMUSG00000032399	2.31236	0.363636	0.840859
Dazap2	ENSMUSG00000000346	Cnppd1	ENSMUSG00000033159	3.00265	0.632997	1.90067
Dazap2	ENSMUSG00000000346	Gstt2	ENSMUSG00000033318	4.23599	0.979798	4.15041
Dazap2	ENSMUSG00000000346	Pik3ip1	ENSMUSG00000034614	5.04011	0.996633	5.02314
Dazap2	ENSMUSG00000000346	Tmem106a	ENSMUSG00000034947	2.94914	0.643098	1.89659
Dazap2	ENSMUSG00000000346	Leprot	ENSMUSG00000035212	6.00858	1	6.00858
Dazap2	ENSMUSG00000000346	Tk2	ENSMUSG00000035824	3.57444	0.905724	3.23746
Dazap2	ENSMUSG00000000346	Pim3	ENSMUSG00000035828	2.15967	0.29798	0.643539
Dazap2	ENSMUSG00000000346	Aim2	ENSMUSG00000037860	2.4411	0.39899	0.973974
Dazap2	ENSMUSG00000000346	Stox2	ENSMUSG00000038143	3.44143	0.76431	2.63032
Dazap2	ENSMUSG00000000346	Ephx1	ENSMUSG00000038776	4.19853	0.969697	4.0713
Dazap2	ENSMUSG00000000346	Wdr45	ENSMUSG00000039382	2.26932	0.360269	0.817568
Dazap2	ENSMUSG00000000346	Alkbh3	ENSMUSG00000040174	2.61094	0.501684	1.30987
Dazap2	ENSMUSG00000000346	Creg1	ENSMUSG00000040713	3.03699	0.686869	2.08602
Dazap2	ENSMUSG00000000346	Nop53	ENSMUSG00000041560	4.49622	0.993266	4.46594
Dazap2	ENSMUSG00000000346	Cirbp	ENSMUSG00000045193	4.59941	0.993266	4.56844
Dazap2	ENSMUSG00000000346	Depp1	ENSMUSG00000048489	2.65059	0.521886	1.3833
Dazap2	ENSMUSG00000000346	Cbr1	ENSMUSG00000051483	2.08872	0.323232	0.675142
Dazap2	ENSMUSG00000000346	Tbc1d22a	ENSMUSG00000051864	3.43493	0.808081	2.7757
Dazap2	ENSMUSG00000000346	Babam2	ENSMUSG00000052139	2.41759	0.409091	0.989012
Dazap2	ENSMUSG00000000346	A630001G21Rik	ENSMUSG00000052760	2.13333	0.353535	0.754208
Dazap2	ENSMUSG00000000346	Nfil3	ENSMUSG00000056749	2.12388	0.289562	0.614994
Dazap2	ENSMUSG00000000346	Dtnbp1	ENSMUSG00000057531	2.31947	0.363636	0.843444
Dazap2	ENSMUSG00000000346	Eif4b	ENSMUSG00000058655	3.9907	0.969697	3.86977
Dazap2	ENSMUSG00000000346	Sh2d3c	ENSMUSG00000059013	2.34377	0.343434	0.80493
Dazap2	ENSMUSG00000000346	Dbp	ENSMUSG00000059824	2.53412	0.505051	1.27986
Dazap2	ENSMUSG00000000346	Rpl3	ENSMUSG00000060036	4.17737	0.993266	4.14924
Dazap2	ENSMUSG00000000346	Rplp0	ENSMUSG00000067274	2.09284	0.30303	0.634193
Dazap2	ENSMUSG00000000346	Bnip3	ENSMUSG00000078566	4.38484	0.983165	4.31102
Dazap2	ENSMUSG00000000346	Rbm3-ps	ENSMUSG00000099875	2.56098	0.498316	1.27618
Dazap2	ENSMUSG00000000346	Gm48583	ENSMUSG00000114277	3.45506	0.86532	2.98973
Mcts1	ENSMUSG00000000355	Fam98a	ENSMUSG00000002017	3.46094	0.762626	2.63941
Mcts1	ENSMUSG00000000355	Eef2	ENSMUSG00000034994	3.20247	0.707071	2.26438
Mcts1	ENSMUSG00000000355	Paip2	ENSMUSG00000037058	2.43024	0.439394	1.06783
Trappc10	ENSMUSG00000000374	Kpna6	ENSMUSG00000003731	3.24865	0.69697	2.26421
Trappc10	ENSMUSG00000000374	Ampd3	ENSMUSG00000005686	2.14813	0.343434	0.73774
Trappc10	ENSMUSG00000000374	Pde8a	ENSMUSG00000025584	2.64015	0.515152	1.36008
Trappc10	ENSMUSG00000000374	Adgra3	ENSMUSG00000029090	2.27323	0.37037	0.841938
Trappc10	ENSMUSG00000000374	Myo7a	ENSMUSG00000030761	3.80659	0.828283	3.15293
Trappc10	ENSMUSG00000000374	Arhgef7	ENSMUSG00000031511	2.28145	0.363636	0.829618
Trappc10	ENSMUSG00000000374	Cipc	ENSMUSG00000034157	3.93212	0.818182	3.21719
Trappc10	ENSMUSG00000000374	Ehmt1	ENSMUSG00000036893	2.63424	0.515152	1.35703
Trappc10	ENSMUSG00000000374	Itpr3	ENSMUSG00000042644	2.7789	0.589226	1.6374
Trappc10	ENSMUSG00000000374	Tmem164	ENSMUSG00000047045	2.38084	0.424242	1.01005
Trappc10	ENSMUSG00000000374	Rab31	ENSMUSG00000056515	2.36221	0.40404	0.954427
Trappc10	ENSMUSG00000000374	Ppp4r1	ENSMUSG00000061950	3.00619	0.632997	1.90291
Trappc10	ENSMUSG00000000374	Fbxl18	ENSMUSG00000066640	3.70471	0.882155	3.26812
Trappc10	ENSMUSG00000000374	Ganab	ENSMUSG00000071650	2.23504	0.318182	0.711148
Ccm2	ENSMUSG00000000378	Desi1	ENSMUSG00000022472	3.67827	0.808081	2.97234
Ccm2	ENSMUSG00000000378	Erp29	ENSMUSG00000029616	2.55255	0.454545	1.16025
Tbrg4	ENSMUSG00000000384	Cp	ENSMUSG00000003617	2.51428	0.494949	1.24444
Tbrg4	ENSMUSG00000000384	Zeb2	ENSMUSG00000026872	2.94771	0.626263	1.84604
Tbrg4	ENSMUSG00000000384	Alpl	ENSMUSG00000028766	2.84849	0.616162	1.75513
Tbrg4	ENSMUSG00000000384	Mrps2	ENSMUSG00000035772	3.28007	0.734007	2.40759
Ndufa9	ENSMUSG00000000399	Ctsd	ENSMUSG00000007891	2.19872	0.353535	0.777327
Ndufa9	ENSMUSG00000000399	Acadvl	ENSMUSG00000018574	2.52139	0.508418	1.28192
Ndufa9	ENSMUSG00000000399	Ctsb	ENSMUSG00000021939	2.49217	0.454545	1.1328
Ndufa9	ENSMUSG00000000399	Acadl	ENSMUSG00000026003	2.21895	0.387205	0.859189
Ndufa9	ENSMUSG00000000399	Decr1	ENSMUSG00000028223	2.64644	0.555556	1.47024
Ndufa9	ENSMUSG00000000399	Ech1	ENSMUSG00000053898	2.1669	0.326599	0.707709
Ndufa9	ENSMUSG00000000399	Msra	ENSMUSG00000054733	2.74173	0.542088	1.48626
Ndufa9	ENSMUSG00000000399	Fam136a	ENSMUSG00000057497	2.29263	0.393939	0.903156
Galnt1	ENSMUSG00000000420	Serinc3	ENSMUSG00000017707	3.34062	0.747475	2.49703
Galnt1	ENSMUSG00000000420	Syngr1	ENSMUSG00000022415	2.17379	0.373737	0.812428
Galnt1	ENSMUSG00000000420	Tfrc	ENSMUSG00000022797	3.24521	0.676768	2.19625
Galnt1	ENSMUSG00000000420	Nras	ENSMUSG00000027852	2.45625	0.387205	0.951072
Galnt1	ENSMUSG00000000420	Erp44	ENSMUSG00000028343	2.80499	0.56229	1.57721
Galnt1	ENSMUSG00000000420	Agpat5	ENSMUSG00000031467	4.40068	0.919192	4.04507
Galnt1	ENSMUSG00000000420	Loxl2	ENSMUSG00000034205	2.72128	0.585859	1.59428
Galnt1	ENSMUSG00000000420	Ints7	ENSMUSG00000037461	3.02723	0.666667	2.01815
Galnt1	ENSMUSG00000000420	Spats2l	ENSMUSG00000038305	3.09794	0.659933	2.04443
Galnt1	ENSMUSG00000000420	Mapk6	ENSMUSG00000042688	3.01755	0.649832	1.9609
Galnt1	ENSMUSG00000000420	Adam17	ENSMUSG00000052593	2.75239	0.580808	1.59861
Galnt1	ENSMUSG00000000420	Camk2b	ENSMUSG00000057897	2.28925	0.383838	0.878701
Galnt1	ENSMUSG00000000420	Ppp4r1	ENSMUSG00000061950	2.59591	0.545455	1.41595
Mkrn2	ENSMUSG00000000439	Cdkn1b	ENSMUSG00000003031	2.50785	0.444444	1.1146
Mkrn2	ENSMUSG00000000439	Zkscan17	ENSMUSG00000020472	3.12943	0.717172	2.24434
Mkrn2	ENSMUSG00000000439	Coq10b	ENSMUSG00000025981	2.12536	0.323232	0.686985
Mkrn2	ENSMUSG00000000439	Gng12	ENSMUSG00000036402	2.32455	0.40404	0.939212
Pparg	ENSMUSG00000000440	Pgrmc1	ENSMUSG00000006373	2.70808	0.535354	1.44978
Pparg	ENSMUSG00000000440	Nfe2l2	ENSMUSG00000015839	2.14406	0.353535	0.758
Pparg	ENSMUSG00000000440	Cpeb1	ENSMUSG00000025586	2.19689	0.378788	0.832153
Pparg	ENSMUSG00000000440	Gabra3	ENSMUSG00000031343	1.7769	0.292929	0.520505
Pparg	ENSMUSG00000000440	Elovl5	ENSMUSG00000032349	2.86425	0.639731	1.83235
Pparg	ENSMUSG00000000440	Snhg11	ENSMUSG00000044349	3.41771	0.742424	2.53739
Pparg	ENSMUSG00000000440	Agmo	ENSMUSG00000050103	3.72775	0.814815	3.03742
Raf1	ENSMUSG00000000441	Ypel2	ENSMUSG00000018427	3.027	0.683502	2.06896
Raf1	ENSMUSG00000000441	Avpr1a	ENSMUSG00000020123	2.56098	0.531987	1.36241
Raf1	ENSMUSG00000000441	Dnmt3a	ENSMUSG00000020661	2.27441	0.363636	0.827059
Raf1	ENSMUSG00000000441	Dapk1	ENSMUSG00000021559	2.07873	0.30303	0.62992
Raf1	ENSMUSG00000000441	Spsb3	ENSMUSG00000024160	2.74615	0.599327	1.64584
Raf1	ENSMUSG00000000441	Fgd1	ENSMUSG00000025265	2.10235	0.383838	0.806962
Raf1	ENSMUSG00000000441	Npas2	ENSMUSG00000026077	3.09782	0.710438	2.20081
Raf1	ENSMUSG00000000441	Kctd3	ENSMUSG00000026608	2.19346	0.363636	0.797622
Raf1	ENSMUSG00000000441	Mthfr	ENSMUSG00000029009	2.77457	0.602694	1.67222
Raf1	ENSMUSG00000000441	Klhl8	ENSMUSG00000029312	3.32776	0.754209	2.50983
Raf1	ENSMUSG00000000441	Eln	ENSMUSG00000029675	2.03678	0.343434	0.6995
Raf1	ENSMUSG00000000441	St5	ENSMUSG00000031024	2.14951	0.323232	0.694792
Raf1	ENSMUSG00000000441	Arhgef7	ENSMUSG00000031511	2.7418	0.542088	1.48629
Raf1	ENSMUSG00000000441	Mt2	ENSMUSG00000031762	2.82153	0.616162	1.73852
Raf1	ENSMUSG00000000441	Mmp15	ENSMUSG00000031790	2.54347	0.40404	1.02766
Raf1	ENSMUSG00000000441	Senp6	ENSMUSG00000034252	2.34863	0.393939	0.925218
Raf1	ENSMUSG00000000441	Sppl2b	ENSMUSG00000035206	6.33261	0.996633	6.31129
Raf1	ENSMUSG00000000441	Fermt2	ENSMUSG00000037712	5.61064	0.983165	5.51618
Raf1	ENSMUSG00000000441	Pomt1	ENSMUSG00000039254	2.67587	0.548822	1.46858
Raf1	ENSMUSG00000000441	Leo1	ENSMUSG00000042487	3.7941	0.86532	3.28311
Raf1	ENSMUSG00000000441	Arntl	ENSMUSG00000055116	4.12749	0.895623	3.69667
Raf1	ENSMUSG00000000441	Cars2	ENSMUSG00000056228	2.26595	0.378788	0.858313
Raf1	ENSMUSG00000000441	Kmt5c	ENSMUSG00000059851	2.50652	0.444444	1.11401
Raf1	ENSMUSG00000000441	Ppp4r1	ENSMUSG00000061950	2.6887	0.545455	1.46656
Septin1	ENSMUSG00000000486	Cd52	ENSMUSG00000000682	6.53109	1	6.53109
Septin1	ENSMUSG00000000486	Pafah1b3	ENSMUSG00000005447	3.40341	0.760943	2.5898
Septin1	ENSMUSG00000000486	Ikzf1	ENSMUSG00000018654	4.82979	0.976431	4.71595
Septin1	ENSMUSG00000000486	Dock2	ENSMUSG00000020143	2.58445	0.501684	1.29658
Septin1	ENSMUSG00000000486	Sla	ENSMUSG00000022372	3.666	0.892256	3.27101
Septin1	ENSMUSG00000000486	Hcls1	ENSMUSG00000022831	3.23582	0.740741	2.39691
Septin1	ENSMUSG00000000486	Cd74	ENSMUSG00000024610	3.38776	0.838384	2.84024
Septin1	ENSMUSG00000000486	Fermt3	ENSMUSG00000024965	2.97855	0.653199	1.94558
Septin1	ENSMUSG00000000486	Ptprc	ENSMUSG00000026395	2.22581	0.30303	0.674486
Septin1	ENSMUSG00000000486	Cdc25b	ENSMUSG00000027330	2.14074	0.262626	0.562214
Septin1	ENSMUSG00000000486	Ptpn22	ENSMUSG00000027843	4.10092	0.949495	3.89381
Septin1	ENSMUSG00000000486	Cd37	ENSMUSG00000030798	6.31222	1	6.31222
Septin1	ENSMUSG00000000486	Rac2	ENSMUSG00000033220	5.88834	0.989899	5.82886
Septin1	ENSMUSG00000000486	Vav1	ENSMUSG00000034116	3.07938	0.676768	2.08403
Septin1	ENSMUSG00000000486	H2-Aa	ENSMUSG00000036594	3.07013	0.73064	2.24316
Septin1	ENSMUSG00000000486	Tmem71	ENSMUSG00000036944	2.56421	0.464646	1.19145
Septin1	ENSMUSG00000000486	Lat2	ENSMUSG00000040751	4.65212	0.962963	4.47982
Septin1	ENSMUSG00000000486	Wdfy4	ENSMUSG00000051506	2.29337	0.346801	0.795342
Septin1	ENSMUSG00000000486	A630001G21Rik	ENSMUSG00000052760	4.18118	0.946128	3.95593
Septin1	ENSMUSG00000000486	Sh2d3c	ENSMUSG00000059013	2.95001	0.649832	1.91701
Septin1	ENSMUSG00000000486	H2-Eb1	ENSMUSG00000060586	3.13181	0.781145	2.4464
Septin1	ENSMUSG00000000486	Hvcn1	ENSMUSG00000064267	3.5481	0.905724	3.2136
Septin1	ENSMUSG00000000486	Ncf4	ENSMUSG00000071715	3.06913	0.734007	2.25276
Septin1	ENSMUSG00000000486	H2-Q6	ENSMUSG00000073409	2.87806	0.626263	1.80242
Septin1	ENSMUSG00000000486	H2-Ab1	ENSMUSG00000073421	2.76406	0.622896	1.72172
Septin1	ENSMUSG00000000486	Ighm	ENSMUSG00000076617	3.81647	0.888889	3.39242
Septin1	ENSMUSG00000000486	Evi2a	ENSMUSG00000078771	2.03377	0.262626	0.53412
Septin1	ENSMUSG00000000486	H2-T10	ENSMUSG00000079491	2.59076	0.508418	1.31719
Septin1	ENSMUSG00000000486	AU020206	ENSMUSG00000097415	3.35516	0.828283	2.77902
Pdgfb	ENSMUSG00000000489	Evl	ENSMUSG00000021262	2.56943	0.515152	1.32364
Pdgfb	ENSMUSG00000000489	Shank3	ENSMUSG00000022623	2.41415	0.407407	0.983543
Pdgfb	ENSMUSG00000000489	Arap3	ENSMUSG00000024451	2.44724	0.419192	1.02586
Pdgfb	ENSMUSG00000000489	Robo4	ENSMUSG00000032125	3.98739	0.892256	3.55777
Pdgfb	ENSMUSG00000000489	Dok4	ENSMUSG00000040631	2.49189	0.461279	1.14946
Pdgfb	ENSMUSG00000000489	Sh2b3	ENSMUSG00000042594	2.55406	0.464646	1.18673
Pdgfb	ENSMUSG00000000489	Rasip1	ENSMUSG00000044562	3.50878	0.828283	2.90626
Pdgfb	ENSMUSG00000000489	Sox7	ENSMUSG00000063060	4.79761	0.922559	4.42608
Acvrl1	ENSMUSG00000000530	Ccnd2	ENSMUSG00000000184	3.00738	0.6633	1.99479
Acvrl1	ENSMUSG00000000530	Myo1c	ENSMUSG00000017774	5.1077	0.996633	5.09051
Acvrl1	ENSMUSG00000000530	Plod1	ENSMUSG00000019055	2.81956	0.515152	1.4525
Acvrl1	ENSMUSG00000000530	Col6a2	ENSMUSG00000020241	2.27168	0.393939	0.894904
Acvrl1	ENSMUSG00000000530	Sorbs3	ENSMUSG00000022091	2.42677	0.444444	1.07857
Acvrl1	ENSMUSG00000000530	Osmr	ENSMUSG00000022146	2.36483	0.444444	1.05104
Acvrl1	ENSMUSG00000000530	Arap3	ENSMUSG00000024451	3.03956	0.700337	2.12872
Acvrl1	ENSMUSG00000000530	Sdc3	ENSMUSG00000025743	2.59369	0.444444	1.15275
Acvrl1	ENSMUSG00000000530	Vim	ENSMUSG00000026728	2.6931	0.525253	1.41456
Acvrl1	ENSMUSG00000000530	Arhgap27	ENSMUSG00000034255	2.10673	0.262626	0.553281
Acvrl1	ENSMUSG00000000530	Tns2	ENSMUSG00000037003	2.66447	0.545455	1.45335
Acvrl1	ENSMUSG00000000530	F11r	ENSMUSG00000038235	2.36172	0.454545	1.07351
Acvrl1	ENSMUSG00000000530	Stab1	ENSMUSG00000042286	3.46197	0.89899	3.11228
Acvrl1	ENSMUSG00000000530	Sh2b3	ENSMUSG00000042594	2.18938	0.353535	0.774023
Acvrl1	ENSMUSG00000000530	Rasip1	ENSMUSG00000044562	2.56606	0.464646	1.19231
Acvrl1	ENSMUSG00000000530	Slfn5	ENSMUSG00000054404	3.76556	0.824916	3.10627
Acvrl1	ENSMUSG00000000530	Sox7	ENSMUSG00000063060	2.87629	0.643098	1.84974
Grasp	ENSMUSG00000000531	Ccnd2	ENSMUSG00000000184	2.37035	0.419192	0.993632
Grasp	ENSMUSG00000000531	Cygb	ENSMUSG00000020810	3.22026	0.727273	2.34201
Grasp	ENSMUSG00000000531	Per1	ENSMUSG00000020893	4.22081	0.919192	3.87974
Grasp	ENSMUSG00000000531	Nfkbia	ENSMUSG00000021025	2.58062	0.494949	1.27728
Grasp	ENSMUSG00000000531	C1qtnf6	ENSMUSG00000022440	2.41834	0.451178	1.0911
Grasp	ENSMUSG00000000531	Shank3	ENSMUSG00000022623	4.93807	0.993266	4.90482
Grasp	ENSMUSG00000000531	Dusp1	ENSMUSG00000024190	5.90976	0.989899	5.85006
Grasp	ENSMUSG00000000531	Ccdc28b	ENSMUSG00000028795	3.03406	0.69697	2.11465
Grasp	ENSMUSG00000000531	Chic2	ENSMUSG00000029229	2.3583	0.464646	1.09577
Grasp	ENSMUSG00000000531	Cx3cl1	ENSMUSG00000031778	2.32243	0.444444	1.03219
Grasp	ENSMUSG00000000531	Robo4	ENSMUSG00000032125	2.42271	0.40404	0.978871
Grasp	ENSMUSG00000000531	Adamts7	ENSMUSG00000032363	2.5929	0.484848	1.25716
Grasp	ENSMUSG00000000531	Tie1	ENSMUSG00000033191	2.08601	0.287879	0.600518
Grasp	ENSMUSG00000000531	Tet3	ENSMUSG00000034832	3.16229	0.707071	2.23596
Grasp	ENSMUSG00000000531	Arl4d	ENSMUSG00000034936	5.96072	0.979798	5.8403
Grasp	ENSMUSG00000000531	Dok4	ENSMUSG00000040631	2.43196	0.414141	1.00718
Grasp	ENSMUSG00000000531	Rcsd1	ENSMUSG00000040723	2.34159	0.353535	0.827835
Grasp	ENSMUSG00000000531	Kank3	ENSMUSG00000042099	8.27435	1	8.27435
Grasp	ENSMUSG00000000531	Sh2b3	ENSMUSG00000042594	3.27789	0.791246	2.59361
Grasp	ENSMUSG00000000531	Rasip1	ENSMUSG00000044562	2.74349	0.525253	1.44103
Grasp	ENSMUSG00000000531	Klf13	ENSMUSG00000052040	2.36555	0.40404	0.955777
Grasp	ENSMUSG00000000531	Sh2d3c	ENSMUSG00000059013	2.12123	0.313131	0.664225
Grasp	ENSMUSG00000000531	Cbx6	ENSMUSG00000089715	3.59934	0.875421	3.15094
Acvr1b	ENSMUSG00000000532	Zfp512b	ENSMUSG00000000823	2.72441	0.545455	1.48604
Acvr1b	ENSMUSG00000000532	Ncstn	ENSMUSG00000003458	2.90723	0.673401	1.95773
Acvr1b	ENSMUSG00000000532	Tcp11l2	ENSMUSG00000020034	2.29259	0.383838	0.879986
Acvr1b	ENSMUSG00000000532	Tef	ENSMUSG00000022389	2.7341	0.575758	1.57418
Acvr1b	ENSMUSG00000000532	Dirc2	ENSMUSG00000022848	3.07653	0.700337	2.15461
Acvr1b	ENSMUSG00000000532	Lmbr1l	ENSMUSG00000022999	2.73516	0.545455	1.49191
Acvr1b	ENSMUSG00000000532	Pdcd4	ENSMUSG00000024975	2.32117	0.37037	0.859692
Acvr1b	ENSMUSG00000000532	Vangl2	ENSMUSG00000026556	2.48276	0.535354	1.32915
Acvr1b	ENSMUSG00000000532	Lpin3	ENSMUSG00000027412	2.40438	0.409091	0.98361
Acvr1b	ENSMUSG00000000532	Fam76a	ENSMUSG00000028878	3.25705	0.757576	2.46746
Acvr1b	ENSMUSG00000000532	Usp2	ENSMUSG00000032010	2.59946	0.515152	1.33911
Acvr1b	ENSMUSG00000000532	Afap1l1	ENSMUSG00000033032	2.47485	0.414141	1.02494
Acvr1b	ENSMUSG00000000532	Arhgap27	ENSMUSG00000034255	2.367	0.464646	1.09982
Acvr1b	ENSMUSG00000000532	Eef2k	ENSMUSG00000035064	4.66155	0.939394	4.37903
Acvr1b	ENSMUSG00000000532	Bmf	ENSMUSG00000040093	3.09705	0.723906	2.24197
Acvr1b	ENSMUSG00000000532	Slc44a2	ENSMUSG00000057193	2.96041	0.639731	1.89387
Acvr1b	ENSMUSG00000000532	Cry2	ENSMUSG00000068742	5.50961	0.989899	5.45396
Tom1l2	ENSMUSG00000000538	Slc41a1	ENSMUSG00000013275	1.99502	0.292929	0.584399
Tom1l2	ENSMUSG00000000538	Calcoco1	ENSMUSG00000023055	2.61759	0.494949	1.29557
Tom1l2	ENSMUSG00000000538	Prkcz	ENSMUSG00000029053	2.46025	0.525253	1.29225
Tom1l2	ENSMUSG00000000538	Ube2h	ENSMUSG00000039159	2.57132	0.535354	1.37656
Tom1l2	ENSMUSG00000000538	Cry2	ENSMUSG00000068742	2.44944	0.494949	1.21235
Zfp385a	ENSMUSG00000000552	Apoe	ENSMUSG00000002985	3.04654	0.646465	1.96948
Zfp385a	ENSMUSG00000000552	Pltp	ENSMUSG00000017754	3.42293	0.771044	2.63923
Zfp385a	ENSMUSG00000000552	Col6a2	ENSMUSG00000020241	2.02627	0.373737	0.757292
Zfp385a	ENSMUSG00000000552	Bmp1	ENSMUSG00000022098	2.43205	0.459596	1.11776
Zfp385a	ENSMUSG00000000552	C1qa	ENSMUSG00000036887	2.24174	0.414141	0.928397
Zfp385a	ENSMUSG00000000552	Stab1	ENSMUSG00000042286	2.10408	0.30303	0.6376
Zfp385a	ENSMUSG00000000552	Mapk3	ENSMUSG00000063065	2.23943	0.358586	0.803029
Itga5	ENSMUSG00000000555	Myo1c	ENSMUSG00000017774	3.7018	0.83165	3.0786
Itga5	ENSMUSG00000000555	Col6a2	ENSMUSG00000020241	2.4981	0.481481	1.20279
Itga5	ENSMUSG00000000555	Bmp1	ENSMUSG00000022098	4.12773	0.956229	3.94706
Itga5	ENSMUSG00000000555	Dusp1	ENSMUSG00000024190	2.35897	0.575758	1.3582
Itga5	ENSMUSG00000000555	Dpysl3	ENSMUSG00000024501	2.4673	0.464646	1.14642
Itga5	ENSMUSG00000000555	Col5a1	ENSMUSG00000026837	3.21828	0.76431	2.45977
Itga5	ENSMUSG00000000555	Col15a1	ENSMUSG00000028339	2.50877	0.511785	1.28395
Itga5	ENSMUSG00000000555	P3h1	ENSMUSG00000028641	2.65444	0.525253	1.39425
Itga5	ENSMUSG00000000555	Eln	ENSMUSG00000029675	2.11047	0.282828	0.596901
Itga5	ENSMUSG00000000555	St5	ENSMUSG00000031024	2.1705	0.313131	0.67965
Itga5	ENSMUSG00000000555	Dchs1	ENSMUSG00000036862	2.45932	0.444444	1.09303
Itga5	ENSMUSG00000000555	Tspan14	ENSMUSG00000037824	2.39318	0.373737	0.894421
Itga5	ENSMUSG00000000555	Stab1	ENSMUSG00000042286	2.84304	0.589226	1.67519
Itga5	ENSMUSG00000000555	Mfap4	ENSMUSG00000042436	2.59892	0.525253	1.36509
Wdr77	ENSMUSG00000000561	Agpat5	ENSMUSG00000031467	2.97157	0.636364	1.891
Atp5f1	ENSMUSG00000000563	Acadvl	ENSMUSG00000018574	2.01084	0.323232	0.649969
Atp5f1	ENSMUSG00000000563	Oxct1	ENSMUSG00000022186	2.99852	0.636364	1.90815
Atp5f1	ENSMUSG00000000563	Eci1	ENSMUSG00000024132	2.28309	0.340067	0.776406
Atp5f1	ENSMUSG00000000563	Hspd1	ENSMUSG00000025980	2.66603	0.515152	1.37341
Atp5f1	ENSMUSG00000000563	Acadl	ENSMUSG00000026003	2.35778	0.434343	1.02408
Atp5f1	ENSMUSG00000000563	Decr1	ENSMUSG00000028223	2.75482	0.599327	1.65104
Atp5f1	ENSMUSG00000000563	Paip2	ENSMUSG00000037058	2.47412	0.441077	1.09128
Atp5f1	ENSMUSG00000000563	Msra	ENSMUSG00000054733	2.20858	0.356902	0.788246
Atp5f1	ENSMUSG00000000563	Fam136a	ENSMUSG00000057497	3.00568	0.707071	2.12523
Atp5f1	ENSMUSG00000000563	Suclg2	ENSMUSG00000061838	2.22676	0.333333	0.742253
Sox9	ENSMUSG00000000567	Aldh1a1	ENSMUSG00000053279	2.34931	0.494949	1.16279
Hnrnpd	ENSMUSG00000000568	Fam98a	ENSMUSG00000002017	3.1288	0.69697	2.18068
Hnrnpd	ENSMUSG00000000568	Cdkn1b	ENSMUSG00000003031	2.35587	0.390572	0.920137
Hnrnpd	ENSMUSG00000000568	Nqo1	ENSMUSG00000003849	2.32337	0.427609	0.993497
Hnrnpd	ENSMUSG00000000568	P4ha1	ENSMUSG00000019916	2.71297	0.525253	1.42499
Hnrnpd	ENSMUSG00000000568	Ncl	ENSMUSG00000026234	7.50985	1	7.50985
Hnrnpd	ENSMUSG00000000568	Slamf9	ENSMUSG00000026548	2.11821	0.313131	0.663277
Hnrnpd	ENSMUSG00000000568	Mkks	ENSMUSG00000027274	2.82083	0.592593	1.6716
Hnrnpd	ENSMUSG00000000568	Ints3	ENSMUSG00000027933	2.63844	0.5	1.31922
Hnrnpd	ENSMUSG00000000568	Xpa	ENSMUSG00000028329	4.03045	0.895623	3.60976
Hnrnpd	ENSMUSG00000000568	Chic2	ENSMUSG00000029229	4.52821	0.942761	4.26902
Hnrnpd	ENSMUSG00000000568	Hsph1	ENSMUSG00000029657	2.92629	0.643098	1.88189
Hnrnpd	ENSMUSG00000000568	Rbm3	ENSMUSG00000031167	2.86693	0.599327	1.71823
Hnrnpd	ENSMUSG00000000568	Hyou1	ENSMUSG00000032115	2.59272	0.511785	1.32692
Hnrnpd	ENSMUSG00000000568	Rpl4	ENSMUSG00000032399	1.90662	0.282828	0.539247
Hnrnpd	ENSMUSG00000000568	Leprot	ENSMUSG00000035212	2.55846	0.47138	1.20601
Hnrnpd	ENSMUSG00000000568	Nop53	ENSMUSG00000041560	3.74914	0.872054	3.26946
Hnrnpd	ENSMUSG00000000568	Cirbp	ENSMUSG00000045193	4.62025	0.996633	4.60469
Hnrnpd	ENSMUSG00000000568	Tifa	ENSMUSG00000046688	3.28186	0.720539	2.36471
Hnrnpd	ENSMUSG00000000568	Capg	ENSMUSG00000056737	2.35487	0.464646	1.09418
Hnrnpd	ENSMUSG00000000568	Rpl3	ENSMUSG00000060036	3.12859	0.717172	2.24374
Hnrnpd	ENSMUSG00000000568	Zbtb40	ENSMUSG00000060862	3.08403	0.69697	2.14947
Hnrnpd	ENSMUSG00000000568	Sp140	ENSMUSG00000070031	2.61427	0.505051	1.32034
Hnrnpd	ENSMUSG00000000568	Rbm3-ps	ENSMUSG00000099875	2.58368	0.511785	1.32229
Hnrnpd	ENSMUSG00000000568	Gm48583	ENSMUSG00000114277	2.8947	0.636364	1.84208
C1d	ENSMUSG00000000581	Pgrmc1	ENSMUSG00000006373	2.16047	0.292929	0.632864
C1d	ENSMUSG00000000581	0610009B22Rik	ENSMUSG00000007777	2.89431	0.626263	1.8126
C1d	ENSMUSG00000000581	H2-M3	ENSMUSG00000016206	2.14011	0.333333	0.713368
C1d	ENSMUSG00000000581	Cyb5r3	ENSMUSG00000018042	2.25942	0.444444	1.00419
C1d	ENSMUSG00000000581	Smpdl3a	ENSMUSG00000019872	1.99825	0.292929	0.585347
C1d	ENSMUSG00000000581	Myo5b	ENSMUSG00000025885	2.18509	0.368687	0.805616
C1d	ENSMUSG00000000581	Erp44	ENSMUSG00000028343	2.74326	0.542088	1.48709
C1d	ENSMUSG00000000581	Sult1a1	ENSMUSG00000030711	2.036	0.343434	0.699233
C1d	ENSMUSG00000000581	Ntng2	ENSMUSG00000035513	3.00061	0.6633	1.9903
C1d	ENSMUSG00000000581	4921524J17Rik	ENSMUSG00000036934	2.81861	0.673401	1.89806
C1d	ENSMUSG00000000581	Paip2	ENSMUSG00000037058	3.66776	0.952862	3.49487
C1d	ENSMUSG00000000581	Bnip3	ENSMUSG00000078566	3.36315	0.777778	2.61578
Gm2a	ENSMUSG00000000594	Ncstn	ENSMUSG00000003458	2.33616	0.410774	0.959633
Gm2a	ENSMUSG00000000594	Pltp	ENSMUSG00000017754	3.19112	0.683502	2.18114
Gm2a	ENSMUSG00000000594	Cyb5r3	ENSMUSG00000018042	5.83536	0.983165	5.73712
Gm2a	ENSMUSG00000000594	Ctsb	ENSMUSG00000021939	3.30624	0.79798	2.63831
Gm2a	ENSMUSG00000000594	Tspan4	ENSMUSG00000025511	1.94506	0.262626	0.510823
Gm2a	ENSMUSG00000000594	Laptm5	ENSMUSG00000028581	2.29825	0.368687	0.847336
Gm2a	ENSMUSG00000000594	Man2b2	ENSMUSG00000029119	4.77706	0.989899	4.72881
Gm2a	ENSMUSG00000000594	Tmem176b	ENSMUSG00000029810	2.505	0.454545	1.13863
Gm2a	ENSMUSG00000000594	Sult1a1	ENSMUSG00000030711	2.61071	0.515152	1.34491
Gm2a	ENSMUSG00000000594	Gns	ENSMUSG00000034707	2.20477	0.3367	0.742346
Gm2a	ENSMUSG00000000594	Vat1	ENSMUSG00000034993	2.42105	0.414141	1.00266
Gm2a	ENSMUSG00000000594	Eef2	ENSMUSG00000034994	3.09411	0.774411	2.39611
Gm2a	ENSMUSG00000000594	9530068E07Rik	ENSMUSG00000036275	2.89833	0.619529	1.7956
Gm2a	ENSMUSG00000000594	C1s1	ENSMUSG00000038521	3.45152	0.828283	2.85883
Gm2a	ENSMUSG00000000594	Ftl1	ENSMUSG00000050708	2.54281	0.451178	1.14726
Gm2a	ENSMUSG00000000594	Gstm1	ENSMUSG00000058135	2.59098	0.530303	1.374
Gm2a	ENSMUSG00000000594	Rpl3	ENSMUSG00000060036	2.74601	0.540404	1.48396
Krit1	ENSMUSG00000000600	Chordc1	ENSMUSG00000001774	5.56607	0.996633	5.54732
Krit1	ENSMUSG00000000600	Homer1	ENSMUSG00000007617	2.60389	0.484848	1.26249
Krit1	ENSMUSG00000000600	Cbx1	ENSMUSG00000018666	2.35741	0.383838	0.904864
Krit1	ENSMUSG00000000600	Hsp90b1	ENSMUSG00000020048	3.00285	0.646465	1.94124
Krit1	ENSMUSG00000000600	Ahsa2	ENSMUSG00000020288	2.59194	0.488215	1.26543
Krit1	ENSMUSG00000000600	Strn3	ENSMUSG00000020954	2.57972	0.447811	1.15523
Krit1	ENSMUSG00000000600	Trip11	ENSMUSG00000021188	2.58488	0.494949	1.27939
Krit1	ENSMUSG00000000600	Nectin3	ENSMUSG00000022656	2.27239	0.353535	0.803369
Krit1	ENSMUSG00000000600	Csnk1a1	ENSMUSG00000024576	2.15948	0.282828	0.610763
Krit1	ENSMUSG00000000600	Asrgl1	ENSMUSG00000024654	2.39502	0.393939	0.943491
Krit1	ENSMUSG00000000600	Rnf20	ENSMUSG00000028309	2.43915	0.393939	0.960878
Krit1	ENSMUSG00000000600	Pink1	ENSMUSG00000028756	2.61712	0.481481	1.26009
Krit1	ENSMUSG00000000600	Magt1	ENSMUSG00000031232	3.09971	0.767677	2.37957
Krit1	ENSMUSG00000000600	Col4a5	ENSMUSG00000031274	3.06271	0.666667	2.04181
Krit1	ENSMUSG00000000600	Ints10	ENSMUSG00000031864	3.69884	0.892256	3.30031
Krit1	ENSMUSG00000000600	Senp6	ENSMUSG00000034252	3.15426	0.754209	2.37897
Krit1	ENSMUSG00000000600	Wbp2	ENSMUSG00000034341	2.80282	0.632997	1.77417
Krit1	ENSMUSG00000000600	Smc4	ENSMUSG00000034349	2.60554	0.484848	1.26329
Krit1	ENSMUSG00000000600	Tcaf1	ENSMUSG00000036667	2.13513	0.323232	0.690143
Krit1	ENSMUSG00000000600	Thoc2	ENSMUSG00000037475	3.59949	0.892256	3.21167
Krit1	ENSMUSG00000000600	Flywch1	ENSMUSG00000040097	2.12968	0.323232	0.688382
Krit1	ENSMUSG00000000600	Mars2	ENSMUSG00000046994	2.82964	0.589226	1.6673
Krit1	ENSMUSG00000000600	Armcx3	ENSMUSG00000049047	2.38082	0.356902	0.849722
Krit1	ENSMUSG00000000600	Zbtb26	ENSMUSG00000050714	5.7573	1	5.7573
Krit1	ENSMUSG00000000600	Atad2b	ENSMUSG00000052812	3.87828	0.925926	3.591
Krit1	ENSMUSG00000000600	Fam19a5	ENSMUSG00000054863	2.77335	0.570707	1.58277
Krit1	ENSMUSG00000000600	Nsd2	ENSMUSG00000057406	3.70043	0.909091	3.36403
Krit1	ENSMUSG00000000600	Dtnbp1	ENSMUSG00000057531	2.75123	0.545455	1.50067
Krit1	ENSMUSG00000000600	Zfp329	ENSMUSG00000057894	6.01053	1	6.01053
Krit1	ENSMUSG00000000600	Tmod3	ENSMUSG00000058587	2.39369	0.377104	0.90267
Krit1	ENSMUSG00000000600	Tsga10	ENSMUSG00000060771	4.70423	0.942761	4.43496
Krit1	ENSMUSG00000000600	Top1	ENSMUSG00000070544	3.60111	0.909091	3.27374
Clcn4	ENSMUSG00000000605	Casd1	ENSMUSG00000015189	3.20308	0.757576	2.42657
Clcn4	ENSMUSG00000000605	Cyb5r3	ENSMUSG00000018042	3.23991	0.737374	2.38902
Clcn4	ENSMUSG00000000605	Ncor1	ENSMUSG00000018501	2.30308	0.30303	0.697903
Clcn4	ENSMUSG00000000605	Hsp90b1	ENSMUSG00000020048	2.53252	0.5	1.26626
Clcn4	ENSMUSG00000000605	Nectin3	ENSMUSG00000022656	3.46366	0.814815	2.82224
Clcn4	ENSMUSG00000000605	Dyrk2	ENSMUSG00000028630	2.15669	0.30303	0.653543
Clcn4	ENSMUSG00000000605	Erc1	ENSMUSG00000030172	2.35094	0.439394	1.03299
Clcn4	ENSMUSG00000000605	Magt1	ENSMUSG00000031232	2.77553	0.592593	1.64476
Clcn4	ENSMUSG00000000605	Vps36	ENSMUSG00000031479	2.42869	0.469697	1.14075
Clcn4	ENSMUSG00000000605	Klf9	ENSMUSG00000033863	2.99424	0.666667	1.99616
Clcn4	ENSMUSG00000000605	Gpi1	ENSMUSG00000036427	2.90787	0.656566	1.90921
Clcn4	ENSMUSG00000000605	Chst7	ENSMUSG00000037347	3.21277	0.747475	2.40146
Clcn4	ENSMUSG00000000605	Ints7	ENSMUSG00000037461	2.26735	0.40404	0.9161
Clcn4	ENSMUSG00000000605	Mapk6	ENSMUSG00000042688	2.6882	0.540404	1.45271
Clcn4	ENSMUSG00000000605	Babam2	ENSMUSG00000052139	3.3187	0.727273	2.4136
Clcn4	ENSMUSG00000000605	Adam17	ENSMUSG00000052593	2.40875	0.429293	1.03406
Clcn4	ENSMUSG00000000605	Cyp2d22	ENSMUSG00000061740	3.16885	0.703704	2.22993
Clcn4	ENSMUSG00000000605	Atxn7l3b	ENSMUSG00000074748	2.41707	0.424242	1.02543
Clcn4	ENSMUSG00000000605	Gm2981	ENSMUSG00000111027	2.41793	0.414141	1.00137
Hk2	ENSMUSG00000000628	Ampd3	ENSMUSG00000005686	2.79662	0.626263	1.75142
Hk2	ENSMUSG00000000628	Ctsd	ENSMUSG00000007891	2.86953	0.592593	1.70046
Hk2	ENSMUSG00000000628	Nol3	ENSMUSG00000014776	2.20461	0.444444	0.979825
Hk2	ENSMUSG00000000628	Stom	ENSMUSG00000026880	3.35593	0.747475	2.50848
Hk2	ENSMUSG00000000628	Cds1	ENSMUSG00000029330	2.29641	0.393939	0.904646
Hk2	ENSMUSG00000000628	Phlda3	ENSMUSG00000041801	2.69963	0.550505	1.48616
Hk2	ENSMUSG00000000628	Acsf2	ENSMUSG00000076435	2.12441	0.358586	0.761782
Myo18a	ENSMUSG00000000631	Pgrmc1	ENSMUSG00000006373	2.49631	0.469697	1.17251
Myo18a	ENSMUSG00000000631	Dnmt3a	ENSMUSG00000020661	3.14609	0.670034	2.10799
Myo18a	ENSMUSG00000000631	Erc1	ENSMUSG00000030172	2.36663	0.378788	0.896451
Myo18a	ENSMUSG00000000631	Mmp15	ENSMUSG00000031790	3.748	0.814815	3.05393
Myo18a	ENSMUSG00000000631	Eef2	ENSMUSG00000034994	2.74799	0.555556	1.52666
Myo18a	ENSMUSG00000000631	Creg1	ENSMUSG00000040713	1.99524	0.363636	0.725543
Myo18a	ENSMUSG00000000631	AI464131	ENSMUSG00000046312	2.85602	0.676768	1.93286
Myo18a	ENSMUSG00000000631	Tmem164	ENSMUSG00000047045	2.51765	0.474747	1.19525
Cd52	ENSMUSG00000000682	Itgb2	ENSMUSG00000000290	4.54522	0.996633	4.52992
Cd52	ENSMUSG00000000682	Lman2l	ENSMUSG00000001143	2.5553	0.444444	1.13569
Cd52	ENSMUSG00000000682	Hck	ENSMUSG00000003283	3.89528	0.973064	3.79035
Cd52	ENSMUSG00000000682	Mob3a	ENSMUSG00000003348	3.37715	0.848485	2.86546
Cd52	ENSMUSG00000000682	Cp	ENSMUSG00000003617	2.30129	0.348485	0.801963
Cd52	ENSMUSG00000000682	Kpna6	ENSMUSG00000003731	2.63289	0.510101	1.34304
Cd52	ENSMUSG00000000682	Pafah1b3	ENSMUSG00000005447	4.50349	0.936027	4.21538
Cd52	ENSMUSG00000000682	Cybb	ENSMUSG00000015340	3.37711	0.895623	3.02462
Cd52	ENSMUSG00000000682	Ncf1	ENSMUSG00000015950	4.13684	0.996633	4.12292
Cd52	ENSMUSG00000000682	H2-M3	ENSMUSG00000016206	4.6357	1	4.6357
Cd52	ENSMUSG00000000682	Ctsz	ENSMUSG00000016256	3.64918	0.929293	3.39115
Cd52	ENSMUSG00000000682	Ikzf1	ENSMUSG00000018654	6.42262	1	6.42262
Cd52	ENSMUSG00000000682	Cd68	ENSMUSG00000018774	3.25664	0.838384	2.73032
Cd52	ENSMUSG00000000682	Plek	ENSMUSG00000020120	3.57136	0.942761	3.36694
Cd52	ENSMUSG00000000682	Dock2	ENSMUSG00000020143	5.54691	1	5.54691
Cd52	ENSMUSG00000000682	Irak3	ENSMUSG00000020227	2.11091	0.262626	0.55438
Cd52	ENSMUSG00000000682	Efemp1	ENSMUSG00000020467	2.46655	0.444444	1.09625
Cd52	ENSMUSG00000000682	Cygb	ENSMUSG00000020810	3.26141	0.828283	2.70137
Cd52	ENSMUSG00000000682	Serpina3n	ENSMUSG00000021091	3.98858	0.96633	3.85428
Cd52	ENSMUSG00000000682	Npc2	ENSMUSG00000021242	2.53465	0.474747	1.20332
Cd52	ENSMUSG00000000682	Evl	ENSMUSG00000021262	2.64493	0.525253	1.38926
Cd52	ENSMUSG00000000682	Cxcl14	ENSMUSG00000021508	2.97234	0.659933	1.96155
Cd52	ENSMUSG00000000682	Lcp1	ENSMUSG00000021998	5.19105	1	5.19105
Cd52	ENSMUSG00000000682	Fyb	ENSMUSG00000022148	3.3883	0.872054	2.95478
Cd52	ENSMUSG00000000682	Sla	ENSMUSG00000022372	4.36627	1	4.36627
Cd52	ENSMUSG00000000682	Nckap1l	ENSMUSG00000022488	3.84666	0.96633	3.71715
Cd52	ENSMUSG00000000682	Nectin3	ENSMUSG00000022656	2.46161	0.510101	1.25567
Cd52	ENSMUSG00000000682	Hcls1	ENSMUSG00000022831	5.98423	1	5.98423
Cd52	ENSMUSG00000000682	Runx1	ENSMUSG00000022952	3.64858	0.909091	3.31689
Cd52	ENSMUSG00000000682	Tmem176a	ENSMUSG00000023367	4.18709	0.976431	4.08841
Cd52	ENSMUSG00000000682	Myo1f	ENSMUSG00000024300	3.6442	0.949495	3.46015
Cd52	ENSMUSG00000000682	Cd74	ENSMUSG00000024610	6.63375	1	6.63375
Cd52	ENSMUSG00000000682	Fermt3	ENSMUSG00000024965	4.97283	1	4.97283
Cd52	ENSMUSG00000000682	Pik3ap1	ENSMUSG00000025017	4.23051	0.989899	4.18777
Cd52	ENSMUSG00000000682	Casp1	ENSMUSG00000025888	3.29713	0.824916	2.71985
Cd52	ENSMUSG00000000682	Inpp5d	ENSMUSG00000026288	3.10606	0.804714	2.49949
Cd52	ENSMUSG00000000682	Mlph	ENSMUSG00000026303	3.70846	0.888889	3.29641
Cd52	ENSMUSG00000000682	Ptprc	ENSMUSG00000026395	6.20437	1	6.20437
Cd52	ENSMUSG00000000682	Ncf2	ENSMUSG00000026480	2.54435	0.498316	1.26789
Cd52	ENSMUSG00000000682	Slamf9	ENSMUSG00000026548	3.6289	0.939394	3.40896
Cd52	ENSMUSG00000000682	Vim	ENSMUSG00000026728	2.08189	0.30303	0.630874
Cd52	ENSMUSG00000000682	Apbb1ip	ENSMUSG00000026786	2.92867	0.727273	2.12994
Cd52	ENSMUSG00000000682	Stom	ENSMUSG00000026880	2.40312	0.454545	1.09233
Cd52	ENSMUSG00000000682	Uap1l1	ENSMUSG00000026956	2.33337	0.3367	0.785647
Cd52	ENSMUSG00000000682	Psd4	ENSMUSG00000026979	6.944	1	6.944
Cd52	ENSMUSG00000000682	Ptpn22	ENSMUSG00000027843	5.07854	1	5.07854
Cd52	ENSMUSG00000000682	Vcam1	ENSMUSG00000027962	4.07948	0.976431	3.98333
Cd52	ENSMUSG00000000682	Tlr2	ENSMUSG00000027995	3.25403	0.855219	2.78291
Cd52	ENSMUSG00000000682	Alpk1	ENSMUSG00000028028	2.30325	0.329966	0.759993
Cd52	ENSMUSG00000000682	Laptm5	ENSMUSG00000028581	4.43724	0.996633	4.4223
Cd52	ENSMUSG00000000682	Csf3r	ENSMUSG00000028859	4.17351	0.973064	4.06109
Cd52	ENSMUSG00000000682	Smpdl3b	ENSMUSG00000028885	2.71857	0.531987	1.44625
Cd52	ENSMUSG00000000682	Abcb1b	ENSMUSG00000028970	2.95681	0.717172	2.12054
Cd52	ENSMUSG00000000682	Adgra3	ENSMUSG00000029090	2.52215	0.464646	1.17191
Cd52	ENSMUSG00000000682	Tmem176b	ENSMUSG00000029810	3.81428	0.952862	3.63448
Cd52	ENSMUSG00000000682	Hpgds	ENSMUSG00000029919	2.5158	0.464646	1.16896
Cd52	ENSMUSG00000000682	Bhlhe41	ENSMUSG00000030256	2.39516	0.388889	0.93145
Cd52	ENSMUSG00000000682	Tyrobp	ENSMUSG00000030579	3.7693	0.96633	3.64239
Cd52	ENSMUSG00000000682	Mvp	ENSMUSG00000030681	2.47304	0.439394	1.08664
Cd52	ENSMUSG00000000682	Plekhb1	ENSMUSG00000030701	2.69295	0.592593	1.59582
Cd52	ENSMUSG00000000682	Itgam	ENSMUSG00000030786	2.71088	0.565657	1.53342
Cd52	ENSMUSG00000000682	Cd37	ENSMUSG00000030798	6.96685	1	6.96685
Cd52	ENSMUSG00000000682	Trim30a	ENSMUSG00000030921	2.06431	0.262626	0.542142
Cd52	ENSMUSG00000000682	Mki67	ENSMUSG00000031004	2.91073	0.659933	1.92089
Cd52	ENSMUSG00000000682	Rbm3	ENSMUSG00000031167	2.35418	0.368687	0.867955
Cd52	ENSMUSG00000000682	Col4a2	ENSMUSG00000031503	2.25201	0.368687	0.830285
Cd52	ENSMUSG00000000682	Birc3	ENSMUSG00000032000	4.23098	0.976431	4.13126
Cd52	ENSMUSG00000000682	Plscr1	ENSMUSG00000032369	2.29977	0.393939	0.905971
Cd52	ENSMUSG00000000682	Rac2	ENSMUSG00000033220	8.76397	1	8.76397
Cd52	ENSMUSG00000000682	Vav1	ENSMUSG00000034116	5.8452	1	5.8452
Cd52	ENSMUSG00000000682	Wbp2	ENSMUSG00000034341	2.19766	0.333333	0.732555
Cd52	ENSMUSG00000000682	Pik3ip1	ENSMUSG00000034614	2.84768	0.59596	1.6971
Cd52	ENSMUSG00000000682	Tdg	ENSMUSG00000034674	3.20109	0.70202	2.24723
Cd52	ENSMUSG00000000682	Igsf6	ENSMUSG00000035004	2.64852	0.535354	1.41789
Cd52	ENSMUSG00000000682	Tk2	ENSMUSG00000035824	3.61244	0.909091	3.28404
Cd52	ENSMUSG00000000682	H2-Aa	ENSMUSG00000036594	7.50662	1	7.50662
Cd52	ENSMUSG00000000682	C1qa	ENSMUSG00000036887	2.48666	0.491582	1.2224
Cd52	ENSMUSG00000000682	C1qc	ENSMUSG00000036896	1.96706	0.353535	0.695426
Cd52	ENSMUSG00000000682	C1qb	ENSMUSG00000036905	2.25036	0.319865	0.719812
Cd52	ENSMUSG00000000682	Tmem71	ENSMUSG00000036944	2.93662	0.676768	1.98741
Cd52	ENSMUSG00000000682	Icam1	ENSMUSG00000037405	5.01411	0.996633	4.99723
Cd52	ENSMUSG00000000682	Aim2	ENSMUSG00000037860	5.14045	1	5.14045
Cd52	ENSMUSG00000000682	Cd84	ENSMUSG00000038147	3.98222	0.983165	3.91518
Cd52	ENSMUSG00000000682	Ctss	ENSMUSG00000038642	4.20394	0.993266	4.17564
Cd52	ENSMUSG00000000682	Ephx1	ENSMUSG00000038776	2.24444	0.329966	0.74059
Cd52	ENSMUSG00000000682	Dok4	ENSMUSG00000040631	2.7681	0.555556	1.53783
Cd52	ENSMUSG00000000682	Creg1	ENSMUSG00000040713	2.18241	0.363636	0.793605
Cd52	ENSMUSG00000000682	Rcsd1	ENSMUSG00000040723	2.55455	0.451178	1.15256
Cd52	ENSMUSG00000000682	Lat2	ENSMUSG00000040751	7.30827	0.996633	7.28367
Cd52	ENSMUSG00000000682	Irf8	ENSMUSG00000041515	5.59986	1	5.59986
Cd52	ENSMUSG00000000682	Nop53	ENSMUSG00000041560	2.45868	0.397306	0.976849
Cd52	ENSMUSG00000000682	Itpr3	ENSMUSG00000042644	2.53925	0.447811	1.13711
Cd52	ENSMUSG00000000682	Zc3h12a	ENSMUSG00000042677	3.5352	0.851852	3.01147
Cd52	ENSMUSG00000000682	Nrep	ENSMUSG00000042834	2.37607	0.40404	0.960029
Cd52	ENSMUSG00000000682	Tifa	ENSMUSG00000046688	3.37559	0.875421	2.95507
Cd52	ENSMUSG00000000682	Mpeg1	ENSMUSG00000046805	5.68265	1	5.68265
Cd52	ENSMUSG00000000682	Lgals3	ENSMUSG00000050335	3.54629	0.905724	3.21196
Cd52	ENSMUSG00000000682	Wdfy4	ENSMUSG00000051506	5.60472	1	5.60472
Cd52	ENSMUSG00000000682	A630001G21Rik	ENSMUSG00000052760	5.14275	1	5.14275
Cd52	ENSMUSG00000000682	Clec12a	ENSMUSG00000053063	3.67785	0.925926	3.40542
Cd52	ENSMUSG00000000682	Parp4	ENSMUSG00000054509	2.32272	0.464646	1.07924
Cd52	ENSMUSG00000000682	Lair1	ENSMUSG00000055541	3.04951	0.76431	2.33077
Cd52	ENSMUSG00000000682	Irs1	ENSMUSG00000055980	2.59899	0.520202	1.352
Cd52	ENSMUSG00000000682	Capg	ENSMUSG00000056737	4.84108	0.993266	4.80848
Cd52	ENSMUSG00000000682	Fcer1g	ENSMUSG00000058715	2.52033	0.468013	1.17955
Cd52	ENSMUSG00000000682	Pirb	ENSMUSG00000058818	2.43057	0.461279	1.12117
Cd52	ENSMUSG00000000682	Skap2	ENSMUSG00000059182	2.42816	0.414141	1.0056
Cd52	ENSMUSG00000000682	Rpl3	ENSMUSG00000060036	2.2545	0.343434	0.774272
Cd52	ENSMUSG00000000682	H2-Eb1	ENSMUSG00000060586	6.76606	1	6.76606
Cd52	ENSMUSG00000000682	Hvcn1	ENSMUSG00000064267	8.47354	1	8.47354
Cd52	ENSMUSG00000000682	Gm10156	ENSMUSG00000066245	2.17119	0.353535	0.767591
Cd52	ENSMUSG00000000682	Lyz2	ENSMUSG00000069516	3.89502	0.96633	3.76387
Cd52	ENSMUSG00000000682	Sp140	ENSMUSG00000070031	4.94801	0.993266	4.91469
Cd52	ENSMUSG00000000682	Serpinh1	ENSMUSG00000070436	2.52219	0.515152	1.29931
Cd52	ENSMUSG00000000682	Naip5	ENSMUSG00000071203	2.44499	0.47138	1.15252
Cd52	ENSMUSG00000000682	Csf2rb2	ENSMUSG00000071714	4.32017	0.993266	4.29108
Cd52	ENSMUSG00000000682	Ncf4	ENSMUSG00000071715	6.05772	1	6.05772
Cd52	ENSMUSG00000000682	H2-Q6	ENSMUSG00000073409	4.84643	1	4.84643
Cd52	ENSMUSG00000000682	C4b	ENSMUSG00000073418	2.16673	0.313131	0.678472
Cd52	ENSMUSG00000000682	H2-Ab1	ENSMUSG00000073421	6.60438	1	6.60438
Cd52	ENSMUSG00000000682	Wipf1	ENSMUSG00000075284	2.41255	0.409091	0.986953
Cd52	ENSMUSG00000000682	Ighm	ENSMUSG00000076617	7.70275	1	7.70275
Cd52	ENSMUSG00000000682	Evi2a	ENSMUSG00000078771	5.4235	1	5.4235
Cd52	ENSMUSG00000000682	Igtp	ENSMUSG00000078853	2.10195	0.358586	0.75373
Cd52	ENSMUSG00000000682	Naip2	ENSMUSG00000078945	2.64429	0.542088	1.43344
Cd52	ENSMUSG00000000682	Clec7a	ENSMUSG00000079293	6.48178	1	6.48178
Cd52	ENSMUSG00000000682	Ms4a6c	ENSMUSG00000079419	2.57499	0.511785	1.31784
Cd52	ENSMUSG00000000682	H2-T10	ENSMUSG00000079491	3.59249	0.925926	3.32638
Cd52	ENSMUSG00000000682	AC149090.1	ENSMUSG00000095041	2.331	0.393939	0.918271
Cd52	ENSMUSG00000000682	AU020206	ENSMUSG00000097415	5.51983	0.996633	5.50125
Abhd15	ENSMUSG00000000686	Angptl4	ENSMUSG00000002289	1.78854	0.313131	0.560049
Abhd15	ENSMUSG00000000686	Ccdc80	ENSMUSG00000022665	1.91143	0.313131	0.598529
Loxl3	ENSMUSG00000000693	Angptl2	ENSMUSG00000004105	3.18029	0.720539	2.29152
Loxl3	ENSMUSG00000000693	Pmp22	ENSMUSG00000018217	2.30501	0.409091	0.942959
Loxl3	ENSMUSG00000000693	Col6a2	ENSMUSG00000020241	2.27533	0.37037	0.842716
Loxl3	ENSMUSG00000000693	Cygb	ENSMUSG00000020810	2.48225	0.469697	1.1659
Loxl3	ENSMUSG00000000693	Bmp1	ENSMUSG00000022098	2.30957	0.360269	0.832068
Loxl3	ENSMUSG00000000693	C1qtnf6	ENSMUSG00000022440	2.58871	0.515152	1.33358
Loxl3	ENSMUSG00000000693	Parp3	ENSMUSG00000023249	4.12025	0.885522	3.64857
Loxl3	ENSMUSG00000000693	Adamts10	ENSMUSG00000024299	2.35577	0.424242	0.999416
Loxl3	ENSMUSG00000000693	Ppic	ENSMUSG00000024538	2.71145	0.548822	1.4881
Loxl3	ENSMUSG00000000693	Vim	ENSMUSG00000026728	2.77202	0.616162	1.70801
Loxl3	ENSMUSG00000000693	Loxl2	ENSMUSG00000034205	2.21148	0.358586	0.793006
Loxl3	ENSMUSG00000000693	Leprot	ENSMUSG00000035212	2.24736	0.363636	0.817222
Loxl3	ENSMUSG00000000693	Adamts2	ENSMUSG00000036545	2.56419	0.474747	1.21734
Loxl3	ENSMUSG00000000693	C1s1	ENSMUSG00000038521	2.85477	0.632997	1.80706
Loxl3	ENSMUSG00000000693	Mfap4	ENSMUSG00000042436	3.23507	0.774411	2.50527
Kat2b	ENSMUSG00000000708	Cdkn1b	ENSMUSG00000003031	2.0893	0.313131	0.654225
Kat2b	ENSMUSG00000000708	Pum2	ENSMUSG00000020594	2.81155	0.579125	1.62824
Kat2b	ENSMUSG00000000708	Strn3	ENSMUSG00000020954	2.53567	0.419192	1.06293
Kat2b	ENSMUSG00000000708	Galc	ENSMUSG00000021003	1.71732	0.292929	0.503054
Kat2b	ENSMUSG00000000708	Tcf12	ENSMUSG00000032228	3.60693	0.845118	3.04828
Kat2b	ENSMUSG00000000708	Smc4	ENSMUSG00000034349	2.5044	0.434343	1.08777
Rab5b	ENSMUSG00000000711	Narf	ENSMUSG00000000056	2.4743	0.505051	1.24964
Rab5b	ENSMUSG00000000711	Slc41a1	ENSMUSG00000013275	2.63829	0.515152	1.35912
Rab5b	ENSMUSG00000000711	Zkscan17	ENSMUSG00000020472	2.48431	0.454545	1.12923
Rab5b	ENSMUSG00000000711	Enpp5	ENSMUSG00000023960	2.72662	0.575758	1.56987
Rab5b	ENSMUSG00000000711	Larp4b	ENSMUSG00000033499	2.07854	0.292929	0.608864
Rab5b	ENSMUSG00000000711	9530068E07Rik	ENSMUSG00000036275	3.9437	0.892256	3.51879
Rab5b	ENSMUSG00000000711	Ube2h	ENSMUSG00000039159	5.89373	0.973064	5.73498
Rab5b	ENSMUSG00000000711	Tbc1d22a	ENSMUSG00000051864	3.21209	0.707071	2.27117
Rab5b	ENSMUSG00000000711	Eif4b	ENSMUSG00000058655	2.51636	0.459596	1.15651
Icosl	ENSMUSG00000000732	Cd52	ENSMUSG00000000682	2.22536	0.30303	0.67435
Icosl	ENSMUSG00000000732	Mob3a	ENSMUSG00000003348	2.56415	0.508418	1.30366
Icosl	ENSMUSG00000000732	Ier3	ENSMUSG00000003541	3.63209	0.855219	3.10623
Icosl	ENSMUSG00000000732	Angptl2	ENSMUSG00000004105	2.0836	0.272727	0.568255
Icosl	ENSMUSG00000000732	Nfe2l2	ENSMUSG00000015839	2.24132	0.356902	0.799934
Icosl	ENSMUSG00000000732	Ncf1	ENSMUSG00000015950	2.89627	0.619529	1.79432
Icosl	ENSMUSG00000000732	Myo1c	ENSMUSG00000017774	2.14846	0.353535	0.759558
Icosl	ENSMUSG00000000732	Pmp22	ENSMUSG00000018217	2.08591	0.292929	0.611024
Icosl	ENSMUSG00000000732	Ifngr1	ENSMUSG00000020009	4.4056	0.993266	4.37594
Icosl	ENSMUSG00000000732	Timp3	ENSMUSG00000020044	2.81079	0.632997	1.77922
Icosl	ENSMUSG00000000732	Irak3	ENSMUSG00000020227	2.49803	0.444444	1.11023
Icosl	ENSMUSG00000000732	Cygb	ENSMUSG00000020810	3.06492	0.73064	2.23935
Icosl	ENSMUSG00000000732	Nfkbia	ENSMUSG00000021025	2.78845	0.565657	1.5773
Icosl	ENSMUSG00000000732	Galnt15	ENSMUSG00000021903	2.51123	0.434343	1.09074
Icosl	ENSMUSG00000000732	Sorbs3	ENSMUSG00000022091	2.57336	0.464646	1.1957
Icosl	ENSMUSG00000000732	Osmr	ENSMUSG00000022146	3.16529	0.723906	2.29137
Icosl	ENSMUSG00000000732	Parp3	ENSMUSG00000023249	1.97641	0.30303	0.598913
Icosl	ENSMUSG00000000732	Tmem176a	ENSMUSG00000023367	3.13286	0.774411	2.42612
Icosl	ENSMUSG00000000732	Fkbp5	ENSMUSG00000024222	1.92598	0.272727	0.525267
Icosl	ENSMUSG00000000732	Il33	ENSMUSG00000024810	2.75832	0.56229	1.55098
Icosl	ENSMUSG00000000732	Cpt1a	ENSMUSG00000024900	2.27847	0.363636	0.828533
Icosl	ENSMUSG00000000732	Fam120c	ENSMUSG00000025262	2.49871	0.424242	1.06006
Icosl	ENSMUSG00000000732	Casp1	ENSMUSG00000025888	2.26371	0.313131	0.708837
Icosl	ENSMUSG00000000732	Ncf2	ENSMUSG00000026480	2.349	0.40404	0.949089
Icosl	ENSMUSG00000000732	Uap1l1	ENSMUSG00000026956	3.33227	0.83165	2.77128
Icosl	ENSMUSG00000000732	Il6ra	ENSMUSG00000027947	3.5786	0.885522	3.16893
Icosl	ENSMUSG00000000732	Vcam1	ENSMUSG00000027962	3.71793	0.922559	3.43001
Icosl	ENSMUSG00000000732	Tlr2	ENSMUSG00000027995	2.54925	0.43771	1.11583
Icosl	ENSMUSG00000000732	Coro2a	ENSMUSG00000028337	4.14278	0.915825	3.79406
Icosl	ENSMUSG00000000732	Map3k6	ENSMUSG00000028862	4.24934	0.969697	4.12058
Icosl	ENSMUSG00000000732	Man2b2	ENSMUSG00000029119	2.76836	0.565657	1.56594
Icosl	ENSMUSG00000000732	Cds1	ENSMUSG00000029330	2.47651	0.454545	1.12569
Icosl	ENSMUSG00000000732	Tmem176b	ENSMUSG00000029810	2.53038	0.484848	1.22685
Icosl	ENSMUSG00000000732	Cd37	ENSMUSG00000030798	2.40528	0.400673	0.963733
Icosl	ENSMUSG00000000732	Mt2	ENSMUSG00000031762	3.83283	0.89899	3.44568
Icosl	ENSMUSG00000000732	Mt1	ENSMUSG00000031765	2.7817	0.639731	1.77954
Icosl	ENSMUSG00000000732	Herpud1	ENSMUSG00000031770	2.49733	0.478114	1.19401
Icosl	ENSMUSG00000000732	Plscr1	ENSMUSG00000032369	2.23332	0.356902	0.797076
Icosl	ENSMUSG00000000732	Arhgap27	ENSMUSG00000034255	5.71184	1	5.71184
Icosl	ENSMUSG00000000732	Smc4	ENSMUSG00000034349	2.49784	0.464646	1.16061
Icosl	ENSMUSG00000000732	Pik3ip1	ENSMUSG00000034614	2.60624	0.488215	1.27241
Icosl	ENSMUSG00000000732	Tk2	ENSMUSG00000035824	2.2459	0.353535	0.794006
Icosl	ENSMUSG00000000732	Tns2	ENSMUSG00000037003	2.34821	0.383838	0.901333
Icosl	ENSMUSG00000000732	Icam1	ENSMUSG00000037405	5.915	0.996633	5.89508
Icosl	ENSMUSG00000000732	Serpine1	ENSMUSG00000037411	3.19265	0.784512	2.50467
Icosl	ENSMUSG00000000732	Aim2	ENSMUSG00000037860	3.15129	0.744108	2.3449
Icosl	ENSMUSG00000000732	Txnip	ENSMUSG00000038393	2.49729	0.464646	1.16036
Icosl	ENSMUSG00000000732	C1s1	ENSMUSG00000038521	2.5472	0.481481	1.22643
Icosl	ENSMUSG00000000732	Ephx1	ENSMUSG00000038776	2.97363	0.646465	1.92235
Icosl	ENSMUSG00000000732	Fmo2	ENSMUSG00000040170	2.27765	0.383838	0.874248
Icosl	ENSMUSG00000000732	Lat2	ENSMUSG00000040751	3.01851	0.723906	2.18511
Icosl	ENSMUSG00000000732	Irf8	ENSMUSG00000041515	3.30948	0.777778	2.57404
Icosl	ENSMUSG00000000732	Sh2b3	ENSMUSG00000042594	5.55985	1	5.55985
Icosl	ENSMUSG00000000732	Itpr3	ENSMUSG00000042644	3.53004	0.902357	3.18536
Icosl	ENSMUSG00000000732	Zc3h12a	ENSMUSG00000042677	2.11416	0.292929	0.619299
Icosl	ENSMUSG00000000732	A630001G21Rik	ENSMUSG00000052760	3.25162	0.750842	2.44145
Icosl	ENSMUSG00000000732	Capg	ENSMUSG00000056737	2.37138	0.377104	0.894258
Icosl	ENSMUSG00000000732	Eif4b	ENSMUSG00000058655	2.37002	0.397306	0.941626
Icosl	ENSMUSG00000000732	Sh2d3c	ENSMUSG00000059013	3.4038	0.821549	2.79639
Icosl	ENSMUSG00000000732	Rpl3	ENSMUSG00000060036	2.34914	0.343434	0.806777
Icosl	ENSMUSG00000000732	Hvcn1	ENSMUSG00000064267	3.10484	0.720539	2.23716
Icosl	ENSMUSG00000000732	Cebpd	ENSMUSG00000071637	3.98485	0.93266	3.71651
Icosl	ENSMUSG00000000732	Csf2rb2	ENSMUSG00000071714	3.92441	0.855219	3.35623
Icosl	ENSMUSG00000000732	AU020206	ENSMUSG00000097415	3.81551	0.868687	3.31448
Icosl	ENSMUSG00000000732	Gm45774	ENSMUSG00000110588	3.07277	0.661616	2.033
Spg7	ENSMUSG00000000738	Nol3	ENSMUSG00000014776	2.44826	0.424242	1.03866
Spg7	ENSMUSG00000000738	Acadvl	ENSMUSG00000018574	3.74519	0.892256	3.34167
Spg7	ENSMUSG00000000738	Igf1	ENSMUSG00000020053	4.87724	0.939394	4.58165
Spg7	ENSMUSG00000000738	Tmem8	ENSMUSG00000024180	4.09964	0.892256	3.65793
Spg7	ENSMUSG00000000738	Pink1	ENSMUSG00000028756	5.03357	0.959596	4.83019
Spg7	ENSMUSG00000000738	Nipsnap1	ENSMUSG00000034285	2.11409	0.424242	0.896886
Spg7	ENSMUSG00000000738	Ntng2	ENSMUSG00000035513	2.32335	0.373737	0.868323
Spg7	ENSMUSG00000000738	Gpi1	ENSMUSG00000036427	2.05695	0.323232	0.664874
Spg7	ENSMUSG00000000738	Tnfrsf23	ENSMUSG00000037613	2.96491	0.676768	2.00656
Spg7	ENSMUSG00000000738	Htatip2	ENSMUSG00000039745	3.20607	0.740741	2.37486
Spg7	ENSMUSG00000000738	Tbc1d22a	ENSMUSG00000051864	2.0715	0.353535	0.732347
Spg7	ENSMUSG00000000738	Msra	ENSMUSG00000054733	2.23903	0.363636	0.814191
Spg7	ENSMUSG00000000738	Irs1	ENSMUSG00000055980	2.59141	0.515152	1.33497
Spg7	ENSMUSG00000000738	Suclg2	ENSMUSG00000061838	3.34364	0.771044	2.5781
Spg7	ENSMUSG00000000738	AC149090.1	ENSMUSG00000095041	3.13018	0.6633	2.07625
Rpl13	ENSMUSG00000000740	Gstt1	ENSMUSG00000001663	3.00458	0.690236	2.07387
Rpl13	ENSMUSG00000000740	Apoe	ENSMUSG00000002985	2.75836	0.585859	1.61601
Rpl13	ENSMUSG00000000740	Kpna6	ENSMUSG00000003731	3.38499	0.787879	2.66696
Rpl13	ENSMUSG00000000740	Pafah1b3	ENSMUSG00000005447	3.77312	0.919192	3.46822
Rpl13	ENSMUSG00000000740	Nfkbia	ENSMUSG00000021025	2.85144	0.632997	1.80495
Rpl13	ENSMUSG00000000740	Eci1	ENSMUSG00000024132	2.5602	0.515152	1.31889
Rpl13	ENSMUSG00000000740	Myo5b	ENSMUSG00000025885	3.57488	0.848485	3.03323
Rpl13	ENSMUSG00000000740	Tmem176b	ENSMUSG00000029810	2.68727	0.545455	1.46579
Rpl13	ENSMUSG00000000740	Plscr1	ENSMUSG00000032369	2.44008	0.454545	1.10913
Rpl13	ENSMUSG00000000740	Rpl4	ENSMUSG00000032399	6.17964	1	6.17964
Rpl13	ENSMUSG00000000740	Nop53	ENSMUSG00000041560	3.85539	0.979798	3.7775
Rpl13	ENSMUSG00000000740	Ftl1	ENSMUSG00000050708	2.57499	0.457912	1.17912
Rpl13	ENSMUSG00000000740	Gstm1	ENSMUSG00000058135	2.02712	0.289562	0.586978
Rpl13	ENSMUSG00000000740	Rpl3	ENSMUSG00000060036	4.28471	0.993266	4.25586
Rpl13	ENSMUSG00000000740	Rplp0	ENSMUSG00000067274	8.45261	1	8.45261
Chmp1a	ENSMUSG00000000743	Anxa7	ENSMUSG00000021814	2.43151	0.417508	1.01518
Chmp1a	ENSMUSG00000000743	Tmem176a	ENSMUSG00000023367	2.62259	0.518519	1.35986
Chmp1a	ENSMUSG00000000743	Mt2	ENSMUSG00000031762	2.79548	0.555556	1.55304
Chmp1a	ENSMUSG00000000743	Plscr1	ENSMUSG00000032369	2.13076	0.353535	0.753299
Chmp1a	ENSMUSG00000000743	Cnppd1	ENSMUSG00000033159	2.24624	0.323232	0.726058
Chmp1a	ENSMUSG00000000743	Leprot	ENSMUSG00000035212	2.13439	0.30303	0.646784
Chmp1a	ENSMUSG00000000743	Pim3	ENSMUSG00000035828	3.02636	0.666667	2.01757
Chmp1a	ENSMUSG00000000743	Stox2	ENSMUSG00000038143	3.03917	0.683502	2.07728
Chmp1a	ENSMUSG00000000743	Wdr45	ENSMUSG00000039382	2.27784	0.383838	0.874323
Chmp1a	ENSMUSG00000000743	Htatip2	ENSMUSG00000039745	2.54756	0.474747	1.20945
Chmp1a	ENSMUSG00000000743	Tbc1d22a	ENSMUSG00000051864	4.27845	0.909091	3.8895
Chmp1a	ENSMUSG00000000743	Babam2	ENSMUSG00000052139	2.28614	0.377104	0.862112
Chmp1a	ENSMUSG00000000743	Mapk3	ENSMUSG00000063065	2.20507	0.343434	0.757296
Rpa1	ENSMUSG00000000751	Mob3a	ENSMUSG00000003348	2.37563	0.454545	1.07983
Rpa1	ENSMUSG00000000751	Nqo1	ENSMUSG00000003849	3.35984	0.777778	2.61321
Rpa1	ENSMUSG00000000751	Micu1	ENSMUSG00000020111	2.74351	0.545455	1.49646
Rpa1	ENSMUSG00000000751	Il33	ENSMUSG00000024810	2.64489	0.530303	1.40259
Rpa1	ENSMUSG00000000751	Prkcz	ENSMUSG00000029053	2.19845	0.356902	0.784632
Rpa1	ENSMUSG00000000751	Adcyap1r1	ENSMUSG00000029778	2.24578	0.39899	0.896045
Rpa1	ENSMUSG00000000751	Anxa4	ENSMUSG00000029994	3.14888	0.707071	2.22648
Rpa1	ENSMUSG00000000751	Plekhb1	ENSMUSG00000030701	4.05299	0.89899	3.6436
Rpa1	ENSMUSG00000000751	Gsta4	ENSMUSG00000032348	3.4794	0.787879	2.74134
Rpa1	ENSMUSG00000000751	Hlcs	ENSMUSG00000040820	3.32539	0.737374	2.45205
Rpa1	ENSMUSG00000000751	Tifa	ENSMUSG00000046688	2.46794	0.454545	1.12179
Rpa1	ENSMUSG00000000751	Aldh1a1	ENSMUSG00000053279	3.37238	0.791246	2.66838
Rpa1	ENSMUSG00000000751	Fam19a5	ENSMUSG00000054863	2.22575	0.373737	0.831848
Serpinf1	ENSMUSG00000000753	Col6a1	ENSMUSG00000001119	2.49021	0.468013	1.16545
Serpinf1	ENSMUSG00000000753	Col1a1	ENSMUSG00000001506	3.43151	0.895623	3.07334
Serpinf1	ENSMUSG00000000753	Angptl4	ENSMUSG00000002289	2.08076	0.383838	0.798675
Serpinf1	ENSMUSG00000000753	Apoe	ENSMUSG00000002985	3.85781	0.835017	3.22133
Serpinf1	ENSMUSG00000000753	Nid1	ENSMUSG00000005397	2.54434	0.481481	1.22505
Serpinf1	ENSMUSG00000000753	Ampd3	ENSMUSG00000005686	4.0521	0.811448	3.28807
Serpinf1	ENSMUSG00000000753	Cd163	ENSMUSG00000008845	2.19928	0.353535	0.777524
Serpinf1	ENSMUSG00000000753	Pmp22	ENSMUSG00000018217	2.24867	0.363636	0.817698
Serpinf1	ENSMUSG00000000753	Sparc	ENSMUSG00000018593	4.51759	0.983165	4.44154
Serpinf1	ENSMUSG00000000753	Igf1	ENSMUSG00000020053	5.03998	0.922559	4.64967
Serpinf1	ENSMUSG00000000753	Col6a2	ENSMUSG00000020241	3.10533	0.69697	2.16432
Serpinf1	ENSMUSG00000000753	Efemp1	ENSMUSG00000020467	2.21326	0.414141	0.916604
Serpinf1	ENSMUSG00000000753	Bmp1	ENSMUSG00000022098	6.27192	0.996633	6.25081
Serpinf1	ENSMUSG00000000753	C1qtnf6	ENSMUSG00000022440	2.88591	0.680135	1.96281
Serpinf1	ENSMUSG00000000753	Ccdc80	ENSMUSG00000022665	2.49251	0.478114	1.19171
Serpinf1	ENSMUSG00000000753	Fstl1	ENSMUSG00000022816	4.10465	0.976431	4.00791
Serpinf1	ENSMUSG00000000753	Pros1	ENSMUSG00000022912	3.04177	0.643098	1.95615
Serpinf1	ENSMUSG00000000753	Dpysl3	ENSMUSG00000024501	2.15483	0.393939	0.848874
Serpinf1	ENSMUSG00000000753	Ppic	ENSMUSG00000024538	3.07709	0.713805	2.19644
Serpinf1	ENSMUSG00000000753	Myo5b	ENSMUSG00000025885	2.74771	0.626263	1.72079
Serpinf1	ENSMUSG00000000753	Col5a2	ENSMUSG00000026042	2.34772	0.414141	0.972289
Serpinf1	ENSMUSG00000000753	Col3a1	ENSMUSG00000026043	2.93449	0.693603	2.03537
Serpinf1	ENSMUSG00000000753	Vim	ENSMUSG00000026728	2.09428	0.323232	0.676939
Serpinf1	ENSMUSG00000000753	Col5a1	ENSMUSG00000026837	2.4522	0.441077	1.08161
Serpinf1	ENSMUSG00000000753	Col15a1	ENSMUSG00000028339	3.23074	0.750842	2.42578
Serpinf1	ENSMUSG00000000753	Gpx7	ENSMUSG00000028597	4.23366	0.848485	3.59219
Serpinf1	ENSMUSG00000000753	P3h1	ENSMUSG00000028641	2.14568	0.292929	0.628532
Serpinf1	ENSMUSG00000000753	Col1a2	ENSMUSG00000029661	4.08824	0.979798	4.00565
Serpinf1	ENSMUSG00000000753	Itm2a	ENSMUSG00000031239	3.36404	0.771044	2.59382
Serpinf1	ENSMUSG00000000753	Mmp2	ENSMUSG00000031740	4.69992	0.983165	4.62079
Serpinf1	ENSMUSG00000000753	Elovl5	ENSMUSG00000032349	2.31979	0.494949	1.14818
Serpinf1	ENSMUSG00000000753	Loxl2	ENSMUSG00000034205	4.36746	0.969697	4.23511
Serpinf1	ENSMUSG00000000753	Adamts2	ENSMUSG00000036545	4.84731	0.973064	4.71674
Serpinf1	ENSMUSG00000000753	C1s1	ENSMUSG00000038521	2.94462	0.6633	1.95317
Serpinf1	ENSMUSG00000000753	Dtx4	ENSMUSG00000039982	2.52052	0.525253	1.32391
Serpinf1	ENSMUSG00000000753	Ccdc8	ENSMUSG00000041117	4.13985	0.89899	3.72168
Serpinf1	ENSMUSG00000000753	Stab1	ENSMUSG00000042286	2.70126	0.540404	1.45977
Serpinf1	ENSMUSG00000000753	Mfap4	ENSMUSG00000042436	5.50997	1	5.50997
Serpinf1	ENSMUSG00000000753	Ecm2	ENSMUSG00000043631	3.03749	0.656566	1.99431
Tubgcp3	ENSMUSG00000000759	Zfp512b	ENSMUSG00000000823	2.27951	0.30303	0.69076
Tubgcp3	ENSMUSG00000000759	Cdkn1b	ENSMUSG00000003031	2.35903	0.380471	0.897543
Tubgcp3	ENSMUSG00000000759	Elk1	ENSMUSG00000009406	2.14299	0.373737	0.800915
Tubgcp3	ENSMUSG00000000759	Mertk	ENSMUSG00000014361	2.5162	0.468013	1.17761
Tubgcp3	ENSMUSG00000000759	Col4a5	ENSMUSG00000031274	2.32613	0.409091	0.951597
Tubgcp3	ENSMUSG00000000759	Birc3	ENSMUSG00000032000	2.51227	0.414141	1.04043
Tubgcp3	ENSMUSG00000000759	Ino80	ENSMUSG00000034154	2.76463	0.575758	1.59176
Tubgcp3	ENSMUSG00000000759	Tet3	ENSMUSG00000034832	2.30073	0.383838	0.88311
Tubgcp3	ENSMUSG00000000759	Ints7	ENSMUSG00000037461	1.93627	0.262626	0.508516
Tubgcp3	ENSMUSG00000000759	Naip5	ENSMUSG00000071203	2.41197	0.434343	1.04762
Tubgcp3	ENSMUSG00000000759	Spaca6	ENSMUSG00000080316	2.30898	0.346801	0.800756
Polr3d	ENSMUSG00000000776	Dnajb11	ENSMUSG00000004460	2.0433	0.282828	0.577903
Polr3d	ENSMUSG00000000776	Josd2	ENSMUSG00000038695	2.73939	0.535354	1.46654
Polr3d	ENSMUSG00000000776	Bmf	ENSMUSG00000040093	2.13134	0.373737	0.79656
Polr3d	ENSMUSG00000000776	Ostc	ENSMUSG00000041084	2.71741	0.552189	1.50052
Polr3d	ENSMUSG00000000776	Ssr2	ENSMUSG00000041355	3.08542	0.693603	2.14005
Polr3d	ENSMUSG00000000776	Hacd1	ENSMUSG00000063275	2.30148	0.40404	0.929892
Tcf7	ENSMUSG00000000782	Cd52	ENSMUSG00000000682	2.93297	0.626263	1.83681
Tcf7	ENSMUSG00000000782	Ikzf1	ENSMUSG00000018654	2.95	0.626263	1.84747
Tcf7	ENSMUSG00000000782	Ptprc	ENSMUSG00000026395	2.2005	0.282828	0.622364
Tcf7	ENSMUSG00000000782	Psd4	ENSMUSG00000026979	2.31953	0.373737	0.866896
Tcf7	ENSMUSG00000000782	Hmgcs2	ENSMUSG00000027875	1.88773	0.343434	0.648312
Tcf7	ENSMUSG00000000782	Cd37	ENSMUSG00000030798	2.51564	0.444444	1.11806
Tcf7	ENSMUSG00000000782	Rac2	ENSMUSG00000033220	2.14821	0.343434	0.737769
Tcf7	ENSMUSG00000000782	Lat2	ENSMUSG00000040751	2.21946	0.393939	0.874334
Tcf7	ENSMUSG00000000782	Hvcn1	ENSMUSG00000064267	2.35958	0.439394	1.03679
Ddx3x	ENSMUSG00000000787	Pum2	ENSMUSG00000020594	2.67285	0.488215	1.30493
Ddx3x	ENSMUSG00000000787	Strn3	ENSMUSG00000020954	3.80378	0.929293	3.53483
Ddx3x	ENSMUSG00000000787	Trip11	ENSMUSG00000021188	2.42359	0.367003	0.889466
Ddx3x	ENSMUSG00000000787	Tfrc	ENSMUSG00000022797	3.88764	0.848485	3.29861
Ddx3x	ENSMUSG00000000787	Csnk1a1	ENSMUSG00000024576	4.75388	0.989899	4.70586
Ddx3x	ENSMUSG00000000787	Clock	ENSMUSG00000029238	2.98786	0.676768	2.02209
Ddx3x	ENSMUSG00000000787	Adgrg2	ENSMUSG00000031298	2.14161	0.383838	0.822033
Ddx3x	ENSMUSG00000000787	Tcf12	ENSMUSG00000032228	4.05656	0.949495	3.85169
Ddx3x	ENSMUSG00000000787	Larp4b	ENSMUSG00000033499	3.79833	0.925926	3.51697
Ddx3x	ENSMUSG00000000787	Senp6	ENSMUSG00000034252	2.5046	0.397306	0.995094
Ddx3x	ENSMUSG00000000787	Thoc2	ENSMUSG00000037475	3.13482	0.771044	2.41709
Ddx3x	ENSMUSG00000000787	Wdr45	ENSMUSG00000039382	2.32256	0.393939	0.914949
Ddx3x	ENSMUSG00000000787	Abca8a	ENSMUSG00000041828	2.58212	0.47138	1.21716
Ddx3x	ENSMUSG00000000787	Rapgef5	ENSMUSG00000041992	2.45613	0.363636	0.893137
Ddx3x	ENSMUSG00000000787	Tlr7	ENSMUSG00000044583	2.51402	0.494949	1.24431
Ddx3x	ENSMUSG00000000787	Ar	ENSMUSG00000046532	2.26371	0.338384	0.766004
Ddx3x	ENSMUSG00000000787	Atad2b	ENSMUSG00000052812	2.756	0.558923	1.54039
Ddx3x	ENSMUSG00000000787	Wipf1	ENSMUSG00000075284	2.54177	0.424242	1.07833
Usp32	ENSMUSG00000000804	Casd1	ENSMUSG00000015189	2.43586	0.383838	0.934976
Usp32	ENSMUSG00000000804	Pum2	ENSMUSG00000020594	5.04553	1	5.04553
Usp32	ENSMUSG00000000804	Strn3	ENSMUSG00000020954	2.51504	0.373737	0.939965
Usp32	ENSMUSG00000000804	Trip11	ENSMUSG00000021188	2.38656	0.3367	0.803554
Usp32	ENSMUSG00000000804	Fam120c	ENSMUSG00000025262	3.00125	0.757576	2.27368
Usp32	ENSMUSG00000000804	Slc39a10	ENSMUSG00000025986	3.03124	0.703704	2.13309
Usp32	ENSMUSG00000000804	Dyrk2	ENSMUSG00000028630	2.59507	0.511785	1.32812
Usp32	ENSMUSG00000000804	Clock	ENSMUSG00000029238	2.77438	0.636364	1.76552
Usp32	ENSMUSG00000000804	Tcf12	ENSMUSG00000032228	2.18106	0.262626	0.572804
Usp32	ENSMUSG00000000804	Larp4b	ENSMUSG00000033499	3.30792	0.875421	2.89582
Usp32	ENSMUSG00000000804	Senp6	ENSMUSG00000034252	2.49933	0.346801	0.866771
Usp32	ENSMUSG00000000804	Lrrk2	ENSMUSG00000036273	3.24431	0.855219	2.7746
Usp32	ENSMUSG00000000804	Pik3r1	ENSMUSG00000041417	2.54352	0.47138	1.19896
Usp32	ENSMUSG00000000804	Rapgef5	ENSMUSG00000041992	2.74616	0.582492	1.59961
Usp32	ENSMUSG00000000804	Tlr7	ENSMUSG00000044583	3.427	0.757576	2.59621
Usp32	ENSMUSG00000000804	Vps13a	ENSMUSG00000046230	2.60411	0.488215	1.27137
Usp32	ENSMUSG00000000804	Rlf	ENSMUSG00000049878	2.42953	0.350168	0.850746
Txnrd3	ENSMUSG00000000811	Mt1	ENSMUSG00000031765	2.25382	0.333333	0.751273
Zfp512b	ENSMUSG00000000823	Col6a1	ENSMUSG00000001119	2.50828	0.535354	1.34282
Zfp512b	ENSMUSG00000000823	Chordc1	ENSMUSG00000001774	3.16326	0.693603	2.19405
Zfp512b	ENSMUSG00000000823	Ncstn	ENSMUSG00000003458	3.82785	0.939394	3.59586
Zfp512b	ENSMUSG00000000823	Zkscan17	ENSMUSG00000020472	4.79459	0.989899	4.74616
Zfp512b	ENSMUSG00000000823	Bmp1	ENSMUSG00000022098	2.39819	0.40404	0.968965
Zfp512b	ENSMUSG00000000823	Lmbr1l	ENSMUSG00000022999	1.97572	0.272727	0.538833
Zfp512b	ENSMUSG00000000823	Gtpbp2	ENSMUSG00000023952	3.01679	0.693603	2.09245
Zfp512b	ENSMUSG00000000823	Adamts10	ENSMUSG00000024299	2.40922	0.353535	0.851746
Zfp512b	ENSMUSG00000000823	Cdk2	ENSMUSG00000025358	2.53535	0.430976	1.09268
Zfp512b	ENSMUSG00000000823	Vangl2	ENSMUSG00000026556	3.19037	0.703704	2.24508
Zfp512b	ENSMUSG00000000823	Col5a1	ENSMUSG00000026837	2.27459	0.363636	0.827124
Zfp512b	ENSMUSG00000000823	Sh3d19	ENSMUSG00000028082	2.45388	0.407407	0.999728
Zfp512b	ENSMUSG00000000823	Dnaja1	ENSMUSG00000028410	2.17141	0.333333	0.723802
Zfp512b	ENSMUSG00000000823	Podn	ENSMUSG00000028600	2.94048	0.656566	1.93062
Zfp512b	ENSMUSG00000000823	Mthfr	ENSMUSG00000029009	2.36629	0.424242	1.00388
Zfp512b	ENSMUSG00000000823	Herpud1	ENSMUSG00000031770	3.04164	0.69697	2.11993
Zfp512b	ENSMUSG00000000823	Adamts7	ENSMUSG00000032363	5.00034	0.939394	4.69729
Zfp512b	ENSMUSG00000000823	Tet3	ENSMUSG00000034832	3.08118	0.723906	2.23048
Zfp512b	ENSMUSG00000000823	Eef2k	ENSMUSG00000035064	2.94503	0.649832	1.91378
Zfp512b	ENSMUSG00000000823	9530068E07Rik	ENSMUSG00000036275	2.50999	0.489899	1.22964
Zfp512b	ENSMUSG00000000823	Ehmt1	ENSMUSG00000036893	3.55428	0.872054	3.09953
Zfp512b	ENSMUSG00000000823	Ints7	ENSMUSG00000037461	6.54836	0.986532	6.46017
Zfp512b	ENSMUSG00000000823	Bmf	ENSMUSG00000040093	2.87281	0.649832	1.86684
Zfp512b	ENSMUSG00000000823	Tram2	ENSMUSG00000041779	2.78318	0.572391	1.59307
Zfp512b	ENSMUSG00000000823	Agrn	ENSMUSG00000041936	3.36925	0.861953	2.90413
Zfp512b	ENSMUSG00000000823	Mapk6	ENSMUSG00000042688	2.55662	0.434343	1.11045
Zfp512b	ENSMUSG00000000823	Snhg11	ENSMUSG00000044349	2.39095	0.464646	1.11094
Zfp512b	ENSMUSG00000000823	Cirbp	ENSMUSG00000045193	2.43974	0.390572	0.952894
Zfp512b	ENSMUSG00000000823	Tmem164	ENSMUSG00000047045	2.26758	0.383838	0.870383
Zfp512b	ENSMUSG00000000823	Slc44a2	ENSMUSG00000057193	2.35629	0.397306	0.936169
Zfp512b	ENSMUSG00000000823	Fbxl18	ENSMUSG00000066640	3.76112	0.895623	3.36854
Zfp512b	ENSMUSG00000000823	Top1	ENSMUSG00000070544	2.64036	0.555556	1.46687
Zfp512b	ENSMUSG00000000823	Spaca6	ENSMUSG00000080316	5.62877	0.996633	5.60982
Zfp512b	ENSMUSG00000000823	Mir5125	ENSMUSG00000092981	3.19569	0.851852	2.72225
Dnajc5	ENSMUSG00000000826	Kpna6	ENSMUSG00000003731	2.84744	0.565657	1.61067
Dnajc5	ENSMUSG00000000826	Kctd20	ENSMUSG00000005936	2.38851	0.424242	1.01331
Dnajc5	ENSMUSG00000000826	Cd163	ENSMUSG00000008845	2.87494	0.661616	1.90211
Dnajc5	ENSMUSG00000000826	Map4k4	ENSMUSG00000026074	2.35893	0.444444	1.04841
Dnajc5	ENSMUSG00000000826	Cd93	ENSMUSG00000027435	3.10504	0.683502	2.1223
Dnajc5	ENSMUSG00000000826	Cipc	ENSMUSG00000034157	3.35359	0.734007	2.46156
Dnajc5	ENSMUSG00000000826	Zhx3	ENSMUSG00000035877	2.10422	0.29798	0.627016
Dnajc5	ENSMUSG00000000826	Gng12	ENSMUSG00000036402	2.44458	0.439394	1.07414
Dnajc5	ENSMUSG00000000826	Mapk6	ENSMUSG00000042688	2.73206	0.540404	1.47642
Dnajc5	ENSMUSG00000000826	Rab31	ENSMUSG00000056515	4.61828	0.861953	3.98074
Dnajc5	ENSMUSG00000000826	Ppp4r1	ENSMUSG00000061950	2.47038	0.363636	0.89832
Dnajc5	ENSMUSG00000000826	Atxn7l3b	ENSMUSG00000074748	3.67869	0.872054	3.20802
Tpd52l2	ENSMUSG00000000827	Fam120c	ENSMUSG00000025262	2.44269	0.424242	1.03629
Tpd52l2	ENSMUSG00000000827	AU020206	ENSMUSG00000097415	2.97569	0.666667	1.98379
Fmr1	ENSMUSG00000000838	Igf1	ENSMUSG00000020053	2.43987	0.464646	1.13368
Fmr1	ENSMUSG00000000838	Nectin3	ENSMUSG00000022656	2.77482	0.56229	1.56025
Fmr1	ENSMUSG00000000838	Csnk1a1	ENSMUSG00000024576	3.22637	0.767677	2.47681
Fmr1	ENSMUSG00000000838	Zeb2	ENSMUSG00000026872	3.06016	0.693603	2.12254
Fmr1	ENSMUSG00000000838	Smc4	ENSMUSG00000034349	3.28738	0.811448	2.66754
Fmr1	ENSMUSG00000000838	Gpi1	ENSMUSG00000036427	2.84137	0.639731	1.81771
Fmr1	ENSMUSG00000000838	Tcaf1	ENSMUSG00000036667	2.34746	0.3367	0.79039
Fmr1	ENSMUSG00000000838	Thoc2	ENSMUSG00000037475	2.98025	0.656566	1.95673
Fmr1	ENSMUSG00000000838	Acap2	ENSMUSG00000049076	3.16716	0.774411	2.45268
Fmr1	ENSMUSG00000000838	Zbtb26	ENSMUSG00000050714	2.91466	0.602694	1.75665
Fmr1	ENSMUSG00000000838	Tsga10	ENSMUSG00000060771	2.32265	0.373737	0.868062
Pxmp4	ENSMUSG00000000876	Angptl4	ENSMUSG00000002289	4.73902	0.936027	4.43585
Pxmp4	ENSMUSG00000000876	Acaa1b	ENSMUSG00000010651	2.16489	0.356902	0.772655
Pxmp4	ENSMUSG00000000876	Dirc2	ENSMUSG00000022848	3.10437	0.707071	2.19501
Pxmp4	ENSMUSG00000000876	Eci1	ENSMUSG00000024132	7.32974	1	7.32974
Pxmp4	ENSMUSG00000000876	Hmgcs2	ENSMUSG00000027875	5.80406	0.996633	5.78451
Pxmp4	ENSMUSG00000000876	Cbr1	ENSMUSG00000051483	2.99741	0.6633	1.98818
Pxmp4	ENSMUSG00000000876	Ahnak	ENSMUSG00000069833	2.14525	0.353535	0.758423
Pxmp4	ENSMUSG00000000876	Acot1	ENSMUSG00000072949	8.2341	1	8.2341
Pxmp4	ENSMUSG00000000876	Acsf2	ENSMUSG00000076435	2.15451	0.348485	0.750813
Dlg3	ENSMUSG00000000881	Gtpbp2	ENSMUSG00000023952	2.95243	0.639731	1.88876
Dlg3	ENSMUSG00000000881	Lama3	ENSMUSG00000024421	2.27557	0.363636	0.82748
Dlg3	ENSMUSG00000000881	Lpin3	ENSMUSG00000027412	3.01271	0.651515	1.96282
Dlg3	ENSMUSG00000000881	Cenpa	ENSMUSG00000029177	2.21558	0.40404	0.895184
Dlg3	ENSMUSG00000000881	Dok4	ENSMUSG00000040631	2.32184	0.454545	1.05538
Dlg3	ENSMUSG00000000881	Cbx6	ENSMUSG00000089715	2.20379	0.262626	0.578774
Mmp11	ENSMUSG00000000901	Bfar	ENSMUSG00000022684	3.21259	0.717172	2.30398
Mmp11	ENSMUSG00000000901	Hvcn1	ENSMUSG00000064267	2.64033	0.565657	1.49352
Mmp11	ENSMUSG00000000901	Hbb-bt	ENSMUSG00000073940	3.06588	0.740741	2.27102
Mmp11	ENSMUSG00000000901	Gm45774	ENSMUSG00000110588	2.19933	0.353535	0.777542
Smarcb1	ENSMUSG00000000902	Dcakd	ENSMUSG00000020935	1.95369	0.282828	0.552559
Smarcb1	ENSMUSG00000000902	Spsb3	ENSMUSG00000024160	3.64395	0.855219	3.11637
Smarcb1	ENSMUSG00000000902	Ssr2	ENSMUSG00000041355	2.58454	0.461279	1.19219
Smarcb1	ENSMUSG00000000902	Leo1	ENSMUSG00000042487	2.564	0.515152	1.32085
Hip1r	ENSMUSG00000000915	Myo1c	ENSMUSG00000017774	2.78116	0.560606	1.55914
Hip1r	ENSMUSG00000000915	Pde8a	ENSMUSG00000025584	3.93975	0.804714	3.17037
Hip1r	ENSMUSG00000000915	Maco1	ENSMUSG00000028826	3.29499	0.717172	2.36307
Hip1r	ENSMUSG00000000915	Prkcz	ENSMUSG00000029053	2.39683	0.429293	1.02894
Hip1r	ENSMUSG00000000915	Slc6a6	ENSMUSG00000030096	3.22529	0.707071	2.28051
Hip1r	ENSMUSG00000000915	Cx3cl1	ENSMUSG00000031778	2.10555	0.343434	0.723119
Hip1r	ENSMUSG00000000915	Plscr1	ENSMUSG00000032369	2.1984	0.343434	0.755005
Hip1r	ENSMUSG00000000915	Eef2	ENSMUSG00000034994	2.19954	0.282828	0.622092
Hip1r	ENSMUSG00000000915	Ntng2	ENSMUSG00000035513	3.23947	0.784512	2.5414
Hip1r	ENSMUSG00000000915	Icam1	ENSMUSG00000037405	3.22834	0.686869	2.21745
Hip1r	ENSMUSG00000000915	Flywch1	ENSMUSG00000040097	2.2649	0.373737	0.846478
Hip1r	ENSMUSG00000000915	Zc3h12a	ENSMUSG00000042677	2.52674	0.469697	1.1868
Hip1r	ENSMUSG00000000915	Sh2d3c	ENSMUSG00000059013	2.82602	0.602694	1.70322
Hip1r	ENSMUSG00000000915	6530402F18Rik	ENSMUSG00000079499	2.27226	0.353535	0.803323
Nsun5	ENSMUSG00000000916	Spsb3	ENSMUSG00000024160	3.70961	0.828283	3.0726
Nsun5	ENSMUSG00000000916	Arap3	ENSMUSG00000024451	2.23948	0.383838	0.8596
Nsun5	ENSMUSG00000000916	Ppp4r1	ENSMUSG00000061950	2.27769	0.318182	0.724719
Nsun5	ENSMUSG00000000916	6530402F18Rik	ENSMUSG00000079499	2.86251	0.666667	1.90834
Mmp14	ENSMUSG00000000957	Col1a1	ENSMUSG00000001506	1.99084	0.30303	0.603284
Mmp14	ENSMUSG00000000957	Apoe	ENSMUSG00000002985	2.58123	0.464646	1.19936
Mmp14	ENSMUSG00000000957	Adam19	ENSMUSG00000011256	4.52688	0.952862	4.31349
Mmp14	ENSMUSG00000000957	Pltp	ENSMUSG00000017754	2.46071	0.441077	1.08536
Mmp14	ENSMUSG00000000957	Fyn	ENSMUSG00000019843	2.34633	0.393939	0.92431
Mmp14	ENSMUSG00000000957	Cygb	ENSMUSG00000020810	2.9496	0.653199	1.92667
Mmp14	ENSMUSG00000000957	Bmp1	ENSMUSG00000022098	2.80147	0.589226	1.6507
Mmp14	ENSMUSG00000000957	C3	ENSMUSG00000024164	2.4717	0.505051	1.24834
Mmp14	ENSMUSG00000000957	Dpysl3	ENSMUSG00000024501	2.37203	0.373737	0.886516
Mmp14	ENSMUSG00000000957	Fbn1	ENSMUSG00000027204	3.0824	0.710438	2.18985
Mmp14	ENSMUSG00000000957	Mmp2	ENSMUSG00000031740	3.6445	0.861953	3.14139
Mmp14	ENSMUSG00000000957	Pja1	ENSMUSG00000034403	2.02525	0.363636	0.736455
Mmp14	ENSMUSG00000000957	C1s1	ENSMUSG00000038521	2.65843	0.535354	1.4232
Mmp14	ENSMUSG00000000957	Dtx4	ENSMUSG00000039982	1.98767	0.292929	0.582248
Mmp14	ENSMUSG00000000957	Igsf3	ENSMUSG00000042035	2.49565	0.484848	1.21001
Mmp14	ENSMUSG00000000957	Mfap4	ENSMUSG00000042436	2.06802	0.343434	0.710228
Mmp14	ENSMUSG00000000957	Marcksl1	ENSMUSG00000047945	3.26198	0.774411	2.52611
Slc7a7	ENSMUSG00000000958	Pmp22	ENSMUSG00000018217	2.44558	0.444444	1.08692
Slc7a7	ENSMUSG00000000958	Lgmn	ENSMUSG00000021190	2.27966	0.338384	0.771399
Slc7a7	ENSMUSG00000000958	Tmem164	ENSMUSG00000047045	2.50306	0.515152	1.28946
Slc7a7	ENSMUSG00000000958	Ms4a6c	ENSMUSG00000079419	2.26061	0.353535	0.799204
Oxa1l	ENSMUSG00000000959	P4ha1	ENSMUSG00000019916	2.05623	0.353535	0.726951
Oxa1l	ENSMUSG00000000959	Hsp90b1	ENSMUSG00000020048	2.02818	0.262626	0.532654
Oxa1l	ENSMUSG00000000959	Calcoco1	ENSMUSG00000023055	2.77926	0.550505	1.53
Oxa1l	ENSMUSG00000000959	Eci1	ENSMUSG00000024132	3.27163	0.771044	2.52257
Oxa1l	ENSMUSG00000000959	Slc39a10	ENSMUSG00000025986	2.71388	0.555556	1.50771
Oxa1l	ENSMUSG00000000959	Nop53	ENSMUSG00000041560	2.95262	0.619529	1.82923
Oxa1l	ENSMUSG00000000959	Sh2d3c	ENSMUSG00000059013	2.61087	0.484848	1.26588
Heatr6	ENSMUSG00000000976	Ampd3	ENSMUSG00000005686	2.17111	0.424242	0.921078
Heatr6	ENSMUSG00000000976	Zfp282	ENSMUSG00000025821	2.46845	0.439394	1.08462
Heatr6	ENSMUSG00000000976	Ehmt1	ENSMUSG00000036893	2.24354	0.313131	0.702522
Heatr6	ENSMUSG00000000976	Ppp4r1	ENSMUSG00000061950	2.21082	0.318182	0.703442
Ilf2	ENSMUSG00000001016	Cbx1	ENSMUSG00000018666	2.2983	0.363636	0.835746
Ilf2	ENSMUSG00000001016	Cirbp	ENSMUSG00000045193	2.00062	0.262626	0.525415
Ilf2	ENSMUSG00000001016	Tceal8	ENSMUSG00000051579	2.08048	0.30303	0.630448
Chtop	ENSMUSG00000001017	Kctd20	ENSMUSG00000005936	2.6943	0.535354	1.4424
Chtop	ENSMUSG00000001017	0610009B22Rik	ENSMUSG00000007777	2.4179	0.388889	0.940293
Chtop	ENSMUSG00000001017	Kctd5	ENSMUSG00000016946	3.3261	0.732323	2.43578
Chtop	ENSMUSG00000001017	Cbx1	ENSMUSG00000018666	4.3583	0.983165	4.28493
Chtop	ENSMUSG00000001017	Ccdc25	ENSMUSG00000022035	2.19716	0.328283	0.721291
Chtop	ENSMUSG00000001017	Nectin3	ENSMUSG00000022656	2.53061	0.525253	1.32921
Chtop	ENSMUSG00000001017	Myo5b	ENSMUSG00000025885	2.25103	0.373737	0.841292
Chtop	ENSMUSG00000001017	Stom	ENSMUSG00000026880	2.07211	0.414141	0.858148
Chtop	ENSMUSG00000001017	Erp44	ENSMUSG00000028343	2.64292	0.488215	1.29032
Chtop	ENSMUSG00000001017	Itm2a	ENSMUSG00000031239	2.65899	0.525253	1.39664
Chtop	ENSMUSG00000001017	Agpat5	ENSMUSG00000031467	3.09501	0.703704	2.17797
Chtop	ENSMUSG00000001017	Vps36	ENSMUSG00000031479	2.54994	0.508418	1.29644
Chtop	ENSMUSG00000001017	Vhl	ENSMUSG00000033933	2.44639	0.47138	1.15318
Chtop	ENSMUSG00000001017	Tdg	ENSMUSG00000034674	3.07606	0.632997	1.94714
Chtop	ENSMUSG00000001017	Rfxap	ENSMUSG00000036615	2.51806	0.451178	1.1361
Chtop	ENSMUSG00000001017	Fermt2	ENSMUSG00000037712	2.24469	0.363636	0.816249
Chtop	ENSMUSG00000001017	Tceal9	ENSMUSG00000042712	3.51939	0.855219	3.00985
Chtop	ENSMUSG00000001017	Vps13a	ENSMUSG00000046230	2.01362	0.323232	0.650866
Chtop	ENSMUSG00000001017	Mageh1	ENSMUSG00000047238	2.97552	0.643098	1.91355
Chtop	ENSMUSG00000001017	Tceal8	ENSMUSG00000051579	2.12695	0.272727	0.580078
Chtop	ENSMUSG00000001017	Hnrnpc	ENSMUSG00000060373	2.34678	0.368687	0.865225
Chtop	ENSMUSG00000001017	Gm11847	ENSMUSG00000060989	3.08129	0.686869	2.11644
Chtop	ENSMUSG00000001017	Hvcn1	ENSMUSG00000064267	3.04034	0.69697	2.11903
Chtop	ENSMUSG00000001017	Atxn7l3b	ENSMUSG00000074748	4.41858	0.909091	4.01689
Chtop	ENSMUSG00000001017	Acsf2	ENSMUSG00000076435	2.97349	0.646465	1.92226
Snapin	ENSMUSG00000001018	Chordc1	ENSMUSG00000001774	2.47336	0.417508	1.03265
Snapin	ENSMUSG00000001018	Hbp1	ENSMUSG00000002996	2.41862	0.420875	1.01794
Snapin	ENSMUSG00000001018	Inpp5k	ENSMUSG00000006127	2.55614	0.468013	1.19631
Snapin	ENSMUSG00000001018	Homer1	ENSMUSG00000007617	2.8497	0.602694	1.71749
Snapin	ENSMUSG00000001018	Smpdl3a	ENSMUSG00000019872	2.39968	0.464646	1.115
Snapin	ENSMUSG00000001018	Tcp11l2	ENSMUSG00000020034	2.44849	0.43771	1.07173
Snapin	ENSMUSG00000001018	Zkscan17	ENSMUSG00000020472	2.41413	0.40404	0.975407
Snapin	ENSMUSG00000001018	Asrgl1	ENSMUSG00000024654	3.15973	0.734007	2.31926
Snapin	ENSMUSG00000001018	Pdcd4	ENSMUSG00000024975	2.19619	0.30303	0.665513
Snapin	ENSMUSG00000001018	Hspa5	ENSMUSG00000026864	3.12047	0.690236	2.15386
Snapin	ENSMUSG00000001018	Lpin3	ENSMUSG00000027412	2.74404	0.575758	1.5799
Snapin	ENSMUSG00000001018	Xpa	ENSMUSG00000028329	3.73751	0.888889	3.32223
Snapin	ENSMUSG00000001018	Hsph1	ENSMUSG00000029657	3.70074	0.895623	3.31447
Snapin	ENSMUSG00000001018	Abtb1	ENSMUSG00000030083	2.32663	0.356902	0.830379
Snapin	ENSMUSG00000001018	Rbm3	ENSMUSG00000031167	2.27417	0.282828	0.643199
Snapin	ENSMUSG00000001018	Hyou1	ENSMUSG00000032115	3.38408	0.757576	2.5637
Snapin	ENSMUSG00000001018	Plscr2	ENSMUSG00000032372	2.39979	0.414141	0.993854
Snapin	ENSMUSG00000001018	Leprot	ENSMUSG00000035212	4.03428	0.93266	3.76261
Snapin	ENSMUSG00000001018	Tk2	ENSMUSG00000035824	2.38185	0.397306	0.946323
Snapin	ENSMUSG00000001018	Aim2	ENSMUSG00000037860	2.48581	0.464646	1.15502
Snapin	ENSMUSG00000001018	Rsad1	ENSMUSG00000039096	4.51207	0.942761	4.2538
Snapin	ENSMUSG00000001018	Cirbp	ENSMUSG00000045193	6.61457	1	6.61457
Snapin	ENSMUSG00000001018	Depp1	ENSMUSG00000048489	2.12533	0.343434	0.729912
Snapin	ENSMUSG00000001018	Tmem140	ENSMUSG00000057137	2.33292	0.424242	0.989724
Snapin	ENSMUSG00000001018	Gm48583	ENSMUSG00000114277	2.50337	0.464646	1.16318
S100a6	ENSMUSG00000001025	Slc22a18	ENSMUSG00000000154	2.16239	0.368687	0.797244
S100a6	ENSMUSG00000001025	Nfe2l2	ENSMUSG00000015839	2.33625	0.356902	0.833815
S100a6	ENSMUSG00000001025	Ctsz	ENSMUSG00000016256	2.13767	0.29798	0.636981
S100a6	ENSMUSG00000001025	Pltp	ENSMUSG00000017754	2.18567	0.292929	0.640248
S100a6	ENSMUSG00000001025	Pmp22	ENSMUSG00000018217	4.83897	0.973064	4.70863
S100a6	ENSMUSG00000001025	Cd68	ENSMUSG00000018774	2.94468	0.656566	1.93338
S100a6	ENSMUSG00000001025	Efemp1	ENSMUSG00000020467	3.36828	0.804714	2.7105
S100a6	ENSMUSG00000001025	Cygb	ENSMUSG00000020810	2.13202	0.292929	0.62453
S100a6	ENSMUSG00000001025	Npc2	ENSMUSG00000021242	3.24894	0.774411	2.51601
S100a6	ENSMUSG00000001025	Anxa7	ENSMUSG00000021814	2.42001	0.377104	0.912596
S100a6	ENSMUSG00000001025	Pros1	ENSMUSG00000022912	3.40386	0.83165	2.83082
S100a6	ENSMUSG00000001025	Il33	ENSMUSG00000024810	2.36791	0.378788	0.896934
S100a6	ENSMUSG00000001025	Casp1	ENSMUSG00000025888	2.33219	0.368687	0.859847
S100a6	ENSMUSG00000001025	Ncf2	ENSMUSG00000026480	2.42636	0.420875	1.02119
S100a6	ENSMUSG00000001025	Vim	ENSMUSG00000026728	5.46621	0.996633	5.4478
S100a6	ENSMUSG00000001025	Il6ra	ENSMUSG00000027947	2.38048	0.427609	1.01792
S100a6	ENSMUSG00000001025	Alpk1	ENSMUSG00000028028	2.77809	0.575758	1.59951
S100a6	ENSMUSG00000001025	Fuca1	ENSMUSG00000028673	2.1749	0.282828	0.615123
S100a6	ENSMUSG00000001025	Man2b2	ENSMUSG00000029119	2.57615	0.468013	1.20567
S100a6	ENSMUSG00000001025	Lfng	ENSMUSG00000029570	2.90825	0.612795	1.78216
S100a6	ENSMUSG00000001025	Akr1b8	ENSMUSG00000029762	3.28264	0.690236	2.26579
S100a6	ENSMUSG00000001025	Anxa4	ENSMUSG00000029994	3.52586	0.811448	2.86105
S100a6	ENSMUSG00000001025	Tyrobp	ENSMUSG00000030579	4.39198	0.922559	4.05186
S100a6	ENSMUSG00000001025	Adgrg2	ENSMUSG00000031298	2.46622	0.479798	1.18329
S100a6	ENSMUSG00000001025	Pir	ENSMUSG00000031379	2.52421	0.484848	1.22386
S100a6	ENSMUSG00000001025	Plscr1	ENSMUSG00000032369	2.48724	0.479798	1.19337
S100a6	ENSMUSG00000001025	Vat1	ENSMUSG00000034993	2.83795	0.606061	1.71997
S100a6	ENSMUSG00000001025	Leprot	ENSMUSG00000035212	2.25012	0.358586	0.806861
S100a6	ENSMUSG00000001025	C1qa	ENSMUSG00000036887	3.72581	0.946128	3.52509
S100a6	ENSMUSG00000001025	C1qc	ENSMUSG00000036896	3.43966	0.892256	3.06906
S100a6	ENSMUSG00000001025	C1qb	ENSMUSG00000036905	2.87164	0.659933	1.89509
S100a6	ENSMUSG00000001025	Serpine1	ENSMUSG00000037411	3.6698	0.808081	2.9655
S100a6	ENSMUSG00000001025	Ctss	ENSMUSG00000038642	2.95089	0.639731	1.88777
S100a6	ENSMUSG00000001025	Phlda3	ENSMUSG00000041801	3.25615	0.757576	2.46678
S100a6	ENSMUSG00000001025	Tifa	ENSMUSG00000046688	2.32102	0.346801	0.804932
S100a6	ENSMUSG00000001025	Lgals3	ENSMUSG00000050335	8.00342	0.996633	7.97647
S100a6	ENSMUSG00000001025	Rab31	ENSMUSG00000056515	2.66285	0.505051	1.34487
S100a6	ENSMUSG00000001025	Capg	ENSMUSG00000056737	8.12011	1	8.12011
S100a6	ENSMUSG00000001025	Fcer1g	ENSMUSG00000058715	3.34248	0.791246	2.64472
S100a6	ENSMUSG00000001025	Skap2	ENSMUSG00000059182	3.55866	0.868687	3.09137
S100a6	ENSMUSG00000001025	Fcgr3	ENSMUSG00000059498	2.80941	0.589226	1.65538
S100a6	ENSMUSG00000001025	Mapk3	ENSMUSG00000063065	2.65218	0.538721	1.42878
S100a6	ENSMUSG00000001025	Lyz2	ENSMUSG00000069516	3.77441	0.878788	3.3169
S100a6	ENSMUSG00000001025	Ahnak	ENSMUSG00000069833	4.34005	0.841751	3.65324
S100a6	ENSMUSG00000001025	Cebpd	ENSMUSG00000071637	4.03428	0.919192	3.70827
S100a6	ENSMUSG00000001025	Ncf4	ENSMUSG00000071715	2.37132	0.377104	0.894233
Icam2	ENSMUSG00000001029	Ccnd2	ENSMUSG00000000184	2.23459	0.368687	0.823864
Icam2	ENSMUSG00000001029	Fyn	ENSMUSG00000019843	2.84251	0.552189	1.5696
Icam2	ENSMUSG00000001029	Sdc3	ENSMUSG00000025743	2.14537	0.308081	0.660948
Icam2	ENSMUSG00000001029	Cd93	ENSMUSG00000027435	3.05044	0.649832	1.98227
Icam2	ENSMUSG00000001029	Robo4	ENSMUSG00000032125	2.294	0.40404	0.926868
Icam2	ENSMUSG00000001029	Afap1l1	ENSMUSG00000033032	2.26117	0.363636	0.822245
Icam2	ENSMUSG00000001029	Rasip1	ENSMUSG00000044562	2.19198	0.292929	0.642097
Icam2	ENSMUSG00000001029	Slfn5	ENSMUSG00000054404	3.83254	0.835017	3.20024
Icam2	ENSMUSG00000001029	Tmod3	ENSMUSG00000058587	2.59984	0.535354	1.39183
Mapk7	ENSMUSG00000001034	Foxj2	ENSMUSG00000003154	2.2805	0.383838	0.875345
Mapk7	ENSMUSG00000001034	Kctd5	ENSMUSG00000016946	2.03513	0.333333	0.678377
Mapk7	ENSMUSG00000001034	Adamts10	ENSMUSG00000024299	3.02006	0.757576	2.28793
Mapk7	ENSMUSG00000001034	P3h1	ENSMUSG00000028641	2.54703	0.478114	1.21777
Mapk7	ENSMUSG00000001034	Ccdc28b	ENSMUSG00000028795	2.84819	0.59596	1.69741
Mapk7	ENSMUSG00000001034	Maz	ENSMUSG00000030678	2.29069	0.338384	0.775132
Mapk7	ENSMUSG00000001034	Kmt5c	ENSMUSG00000059851	2.46098	0.420875	1.03577
Mapk7	ENSMUSG00000001034	Atp8b2	ENSMUSG00000060671	2.17143	0.333333	0.723811
Mapk7	ENSMUSG00000001034	Cbx6	ENSMUSG00000089715	3.10411	0.700337	2.17392
Epn2	ENSMUSG00000001036	Cpeb1	ENSMUSG00000025586	2.12917	0.323232	0.688216
Epn2	ENSMUSG00000001036	Adcyap1r1	ENSMUSG00000029778	2.49066	0.484848	1.20759
Sec24b	ENSMUSG00000001052	Lamb1	ENSMUSG00000002900	2.68779	0.515152	1.38462
Sec24b	ENSMUSG00000001052	Nid1	ENSMUSG00000005397	1.92949	0.262626	0.506734
Sec24b	ENSMUSG00000001052	Dapk1	ENSMUSG00000021559	2.60834	0.491582	1.28222
Sec24b	ENSMUSG00000001052	Map4k4	ENSMUSG00000026074	2.16223	0.323232	0.698904
Sec24b	ENSMUSG00000001052	Inpp5d	ENSMUSG00000026288	2.77454	0.585859	1.62549
Sec24b	ENSMUSG00000001052	Lamc1	ENSMUSG00000026478	2.6586	0.56229	1.4949
Sec24b	ENSMUSG00000001052	Il6ra	ENSMUSG00000027947	2.438	0.474747	1.15744
Sec24b	ENSMUSG00000001052	Gng12	ENSMUSG00000036402	2.331	0.363636	0.847636
Sec24b	ENSMUSG00000001052	Ehmt1	ENSMUSG00000036893	2.47189	0.427609	1.057
Sec24b	ENSMUSG00000001052	Adam17	ENSMUSG00000052593	3.0092	0.639731	1.92508
Sec24b	ENSMUSG00000001052	Tmod3	ENSMUSG00000058587	3.32571	0.814815	2.70983
Sec24b	ENSMUSG00000001052	Ahnak	ENSMUSG00000069833	2.31374	0.309764	0.716715
N4bp3	ENSMUSG00000001053	Efnb1	ENSMUSG00000031217	5.93153	0.976431	5.79173
N4bp3	ENSMUSG00000001053	Pqlc1	ENSMUSG00000034006	4.2749	0.875421	3.74233
N4bp3	ENSMUSG00000001053	Arl4d	ENSMUSG00000034936	2.84408	0.612795	1.74284
N4bp3	ENSMUSG00000001053	Kank3	ENSMUSG00000042099	2.29403	0.393939	0.903708
Nhp2	ENSMUSG00000001056	Tmem176a	ENSMUSG00000023367	2.34558	0.424242	0.995094
Nhp2	ENSMUSG00000001056	Fkbp5	ENSMUSG00000024222	3.17303	0.666667	2.11535
Nhp2	ENSMUSG00000001056	Erp29	ENSMUSG00000029616	2.83176	0.575758	1.63041
Nhp2	ENSMUSG00000001056	Htatip2	ENSMUSG00000039745	2.62584	0.530303	1.39249
Vps9d1	ENSMUSG00000001062	Zfp512b	ENSMUSG00000000823	3.51891	0.808081	2.84357
Vps9d1	ENSMUSG00000001062	Col6a1	ENSMUSG00000001119	2.30563	0.424242	0.978145
Vps9d1	ENSMUSG00000001062	Bmp1	ENSMUSG00000022098	2.15885	0.282828	0.610584
Vps9d1	ENSMUSG00000001062	Gtpbp2	ENSMUSG00000023952	2.31838	0.350168	0.811824
Vps9d1	ENSMUSG00000001062	Tmem132a	ENSMUSG00000024736	2.86921	0.636364	1.82586
Vps9d1	ENSMUSG00000001062	Fgd1	ENSMUSG00000025265	2.92768	0.646465	1.89264
Vps9d1	ENSMUSG00000001062	Zfp282	ENSMUSG00000025821	2.68335	0.515152	1.38233
Vps9d1	ENSMUSG00000001062	Maz	ENSMUSG00000030678	3.6648	0.909091	3.33164
Vps9d1	ENSMUSG00000001062	Sppl2b	ENSMUSG00000035206	4.10045	0.929293	3.81052
Vps9d1	ENSMUSG00000001062	Kmt5c	ENSMUSG00000059851	3.97763	0.888889	3.53567
Vps9d1	ENSMUSG00000001062	Klhdc3	ENSMUSG00000063576	2.56173	0.484848	1.24205
Vps9d1	ENSMUSG00000001062	Mir5125	ENSMUSG00000092981	2.06688	0.292929	0.605449
Zfp276	ENSMUSG00000001065	Foxj2	ENSMUSG00000003154	3.98725	0.942761	3.75902
Zfp276	ENSMUSG00000001065	Kctd20	ENSMUSG00000005936	3.70769	0.919192	3.40808
Zfp276	ENSMUSG00000001065	Notch4	ENSMUSG00000015468	2.45437	0.461279	1.13215
Zfp276	ENSMUSG00000001065	Kctd5	ENSMUSG00000016946	1.90454	0.287879	0.548276
Zfp276	ENSMUSG00000001065	Cyth1	ENSMUSG00000017132	5.0582	0.878788	4.44509
Zfp276	ENSMUSG00000001065	Wdr82	ENSMUSG00000020257	3.57323	0.892256	3.18823
Zfp276	ENSMUSG00000001065	Ahsa2	ENSMUSG00000020288	2.58853	0.461279	1.19404
Zfp276	ENSMUSG00000001065	Dnmt3a	ENSMUSG00000020661	2.19374	0.313131	0.68693
Zfp276	ENSMUSG00000001065	Arap3	ENSMUSG00000024451	2.90132	0.646465	1.8756
Zfp276	ENSMUSG00000001065	Zfp282	ENSMUSG00000025821	2.48393	0.434343	1.07888
Zfp276	ENSMUSG00000001065	Kctd3	ENSMUSG00000026608	3.81553	0.861953	3.28881
Zfp276	ENSMUSG00000001065	Il6ra	ENSMUSG00000027947	2.15757	0.363636	0.78457
Zfp276	ENSMUSG00000001065	Maz	ENSMUSG00000030678	2.66449	0.558923	1.48924
Zfp276	ENSMUSG00000001065	Tsc22d3	ENSMUSG00000031431	2.9411	0.641414	1.88646
Zfp276	ENSMUSG00000001065	Arl4d	ENSMUSG00000034936	3.08446	0.686869	2.11862
Zfp276	ENSMUSG00000001065	Tspan14	ENSMUSG00000037824	1.98785	0.292929	0.5823
Zfp276	ENSMUSG00000001065	Josd2	ENSMUSG00000038695	4.27451	0.973064	4.15937
Zfp276	ENSMUSG00000001065	Polg	ENSMUSG00000039176	4.21295	0.979798	4.12784
Zfp276	ENSMUSG00000001065	Ubtd2	ENSMUSG00000044949	1.90931	0.292929	0.559292
Zfp276	ENSMUSG00000001065	Msl1	ENSMUSG00000052915	3.01081	0.6633	1.99707
Zfp276	ENSMUSG00000001065	Hnrnpc	ENSMUSG00000060373	2.53833	0.43771	1.11105
Zfp276	ENSMUSG00000001065	Zbtb16	ENSMUSG00000066687	2.10878	0.40404	0.852032
Zfp276	ENSMUSG00000001065	Serpinh1	ENSMUSG00000070436	2.25048	0.328283	0.738795
Mfsd10	ENSMUSG00000001082	Ncstn	ENSMUSG00000003458	2.36292	0.390572	0.92289
Mfsd10	ENSMUSG00000001082	Ifngr1	ENSMUSG00000020009	2.27693	0.343434	0.781976
Mfsd10	ENSMUSG00000001082	Zkscan17	ENSMUSG00000020472	2.36598	0.397306	0.940018
Mfsd10	ENSMUSG00000001082	Nfkbia	ENSMUSG00000021025	2.27009	0.368687	0.836954
Mfsd10	ENSMUSG00000001082	Fam120c	ENSMUSG00000025262	1.90741	0.30303	0.578004
Mfsd10	ENSMUSG00000001082	Cdk2	ENSMUSG00000025358	2.22567	0.328283	0.73065
Mfsd10	ENSMUSG00000001082	Tspan4	ENSMUSG00000025511	2.31029	0.343434	0.793433
Mfsd10	ENSMUSG00000001082	Cdc25b	ENSMUSG00000027330	5.51178	0.993266	5.47466
Mfsd10	ENSMUSG00000001082	Podn	ENSMUSG00000028600	2.37906	0.434343	1.03333
Mfsd10	ENSMUSG00000001082	Lfng	ENSMUSG00000029570	2.8189	0.545455	1.53758
Mfsd10	ENSMUSG00000001082	Abtb1	ENSMUSG00000030083	2.62048	0.474747	1.24406
Mfsd10	ENSMUSG00000001082	Rbm3	ENSMUSG00000031167	2.82372	0.572391	1.61627
Mfsd10	ENSMUSG00000001082	Cnppd1	ENSMUSG00000033159	3.03432	0.710438	2.1557
Mfsd10	ENSMUSG00000001082	Arhgap27	ENSMUSG00000034255	3.06427	0.707071	2.16665
Mfsd10	ENSMUSG00000001082	Leprot	ENSMUSG00000035212	3.56916	0.861953	3.07644
Mfsd10	ENSMUSG00000001082	Sh2b3	ENSMUSG00000042594	2.91751	0.680135	1.9843
Mfsd10	ENSMUSG00000001082	Rasip1	ENSMUSG00000044562	3.41615	0.808081	2.76052
Mfsd10	ENSMUSG00000001082	Sh2d3c	ENSMUSG00000059013	2.2601	0.388889	0.878927
Luzp1	ENSMUSG00000001089	Ccnd2	ENSMUSG00000000184	2.64188	0.531987	1.40545
Luzp1	ENSMUSG00000001089	Kpna6	ENSMUSG00000003731	2.45371	0.427609	1.04923
Luzp1	ENSMUSG00000001089	Nid1	ENSMUSG00000005397	2.66967	0.575758	1.53708
Luzp1	ENSMUSG00000001089	Mprip	ENSMUSG00000005417	2.85579	0.639731	1.82694
Luzp1	ENSMUSG00000001089	Med1	ENSMUSG00000018160	2.53365	0.468013	1.18578
Luzp1	ENSMUSG00000001089	Ncor1	ENSMUSG00000018501	3.25394	0.804714	2.61849
Luzp1	ENSMUSG00000001089	Lama4	ENSMUSG00000019846	2.88918	0.62963	1.81911
Luzp1	ENSMUSG00000001089	Trip11	ENSMUSG00000021188	3.19947	0.777778	2.48848
Luzp1	ENSMUSG00000001089	Cd93	ENSMUSG00000027435	2.33254	0.380471	0.887466
Luzp1	ENSMUSG00000001089	Clock	ENSMUSG00000029238	2.77205	0.585859	1.62403
Luzp1	ENSMUSG00000001089	Hsph1	ENSMUSG00000029657	2.39659	0.383838	0.919903
Luzp1	ENSMUSG00000001089	Lrrk2	ENSMUSG00000036273	3.07682	0.690236	2.12373
Luzp1	ENSMUSG00000001089	Stox2	ENSMUSG00000038143	3.51746	0.878788	3.0911
Luzp1	ENSMUSG00000001089	Rapgef5	ENSMUSG00000041992	2.78798	0.56229	1.56765
Luzp1	ENSMUSG00000001089	Ubtd2	ENSMUSG00000044949	1.94045	0.282828	0.548814
Luzp1	ENSMUSG00000001089	Slfn5	ENSMUSG00000054404	3.41537	0.841751	2.87489
Luzp1	ENSMUSG00000001089	Tmod3	ENSMUSG00000058587	2.13063	0.333333	0.710212
Luzp1	ENSMUSG00000001089	Ddrgk1	ENSMUSG00000068290	2.58881	0.545455	1.41208
Luzp1	ENSMUSG00000001089	Ahnak	ENSMUSG00000069833	2.60303	0.494949	1.28837
Luzp1	ENSMUSG00000001089	Gm2981	ENSMUSG00000111027	2.38565	0.454545	1.08439
Kctd10	ENSMUSG00000001098	Ccnd2	ENSMUSG00000000184	3.80912	0.885522	3.37306
Kctd10	ENSMUSG00000001098	Kctd20	ENSMUSG00000005936	2.72082	0.535354	1.4566
Kctd10	ENSMUSG00000001098	Myo1c	ENSMUSG00000017774	2.44315	0.454545	1.11052
Kctd10	ENSMUSG00000001098	Pmp22	ENSMUSG00000018217	2.50545	0.454545	1.13884
Kctd10	ENSMUSG00000001098	Sparc	ENSMUSG00000018593	2.60564	0.555556	1.44758
Kctd10	ENSMUSG00000001098	Arap3	ENSMUSG00000024451	2.55918	0.501684	1.2839
Kctd10	ENSMUSG00000001098	Vim	ENSMUSG00000026728	2.28521	0.373737	0.85407
Kctd10	ENSMUSG00000001098	Adgra3	ENSMUSG00000029090	2.138	0.353535	0.755858
Kctd10	ENSMUSG00000001098	Efnb1	ENSMUSG00000031217	3.78023	0.878788	3.32202
Kctd10	ENSMUSG00000001098	Mmp2	ENSMUSG00000031740	2.03783	0.30303	0.617524
Kctd10	ENSMUSG00000001098	Elovl5	ENSMUSG00000032349	2.32741	0.454545	1.05792
Kctd10	ENSMUSG00000001098	Pja1	ENSMUSG00000034403	3.06148	0.673401	2.0616
Kctd10	ENSMUSG00000001098	F11r	ENSMUSG00000038235	2.46124	0.451178	1.11046
Kctd10	ENSMUSG00000001098	Spats2l	ENSMUSG00000038305	2.26225	0.3367	0.7617
Kctd10	ENSMUSG00000001098	Dtx4	ENSMUSG00000039982	2.53833	0.505051	1.28198
Kctd10	ENSMUSG00000001098	Dok4	ENSMUSG00000040631	3.55771	0.855219	3.04262
Kctd10	ENSMUSG00000001098	Igsf3	ENSMUSG00000042035	3.98011	0.861953	3.43067
Kctd10	ENSMUSG00000001098	Stab1	ENSMUSG00000042286	2.61982	0.484848	1.27022
Kctd10	ENSMUSG00000001098	Mfap4	ENSMUSG00000042436	2.19414	0.323232	0.709217
Kctd10	ENSMUSG00000001098	Tceal8	ENSMUSG00000051579	2.42764	0.390572	0.948169
Kctd10	ENSMUSG00000001098	Rab31	ENSMUSG00000056515	3.35133	0.754209	2.5276
Kctd10	ENSMUSG00000001098	Atp8b2	ENSMUSG00000060671	3.29728	0.79798	2.63117
Kctd10	ENSMUSG00000001098	Cbx6	ENSMUSG00000089715	2.79781	0.558923	1.56376
Poldip2	ENSMUSG00000001100	Nol3	ENSMUSG00000014776	2.23805	0.343434	0.768622
Poldip2	ENSMUSG00000001100	Pltp	ENSMUSG00000017754	2.39494	0.494949	1.18537
Poldip2	ENSMUSG00000001100	P4ha1	ENSMUSG00000019916	2.30132	0.424242	0.976316
Poldip2	ENSMUSG00000001100	Hsp90b1	ENSMUSG00000020048	2.87262	0.616162	1.77
Poldip2	ENSMUSG00000001100	Erp44	ENSMUSG00000028343	2.68906	0.520202	1.39886
Poldip2	ENSMUSG00000001100	Pink1	ENSMUSG00000028756	4.48016	0.942761	4.22372
Poldip2	ENSMUSG00000001100	Hsph1	ENSMUSG00000029657	2.02383	0.343434	0.695051
Poldip2	ENSMUSG00000001100	Nipsnap1	ENSMUSG00000034285	2.2279	0.40404	0.900163
Poldip2	ENSMUSG00000001100	Wbp2	ENSMUSG00000034341	3.5271	0.882155	3.11144
Poldip2	ENSMUSG00000001100	Alkbh3	ENSMUSG00000040174	2.12565	0.30303	0.644138
Poldip2	ENSMUSG00000001100	Ech1	ENSMUSG00000053898	2.50388	0.488215	1.22244
Poldip2	ENSMUSG00000001100	Msra	ENSMUSG00000054733	2.45159	0.441077	1.08134
Poldip2	ENSMUSG00000001100	Dtnbp1	ENSMUSG00000057531	5.3471	0.979798	5.23908
Poldip2	ENSMUSG00000001100	Serhl	ENSMUSG00000058586	2.6455	0.515152	1.36283
Poldip2	ENSMUSG00000001100	Ddrgk1	ENSMUSG00000068290	2.60846	0.489899	1.27788
Ift20	ENSMUSG00000001105	Fam98a	ENSMUSG00000002017	2.41023	0.444444	1.07121
Ift20	ENSMUSG00000001105	0610009B22Rik	ENSMUSG00000007777	3.48248	0.882155	3.07208
Ift20	ENSMUSG00000001105	Gfod2	ENSMUSG00000013150	1.95535	0.30303	0.592529
Ift20	ENSMUSG00000001105	Cbx1	ENSMUSG00000018666	4.07865	0.929293	3.79026
Ift20	ENSMUSG00000001105	Pdia6	ENSMUSG00000020571	2.21986	0.343434	0.762375
Ift20	ENSMUSG00000001105	Rfng	ENSMUSG00000025158	2.91515	0.636364	1.85509
Ift20	ENSMUSG00000001105	Chid1	ENSMUSG00000025512	3.23451	0.713805	2.30881
Ift20	ENSMUSG00000001105	Mpzl1	ENSMUSG00000026566	2.90725	0.585859	1.70324
Ift20	ENSMUSG00000001105	Stom	ENSMUSG00000026880	2.26645	0.454545	1.03021
Ift20	ENSMUSG00000001105	Erp44	ENSMUSG00000028343	2.58966	0.481481	1.24687
Ift20	ENSMUSG00000001105	P3h1	ENSMUSG00000028641	2.39777	0.434343	1.04145
Ift20	ENSMUSG00000001105	Erp29	ENSMUSG00000029616	2.98228	0.683502	2.03839
Ift20	ENSMUSG00000001105	Cx3cl1	ENSMUSG00000031778	2.59495	0.545455	1.41543
Ift20	ENSMUSG00000001105	Dpyd	ENSMUSG00000033308	2.84308	0.606061	1.72308
Ift20	ENSMUSG00000001105	Pqlc1	ENSMUSG00000034006	2.05648	0.393939	0.810128
Ift20	ENSMUSG00000001105	Rfxap	ENSMUSG00000036615	2.15992	0.323232	0.698156
Ift20	ENSMUSG00000001105	Tspan14	ENSMUSG00000037824	2.28949	0.444444	1.01755
Ift20	ENSMUSG00000001105	Josd2	ENSMUSG00000038695	4.39552	0.959596	4.21792
Ift20	ENSMUSG00000001105	Prune2	ENSMUSG00000039126	3.27077	0.757576	2.47786
Ift20	ENSMUSG00000001105	Ostc	ENSMUSG00000041084	3.76379	0.925926	3.48499
Ift20	ENSMUSG00000001105	Ssr2	ENSMUSG00000041355	3.27362	0.818182	2.67841
Ift20	ENSMUSG00000001105	Card6	ENSMUSG00000041849	2.6155	0.531987	1.39141
Ift20	ENSMUSG00000001105	Tceal9	ENSMUSG00000042712	3.65356	0.919192	3.35833
Ift20	ENSMUSG00000001105	Mageh1	ENSMUSG00000047238	3.24658	0.757576	2.45953
Ift20	ENSMUSG00000001105	Tceal8	ENSMUSG00000051579	2.88402	0.6633	1.91297
Ift20	ENSMUSG00000001105	Parp4	ENSMUSG00000054509	3.30602	0.740741	2.44891
Ift20	ENSMUSG00000001105	Cars2	ENSMUSG00000056228	2.93418	0.626263	1.83757
Ift20	ENSMUSG00000001105	Hacd1	ENSMUSG00000063275	2.65856	0.575758	1.53068
Col6a1	ENSMUSG00000001119	Col1a1	ENSMUSG00000001506	7.50001	1	7.50001
Col6a1	ENSMUSG00000001119	Lamb1	ENSMUSG00000002900	2.61013	0.515152	1.34461
Col6a1	ENSMUSG00000001119	Nid1	ENSMUSG00000005397	3.27342	0.760943	2.49088
Col6a1	ENSMUSG00000001119	Cd163	ENSMUSG00000008845	2.13134	0.373737	0.79656
Col6a1	ENSMUSG00000001119	Adam19	ENSMUSG00000011256	2.98279	0.659933	1.96844
Col6a1	ENSMUSG00000001119	Pmp22	ENSMUSG00000018217	2.24184	0.356902	0.800119
Col6a1	ENSMUSG00000001119	Sparc	ENSMUSG00000018593	5.9781	1	5.9781
Col6a1	ENSMUSG00000001119	Plod1	ENSMUSG00000019055	2.50546	0.447811	1.12198
Col6a1	ENSMUSG00000001119	Fyn	ENSMUSG00000019843	2.04957	0.272727	0.558974
Col6a1	ENSMUSG00000001119	Lama4	ENSMUSG00000019846	2.42873	0.434343	1.0549
Col6a1	ENSMUSG00000001119	Igf1	ENSMUSG00000020053	2.5585	0.488215	1.2491
Col6a1	ENSMUSG00000001119	Col6a2	ENSMUSG00000020241	14.2206	1	14.2206
Col6a1	ENSMUSG00000001119	Efemp1	ENSMUSG00000020467	2.56561	0.484848	1.24393
Col6a1	ENSMUSG00000001119	Dnmt3a	ENSMUSG00000020661	2.71226	0.555556	1.50681
Col6a1	ENSMUSG00000001119	Pxdn	ENSMUSG00000020674	4.28991	0.979798	4.20324
Col6a1	ENSMUSG00000001119	Evl	ENSMUSG00000021262	2.72204	0.52862	1.43892
Col6a1	ENSMUSG00000001119	Bmp1	ENSMUSG00000022098	5.96876	0.996633	5.94866
Col6a1	ENSMUSG00000001119	C1qtnf6	ENSMUSG00000022440	5.92825	1	5.92825
Col6a1	ENSMUSG00000001119	Ccdc80	ENSMUSG00000022665	4.66727	0.996633	4.65156
Col6a1	ENSMUSG00000001119	Fstl1	ENSMUSG00000022816	6.47362	1	6.47362
Col6a1	ENSMUSG00000001119	Pros1	ENSMUSG00000022912	2.45308	0.409091	1.00353
Col6a1	ENSMUSG00000001119	Adamts10	ENSMUSG00000024299	3.08756	0.744108	2.29747
Col6a1	ENSMUSG00000001119	Dpysl3	ENSMUSG00000024501	4.77664	1	4.77664
Col6a1	ENSMUSG00000001119	Ppic	ENSMUSG00000024538	3.99714	0.93266	3.72797
Col6a1	ENSMUSG00000001119	Fgd1	ENSMUSG00000025265	2.64627	0.545455	1.44342
Col6a1	ENSMUSG00000001119	Col5a2	ENSMUSG00000026042	9.54522	1	9.54522
Col6a1	ENSMUSG00000001119	Col3a1	ENSMUSG00000026043	8.09178	1	8.09178
Col6a1	ENSMUSG00000001119	Lamc1	ENSMUSG00000026478	3.94518	0.962963	3.79907
Col6a1	ENSMUSG00000001119	Vangl2	ENSMUSG00000026556	2.09196	0.313131	0.655059
Col6a1	ENSMUSG00000001119	Mpzl1	ENSMUSG00000026566	2.19012	0.30303	0.663672
Col6a1	ENSMUSG00000001119	Col5a1	ENSMUSG00000026837	12.0152	1	12.0152
Col6a1	ENSMUSG00000001119	Fbn1	ENSMUSG00000027204	7.07127	1	7.07127
Col6a1	ENSMUSG00000001119	Gnb4	ENSMUSG00000027669	2.75697	0.558923	1.54093
Col6a1	ENSMUSG00000001119	Ptgfrn	ENSMUSG00000027864	5.10057	1	5.10057
Col6a1	ENSMUSG00000001119	Col15a1	ENSMUSG00000028339	7.36061	1	7.36061
Col6a1	ENSMUSG00000001119	Gpx7	ENSMUSG00000028597	2.57684	0.520202	1.34048
Col6a1	ENSMUSG00000001119	Podn	ENSMUSG00000028600	4.73321	0.96633	4.57384
Col6a1	ENSMUSG00000001119	P3h1	ENSMUSG00000028641	4.08404	0.969697	3.96028
Col6a1	ENSMUSG00000001119	Mthfr	ENSMUSG00000029009	2.42898	0.40404	0.981406
Col6a1	ENSMUSG00000001119	Prkcz	ENSMUSG00000029053	4.00075	0.858586	3.43499
Col6a1	ENSMUSG00000001119	Col1a2	ENSMUSG00000029661	7.83932	1	7.83932
Col6a1	ENSMUSG00000001119	Eln	ENSMUSG00000029675	7.49307	1	7.49307
Col6a1	ENSMUSG00000001119	Itm2a	ENSMUSG00000031239	3.43695	0.83165	2.85834
Col6a1	ENSMUSG00000001119	Col4a5	ENSMUSG00000031274	3.39476	0.892256	3.02899
Col6a1	ENSMUSG00000001119	Col4a1	ENSMUSG00000031502	5.11311	1	5.11311
Col6a1	ENSMUSG00000001119	Col4a2	ENSMUSG00000031503	7.06995	1	7.06995
Col6a1	ENSMUSG00000001119	Mmp2	ENSMUSG00000031740	6.87771	1	6.87771
Col6a1	ENSMUSG00000001119	Srxn1	ENSMUSG00000032802	3.12299	0.747475	2.33436
Col6a1	ENSMUSG00000001119	Armcx1	ENSMUSG00000033460	3.33733	0.814815	2.71931
Col6a1	ENSMUSG00000001119	Loxl2	ENSMUSG00000034205	7.0813	1	7.0813
Col6a1	ENSMUSG00000001119	Adamtsl2	ENSMUSG00000036040	5.32301	0.989899	5.26925
Col6a1	ENSMUSG00000001119	Adamts2	ENSMUSG00000036545	7.31608	1	7.31608
Col6a1	ENSMUSG00000001119	Dchs1	ENSMUSG00000036862	2.91288	0.666667	1.94192
Col6a1	ENSMUSG00000001119	Dok4	ENSMUSG00000040631	2.51714	0.491582	1.23738
Col6a1	ENSMUSG00000001119	Ccdc8	ENSMUSG00000041117	3.69375	0.909091	3.35795
Col6a1	ENSMUSG00000001119	Tram2	ENSMUSG00000041779	3.60894	0.868687	3.13504
Col6a1	ENSMUSG00000001119	Agrn	ENSMUSG00000041936	3.31038	0.784512	2.59703
Col6a1	ENSMUSG00000001119	Igsf3	ENSMUSG00000042035	2.07006	0.333333	0.690019
Col6a1	ENSMUSG00000001119	Klhl23	ENSMUSG00000042155	2.11343	0.318182	0.672455
Col6a1	ENSMUSG00000001119	Stab1	ENSMUSG00000042286	2.20856	0.29798	0.658106
Col6a1	ENSMUSG00000001119	Mfap4	ENSMUSG00000042436	5.71908	0.996633	5.69982
Col6a1	ENSMUSG00000001119	Nrep	ENSMUSG00000042834	3.30078	0.784512	2.5895
Col6a1	ENSMUSG00000001119	Ecm2	ENSMUSG00000043631	3.17911	0.750842	2.38701
Col6a1	ENSMUSG00000001119	Ubtd2	ENSMUSG00000044949	2.25488	0.383838	0.865511
Col6a1	ENSMUSG00000001119	Col6a3	ENSMUSG00000048126	8.60807	1	8.60807
Col6a1	ENSMUSG00000001119	Ric3	ENSMUSG00000048330	3.81126	0.86532	3.29796
Col6a1	ENSMUSG00000001119	Armcx3	ENSMUSG00000049047	2.87442	0.579125	1.66465
Col6a1	ENSMUSG00000001119	Aldh1a1	ENSMUSG00000053279	3.4109	0.757576	2.58402
Col6a1	ENSMUSG00000001119	Fam19a5	ENSMUSG00000054863	2.5179	0.505051	1.27167
Col6a1	ENSMUSG00000001119	Slc44a2	ENSMUSG00000057193	2.64692	0.515152	1.36356
Col6a1	ENSMUSG00000001119	Atp8b2	ENSMUSG00000060671	6.81909	1	6.81909
Col6a1	ENSMUSG00000001119	Pclo	ENSMUSG00000061601	3.27479	0.73064	2.39269
Col6a1	ENSMUSG00000001119	Hacd1	ENSMUSG00000063275	3.9986	0.845118	3.37929
Col6a1	ENSMUSG00000001119	Klhdc3	ENSMUSG00000063576	2.60387	0.535354	1.39399
Col6a1	ENSMUSG00000001119	Zbtb16	ENSMUSG00000066687	2.05301	0.378788	0.777655
Col6a1	ENSMUSG00000001119	Serpinh1	ENSMUSG00000070436	3.57968	0.828283	2.96499
Col6a1	ENSMUSG00000001119	Cbx6	ENSMUSG00000089715	2.97016	0.69697	2.07011
Pcbp3	ENSMUSG00000001120	Zwint	ENSMUSG00000019923	2.16378	0.333333	0.72126
Pcbp3	ENSMUSG00000001120	Maoa	ENSMUSG00000025037	3.6364	0.774411	2.81607
Pcbp3	ENSMUSG00000001120	Coro2a	ENSMUSG00000028337	2.76546	0.59596	1.6481
Pcbp3	ENSMUSG00000001120	Syp	ENSMUSG00000031144	2.93402	0.656566	1.92638
Pcbp3	ENSMUSG00000001120	Snhg11	ENSMUSG00000044349	2.9318	0.641414	1.8805
Lgals9	ENSMUSG00000001123	Hfe	ENSMUSG00000006611	2.40267	0.464646	1.11639
Lgals9	ENSMUSG00000001123	Lcp1	ENSMUSG00000021998	2.62103	0.5	1.31051
Lgals9	ENSMUSG00000001123	Trim30a	ENSMUSG00000030921	3.40522	0.814815	2.77462
Lgals9	ENSMUSG00000001123	Elovl5	ENSMUSG00000032349	2.25872	0.40404	0.912614
Lgals9	ENSMUSG00000001123	Iigp1	ENSMUSG00000054072	1.82261	0.292929	0.533896
Lgals9	ENSMUSG00000001123	Slfn5	ENSMUSG00000054404	2.29268	0.360269	0.825983
Lgals9	ENSMUSG00000001123	Acsf2	ENSMUSG00000076435	4.02086	0.841751	3.38456
Araf	ENSMUSG00000001127	Cdkn1b	ENSMUSG00000003031	4.16478	0.946128	3.94041
Araf	ENSMUSG00000001127	Kctd20	ENSMUSG00000005936	2.61838	0.501684	1.3136
Araf	ENSMUSG00000001127	Lmbr1l	ENSMUSG00000022999	2.70473	0.558923	1.51174
Araf	ENSMUSG00000001127	Gtpbp2	ENSMUSG00000023952	2.99588	0.713805	2.13847
Araf	ENSMUSG00000001127	Adamts10	ENSMUSG00000024299	2.58309	0.434343	1.12195
Araf	ENSMUSG00000001127	Armcx1	ENSMUSG00000033460	3.24375	0.760943	2.46831
Araf	ENSMUSG00000001127	Adamtsl2	ENSMUSG00000036040	2.0398	0.383838	0.782954
Araf	ENSMUSG00000001127	Paip2	ENSMUSG00000037058	3.7832	0.892256	3.37558
Araf	ENSMUSG00000001127	Tceal9	ENSMUSG00000042712	2.30406	0.353535	0.814565
Cfp	ENSMUSG00000001128	Itgb2	ENSMUSG00000000290	4.0463	0.919192	3.71933
Cfp	ENSMUSG00000001128	Hck	ENSMUSG00000003283	2.56278	0.505051	1.29433
Cfp	ENSMUSG00000001128	Cybb	ENSMUSG00000015340	2.02698	0.272727	0.552814
Cfp	ENSMUSG00000001128	Ncf1	ENSMUSG00000015950	3.35298	0.808081	2.70948
Cfp	ENSMUSG00000001128	Pltp	ENSMUSG00000017754	3.95075	0.915825	3.6182
Cfp	ENSMUSG00000001128	Sla	ENSMUSG00000022372	2.23092	0.333333	0.743638
Cfp	ENSMUSG00000001128	Aldh3b1	ENSMUSG00000024885	2.21713	0.318182	0.70545
Cfp	ENSMUSG00000001128	Fermt3	ENSMUSG00000024965	3.69616	0.858586	3.17347
Cfp	ENSMUSG00000001128	Sdc3	ENSMUSG00000025743	3.13987	0.754209	2.36812
Cfp	ENSMUSG00000001128	Ncf2	ENSMUSG00000026480	2.41148	0.427609	1.03117
Cfp	ENSMUSG00000001128	Cdc25b	ENSMUSG00000027330	2.70493	0.525253	1.42077
Cfp	ENSMUSG00000001128	Ptpn22	ENSMUSG00000027843	3.48489	0.801347	2.79261
Cfp	ENSMUSG00000001128	Il6ra	ENSMUSG00000027947	2.30836	0.393939	0.909353
Cfp	ENSMUSG00000001128	Laptm5	ENSMUSG00000028581	3.57208	0.872054	3.11505
Cfp	ENSMUSG00000001128	Ccdc28b	ENSMUSG00000028795	2.39491	0.444444	1.0644
Cfp	ENSMUSG00000001128	Tyrobp	ENSMUSG00000030579	2.32611	0.383838	0.892849
Cfp	ENSMUSG00000001128	Myo7a	ENSMUSG00000030761	2.42277	0.420875	1.01968
Cfp	ENSMUSG00000001128	Itgam	ENSMUSG00000030786	5.3753	0.976431	5.24861
Cfp	ENSMUSG00000001128	Cd37	ENSMUSG00000030798	2.15696	0.277778	0.599155
Cfp	ENSMUSG00000001128	Cacna1a	ENSMUSG00000034656	2.52079	0.5	1.26039
Cfp	ENSMUSG00000001128	Igsf6	ENSMUSG00000035004	3.14207	0.707071	2.22167
Cfp	ENSMUSG00000001128	C1qa	ENSMUSG00000036887	4.48783	0.986532	4.42738
Cfp	ENSMUSG00000001128	C1qc	ENSMUSG00000036896	4.46254	0.983165	4.38742
Cfp	ENSMUSG00000001128	C1qb	ENSMUSG00000036905	4.77566	1	4.77566
Cfp	ENSMUSG00000001128	Rassf4	ENSMUSG00000042129	2.8575	0.585859	1.67409
Cfp	ENSMUSG00000001128	Stab1	ENSMUSG00000042286	2.93733	0.636364	1.86921
Cfp	ENSMUSG00000001128	Marcksl1	ENSMUSG00000047945	3.99217	0.936027	3.73678
Cfp	ENSMUSG00000001128	Pirb	ENSMUSG00000058818	3.48038	0.841751	2.92961
Cfp	ENSMUSG00000001128	Fcgr3	ENSMUSG00000059498	3.89483	0.929293	3.61944
Cfp	ENSMUSG00000001128	Atp8b2	ENSMUSG00000060671	3.28968	0.737374	2.42572
Cfp	ENSMUSG00000001128	Lyz2	ENSMUSG00000069516	4.9433	0.969697	4.79351
Cfp	ENSMUSG00000001128	Evi2a	ENSMUSG00000078771	2.53088	0.479798	1.21431
Cfp	ENSMUSG00000001128	6530402F18Rik	ENSMUSG00000079499	2.22459	0.363636	0.808941
Cnnm3	ENSMUSG00000001138	Abtb1	ENSMUSG00000030083	2.94671	0.619529	1.82557
Cnnm3	ENSMUSG00000001138	Mxd4	ENSMUSG00000037235	3.14216	0.720539	2.26405
Cnnm3	ENSMUSG00000001138	Agrn	ENSMUSG00000041936	2.26714	0.348485	0.790063
Cnnm3	ENSMUSG00000001138	Fbxl18	ENSMUSG00000066640	2.42371	0.414141	1.00376
Cnnm3	ENSMUSG00000001138	AC149090.1	ENSMUSG00000095041	2.75211	0.582492	1.60308
Lman2l	ENSMUSG00000001143	Dpp9	ENSMUSG00000001229	4.64022	0.993266	4.60897
Lman2l	ENSMUSG00000001143	Chordc1	ENSMUSG00000001774	2.46864	0.410774	1.01405
Lman2l	ENSMUSG00000001143	Fam98a	ENSMUSG00000002017	2.12162	0.30303	0.642914
Lman2l	ENSMUSG00000001143	Pex6	ENSMUSG00000002763	8.99574	1	8.99574
Lman2l	ENSMUSG00000001143	Kpna6	ENSMUSG00000003731	2.63765	0.498316	1.31438
Lman2l	ENSMUSG00000001143	Calr	ENSMUSG00000003814	3.01976	0.747475	2.2572
Lman2l	ENSMUSG00000001143	Dnajb11	ENSMUSG00000004460	1.99273	0.30303	0.603856
Lman2l	ENSMUSG00000001143	Slc2a9	ENSMUSG00000005107	2.40085	0.419192	1.00642
Lman2l	ENSMUSG00000001143	Pafah1b3	ENSMUSG00000005447	3.16518	0.683502	2.1634
Lman2l	ENSMUSG00000001143	Hfe	ENSMUSG00000006611	3.22241	0.686869	2.21337
Lman2l	ENSMUSG00000001143	Mettl16	ENSMUSG00000010554	4.37019	0.996633	4.35548
Lman2l	ENSMUSG00000001143	Gfod2	ENSMUSG00000013150	3.12501	0.737374	2.3043
Lman2l	ENSMUSG00000001143	Plod1	ENSMUSG00000019055	5.49617	0.996633	5.47766
Lman2l	ENSMUSG00000001143	P4ha1	ENSMUSG00000019916	4.18606	0.976431	4.0874
Lman2l	ENSMUSG00000001143	Hsp90b1	ENSMUSG00000020048	2.30529	0.3367	0.776193
Lman2l	ENSMUSG00000001143	Ahsa2	ENSMUSG00000020288	4.92799	0.993266	4.8948
Lman2l	ENSMUSG00000001143	Pdia6	ENSMUSG00000020571	3.40575	0.86532	2.94706
Lman2l	ENSMUSG00000001143	Dcakd	ENSMUSG00000020935	2.40602	0.383838	0.923523
Lman2l	ENSMUSG00000001143	Ahsa1	ENSMUSG00000021037	3.24157	0.814815	2.64128
Lman2l	ENSMUSG00000001143	Ccdc25	ENSMUSG00000022035	3.34716	0.784512	2.62589
Lman2l	ENSMUSG00000001143	Desi1	ENSMUSG00000022472	2.123	0.333333	0.707668
Lman2l	ENSMUSG00000001143	Stip1	ENSMUSG00000024966	3.26041	0.851852	2.77739
Lman2l	ENSMUSG00000001143	Chid1	ENSMUSG00000025512	4.8718	0.973064	4.74057
Lman2l	ENSMUSG00000001143	Hspd1	ENSMUSG00000025980	2.60747	0.505051	1.31691
Lman2l	ENSMUSG00000001143	Map4k4	ENSMUSG00000026074	2.28764	0.363636	0.831868
Lman2l	ENSMUSG00000001143	Ncl	ENSMUSG00000026234	2.54806	0.474747	1.20968
Lman2l	ENSMUSG00000001143	Hspa5	ENSMUSG00000026864	2.5185	0.494949	1.24653
Lman2l	ENSMUSG00000001143	Mkks	ENSMUSG00000027274	3.55421	0.885522	3.14733
Lman2l	ENSMUSG00000001143	Ints3	ENSMUSG00000027933	3.56093	0.905724	3.22522
Lman2l	ENSMUSG00000001143	Dnaja1	ENSMUSG00000028410	2.70732	0.643098	1.74107
Lman2l	ENSMUSG00000001143	Pink1	ENSMUSG00000028756	2.56878	0.508418	1.30601
Lman2l	ENSMUSG00000001143	Smpdl3b	ENSMUSG00000028885	2.98151	0.626263	1.86721
Lman2l	ENSMUSG00000001143	Adgra3	ENSMUSG00000029090	2.96705	0.676768	2.008
Lman2l	ENSMUSG00000001143	Hsph1	ENSMUSG00000029657	4.47917	1	4.47917
Lman2l	ENSMUSG00000001143	Hpgds	ENSMUSG00000029919	2.59377	0.505051	1.30999
Lman2l	ENSMUSG00000001143	Erc1	ENSMUSG00000030172	3.88871	0.902357	3.509
Lman2l	ENSMUSG00000001143	Bhlhe41	ENSMUSG00000030256	2.30881	0.393939	0.909532
Lman2l	ENSMUSG00000001143	Fkbp4	ENSMUSG00000030357	3.11509	0.777778	2.42284
Lman2l	ENSMUSG00000001143	Rbm3	ENSMUSG00000031167	5.79667	1	5.79667
Lman2l	ENSMUSG00000001143	Pir	ENSMUSG00000031379	2.59933	0.550505	1.43095
Lman2l	ENSMUSG00000001143	Col4a1	ENSMUSG00000031502	3.19775	0.814815	2.60558
Lman2l	ENSMUSG00000001143	Hyou1	ENSMUSG00000032115	2.56611	0.531987	1.36514
Lman2l	ENSMUSG00000001143	Igf2bp2	ENSMUSG00000033581	2.33115	0.430976	1.00467
Lman2l	ENSMUSG00000001143	Ccdc122	ENSMUSG00000034795	3.75135	0.902357	3.38506
Lman2l	ENSMUSG00000001143	Tcaf1	ENSMUSG00000036667	3.00033	0.616162	1.84869
Lman2l	ENSMUSG00000001143	Tmem71	ENSMUSG00000036944	2.70268	0.515152	1.39229
Lman2l	ENSMUSG00000001143	Slc18b1	ENSMUSG00000037455	2.36134	0.410774	0.969977
Lman2l	ENSMUSG00000001143	Cd84	ENSMUSG00000038147	3.00555	0.636364	1.91263
Lman2l	ENSMUSG00000001143	Josd2	ENSMUSG00000038695	2.4942	0.410774	1.02455
Lman2l	ENSMUSG00000001143	Ephx1	ENSMUSG00000038776	2.06896	0.272727	0.564262
Lman2l	ENSMUSG00000001143	Polg	ENSMUSG00000039176	4.09975	0.905724	3.71324
Lman2l	ENSMUSG00000001143	Rnpep	ENSMUSG00000041926	4.0644	0.919192	3.73596
Lman2l	ENSMUSG00000001143	Dhx29	ENSMUSG00000042426	2.24748	0.353535	0.794563
Lman2l	ENSMUSG00000001143	Cirbp	ENSMUSG00000045193	3.87617	0.942761	3.6543
Lman2l	ENSMUSG00000001143	Crebrf	ENSMUSG00000048249	2.86658	0.59596	1.70836
Lman2l	ENSMUSG00000001143	Adam17	ENSMUSG00000052593	2.54304	0.419192	1.06602
Lman2l	ENSMUSG00000001143	Msl1	ENSMUSG00000052915	3.49564	0.892256	3.11901
Lman2l	ENSMUSG00000001143	Lair1	ENSMUSG00000055541	3.34601	0.727273	2.43346
Lman2l	ENSMUSG00000001143	Irs1	ENSMUSG00000055980	2.97781	0.653199	1.9451
Lman2l	ENSMUSG00000001143	Cars2	ENSMUSG00000056228	2.91244	0.646465	1.88279
Lman2l	ENSMUSG00000001143	Nsd2	ENSMUSG00000057406	2.39345	0.40404	0.967051
Lman2l	ENSMUSG00000001143	Flot1	ENSMUSG00000059714	2.36738	0.373737	0.88478
Lman2l	ENSMUSG00000001143	Hnrnpc	ENSMUSG00000060373	3.27327	0.855219	2.79936
Lman2l	ENSMUSG00000001143	Zbtb40	ENSMUSG00000060862	3.75468	0.919192	3.45127
Lman2l	ENSMUSG00000001143	Gm11847	ENSMUSG00000060989	2.35848	0.407407	0.960864
Lman2l	ENSMUSG00000001143	Suclg2	ENSMUSG00000061838	2.46445	0.444444	1.09531
Lman2l	ENSMUSG00000001143	Gm10156	ENSMUSG00000066245	5.38653	1	5.38653
Lman2l	ENSMUSG00000001143	Hist2h2be	ENSMUSG00000068854	4.07885	0.868687	3.54325
Lman2l	ENSMUSG00000001143	Serpinh1	ENSMUSG00000070436	4.92063	0.993266	4.8875
Lman2l	ENSMUSG00000001143	Ganab	ENSMUSG00000071650	2.43455	0.417508	1.01644
Lman2l	ENSMUSG00000001143	Rbm3-ps	ENSMUSG00000099875	5.31615	1	5.31615
Lman2l	ENSMUSG00000001143	Gm48583	ENSMUSG00000114277	6.2082	1	6.2082
Mcm3ap	ENSMUSG00000001150	Mertk	ENSMUSG00000014361	2.48483	0.427609	1.06254
Mcm3ap	ENSMUSG00000001150	Notch4	ENSMUSG00000015468	2.42255	0.444444	1.07669
Mcm3ap	ENSMUSG00000001150	Med1	ENSMUSG00000018160	2.39555	0.363636	0.871108
Mcm3ap	ENSMUSG00000001150	Pxdn	ENSMUSG00000020674	2.21022	0.313131	0.692089
Mcm3ap	ENSMUSG00000001150	Dapk1	ENSMUSG00000021559	2.80472	0.606061	1.69983
Mcm3ap	ENSMUSG00000001150	Ints4	ENSMUSG00000025133	3.52238	0.784512	2.76335
Mcm3ap	ENSMUSG00000001150	Zfp282	ENSMUSG00000025821	2.86719	0.612795	1.757
Mcm3ap	ENSMUSG00000001150	Acadl	ENSMUSG00000026003	2.15492	0.358586	0.772725
Mcm3ap	ENSMUSG00000001150	Ints3	ENSMUSG00000027933	2.348	0.390572	0.917063
Mcm3ap	ENSMUSG00000001150	Sh3d19	ENSMUSG00000028082	2.74877	0.59596	1.63815
Mcm3ap	ENSMUSG00000001150	Myo7a	ENSMUSG00000030761	2.3209	0.373737	0.867406
Mcm3ap	ENSMUSG00000001150	Ints10	ENSMUSG00000031864	3.86519	0.912458	3.52682
Mcm3ap	ENSMUSG00000001150	Ino80	ENSMUSG00000034154	2.59591	0.478114	1.24114
Mcm3ap	ENSMUSG00000001150	Ehmt1	ENSMUSG00000036893	2.84149	0.619529	1.76038
Mcm3ap	ENSMUSG00000001150	Mxd4	ENSMUSG00000037235	2.07237	0.292929	0.607058
Mcm3ap	ENSMUSG00000001150	Ints7	ENSMUSG00000037461	2.51752	0.461279	1.16128
Mcm3ap	ENSMUSG00000001150	Adam17	ENSMUSG00000052593	3.56302	0.882155	3.14313
Mcm3ap	ENSMUSG00000001150	Zbtb40	ENSMUSG00000060862	3.25309	0.784512	2.55209
Mcm3ap	ENSMUSG00000001150	Ppp4r1	ENSMUSG00000061950	2.34706	0.358586	0.841621
Mcm3ap	ENSMUSG00000001150	Ahnak	ENSMUSG00000069833	2.32059	0.338384	0.78525
Mcm3ap	ENSMUSG00000001150	Ganab	ENSMUSG00000071650	3.73558	0.902357	3.37082
Pcnt	ENSMUSG00000001151	Vwf	ENSMUSG00000001930	2.09549	0.282828	0.592664
Pcnt	ENSMUSG00000001151	Slc41a1	ENSMUSG00000013275	2.47909	0.459596	1.13938
Pcnt	ENSMUSG00000001151	Dirc2	ENSMUSG00000022848	2.11495	0.313131	0.662258
Pcnt	ENSMUSG00000001151	Calcoco1	ENSMUSG00000023055	2.41813	0.414141	1.00145
Pcnt	ENSMUSG00000001151	Dsn1	ENSMUSG00000027635	1.78207	0.262626	0.46802
Pcnt	ENSMUSG00000001151	Dnaja1	ENSMUSG00000028410	2.0603	0.272727	0.561901
Pcnt	ENSMUSG00000001151	Tet3	ENSMUSG00000034832	2.24846	0.39899	0.897112
Pcnt	ENSMUSG00000001151	Hlcs	ENSMUSG00000040820	2.6564	0.558923	1.48472
Pcnt	ENSMUSG00000001151	Nop53	ENSMUSG00000041560	3.38889	0.747475	2.53311
Pcnt	ENSMUSG00000001151	Card6	ENSMUSG00000041849	2.07968	0.323232	0.672219
Pcnt	ENSMUSG00000001151	Itpr3	ENSMUSG00000042644	3.40877	0.777778	2.65127
Pcnt	ENSMUSG00000001151	Foxo3	ENSMUSG00000048756	3.71656	0.888889	3.30361
Pcnt	ENSMUSG00000001151	Wdfy4	ENSMUSG00000051506	3.5403	0.754209	2.67012
Pcnt	ENSMUSG00000001151	Parp4	ENSMUSG00000054509	3.68714	0.919192	3.38919
Pcnt	ENSMUSG00000001151	Fam136a	ENSMUSG00000057497	2.53492	0.47138	1.19491
Pcnt	ENSMUSG00000001151	Eif4b	ENSMUSG00000058655	2.62619	0.501684	1.31751
Mxd1	ENSMUSG00000001156	Narf	ENSMUSG00000000056	4.18472	0.892256	3.73384
Mxd1	ENSMUSG00000001156	Per1	ENSMUSG00000020893	1.95475	0.313131	0.612092
Mxd1	ENSMUSG00000001156	Cdc25b	ENSMUSG00000027330	2.48827	0.434343	1.08076
Mxd1	ENSMUSG00000001156	P2rx7	ENSMUSG00000029468	2.22095	0.272727	0.605714
Mxd1	ENSMUSG00000001156	Pim3	ENSMUSG00000035828	2.17083	0.338384	0.734574
Mxd1	ENSMUSG00000001156	Tmem164	ENSMUSG00000047045	2.97043	0.656566	1.95028
Gmcl1	ENSMUSG00000001157	Cbx1	ENSMUSG00000018666	2.64035	0.52862	1.39574
Gmcl1	ENSMUSG00000001157	Mtif2	ENSMUSG00000020459	2.35993	0.420875	0.993234
Gmcl1	ENSMUSG00000001157	Ezh2	ENSMUSG00000029687	3.59145	0.848485	3.04729
Gmcl1	ENSMUSG00000001157	Magt1	ENSMUSG00000031232	2.76848	0.590909	1.63592
Gmcl1	ENSMUSG00000001157	Ints10	ENSMUSG00000031864	2.81019	0.572391	1.60853
Gmcl1	ENSMUSG00000001157	Vhl	ENSMUSG00000033933	2.62376	0.494949	1.29863
Gmcl1	ENSMUSG00000001157	Adam17	ENSMUSG00000052593	2.64379	0.520202	1.3753
Gmcl1	ENSMUSG00000001157	Atxn7l3b	ENSMUSG00000074748	2.44573	0.434343	1.06229
Snrnp27	ENSMUSG00000001158	0610009B22Rik	ENSMUSG00000007777	4.35023	0.952862	4.14517
Snrnp27	ENSMUSG00000001158	Cbx1	ENSMUSG00000018666	3.46723	0.835017	2.89519
Snrnp27	ENSMUSG00000001158	Ints4	ENSMUSG00000025133	1.80682	0.262626	0.474519
Snrnp27	ENSMUSG00000001158	Rfxap	ENSMUSG00000036615	3.27634	0.737374	2.41589
Snrnp27	ENSMUSG00000001158	Paip2	ENSMUSG00000037058	5.43646	1	5.43646
Snrnp27	ENSMUSG00000001158	Tceal9	ENSMUSG00000042712	2.64711	0.505051	1.33692
Snrnp27	ENSMUSG00000001158	Wdfy4	ENSMUSG00000051506	2.85004	0.636364	1.81366
Ocrl	ENSMUSG00000001173	Cd33	ENSMUSG00000004609	2.72513	0.565657	1.54149
Ocrl	ENSMUSG00000001173	Nid1	ENSMUSG00000005397	2.4805	0.555556	1.37806
Ocrl	ENSMUSG00000001173	Dnmt3a	ENSMUSG00000020661	2.4603	0.434343	1.06862
Ocrl	ENSMUSG00000001173	Fbn1	ENSMUSG00000027204	2.5466	0.484848	1.23471
Ocrl	ENSMUSG00000001173	Rnf20	ENSMUSG00000028309	2.49777	0.429293	1.07227
Ocrl	ENSMUSG00000001173	Dyrk2	ENSMUSG00000028630	3.08701	0.676768	2.08919
Ocrl	ENSMUSG00000001173	Col4a5	ENSMUSG00000031274	2.16893	0.343434	0.744887
Ocrl	ENSMUSG00000001173	Tcf12	ENSMUSG00000032228	2.70044	0.521886	1.40932
Ocrl	ENSMUSG00000001173	Scaper	ENSMUSG00000034007	2.46397	0.397306	0.978953
Ocrl	ENSMUSG00000001173	Rapgef5	ENSMUSG00000041992	2.27996	0.353535	0.806047
Calm1	ENSMUSG00000001175	Dpp9	ENSMUSG00000001229	2.37724	0.424242	1.00853
Calm1	ENSMUSG00000001175	Calr	ENSMUSG00000003814	2.69726	0.505051	1.36225
Calm1	ENSMUSG00000001175	Pdia3	ENSMUSG00000027248	2.73444	0.569024	1.55596
Calm1	ENSMUSG00000001175	Mkks	ENSMUSG00000027274	2.3199	0.343434	0.796734
Calm1	ENSMUSG00000001175	Adgra3	ENSMUSG00000029090	3.5327	0.777778	2.74766
Calm1	ENSMUSG00000001175	Srxn1	ENSMUSG00000032802	2.08755	0.40404	0.843455
Calm1	ENSMUSG00000001175	Vhl	ENSMUSG00000033933	2.72097	0.535354	1.45668
Calm1	ENSMUSG00000001175	Pja1	ENSMUSG00000034403	3.77137	0.811448	3.06027
Calm1	ENSMUSG00000001175	Ostc	ENSMUSG00000041084	2.06782	0.308081	0.637057
Calm1	ENSMUSG00000001175	Nop53	ENSMUSG00000041560	2.22186	0.343434	0.763064
Calm1	ENSMUSG00000001175	Aldh1a1	ENSMUSG00000053279	3.46571	0.754209	2.61387
Calm1	ENSMUSG00000001175	Hnrnpc	ENSMUSG00000060373	3.03651	0.659933	2.00389
Agpat3	ENSMUSG00000001211	Eci1	ENSMUSG00000024132	2.59367	0.454545	1.17894
Agpat3	ENSMUSG00000001211	Acadl	ENSMUSG00000026003	2.41652	0.424242	1.02519
Agpat3	ENSMUSG00000001211	Hmgcs2	ENSMUSG00000027875	2.00942	0.373737	0.750996
Agpat3	ENSMUSG00000001211	Wee1	ENSMUSG00000031016	3.09629	0.686869	2.12674
Agpat3	ENSMUSG00000001211	Reep6	ENSMUSG00000035504	2.32326	0.429293	0.99736
Agpat3	ENSMUSG00000001211	Mrps2	ENSMUSG00000035772	2.24439	0.373737	0.838812
Agpat3	ENSMUSG00000001211	Retsat	ENSMUSG00000056666	6.24352	0.989899	6.18045
Agpat3	ENSMUSG00000001211	Rps4l	ENSMUSG00000063171	2.08032	0.414141	0.861546
Agpat3	ENSMUSG00000001211	Acot1	ENSMUSG00000072949	3.74646	0.919192	3.44372
Sema6b	ENSMUSG00000001227	Mettl16	ENSMUSG00000010554	2.72732	0.59596	1.62537
Sema6b	ENSMUSG00000001227	Mertk	ENSMUSG00000014361	2.37749	0.383838	0.912573
Sema6b	ENSMUSG00000001227	Notch4	ENSMUSG00000015468	2.40257	0.393939	0.946465
Sema6b	ENSMUSG00000001227	Ifngr1	ENSMUSG00000020009	3.01205	0.659933	1.98775
Sema6b	ENSMUSG00000001227	Cygb	ENSMUSG00000020810	2.27886	0.40404	0.920753
Sema6b	ENSMUSG00000001227	Per1	ENSMUSG00000020893	3.45689	0.794613	2.74689
Sema6b	ENSMUSG00000001227	Nfkbia	ENSMUSG00000021025	3.20282	0.774411	2.4803
[truncated: 144,949 more rows]

## Sheet: Features most affected by aging
Variable (gene ID)	Variable (gene)	Composite score summed tagret variables per feature.
ENSMUSG00000037475	Thoc2	838.134
ENSMUSG00000029238	Clock	837.329
ENSMUSG00000021188	Trip11	829.217
ENSMUSG00000045193	Cirbp	827.363
ENSMUSG00000026395	Ptprc	803.952
ENSMUSG00000020594	Pum2	796.678
ENSMUSG00000018501	Ncor1	755.547
ENSMUSG00000034647	Ankrd12	730.983
ENSMUSG00000049076	Acap2	716.326
ENSMUSG00000046230	Vps13a	706.749
ENSMUSG00000062203	Gspt1	706.643
ENSMUSG00000001774	Chordc1	702.844
ENSMUSG00000048249	Crebrf	700.267
ENSMUSG00000070436	Serpinh1	698.481
ENSMUSG00000054509	Parp4	692.205
ENSMUSG00000041560	Nop53	689.907
ENSMUSG00000029657	Hsph1	686.8
ENSMUSG00000021775	Nr1d2	684.316
ENSMUSG00000022488	Nckap1l	683.189
ENSMUSG00000057406	Nsd2	681.87
ENSMUSG00000030678	Maz	680.768
ENSMUSG00000025262	Fam120c	680.532
ENSMUSG00000075284	Wipf1	679.285
ENSMUSG00000026478	Lamc1	678.076
ENSMUSG00000060036	Rpl3	677.914
ENSMUSG00000037003	Tns2	677.048
ENSMUSG00000030921	Trim30a	676.384
ENSMUSG00000070544	Top1	676.046
ENSMUSG00000024966	Stip1	675.568
ENSMUSG00000022148	Fyb	673.651
ENSMUSG00000020954	Strn3	672.335
ENSMUSG00000034832	Tet3	670.602
ENSMUSG00000028820	Sfpq	664.663
ENSMUSG00000028581	Laptm5	664.093
ENSMUSG00000033318	Gstt2	661.971
ENSMUSG00000032228	Tcf12	660.775
ENSMUSG00000034252	Senp6	658.98
ENSMUSG00000032115	Hyou1	658.724
ENSMUSG00000015340	Cybb	658.084
ENSMUSG00000018160	Med1	657.264
ENSMUSG00000031502	Col4a1	656.071
ENSMUSG00000007617	Homer1	654.681
ENSMUSG00000028309	Rnf20	652.81
ENSMUSG00000026872	Zeb2	649.164
ENSMUSG00000025743	Sdc3	645.781
ENSMUSG00000030357	Fkbp4	644.376
ENSMUSG00000052812	Atad2b	644.256
ENSMUSG00000024299	Adamts10	643.849
ENSMUSG00000024576	Csnk1a1	643.417
ENSMUSG00000034994	Eef2	641.621
ENSMUSG00000026728	Vim	638.142
ENSMUSG00000032399	Rpl4	637.911
ENSMUSG00000060671	Atp8b2	636.555
ENSMUSG00000042594	Sh2b3	634.66
ENSMUSG00000020120	Plek	629.604
ENSMUSG00000063663	Brwd3	629.422
ENSMUSG00000006127	Inpp5k	628.591
ENSMUSG00000058655	Eif4b	628.577
ENSMUSG00000060373	Hnrnpc	625.289
ENSMUSG00000057894	Zfp329	623.766
ENSMUSG00000022912	Pros1	623.583
ENSMUSG00000021037	Ahsa1	623.241
ENSMUSG00000071650	Ganab	622.147
ENSMUSG00000026288	Inpp5d	619.823
ENSMUSG00000038695	Josd2	617.821
ENSMUSG00000022831	Hcls1	617.643
ENSMUSG00000031167	Rbm3	614.069
ENSMUSG00000001229	Dpp9	613.676
ENSMUSG00000000823	Zfp512b	613.394
ENSMUSG00000059851	Kmt5c	611.511
ENSMUSG00000028028	Alpk1	607.21
ENSMUSG00000020257	Wdr82	606.625
ENSMUSG00000029119	Man2b2	604.106
ENSMUSG00000020661	Dnmt3a	603.042
ENSMUSG00000034707	Gns	602.893
ENSMUSG00000056737	Capg	602.665
ENSMUSG00000038143	Stox2	601.736
ENSMUSG00000023952	Gtpbp2	595.626
ENSMUSG00000003731	Kpna6	594.943
ENSMUSG00000020810	Cygb	594.657
ENSMUSG00000018774	Cd68	594.161
ENSMUSG00000022146	Osmr	593.385
ENSMUSG00000041936	Agrn	592.204
ENSMUSG00000020143	Dock2	590.194
ENSMUSG00000005417	Mprip	590.162
ENSMUSG00000030083	Abtb1	587.775
ENSMUSG00000041828	Abca8a	587.2
ENSMUSG00000020288	Ahsa2	587.134
ENSMUSG00000054404	Slfn5	586.601
ENSMUSG00000029468	P2rx7	586.252
ENSMUSG00000031232	Magt1	585.19
ENSMUSG00000060862	Zbtb40	583.512
ENSMUSG00000004609	Cd33	582.292
ENSMUSG00000097415	AU020206	581.209
ENSMUSG00000042286	Stab1	580.783
ENSMUSG00000034154	Ino80	580.256
ENSMUSG00000038776	Ephx1	579.821
ENSMUSG00000029009	Mthfr	578.127
ENSMUSG00000025981	Coq10b	577.538
ENSMUSG00000034993	Vat1	576.416
ENSMUSG00000038642	Ctss	575.823
ENSMUSG00000022098	Bmp1	575.105
ENSMUSG00000022623	Shank3	574.448
ENSMUSG00000037058	Paip2	574.253
ENSMUSG00000025511	Tspan4	574.015
ENSMUSG00000063065	Mapk3	573.043
ENSMUSG00000015950	Ncf1	572.959
ENSMUSG00000034349	Smc4	572.959
ENSMUSG00000024451	Arap3	572.559
ENSMUSG00000026234	Ncl	571.208
ENSMUSG00000007891	Ctsd	570.998
ENSMUSG00000036893	Ehmt1	570.67
ENSMUSG00000046805	Mpeg1	570.566
ENSMUSG00000028410	Dnaja1	570.548
ENSMUSG00000028878	Fam76a	569.225
ENSMUSG00000042644	Itpr3	568.576
ENSMUSG00000022999	Lmbr1l	568.074
ENSMUSG00000033863	Klf9	567.354
ENSMUSG00000051506	Wdfy4	566.906
ENSMUSG00000020674	Pxdn	565.93
ENSMUSG00000020048	Hsp90b1	565.898
ENSMUSG00000024300	Myo1f	565.78
ENSMUSG00000021939	Ctsb	565.26
ENSMUSG00000034341	Wbp2	564.963
ENSMUSG00000035212	Leprot	562.388
ENSMUSG00000061601	Pclo	561.991
ENSMUSG00000034116	Vav1	561.895
ENSMUSG00000060989	Gm11847	561.669
ENSMUSG00000052593	Adam17	561.57
ENSMUSG00000033499	Larp4b	561.55
ENSMUSG00000021025	Nfkbia	561.388
ENSMUSG00000089715	Cbx6	560.253
ENSMUSG00000028957	Per3	560.234
ENSMUSG00000021998	Lcp1	559.576
ENSMUSG00000061950	Ppp4r1	559.264
ENSMUSG00000023055	Calcoco1	559.216
ENSMUSG00000073418	C4b	557.165
ENSMUSG00000016206	H2-M3	556.9
ENSMUSG00000000682	Cd52	556.362
ENSMUSG00000027274	Mkks	556.175
ENSMUSG00000002985	Apoe	555.147
ENSMUSG00000036273	Lrrk2	555.136
ENSMUSG00000036887	C1qa	554.702
ENSMUSG00000035824	Tk2	554.003
ENSMUSG00000027248	Pdia3	553.852
ENSMUSG00000029616	Erp29	553.572
ENSMUSG00000058587	Tmod3	553.402
ENSMUSG00000048756	Foxo3	552.285
ENSMUSG00000003814	Calr	551.645
ENSMUSG00000019916	P4ha1	550.629
ENSMUSG00000058818	Pirb	550.162
ENSMUSG00000018593	Sparc	550.024
ENSMUSG00000020893	Per1	549.7
ENSMUSG00000036896	C1qc	549.679
ENSMUSG00000020472	Zkscan17	549.06
ENSMUSG00000024965	Fermt3	548.151
ENSMUSG00000078566	Bnip3	548.032
ENSMUSG00000033220	Rac2	547.884
ENSMUSG00000003458	Ncstn	547.85
ENSMUSG00000035206	Sppl2b	547.221
ENSMUSG00000041355	Ssr2	546.45
ENSMUSG00000017774	Myo1c	545.854
ENSMUSG00000055116	Arntl	545.805
ENSMUSG00000050714	Zbtb26	545.783
ENSMUSG00000028630	Dyrk2	545.029
ENSMUSG00000020009	Ifngr1	544.62
ENSMUSG00000052915	Msl1	544.555
ENSMUSG00000080316	Spaca6	544.407
ENSMUSG00000025017	Pik3ap1	544.395
ENSMUSG00000026864	Hspa5	544.221
ENSMUSG00000040751	Lat2	543.511
ENSMUSG00000069516	Lyz2	543.289
ENSMUSG00000022816	Fstl1	541.306
ENSMUSG00000020044	Timp3	540.934
ENSMUSG00000022091	Sorbs3	540.412
ENSMUSG00000027204	Fbn1	539.844
ENSMUSG00000027933	Ints3	539.436
ENSMUSG00000095041	AC149090.1	539.322
ENSMUSG00000025980	Hspd1	538.186
ENSMUSG00000036905	C1qb	537.137
ENSMUSG00000027962	Vcam1	537.008
ENSMUSG00000033159	Cnppd1	536.852
ENSMUSG00000031274	Col4a5	535.286
ENSMUSG00000030172	Erc1	535.079
ENSMUSG00000016256	Ctsz	534.962
ENSMUSG00000017707	Serinc3	534.658
ENSMUSG00000026739	Bmi1	534.144
ENSMUSG00000026786	Apbb1ip	533.616
ENSMUSG00000037405	Icam1	533.392
ENSMUSG00000026837	Col5a1	532.461
ENSMUSG00000030579	Tyrobp	531.25
ENSMUSG00000068742	Cry2	531.056
ENSMUSG00000000290	Itgb2	530.168
ENSMUSG00000048126	Col6a3	529.403
ENSMUSG00000003283	Hck	528.861
ENSMUSG00000004105	Angptl2	528.587
ENSMUSG00000030798	Cd37	528.486
ENSMUSG00000041515	Irf8	526.312
ENSMUSG00000005397	Nid1	525.511
ENSMUSG00000044583	Tlr7	525.028
ENSMUSG00000042129	Rassf4	525.021
ENSMUSG00000004460	Dnajb11	524.998
ENSMUSG00000056515	Rab31	524.672
ENSMUSG00000067274	Rplp0	524.136
ENSMUSG00000024900	Cpt1a	523.568
ENSMUSG00000041084	Ostc	522.861
ENSMUSG00000070031	Sp140	520.986
ENSMUSG00000021242	Npc2	520.626
ENSMUSG00000031503	Col4a2	520.086
ENSMUSG00000017754	Pltp	519.893
ENSMUSG00000030256	Bhlhe41	519.791
ENSMUSG00000092981	Mir5125	518.625
ENSMUSG00000041992	Rapgef5	518.42
ENSMUSG00000018666	Cbx1	517.661
ENSMUSG00000026082	Rev1	517.543
ENSMUSG00000007777	0610009B22Rik	517.514
ENSMUSG00000036402	Gng12	517.242
ENSMUSG00000029810	Tmem176b	516.884
ENSMUSG00000068290	Ddrgk1	516.428
ENSMUSG00000038521	C1s1	516.173
ENSMUSG00000027864	Ptgfrn	513.893
ENSMUSG00000027852	Nras	513.497
ENSMUSG00000024810	Il33	513.026
ENSMUSG00000039982	Dtx4	511.967
ENSMUSG00000026077	Npas2	511.519
ENSMUSG00000030681	Mvp	511.479
ENSMUSG00000049878	Rlf	511.303
ENSMUSG00000049047	Armcx3	511.246
ENSMUSG00000034614	Pik3ip1	509.728
ENSMUSG00000002763	Pex6	509.59
ENSMUSG00000055866	Per2	509.543
ENSMUSG00000110588	Gm45774	509.4
ENSMUSG00000021814	Anxa7	509.325
ENSMUSG00000029919	Hpgds	509.147
ENSMUSG00000025986	Slc39a10	508.682
ENSMUSG00000039176	Polg	508.268
ENSMUSG00000028343	Erp44	508.209
ENSMUSG00000026480	Ncf2	507.446
ENSMUSG00000036594	H2-Aa	507.172
ENSMUSG00000099875	Rbm3-ps	506.656
ENSMUSG00000035064	Eef2k	506.281
ENSMUSG00000038007	Acer2	506.128
ENSMUSG00000046743	Fat4	505.325
ENSMUSG00000018427	Ypel2	504.387
ENSMUSG00000022372	Sla	503.959
ENSMUSG00000001119	Col6a1	502.72
ENSMUSG00000059824	Dbp	502.585
ENSMUSG00000042426	Dhx29	502.4
ENSMUSG00000027947	Il6ra	501.801
ENSMUSG00000052040	Klf13	501.065
ENSMUSG00000050708	Ftl1	500.836
ENSMUSG00000060586	H2-Eb1	500.752
ENSMUSG00000059714	Flot1	500.577
ENSMUSG00000028673	Fuca1	500.494
ENSMUSG00000061740	Cyp2d22	500.077
ENSMUSG00000056749	Nfil3	499.987
ENSMUSG00000036862	Dchs1	499.918
ENSMUSG00000028082	Sh3d19	499.91
ENSMUSG00000069833	Ahnak	498.821
ENSMUSG00000079419	Ms4a6c	498.72
ENSMUSG00000042712	Tceal9	498.331
ENSMUSG00000063576	Klhdc3	497.95
ENSMUSG00000034255	Arhgap27	496.844
ENSMUSG00000033191	Tie1	496.279
ENSMUSG00000023367	Tmem176a	496.055
ENSMUSG00000032086	Bace1	495.751
ENSMUSG00000024164	C3	495.475
ENSMUSG00000003154	Foxj2	494.934
ENSMUSG00000006386	Tek	494.245
ENSMUSG00000024610	Cd74	494.227
ENSMUSG00000030096	Slc6a6	494.095
ENSMUSG00000038147	Cd84	492.291
ENSMUSG00000064267	Hvcn1	491.198
ENSMUSG00000024132	Eci1	490.633
ENSMUSG00000000184	Ccnd2	490.357
ENSMUSG00000042487	Leo1	490.016
ENSMUSG00000071715	Ncf4	489.837
ENSMUSG00000019846	Lama4	489.332
ENSMUSG00000046994	Mars2	489.241
ENSMUSG00000005936	Kctd20	488.23
ENSMUSG00000048330	Ric3	487.169
ENSMUSG00000022389	Tef	486.165
ENSMUSG00000041040	Fam117b	485.77
ENSMUSG00000018654	Ikzf1	485.521
ENSMUSG00000052760	A630001G21Rik	485.247
ENSMUSG00000026043	Col3a1	484.64
ENSMUSG00000002017	Fam98a	483.655
ENSMUSG00000019055	Plod1	482.87
ENSMUSG00000036545	Adamts2	482.829
ENSMUSG00000020571	Pdia6	482.152
ENSMUSG00000058586	Serhl	481.055
ENSMUSG00000059182	Skap2	480.878
ENSMUSG00000032000	Birc3	479.951
ENSMUSG00000003031	Cdkn1b	479.668
ENSMUSG00000010554	Mettl16	478.785
ENSMUSG00000114277	Gm48583	478.702
ENSMUSG00000003617	Cp	478.556
ENSMUSG00000071714	Csf2rb2	478.523
ENSMUSG00000037860	Aim2	478.216
ENSMUSG00000020241	Col6a2	478.142
ENSMUSG00000066640	Fbxl18	477.807
ENSMUSG00000058715	Fcer1g	477.469
ENSMUSG00000024501	Dpysl3	476.869
ENSMUSG00000079293	Clec7a	476.305
ENSMUSG00000027435	Cd93	475.684
ENSMUSG00000055541	Lair1	475.567
ENSMUSG00000044562	Rasip1	475.036
ENSMUSG00000035936	Aldh5a1	474.559
ENSMUSG00000003348	Mob3a	473.8
ENSMUSG00000024160	Spsb3	473.78
ENSMUSG00000074748	Atxn7l3b	473.439
ENSMUSG00000021559	Dapk1	473.385
ENSMUSG00000018574	Acadvl	473.165
ENSMUSG00000032010	Usp2	471.088
ENSMUSG00000037712	Fermt2	470.724
ENSMUSG00000073421	H2-Ab1	470.252
ENSMUSG00000031511	Arhgef7	469.795
ENSMUSG00000059498	Fcgr3	469.082
ENSMUSG00000002996	Hbp1	466.671
ENSMUSG00000034157	Cipc	466.526
ENSMUSG00000024975	Pdcd4	466.388
ENSMUSG00000031024	St5	466.273
ENSMUSG00000034007	Scaper	465.247
ENSMUSG00000031740	Mmp2	465.079
ENSMUSG00000021262	Evl	465.005
ENSMUSG00000059013	Sh2d3c	464.524
ENSMUSG00000029675	Eln	464.021
ENSMUSG00000022684	Bfar	463.473
ENSMUSG00000021903	Galnt15	463.326
ENSMUSG00000001143	Lman2l	462.781
ENSMUSG00000036667	Tcaf1	460.835
ENSMUSG00000033308	Dpyd	460.187
ENSMUSG00000030761	Myo7a	459.863
ENSMUSG00000032127	Vps11	457.084
ENSMUSG00000026074	Map4k4	456.968
ENSMUSG00000028756	Pink1	456.248
ENSMUSG00000022656	Nectin3	455.737
ENSMUSG00000039126	Prune2	455.595
ENSMUSG00000035245	Eogt	454.185
ENSMUSG00000035004	Igsf6	452.222
ENSMUSG00000071637	Cebpd	451.856
ENSMUSG00000015189	Casd1	451.413
ENSMUSG00000040093	Bmf	450.8
ENSMUSG00000028862	Map3k6	450.73
ENSMUSG00000046532	Ar	450.226
ENSMUSG00000035513	Ntng2	449.952
ENSMUSG00000039096	Rsad1	449.426
ENSMUSG00000039745	Htatip2	448.893
ENSMUSG00000008540	Mgst1	447.636
ENSMUSG00000025358	Cdk2	447.553
ENSMUSG00000057531	Dtnbp1	447.225
ENSMUSG00000025586	Cpeb1	445.75
ENSMUSG00000034947	Tmem106a	444.744
ENSMUSG00000000056	Narf	444.684
ENSMUSG00000035273	Hpse	444.453
ENSMUSG00000002900	Lamb1	444.063
ENSMUSG00000014361	Mertk	443.827
ENSMUSG00000026042	Col5a2	443.557
ENSMUSG00000029994	Anxa4	443.546
ENSMUSG00000027669	Gnb4	442.615
ENSMUSG00000017132	Cyth1	442.359
ENSMUSG00000040552	C3ar1	441.478
ENSMUSG00000031770	Herpud1	441.34
ENSMUSG00000053898	Ech1	439.701
ENSMUSG00000046318	Ccbe1	439.572
ENSMUSG00000043631	Ecm2	438.402
ENSMUSG00000018415	Gid4	438.027
ENSMUSG00000027995	Tlr2	437.988
ENSMUSG00000031016	Wee1	437.787
ENSMUSG00000026956	Uap1l1	437.763
ENSMUSG00000027330	Cdc25b	437.564
ENSMUSG00000029661	Col1a2	437.176
ENSMUSG00000078771	Evi2a	436.263
ENSMUSG00000041417	Pik3r1	435.926
ENSMUSG00000108218	Olfr1372-ps1	435.091
ENSMUSG00000031790	Mmp15	433.06
ENSMUSG00000090877	Hspa1b	431.771
ENSMUSG00000053063	Clec12a	431.721
ENSMUSG00000026003	Acadl	431.661
ENSMUSG00000036275	9530068E07Rik	431.382
ENSMUSG00000020034	Tcp11l2	429.932
ENSMUSG00000028223	Decr1	429.225
ENSMUSG00000078945	Naip2	428.933
ENSMUSG00000021190	Lgmn	428.836
ENSMUSG00000025888	Casp1	428.737
ENSMUSG00000079363	Gbp4	428.629
ENSMUSG00000037235	Mxd4	427.942
ENSMUSG00000026979	Psd4	427.707
ENSMUSG00000047945	Marcksl1	427.631
ENSMUSG00000001663	Gstt1	427.364
ENSMUSG00000022270	Retreg1	426.485
ENSMUSG00000040170	Fmo2	425.718
ENSMUSG00000025885	Myo5b	424.935
ENSMUSG00000028826	Maco1	423.938
ENSMUSG00000022952	Runx1	423.331
ENSMUSG00000025584	Pde8a	422.955
ENSMUSG00000071203	Naip5	422.297
ENSMUSG00000006373	Pgrmc1	422.079
ENSMUSG00000025158	Rfng	421.524
ENSMUSG00000057193	Slc44a2	419.797
ENSMUSG00000040723	Rcsd1	418.893
ENSMUSG00000042099	Kank3	417.69
ENSMUSG00000028641	P3h1	416.745
ENSMUSG00000028339	Col15a1	416.661
ENSMUSG00000041926	Rnpep	415.804
ENSMUSG00000029053	Prkcz	415.576
ENSMUSG00000019843	Fyn	414.854
ENSMUSG00000018042	Cyb5r3	414.35
ENSMUSG00000050103	Agmo	413.61
ENSMUSG00000031431	Tsc22d3	413.208
ENSMUSG00000051579	Tceal8	413.197
ENSMUSG00000026566	Mpzl1	413.138
ENSMUSG00000049804	Armcx4	412.565
ENSMUSG00000011256	Adam19	411.978
ENSMUSG00000003949	Hlf	409.621
ENSMUSG00000019923	Zwint	409.11
ENSMUSG00000056228	Cars2	407.391
ENSMUSG00000031864	Ints10	407.304
ENSMUSG00000020467	Efemp1	407.118
ENSMUSG00000051864	Tbc1d22a	406.614
ENSMUSG00000033460	Armcx1	406.549
ENSMUSG00000096929	A330023F24Rik	406.103
ENSMUSG00000030087	Klf15	405.66
ENSMUSG00000066245	Gm10156	405.219
ENSMUSG00000015839	Nfe2l2	405.107
ENSMUSG00000022197	Pdzd2	405.017
ENSMUSG00000050335	Lgals3	404.557
ENSMUSG00000029090	Adgra3	403.708
ENSMUSG00000022035	Ccdc25	403.54
ENSMUSG00000020053	Igf1	403.075
ENSMUSG00000042436	Mfap4	402.991
ENSMUSG00000073409	H2-Q6	401.653
ENSMUSG00000021091	Serpina3n	399.202
ENSMUSG00000076617	Ighm	398.397
ENSMUSG00000057897	Camk2b	397.816
ENSMUSG00000032349	Elovl5	397.652
ENSMUSG00000001930	Vwf	397.131
ENSMUSG00000020459	Mtif2	396.899
ENSMUSG00000018217	Pmp22	396.388
ENSMUSG00000036427	Gpi1	394.525
ENSMUSG00000020277	Pfkl	393.029
ENSMUSG00000035828	Pim3	393.021
ENSMUSG00000040174	Alkbh3	392.54
ENSMUSG00000051483	Cbr1	392.5
ENSMUSG00000024538	Ppic	392.105
ENSMUSG00000036944	Tmem71	391.776
ENSMUSG00000031762	Mt2	391.609
ENSMUSG00000032348	Gsta4	391.578
ENSMUSG00000005107	Slc2a9	390.663
ENSMUSG00000056666	Retsat	390.549
ENSMUSG00000079491	H2-T10	389.581
ENSMUSG00000033082	Clec1a	388.93
ENSMUSG00000031221	Igbp1	387.987
ENSMUSG00000046688	Tifa	387.52
ENSMUSG00000034205	Loxl2	387.097
ENSMUSG00000025512	Chid1	386.991
ENSMUSG00000029471	Camkk2	384.257
ENSMUSG00000026548	Slamf9	382.901
ENSMUSG00000061838	Suclg2	382.591
ENSMUSG00000020935	Dcakd	382.375
ENSMUSG00000020227	Irak3	382.218
ENSMUSG00000058135	Gstm1	381.449
ENSMUSG00000035877	Zhx3	381.425
ENSMUSG00000037411	Serpine1	380.452
ENSMUSG00000023960	Enpp5	379.8
ENSMUSG00000041779	Tram2	378.619
ENSMUSG00000031343	Gabra3	378.55
ENSMUSG00000032125	Robo4	377.877
ENSMUSG00000015468	Notch4	377.804
ENSMUSG00000040097	Flywch1	376.985
ENSMUSG00000029687	Ezh2	376.676
ENSMUSG00000003849	Nqo1	376.47
ENSMUSG00000027843	Ptpn22	375.878
ENSMUSG00000032802	Srxn1	375.447
ENSMUSG00000020889	Nr1d1	375.327
ENSMUSG00000030711	Sult1a1	375.035
ENSMUSG00000031765	Mt1	374.675
ENSMUSG00000027412	Lpin3	374.484
ENSMUSG00000005686	Ampd3	374.242
ENSMUSG00000028646	Rragc	372.924
ENSMUSG00000037892	Pcdh18	372.562
ENSMUSG00000030786	Itgam	372.509
ENSMUSG00000055980	Irs1	372.281
ENSMUSG00000042155	Klhl23	371.745
ENSMUSG00000006611	Hfe	371.45
ENSMUSG00000031778	Cx3cl1	371.178
ENSMUSG00000039382	Wdr45	370.797
ENSMUSG00000029570	Lfng	370.734
ENSMUSG00000034795	Ccdc122	370.613
ENSMUSG00000041117	Ccdc8	370.491
ENSMUSG00000005447	Pafah1b3	369.528
ENSMUSG00000031217	Efnb1	369.417
ENSMUSG00000039254	Pomt1	369.002
ENSMUSG00000024421	Lama3	366.338
ENSMUSG00000021306	Gpr137b	365.253
ENSMUSG00000037461	Ints7	365.087
ENSMUSG00000022440	C1qtnf6	364.398
ENSMUSG00000041801	Phlda3	364.138
ENSMUSG00000040713	Creg1	362.942
ENSMUSG00000028600	Podn	361.79
ENSMUSG00000001506	Col1a1	361.205
ENSMUSG00000031004	Mki67	360.414
ENSMUSG00000040820	Hlcs	360.272
ENSMUSG00000076435	Acsf2	359.879
ENSMUSG00000054733	Msra	359.247
ENSMUSG00000024180	Tmem8	358.991
ENSMUSG00000024885	Aldh3b1	358.188
ENSMUSG00000041849	Card6	357.099
ENSMUSG00000029229	Chic2	356.774
ENSMUSG00000020653	Klf11	354.836
ENSMUSG00000039159	Ube2h	354.444
ENSMUSG00000042834	Nrep	354.416
ENSMUSG00000059970	Hspa2	354.023
ENSMUSG00000111027	Gm2981	353.039
ENSMUSG00000034285	Nipsnap1	352.585
ENSMUSG00000020038	Cry1	351.947
ENSMUSG00000022665	Ccdc80	350.53
ENSMUSG00000052139	Babam2	349.825
ENSMUSG00000047045	Tmem164	348.432
ENSMUSG00000024736	Tmem132a	348.419
ENSMUSG00000026608	Kctd3	348.26
ENSMUSG00000022472	Desi1	348.218
ENSMUSG00000032372	Plscr2	348.005
ENSMUSG00000053279	Aldh1a1	347.895
ENSMUSG00000024679	Ms4a6d	347.647
ENSMUSG00000022797	Tfrc	346.557
ENSMUSG00000033249	Hsf4	346.27
ENSMUSG00000014776	Nol3	345.635
ENSMUSG00000028329	Xpa	345.597
ENSMUSG00000037455	Slc18b1	345.154
ENSMUSG00000008845	Cd163	343.543
ENSMUSG00000037824	Tspan14	343.238
ENSMUSG00000031596	Slc7a2	342.745
ENSMUSG00000022186	Oxct1	342.379
ENSMUSG00000026880	Stom	342.292
ENSMUSG00000038235	F11r	340.641
ENSMUSG00000013150	Gfod2	340.398
ENSMUSG00000028859	Csf3r	340.245
ENSMUSG00000048489	Depp1	340.069
ENSMUSG00000022415	Syngr1	339.521
ENSMUSG00000044349	Snhg11	338.339
ENSMUSG00000013275	Slc41a1	337.855
ENSMUSG00000033032	Afap1l1	337.704
ENSMUSG00000063275	Hacd1	337.487
ENSMUSG00000060771	Tsga10	337.003
ENSMUSG00000035772	Mrps2	336.174
ENSMUSG00000024222	Fkbp5	334.789
ENSMUSG00000028337	Coro2a	334.224
ENSMUSG00000074264	Amy1	334.154
ENSMUSG00000040612	Ildr2	332.618
ENSMUSG00000040631	Dok4	331.008
ENSMUSG00000003541	Ier3	330.748
ENSMUSG00000042251	Pm20d1	330.41
ENSMUSG00000073940	Hbb-bt	330.082
ENSMUSG00000042677	Zc3h12a	327.503
ENSMUSG00000031144	Syp	325.89
ENSMUSG00000034403	Pja1	324.769
ENSMUSG00000020123	Avpr1a	324.738
ENSMUSG00000025821	Zfp282	323.006
ENSMUSG00000021508	Cxcl14	322.18
ENSMUSG00000034656	Cacna1a	321.041
ENSMUSG00000042688	Mapk6	319.45
ENSMUSG00000023328	Ache	318.623
ENSMUSG00000029762	Akr1b8	318.178
ENSMUSG00000021003	Galc	316.96
ENSMUSG00000030701	Plekhb1	316.298
ENSMUSG00000038175	Mylip	315.399
ENSMUSG00000057497	Fam136a	314.948
ENSMUSG00000047866	Lonp2	313.803
ENSMUSG00000033581	Igf2bp2	313.292
ENSMUSG00000057137	Tmem140	312.869
ENSMUSG00000027875	Hmgcs2	312.812
ENSMUSG00000031479	Vps36	312.789
ENSMUSG00000054072	Iigp1	312.617
ENSMUSG00000031298	Adgrg2	312.38
ENSMUSG00000079037	Prnp	312.332
ENSMUSG00000028795	Ccdc28b	311.415
ENSMUSG00000068854	Hist2h2be	310.999
ENSMUSG00000046312	AI464131	310.673
ENSMUSG00000028970	Abcb1b	308.865
ENSMUSG00000016946	Kctd5	308.744
ENSMUSG00000023249	Parp3	308.656
ENSMUSG00000036615	Rfxap	306.076
ENSMUSG00000066687	Zbtb16	305.364
ENSMUSG00000031239	Itm2a	304.368
ENSMUSG00000029330	Cds1	304.335
ENSMUSG00000019872	Smpdl3a	303.564
ENSMUSG00000032369	Plscr1	302.494
ENSMUSG00000031379	Pir	301.707
ENSMUSG00000054863	Fam19a5	301.408
ENSMUSG00000054612	Mgmt	299.734
ENSMUSG00000032363	Adamts7	297.682
ENSMUSG00000029778	Adcyap1r1	296.243
ENSMUSG00000072949	Acot1	295.71
ENSMUSG00000025265	Fgd1	295.62
ENSMUSG00000022848	Dirc2	295.341
ENSMUSG00000038305	Spats2l	295.306
ENSMUSG00000024190	Dusp1	293.399
ENSMUSG00000029177	Cenpa	292.968
ENSMUSG00000078922	Tgtp1	290.241
ENSMUSG00000079499	6530402F18Rik	287.031
ENSMUSG00000004637	Wwox	286.947
ENSMUSG00000030103	Bhlhe40	285.293
ENSMUSG00000009406	Elk1	285.172
ENSMUSG00000028885	Smpdl3b	284.722
ENSMUSG00000025176	Hoga1	283.102
ENSMUSG00000078853	Igtp	281.217
ENSMUSG00000038393	Txnip	278.524
ENSMUSG00000020111	Micu1	277.691
ENSMUSG00000028597	Gpx7	277.674
ENSMUSG00000055067	Smyd3	276.207
ENSMUSG00000036040	Adamtsl2	275.182
ENSMUSG00000002289	Angptl4	274.907
ENSMUSG00000044949	Ubtd2	274.602
ENSMUSG00000031467	Agpat5	274.263
ENSMUSG00000026672	Optn	273.181
ENSMUSG00000035504	Reep6	273.097
ENSMUSG00000047238	Mageh1	273.02
ENSMUSG00000036934	4921524J17Rik	272.352
ENSMUSG00000034674	Tdg	272.323
ENSMUSG00000033933	Vhl	271.853
ENSMUSG00000027635	Dsn1	269.892
ENSMUSG00000042035	Igsf3	268.895
ENSMUSG00000031442	Mcf2l	266.914
ENSMUSG00000025037	Maoa	266.079
ENSMUSG00000029312	Klhl8	265.508
ENSMUSG00000035834	Polr3g	263.029
ENSMUSG00000026303	Mlph	258.278
ENSMUSG00000034936	Arl4d	255.746
ENSMUSG00000037613	Tnfrsf23	253.392
ENSMUSG00000010651	Acaa1b	247.936
ENSMUSG00000039328	Rnf122	247.696
ENSMUSG00000026556	Vangl2	247.301
ENSMUSG00000024654	Asrgl1	244.231
ENSMUSG00000063171	Rps4l	238.739
ENSMUSG00000025133	Ints4	235.146
ENSMUSG00000063060	Sox7	234.622
ENSMUSG00000037347	Chst7	232.182
ENSMUSG00000034006	Pqlc1	224.809
ENSMUSG00000063415	Cyp26b1	221.307
ENSMUSG00000028766	Alpl	211.601
ENSMUSG00000064346	mt-Tw	206.743
ENSMUSG00000000154	Slc22a18	201.156
ENSMUSG00000025270	Alas2	183.234
ENSMUSG00000052305	Hbb-bs	150.414

## Sheet: Keyword of (33 first Hits)~5%
Term ID	Term description	Observed gene count	Background gene count	Strength	False discovery rate	Matching proteins in your network (IDs)	Matching proteins in your network (labels)
KW-0346	Stress response	5	79	1.63	8.39e-05	10090.ENSMUSP00000001825,10090.ENSMUSP00000059102,10090.ENSMUSP00000074392,10090.ENSMUSP00000101004,10090.ENSMUSP00000126390	Chordc1,Crebrf,Hsph1,Cirbp,Serpinh1
KW-0597	Phosphoprotein	25	7551	0.34	0.00037	10090.ENSMUSP00000001825,10090.ENSMUSP00000013130,10090.ENSMUSP00000025918,10090.ENSMUSP00000027752,10090.ENSMUSP00000030623,10090.ENSMUSP00000032916,10090.ENSMUSP00000041087,10090.ENSMUSP00000043981,10090.ENSMUSP00000044677,10090.ENSMUSP00000058940,10090.ENSMUSP00000061501,10090.ENSMUSP00000068716,10090.ENSMUSP00000068974,10090.ENSMUSP00000074392,10090.ENSMUSP00000074656,10090.ENSMUSP00000080354…	Chordc1,Strn3,Stip1,Lamc1,Sfpq,Maz,Tenc1,Gltscr2,Thoc2,Whsc1,Acap2,Vps13a,Ncor1,Hsph1,Clock,Rpl3,Fyb,Nr1d2,Wipf1,Cirbp,Top1,Parp4,Serpinh1,Pum2,Ptprc
KW-0090	Biological rhythms	5	149	1.35	0.00057	10090.ENSMUSP00000030623,10090.ENSMUSP00000068974,10090.ENSMUSP00000074656,10090.ENSMUSP00000088031,10090.ENSMUSP00000105094	Sfpq,Ncor1,Clock,Nr1d2,Top1
KW-0539	Nucleus	18	4635	0.41	0.0034	10090.ENSMUSP00000025918,10090.ENSMUSP00000030623,10090.ENSMUSP00000032916,10090.ENSMUSP00000043981,10090.ENSMUSP00000044677,10090.ENSMUSP00000058940,10090.ENSMUSP00000059102,10090.ENSMUSP00000068974,10090.ENSMUSP00000074392,10090.ENSMUSP00000074656,10090.ENSMUSP00000076189,10090.ENSMUSP00000080354,10090.ENSMUSP00000087049,10090.ENSMUSP00000087947,10090.ENSMUSP00000088031,10090.ENSMUSP00000101004…	Stip1,Sfpq,Maz,Gltscr2,Thoc2,Whsc1,Crebrf,Ncor1,Hsph1,Clock,Trim30a,Rpl3,Tet3,Fyb,Nr1d2,Cirbp,Top1,Parp4
KW-0488	Methylation	8	926	0.76	0.0058	10090.ENSMUSP00000030623,10090.ENSMUSP00000041087,10090.ENSMUSP00000073082,10090.ENSMUSP00000087049,10090.ENSMUSP00000092268,10090.ENSMUSP00000101004,10090.ENSMUSP00000124258,10090.ENSMUSP00000131074	Sfpq,Tenc1,Fam120c,Tet3,Wipf1,Cirbp,Parp4,Pum2
KW-0238	DNA-binding	9	1552	0.59	0.0318	10090.ENSMUSP00000030623,10090.ENSMUSP00000032916,10090.ENSMUSP00000058940,10090.ENSMUSP00000068974,10090.ENSMUSP00000074656,10090.ENSMUSP00000076189,10090.ENSMUSP00000087049,10090.ENSMUSP00000088031,10090.ENSMUSP00000105094	Sfpq,Maz,Whsc1,Ncor1,Clock,Trim30a,Tet3,Nr1d2,Top1
KW-0677	Repeat	15	4163	0.38	0.0349	10090.ENSMUSP00000001825,10090.ENSMUSP00000013130,10090.ENSMUSP00000025918,10090.ENSMUSP00000027752,10090.ENSMUSP00000030623,10090.ENSMUSP00000032916,10090.ENSMUSP00000058940,10090.ENSMUSP00000061501,10090.ENSMUSP00000068716,10090.ENSMUSP00000068974,10090.ENSMUSP00000074656,10090.ENSMUSP00000087947,10090.ENSMUSP00000092268,10090.ENSMUSP00000131074,10090.ENSMUSP00000138350	Chordc1,Strn3,Stip1,Lamc1,Sfpq,Maz,Whsc1,Acap2,Vps13a,Ncor1,Clock,Fyb,Wipf1,Pum2,Ptprc
