# Supplementary material for: The circadian rhythm: A key variable in aging?
Source: Aging Cell. 2024 Jul 30;23(11):e14268. doi: 10.1111/acel.14268 (PMC11561671; doi:10.1111/acel.14268)
Supplement: Supplementary file 15 — Table S11. [file ACEL-23-e14268-s020.xlsx]

## Sheet: Confirmed Features (Fig. 3)
Gene ID	Gene	Composite score summed features of the aging network (Table S7)	Composite score summed variables of the aging network (Table S7)	AAS = Log2 (D / C)
ENSMUSG00000009406	Elk1	-	57.1372	-
ENSMUSG00000023249	Parp3	-	21.9007	-
ENSMUSG00000024421	Lama3	-	19.4567	-
ENSMUSG00000024654	Asrgl1	-	17.1927	-
ENSMUSG00000026303	Mlph	-	53.8734	-
ENSMUSG00000027635	Dsn1	-	15.6735	-
ENSMUSG00000034006	Pqlc1	-	11.4472	-
ENSMUSG00000037347	Chst7	-	47.3931	-
ENSMUSG00000057497	Fam136a	-	5.08473	-
ENSMUSG00000060771	Tsga10	-	5.99442	-
ENSMUSG00000063060	Sox7	-	24.7719	-
ENSMUSG00000063415	Cyp26b1	-	31.7054	-
ENSMUSG00000064346	mt-Tw	-	27.7685	-
ENSMUSG00000111027	Gm2981	-	5.54736	-
ENSMUSG00000007777	0610009B22Rik	2.77196	82.2284	4.89066
ENSMUSG00000025821	Zfp282	2.35409	41.3034	4.13302
ENSMUSG00000029312	Klhl8	4.90625	67.9995	3.79283
ENSMUSG00000044949	Ubtd2	5.25121	62.4716	3.57248
ENSMUSG00000026608	Kctd3	2.6058	28.3889	3.44553
ENSMUSG00000005447	Pafah1b3	5.30927	56.3198	3.40706
ENSMUSG00000013275	Slc41a1	8.10207	85.8293	3.40511
ENSMUSG00000004637	Wwox	7.43755	76.239	3.35763
ENSMUSG00000029570	Lfng	9.16663	90.415	3.3021
ENSMUSG00000025986	Slc39a10	5.26766	44.7516	3.08671
ENSMUSG00000052139	Babam2	6.59014	52.8555	3.00367
ENSMUSG00000047045	Tmem164	3.1344	24.8558	2.98732
ENSMUSG00000041849	Card6	9.04741	69.0917	2.93294
ENSMUSG00000025265	Fgd1	8.02605	59.9172	2.90021
ENSMUSG00000022472	Desi1	4.44449	31.1056	2.80709
ENSMUSG00000036944	Tmem71	19.6484	135.418	2.78494
ENSMUSG00000003348	Mob3a	7.74121	50.8933	2.71684
ENSMUSG00000068854	Hist2h2be	12.3176	80.2819	2.70435
ENSMUSG00000042035	Igsf3	10.0785	65.4145	2.69833
ENSMUSG00000038305	Spats2l	11.4128	73.5913	2.68888
ENSMUSG00000003541	Ier3	18.0448	113.49	2.6529
ENSMUSG00000042677	Zc3h12a	7.40133	46.4344	2.64934
ENSMUSG00000033581	Igf2bp2	18.9207	116.337	2.62027
ENSMUSG00000032363	Adamts7	3.8938	23.8176	2.61277
ENSMUSG00000028885	Smpdl3b	20.2315	123.192	2.60623
ENSMUSG00000028597	Gpx7	12.633	75.5676	2.58057
ENSMUSG00000040723	Rcsd1	13.0379	77.4271	2.57013
ENSMUSG00000046312	AI464131	8.48433	47.6245	2.48883
ENSMUSG00000026556	Vangl2	6.00647	33.3901	2.47483
ENSMUSG00000035772	Mrps2	3.22061	17.5991	2.4501
ENSMUSG00000026739	Bmi1	9.25711	48.9298	2.40208
ENSMUSG00000038175	Mylip	8.71829	45.079	2.37034
ENSMUSG00000063171	Rps4l	10.6361	52.6177	2.30657
ENSMUSG00000038235	F11r	2.70228	13.0902	2.27624
ENSMUSG00000029229	Chic2	4.38987	21.1571	2.26889
ENSMUSG00000031467	Agpat5	6.18255	29.5333	2.25607
ENSMUSG00000021508	Cxcl14	14.0074	66.5139	2.24747
ENSMUSG00000108218	Olfr1372-ps1	19.5544	85.8896	2.13499
ENSMUSG00000028766	Alpl	7.32127	31.1986	2.09132
ENSMUSG00000019872	Smpdl3a	2.98557	11.8844	1.99299
ENSMUSG00000027330	Cdc25b	4.59949	18.2207	1.98603
ENSMUSG00000024885	Aldh3b1	29.7293	117.07	1.97741
ENSMUSG00000000056	Narf	16.2507	63.3581	1.96303
ENSMUSG00000055980	Irs1	21.5612	83.2013	1.94817
ENSMUSG00000055067	Smyd3	12.7309	47.6856	1.90522
ENSMUSG00000025176	Hoga1	27.8014	103.091	1.89069
ENSMUSG00000032369	Plscr1	20.7584	75.2918	1.8588
ENSMUSG00000031479	Vps36	21.868	79.1677	1.85609
ENSMUSG00000061601	Pclo	14.311	51.3431	1.84305
ENSMUSG00000036934	4921524J17Rik	9.80226	34.9663	1.83478
ENSMUSG00000031596	Slc7a2	25.7172	89.642	1.80144
ENSMUSG00000013150	Gfod2	29.7555	100.618	1.75765
ENSMUSG00000041779	Tram2	19.9601	67.4033	1.7557
ENSMUSG00000034403	Pja1	9.24423	31.1005	1.75031
ENSMUSG00000020123	Avpr1a	31.7345	104.922	1.7252
ENSMUSG00000037892	Pcdh18	29.9544	98.4353	1.71641
ENSMUSG00000032349	Elovl5	18.6128	60.8734	1.70951
ENSMUSG00000033032	Afap1l1	11.6751	37.97	1.70142
ENSMUSG00000042251	Pm20d1	13.403	43.5113	1.69883
ENSMUSG00000031221	Igbp1	11.9348	38.6129	1.69391
ENSMUSG00000054612	Mgmt	23.3759	75.5034	1.69152
ENSMUSG00000110588	Gm45774	31.9456	101.323	1.66527
ENSMUSG00000015839	Nfe2l2	34.1211	106.792	1.64607
ENSMUSG00000037824	Tspan14	29.0979	90.9062	1.64346
ENSMUSG00000037455	Slc18b1	27.1558	84.631	1.63993
ENSMUSG00000026672	Optn	14.7522	45.81	1.63474
ENSMUSG00000022848	Dirc2	7.11108	21.4352	1.59184
ENSMUSG00000039382	Wdr45	16.7452	50.4281	1.59048
ENSMUSG00000022197	Pdzd2	8.81935	26.0043	1.56001
ENSMUSG00000034154	Ino80	29.4867	86.6541	1.5552
ENSMUSG00000021306	Gpr137b	14.7421	43.0934	1.54753
ENSMUSG00000028329	Xpa	16.0421	46.8633	1.54659
ENSMUSG00000041117	Ccdc8	25.9481	74.8497	1.52837
ENSMUSG00000060989	Gm11847	40.0457	115.25	1.52505
ENSMUSG00000033082	Clec1a	16.262	46.6637	1.52079
ENSMUSG00000029778	Adcyap1r1	17.8152	50.8251	1.51243
ENSMUSG00000059970	Hspa2	26.4378	73.8812	1.48261
ENSMUSG00000049804	Armcx4	29.4009	80.9496	1.46117
ENSMUSG00000031298	Adgrg2	25.6174	70.3605	1.45764
ENSMUSG00000037613	Tnfrsf23	22.128	60.2361	1.44475
ENSMUSG00000036615	Rfxap	7.49196	20.2787	1.43655
ENSMUSG00000020227	Irak3	55.489	149.385	1.42877
ENSMUSG00000034674	Tdg	16.8749	45.1412	1.41956
ENSMUSG00000027412	Lpin3	12.7663	33.9622	1.41159
ENSMUSG00000039159	Ube2h	5.78229	15.2622	1.40025
ENSMUSG00000038393	Txnip	35.1666	92.6485	1.39756
ENSMUSG00000006611	Hfe	53.3129	139.664	1.38941
ENSMUSG00000034947	Tmem106a	60.5171	157.823	1.38289
ENSMUSG00000025037	Maoa	19.3381	50.2357	1.37727
ENSMUSG00000021003	Galc	20.8939	54.214	1.37559
ENSMUSG00000040174	Alkbh3	29.8951	77.4883	1.37407
ENSMUSG00000054863	Fam19a5	27.9888	71.8869	1.36088
ENSMUSG00000024975	Pdcd4	23.4419	60.0129	1.35618
ENSMUSG00000037461	Ints7	28.3995	72.3713	1.34955
ENSMUSG00000027947	Il6ra	53.1234	133.566	1.33014
ENSMUSG00000048489	Depp1	36.7317	91.8731	1.32262
ENSMUSG00000039328	Rnf122	29.2441	71.699	1.29381
ENSMUSG00000029471	Camkk2	16.6959	40.1803	1.26699
ENSMUSG00000005107	Slc2a9	64.1468	153.705	1.26072
ENSMUSG00000030761	Myo7a	30.0878	72.0718	1.26026
ENSMUSG00000025512	Chid1	39.0486	92.8731	1.24999
ENSMUSG00000075284	Wipf1	47.6406	112.929	1.24515
ENSMUSG00000016946	Kctd5	6.66193	15.7862	1.24465
ENSMUSG00000028970	Abcb1b	43.0446	101.154	1.23265
ENSMUSG00000028859	Csf3r	71.1481	167.042	1.23132
ENSMUSG00000041926	Rnpep	25.0829	58.0857	1.21148
ENSMUSG00000005686	Ampd3	20.5713	47.5848	1.20986
ENSMUSG00000020111	Micu1	14.6842	33.8535	1.20504
ENSMUSG00000079491	H2-T10	36.1686	83.3245	1.204
ENSMUSG00000041040	Fam117b	30.2435	69.3701	1.19769
ENSMUSG00000040631	Dok4	30.2985	68.7475	1.18206
ENSMUSG00000076617	Ighm	62.4459	141.515	1.18028
ENSMUSG00000030701	Plekhb1	44.9892	101.519	1.17411
ENSMUSG00000039254	Pomt1	24.4996	55.1076	1.16949
ENSMUSG00000079037	Prnp	26.0444	58.277	1.16195
ENSMUSG00000017132	Cyth1	44.8516	100.141	1.1588
ENSMUSG00000034936	Arl4d	15.8434	35.2944	1.15556
ENSMUSG00000029177	Cenpa	16.306	36.312	1.15504
ENSMUSG00000036040	Adamtsl2	52.9102	117.489	1.15091
ENSMUSG00000026082	Rev1	55.5702	122.693	1.14267
ENSMUSG00000057137	Tmem140	14.887	32.8124	1.14019
ENSMUSG00000034647	Ankrd12	77.0288	166.566	1.11262
ENSMUSG00000028337	Coro2a	19.135	40.9767	1.09859
ENSMUSG00000021190	Lgmn	58.0622	123.979	1.09443
ENSMUSG00000053063	Clec12a	72.157	152.177	1.07654
ENSMUSG00000028641	P3h1	35.4055	74.3504	1.07037
ENSMUSG00000026880	Stom	15.3123	31.887	1.05828
ENSMUSG00000025888	Casp1	64.7322	134.502	1.05507
ENSMUSG00000020053	Igf1	34.6831	70.9917	1.03342
ENSMUSG00000056228	Cars2	52.254	106.594	1.02852
ENSMUSG00000039126	Prune2	39.2908	79.6134	1.01882
ENSMUSG00000022684	Bfar	18.4205	37.2712	1.01675
ENSMUSG00000034795	Ccdc122	57.8784	116.435	1.00843
ENSMUSG00000001930	Vwf	17.883	35.8915	1.00505
ENSMUSG00000035504	Reep6	23.7121	47.565	1.00428
ENSMUSG00000042688	Mapk6	20.6758	41.3535	1.00007
ENSMUSG00000040093	Bmf	31.1009	62.1092	0.997848
ENSMUSG00000034656	Cacna1a	25.3323	50.5382	0.996398
ENSMUSG00000033308	Dpyd	32.4865	64.6358	0.992493
ENSMUSG00000047866	Lonp2	14.1058	28.02	0.990167
ENSMUSG00000050714	Zbtb26	13.7619	27.271	0.986691
ENSMUSG00000031217	Efnb1	23.7329	46.3662	0.966181
ENSMUSG00000020467	Efemp1	39.2147	76.4751	0.963596
ENSMUSG00000025158	Rfng	16.4558	31.9564	0.957505
ENSMUSG00000026548	Slamf9	87.3245	167.285	0.937847
ENSMUSG00000051864	Tbc1d22a	36.9121	70.6177	0.935937
ENSMUSG00000034252	Senp6	35.5903	67.4595	0.922536
ENSMUSG00000024900	Cpt1a	53.22	100.47	0.916722
ENSMUSG00000042129	Rassf4	57.9119	109.035	0.912864
ENSMUSG00000059013	Sh2d3c	38.5498	71.8775	0.898815
ENSMUSG00000002763	Pex6	30.6081	56.4587	0.883282
ENSMUSG00000058586	Serhl	39.4019	72.3067	0.875862
ENSMUSG00000034007	Scaper	12.0821	22.0752	0.869559
ENSMUSG00000000184	Ccnd2	25.206	46.0183	0.868442
ENSMUSG00000042155	Klhl23	35.7135	64.8664	0.861003
ENSMUSG00000034157	Cipc	51.9046	94.2625	0.860823
ENSMUSG00000030921	Trim30a	73.6637	133.204	0.854607
ENSMUSG00000033863	Klf9	92.2735	166.676	0.853061
ENSMUSG00000040170	Fmo2	81.2011	146.156	0.84794
ENSMUSG00000046688	Tifa	59.9909	107.869	0.846467
ENSMUSG00000041417	Pik3r1	10.1779	18.0766	0.828691
ENSMUSG00000020038	Cry1	73.2957	130.055	0.827319
ENSMUSG00000022912	Pros1	74.5133	131.359	0.817942
ENSMUSG00000011256	Adam19	71.6574	125.912	0.813225
ENSMUSG00000028795	Ccdc28b	22.7657	39.9719	0.812126
ENSMUSG00000020935	Dcakd	63.5419	111.198	0.807349
ENSMUSG00000025980	Hspd1	51.0473	89.1989	0.805192
ENSMUSG00000097415	AU020206	75.9433	131.046	0.787077
ENSMUSG00000074264	Amy1	56.3293	96.8623	0.782051
ENSMUSG00000028630	Dyrk2	41.0356	70.5412	0.781589
ENSMUSG00000044583	Tlr7	105.646	181.572	0.78131
ENSMUSG00000020653	Klf11	52.1216	88.7238	0.767441
ENSMUSG00000021262	Evl	37.4059	63.6661	0.767259
ENSMUSG00000008845	Cd163	42.2518	71.8282	0.765538
ENSMUSG00000022186	Oxct1	23.569	39.845	0.757505
ENSMUSG00000022035	Ccdc25	26.3139	44.3749	0.75392
ENSMUSG00000028600	Podn	26.9371	45.3267	0.750764
ENSMUSG00000019843	Fyn	30.1479	50.4677	0.743302
ENSMUSG00000037411	Serpine1	101.302	169.546	0.743013
ENSMUSG00000031762	Mt2	111.643	186.515	0.740403
ENSMUSG00000049878	Rlf	18.2638	30.3651	0.733426
ENSMUSG00000000154	Slc22a18	23.8683	39.6606	0.732613
ENSMUSG00000040820	Hlcs	35.4011	58.7687	0.731255
ENSMUSG00000010651	Acaa1b	22.8955	37.9253	0.728099
ENSMUSG00000024180	Tmem8	34.9902	57.8197	0.724612
ENSMUSG00000032000	Birc3	78.6043	128.958	0.714218
ENSMUSG00000032372	Plscr2	43.5175	71.3789	0.713901
ENSMUSG00000071203	Naip5	94.585	154.993	0.71252
ENSMUSG00000033933	Vhl	21.5091	35.1915	0.710278
ENSMUSG00000030786	Itgam	93.0987	152.221	0.709334
ENSMUSG00000027669	Gnb4	40.2902	65.6162	0.703623
ENSMUSG00000061838	Suclg2	30.3298	49.1415	0.696205
ENSMUSG00000022146	Osmr	88.6513	142.857	0.688354
ENSMUSG00000031770	Herpud1	118.443	190.596	0.686327
ENSMUSG00000024538	Ppic	51.5698	82.883	0.68455
ENSMUSG00000036402	Gng12	23.0053	36.9636	0.684138
ENSMUSG00000043631	Ecm2	70.0826	112.417	0.681732
ENSMUSG00000025133	Ints4	10.4587	16.762	0.680486
ENSMUSG00000030103	Bhlhe40	90.8403	145.446	0.679074
ENSMUSG00000035828	Pim3	89.0642	142.107	0.674065
ENSMUSG00000031765	Mt1	91.1956	144.91	0.668124
ENSMUSG00000007617	Homer1	49.5111	78.6692	0.668047
ENSMUSG00000048756	Foxo3	43.9674	69.762	0.666005
ENSMUSG00000031442	Mcf2l	30.1577	47.5727	0.65761
ENSMUSG00000022797	Tfrc	26.6281	41.9316	0.65509
ENSMUSG00000010554	Mettl16	99.6547	155.691	0.643675
ENSMUSG00000046994	Mars2	26.1592	40.8146	0.641768
ENSMUSG00000047238	Mageh1	27.2787	42.4985	0.639638
ENSMUSG00000078945	Naip2	89.5061	139.413	0.639311
ENSMUSG00000046318	Ccbe1	93.4865	145.518	0.638365
ENSMUSG00000031004	Mki67	14.0973	21.8489	0.632142
ENSMUSG00000028820	Sfpq	37.3383	57.7989	0.630384
ENSMUSG00000024736	Tmem132a	49.2236	76.1336	0.629184
ENSMUSG00000029762	Akr1b8	75.4238	116.545	0.627794
ENSMUSG00000017774	Myo1c	29.8277	45.9158	0.622339
ENSMUSG00000002017	Fam98a	36.7126	56.2782	0.616302
ENSMUSG00000078566	Bnip3	87.4139	133.39	0.609712
ENSMUSG00000018415	Gid4	54.6276	83.339	0.609362
ENSMUSG00000047945	Marcksl1	13.7375	20.8939	0.604958
ENSMUSG00000029090	Adgra3	63.6194	96.3825	0.599304
ENSMUSG00000027962	Vcam1	174.298	263.155	0.594358
ENSMUSG00000022952	Runx1	103.883	156.63	0.592399
ENSMUSG00000036427	Gpi1	40.4391	60.5736	0.582938
ENSMUSG00000028028	Alpk1	115.862	173.067	0.578914
ENSMUSG00000035936	Aldh5a1	9.75957	14.4926	0.570432
ENSMUSG00000031379	Pir	70.6937	104.96	0.570186
ENSMUSG00000018217	Pmp22	26.2275	38.7848	0.564413
ENSMUSG00000004609	Cd33	113.64	167.8	0.562274
ENSMUSG00000079499	6530402F18Rik	28.9429	42.5641	0.556427
ENSMUSG00000029919	Hpgds	121.764	178.843	0.554604
ENSMUSG00000040713	Creg1	93.8277	137.714	0.553587
ENSMUSG00000028646	Rragc	32.0305	46.9606	0.552002
ENSMUSG00000017754	Pltp	110.765	162.105	0.549427
ENSMUSG00000028756	Pink1	52.8233	77.0886	0.545344
ENSMUSG00000030711	Sult1a1	59.9756	86.9774	0.536265
ENSMUSG00000022665	Ccdc80	82.455	119.528	0.535668
ENSMUSG00000051483	Cbr1	50.8104	73.1017	0.524781
ENSMUSG00000025586	Cpeb1	82.2945	118.363	0.524355
ENSMUSG00000020044	Timp3	81.8676	117.398	0.520045
ENSMUSG00000063275	Hacd1	58.2049	83.4622	0.519981
ENSMUSG00000017707	Serinc3	60.2916	86.1164	0.514331
ENSMUSG00000042426	Dhx29	57.8977	82.088	0.503667
ENSMUSG00000039176	Polg	41.0608	58.1865	0.502923
ENSMUSG00000040612	Ildr2	28.878	40.8926	0.501868
ENSMUSG00000014361	Mertk	34.4973	48.835	0.501434
ENSMUSG00000030096	Slc6a6	91.2581	127.934	0.487374
ENSMUSG00000034255	Arhgap27	62.8941	87.7671	0.480754
ENSMUSG00000021242	Npc2	59.0441	81.9392	0.47276
ENSMUSG00000021091	Serpina3n	130.045	179.028	0.461174
ENSMUSG00000056515	Rab31	57.0036	78.393	0.459672
ENSMUSG00000023328	Ache	25.7445	35.3895	0.459056
ENSMUSG00000021903	Galnt15	94.5971	129.371	0.451646
ENSMUSG00000035877	Zhx3	44.6395	60.7	0.443376
ENSMUSG00000023960	Enpp5	51.6384	70.1071	0.441116
ENSMUSG00000022656	Nectin3	44.3799	60.2334	0.440655
ENSMUSG00000044562	Rasip1	60.6073	82.1214	0.438268
ENSMUSG00000054733	Msra	17.7521	24.0516	0.438145
ENSMUSG00000019923	Zwint	37.1838	50.1987	0.432976
ENSMUSG00000020009	Ifngr1	75.5666	101.811	0.430071
ENSMUSG00000037712	Fermt2	72.5256	97.0507	0.420249
ENSMUSG00000042286	Stab1	59.2753	78.9997	0.414415
ENSMUSG00000026979	Psd4	102.589	136.401	0.410976
ENSMUSG00000066640	Fbxl18	36.6765	48.6997	0.409057
ENSMUSG00000021939	Ctsb	87.4425	115.975	0.407404
ENSMUSG00000052760	A630001G21Rik	94.2746	125.03	0.407338
ENSMUSG00000057193	Slc44a2	26.7786	35.5004	0.406758
ENSMUSG00000002900	Lamb1	81.2126	107.503	0.404601
ENSMUSG00000029238	Clock	150.47	198.875	0.402389
ENSMUSG00000046743	Fat4	46.3713	61.0498	0.396756
ENSMUSG00000049047	Armcx3	92.9709	122.372	0.39642
ENSMUSG00000027843	Ptpn22	48.464	63.6049	0.392223
ENSMUSG00000022091	Sorbs3	103.984	136.22	0.389582
ENSMUSG00000032802	Srxn1	33.7562	44.2144	0.389362
ENSMUSG00000036667	Tcaf1	68.5599	89.7431	0.388436
ENSMUSG00000057531	Dtnbp1	90.3816	118.168	0.386732
ENSMUSG00000003617	Cp	96.7841	126.278	0.38376
ENSMUSG00000002985	Apoe	82.4344	107.478	0.38272
ENSMUSG00000033249	Hsf4	72.8631	94.876	0.380855
ENSMUSG00000037405	Icam1	160.473	208.479	0.377567
ENSMUSG00000078771	Evi2a	131.831	170.918	0.37462
ENSMUSG00000048249	Crebrf	37.3546	48.4293	0.374593
ENSMUSG00000033499	Larp4b	25.8521	33.5059	0.374134
ENSMUSG00000032127	Vps11	70.5839	91.2976	0.371238
ENSMUSG00000027933	Ints3	105.015	135.673	0.369539
ENSMUSG00000022440	C1qtnf6	93.4254	120.438	0.366402
ENSMUSG00000032125	Robo4	57.5627	74.119	0.364708
ENSMUSG00000035064	Eef2k	103.674	133.407	0.363771
ENSMUSG00000020459	Mtif2	15.3016	19.647	0.360623
ENSMUSG00000026956	Uap1l1	107.866	138.227	0.3578
ENSMUSG00000035004	Igsf6	167.4	213.507	0.35098
ENSMUSG00000016256	Ctsz	128.224	163.356	0.349353
ENSMUSG00000078922	Tgtp1	39.6497	50.4076	0.346331
ENSMUSG00000024160	Spsb3	79.6064	100.949	0.342675
ENSMUSG00000003154	Foxj2	46.993	59.4107	0.338277
ENSMUSG00000029468	P2rx7	142.636	179.954	0.335286
ENSMUSG00000020889	Nr1d1	129.001	162.75	0.335271
ENSMUSG00000031144	Syp	43.7222	55.0275	0.331787
ENSMUSG00000016206	H2-M3	133.72	168.25	0.331391
ENSMUSG00000031864	Ints10	12.0037	15.0948	0.330578
ENSMUSG00000025584	Pde8a	55.4044	69.5714	0.328496
ENSMUSG00000024222	Fkbp5	96.1172	120.196	0.322527
ENSMUSG00000040751	Lat2	165.658	206.177	0.315674
ENSMUSG00000066245	Gm10156	126.25	156.524	0.310106
ENSMUSG00000035834	Polr3g	13.2084	16.2614	0.3
ENSMUSG00000019846	Lama4	92.8362	114.269	0.299676
ENSMUSG00000059182	Skap2	128.425	157.897	0.298056
ENSMUSG00000031232	Magt1	67.4394	82.9104	0.297962
ENSMUSG00000030172	Erc1	65.313	80.2912	0.297873
ENSMUSG00000024576	Csnk1a1	23.3449	28.6475	0.295302
ENSMUSG00000035824	Tk2	107.381	131.704	0.294559
ENSMUSG00000066687	Zbtb16	69.2843	84.3058	0.283104
ENSMUSG00000026234	Ncl	88.6476	107.792	0.282093
ENSMUSG00000032086	Bace1	73.9269	89.5542	0.276662
ENSMUSG00000022415	Syngr1	58.8153	71.1501	0.274676
ENSMUSG00000031790	Mmp15	96.3472	116.519	0.274251
ENSMUSG00000064267	Hvcn1	130.457	157.724	0.273835
ENSMUSG00000002289	Angptl4	40.757	49.2437	0.272889
ENSMUSG00000028673	Fuca1	75.853	91.6157	0.272388
ENSMUSG00000035212	Leprot	17.1694	20.6937	0.269352
ENSMUSG00000025743	Sdc3	116.59	140.163	0.265665
ENSMUSG00000053279	Aldh1a1	67.1879	80.5347	0.261409
ENSMUSG00000029810	Tmem176b	82.6542	98.9805	0.260058
ENSMUSG00000049076	Acap2	49.7063	59.2178	0.252601
ENSMUSG00000022270	Retreg1	53.5917	63.611	0.247266
ENSMUSG00000031343	Gabra3	63.0303	74.4861	0.240927
ENSMUSG00000033460	Armcx1	68.0289	80.3737	0.240574
ENSMUSG00000026728	Vim	81.6865	96.1574	0.2353
ENSMUSG00000050103	Agmo	69.3201	81.4523	0.232682
ENSMUSG00000003849	Nqo1	102.159	119.613	0.227554
ENSMUSG00000032348	Gsta4	81.0424	94.859	0.227107
ENSMUSG00000025885	Myo5b	21.2139	24.8106	0.225947
ENSMUSG00000019055	Plod1	127.926	149.612	0.22592
ENSMUSG00000099875	Rbm3-ps	139.397	161.551	0.212795
ENSMUSG00000029616	Erp29	35.657	41.0835	0.204376
ENSMUSG00000018042	Cyb5r3	64.1072	73.8023	0.20318
ENSMUSG00000052040	Klf13	104.967	120.838	0.20313
ENSMUSG00000015468	Notch4	69.88	80.4387	0.203011
ENSMUSG00000069833	Ahnak	27.2747	31.3706	0.201853
ENSMUSG00000024810	Il33	144.258	165.577	0.198854
ENSMUSG00000023367	Tmem176a	93.5906	107.383	0.19833
ENSMUSG00000035273	Hpse	107.998	123.707	0.195921
ENSMUSG00000022148	Fyb	204.206	233.522	0.19353
ENSMUSG00000041801	Phlda3	49.4988	56.4004	0.188314
ENSMUSG00000029675	Eln	201.672	229.465	0.186268
ENSMUSG00000026074	Map4k4	131.027	148.002	0.175753
ENSMUSG00000055541	Lair1	198.7	224.354	0.17519
ENSMUSG00000025270	Alas2	36.9149	41.4774	0.168122
ENSMUSG00000035245	Eogt	41.2226	46.2397	0.165696
ENSMUSG00000068290	Ddrgk1	21.7759	24.4068	0.164551
ENSMUSG00000024164	C3	134.686	150.573	0.160856
ENSMUSG00000024132	Eci1	50.8631	56.7202	0.157243
ENSMUSG00000071714	Csf2rb2	153.01	170.584	0.15686
ENSMUSG00000046532	Ar	27.1908	30.3088	0.156618
ENSMUSG00000054509	Parp4	80.8103	89.4471	0.146496
ENSMUSG00000027435	Cd93	104.77	115.903	0.145703
ENSMUSG00000042594	Sh2b3	82.9305	91.2717	0.138265
ENSMUSG00000028826	Maco1	125.419	137.975	0.137647
ENSMUSG00000036862	Dchs1	75.0937	82.2912	0.132046
ENSMUSG00000025017	Pik3ap1	231.632	252.38	0.123766
ENSMUSG00000054404	Slfn5	42.1587	45.8089	0.119798
ENSMUSG00000052593	Adam17	103.883	112.577	0.115957
ENSMUSG00000041515	Irf8	161.271	174.408	0.112979
ENSMUSG00000073409	H2-Q6	90.5145	97.1558	0.102151
ENSMUSG00000038143	Stox2	102.625	110.112	0.101586
ENSMUSG00000020472	Zkscan17	60.722	65.1319	0.101144
ENSMUSG00000031239	Itm2a	93.174	99.7294	0.0980913
ENSMUSG00000040097	Flywch1	21.4966	23.0078	0.0980167
ENSMUSG00000042644	Itpr3	154.036	164.682	0.0964143
ENSMUSG00000003031	Cdkn1b	32.9109	35.16	0.0953675
ENSMUSG00000057894	Zfp329	37.7611	40.2936	0.0936483
ENSMUSG00000001143	Lman2l	132.219	141.037	0.0931508
ENSMUSG00000031431	Tsc22d3	123.317	131.369	0.0912608
ENSMUSG00000031511	Arhgef7	126.416	134.113	0.0852614
ENSMUSG00000021025	Nfkbia	120.685	127.921	0.0840068
ENSMUSG00000034707	Gns	145.671	153.531	0.0758204
ENSMUSG00000026480	Ncf2	163.104	171.811	0.0750362
ENSMUSG00000027995	Tlr2	221.166	232.405	0.0715095
ENSMUSG00000029053	Prkcz	74.1364	77.9019	0.0714762
ENSMUSG00000029994	Anxa4	77.8741	81.827	0.0714331
ENSMUSG00000042099	Kank3	62.4281	65.259	0.0639816
ENSMUSG00000029009	Mthfr	139.728	145.956	0.0629105
ENSMUSG00000060862	Zbtb40	98.3433	102.537	0.060243
ENSMUSG00000018501	Ncor1	43.6264	45.2536	0.0528332
ENSMUSG00000058135	Gstm1	41.3913	42.8917	0.0513708
ENSMUSG00000008540	Mgst1	79.0564	81.7759	0.048793
ENSMUSG00000031778	Cx3cl1	71.3973	73.7418	0.0466133
ENSMUSG00000028082	Sh3d19	27.9936	28.8857	0.0452611
ENSMUSG00000042834	Nrep	141.517	145.876	0.043768
ENSMUSG00000042436	Mfap4	112.307	115.322	0.0382154
ENSMUSG00000078853	Igtp	35.1231	36.0493	0.0375509
ENSMUSG00000034205	Loxl2	153.838	157.466	0.0336312
ENSMUSG00000056666	Retsat	87.8042	89.8697	0.0335442
ENSMUSG00000073940	Hbb-bt	36.4906	37.3429	0.0333105
ENSMUSG00000029687	Ezh2	35.2328	36.0174	0.0317772
ENSMUSG00000041084	Ostc	93.0852	95.1339	0.0314073
ENSMUSG00000096929	A330023F24Rik	38.4302	39.1929	0.0283514
ENSMUSG00000024190	Dusp1	14.1119	14.3863	0.027792
ENSMUSG00000036275	9530068E07Rik	13.9292	14.1684	0.0245621
ENSMUSG00000044349	Snhg11	49.001	49.5349	0.0156356
ENSMUSG00000041992	Rapgef5	24.1066	24.3544	0.0147557
ENSMUSG00000079293	Clec7a	229.808	230.539	0.00458281
ENSMUSG00000029330	Cds1	96.1693	96.1018	-0.00101303
ENSMUSG00000070031	Sp140	168.076	167.717	-0.00309097
ENSMUSG00000039096	Rsad1	141.467	140.981	-0.00496546
ENSMUSG00000061740	Cyp2d22	83.9119	83.4827	-0.00739818
ENSMUSG00000067274	Rplp0	26.0415	25.8971	-0.00802326
ENSMUSG00000021559	Dapk1	112.764	112.093	-0.00861558
ENSMUSG00000018427	Ypel2	186.17	184.971	-0.00932206
ENSMUSG00000006373	Pgrmc1	84.6054	84.0361	-0.00974109
ENSMUSG00000053898	Ech1	80.8518	80.0375	-0.0146029
ENSMUSG00000003458	Ncstn	71.1472	70.3887	-0.0154625
ENSMUSG00000050335	Lgals3	142.303	140.764	-0.0156862
ENSMUSG00000029119	Man2b2	105.447	104.186	-0.0173674
ENSMUSG00000030087	Klf15	154.464	151.945	-0.0237211
ENSMUSG00000014776	Nol3	97.5195	95.6207	-0.028367
ENSMUSG00000006386	Tek	110.321	108.13	-0.0289367
ENSMUSG00000037235	Mxd4	34.3924	33.6083	-0.0332757
ENSMUSG00000035513	Ntng2	77.9053	75.6672	-0.0420535
ENSMUSG00000020288	Ahsa2	123.994	120.229	-0.0444898
ENSMUSG00000041355	Ssr2	84.7394	81.8457	-0.0501255
ENSMUSG00000027875	Hmgcs2	55.3303	53.3312	-0.0530913
ENSMUSG00000054072	Iigp1	41.0925	39.5228	-0.0561882
ENSMUSG00000037860	Aim2	155.745	149.645	-0.0576486
ENSMUSG00000095041	AC149090.1	85.5717	82.0914	-0.0599032
ENSMUSG00000025358	Cdk2	26.4542	25.3544	-0.0612615
ENSMUSG00000027204	Fbn1	168.419	161.075	-0.0643243
ENSMUSG00000050708	Ftl1	106.124	101.468	-0.0647283
ENSMUSG00000090877	Hspa1b	77.5172	74.08	-0.0654331
ENSMUSG00000007891	Ctsd	81.8925	78.2516	-0.0656111
ENSMUSG00000031024	St5	89.7883	85.7308	-0.0667145
ENSMUSG00000026003	Acadl	65.3083	62.059	-0.0736251
ENSMUSG00000062203	Gspt1	65.7664	62.4544	-0.0745472
ENSMUSG00000073421	H2-Ab1	179.757	170.528	-0.076041
ENSMUSG00000018160	Med1	30.8533	29.1652	-0.0811757
ENSMUSG00000033191	Tie1	90.4267	85.4273	-0.0820525
ENSMUSG00000052305	Hbb-bs	42.0417	39.6602	-0.0841289
ENSMUSG00000071637	Cebpd	89.0644	83.4921	-0.0932101
ENSMUSG00000034349	Smc4	38.1765	35.7738	-0.0937806
ENSMUSG00000079363	Gbp4	40.2464	37.62	-0.0973596
ENSMUSG00000076435	Acsf2	74.4998	69.608	-0.0979828
ENSMUSG00000004105	Angptl2	170.693	159.054	-0.101883
ENSMUSG00000059714	Flot1	96.4475	89.8161	-0.102771
ENSMUSG00000015189	Casd1	30.8781	28.6439	-0.108359
ENSMUSG00000060586	H2-Eb1	207.711	192.251	-0.111588
ENSMUSG00000026566	Mpzl1	152.088	140.343	-0.115943
ENSMUSG00000036273	Lrrk2	12.5372	11.5639	-0.116586
ENSMUSG00000028339	Col15a1	183.231	168.193	-0.123545
ENSMUSG00000079419	Ms4a6c	215.436	197.678	-0.124104
ENSMUSG00000041936	Agrn	52.5053	48.1736	-0.124221
ENSMUSG00000057897	Camk2b	102.681	94.0515	-0.12665
ENSMUSG00000031740	Mmp2	142.701	130.022	-0.134238
ENSMUSG00000074748	Atxn7l3b	76.9785	70.123	-0.134569
ENSMUSG00000023055	Calcoco1	82.3257	74.9078	-0.136227
ENSMUSG00000003283	Hck	250.295	226.986	-0.141026
ENSMUSG00000057406	Nsd2	62.2082	56.3756	-0.142035
ENSMUSG00000060671	Atp8b2	153.858	139.276	-0.143648
ENSMUSG00000020954	Strn3	37.4034	33.7875	-0.14668
ENSMUSG00000027274	Mkks	178.452	160.91	-0.149281
ENSMUSG00000020120	Plek	294.581	264.918	-0.153121
ENSMUSG00000033159	Cnppd1	86.1662	77.4616	-0.153641
ENSMUSG00000020034	Tcp11l2	91.5896	82.2919	-0.154434
ENSMUSG00000038776	Ephx1	313.559	281.443	-0.155894
ENSMUSG00000040552	C3ar1	219.416	195.999	-0.162817
ENSMUSG00000070544	Top1	88.3029	78.6518	-0.166982
ENSMUSG00000058655	Eif4b	176.573	157.122	-0.168384
ENSMUSG00000048126	Col6a3	170.666	151.744	-0.169543
ENSMUSG00000071715	Ncf4	205.661	182.754	-0.170363
ENSMUSG00000072949	Acot1	53.8936	47.8293	-0.17222
ENSMUSG00000021814	Anxa7	205.223	181.481	-0.177372
ENSMUSG00000028343	Erp44	120.055	105.768	-0.182789
ENSMUSG00000039745	Htatip2	148.007	130.236	-0.184541
ENSMUSG00000005936	Kctd20	66.0546	57.6703	-0.195832
ENSMUSG00000052812	Atad2b	56.1586	48.8607	-0.200832
ENSMUSG00000038521	C1s1	118.561	103.063	-0.202097
ENSMUSG00000018574	Acadvl	57.4916	49.8899	-0.204602
ENSMUSG00000027864	Ptgfrn	185.942	161.206	-0.205947
ENSMUSG00000024679	Ms4a6d	174.753	151.426	-0.206706
ENSMUSG00000042712	Tceal9	53.423	45.9783	-0.216508
ENSMUSG00000071650	Ganab	90.8767	77.8482	-0.223247
ENSMUSG00000038007	Acer2	302.977	258.181	-0.230825
ENSMUSG00000036594	H2-Aa	233.792	199.005	-0.23242
ENSMUSG00000020241	Col6a2	201.786	171.18	-0.237312
ENSMUSG00000026786	Apbb1ip	264.386	223.492	-0.242427
ENSMUSG00000038147	Cd84	275.861	232.842	-0.24459
ENSMUSG00000020661	Dnmt3a	124.871	105.198	-0.247339
ENSMUSG00000056737	Capg	238.302	200.127	-0.25188
ENSMUSG00000001229	Dpp9	199.988	167.038	-0.259736
ENSMUSG00000031274	Col4a5	198.927	165.538	-0.26508
ENSMUSG00000024501	Dpysl3	189.369	156.539	-0.274684
ENSMUSG00000035206	Sppl2b	90.2604	74.6034	-0.274851
ENSMUSG00000028862	Map3k6	201.993	166.807	-0.276127
ENSMUSG00000030681	Mvp	163.393	134.887	-0.276598
ENSMUSG00000060373	Hnrnpc	185.328	152.855	-0.277915
ENSMUSG00000001663	Gstt1	90.8889	74.8875	-0.279379
ENSMUSG00000060036	Rpl3	148.88	122.533	-0.280982
ENSMUSG00000022098	Bmp1	104.608	86.0669	-0.28146
ENSMUSG00000003731	Kpna6	52.5913	43.0377	-0.289224
ENSMUSG00000021037	Ahsa1	182.142	148.678	-0.292873
ENSMUSG00000030083	Abtb1	81.2875	66.3265	-0.293447
ENSMUSG00000038695	Josd2	98.2819	79.612	-0.303939
ENSMUSG00000036545	Adamts2	242.823	196.173	-0.307779
ENSMUSG00000020257	Wdr82	79.9221	63.7649	-0.325832
ENSMUSG00000052915	Msl1	83.0505	66.0016	-0.331488
ENSMUSG00000028223	Decr1	70.966	56.2808	-0.334485
ENSMUSG00000051506	Wdfy4	211.812	167.793	-0.336103
ENSMUSG00000051579	Tceal8	124.964	98.6468	-0.341163
ENSMUSG00000059851	Kmt5c	88.51	69.722	-0.344226
ENSMUSG00000027248	Pdia3	153.707	120.889	-0.346504
ENSMUSG00000026288	Inpp5d	214.68	168.462	-0.349767
ENSMUSG00000024299	Adamts10	149.844	117.167	-0.354897
ENSMUSG00000005417	Mprip	97.4837	76.0904	-0.357447
ENSMUSG00000034993	Vat1	181.664	141.413	-0.361359
ENSMUSG00000024451	Arap3	87.0875	67.6927	-0.363466
ENSMUSG00000022816	Fstl1	190.31	147.436	-0.368268
ENSMUSG00000041560	Nop53	149.524	115.327	-0.374642
ENSMUSG00000025981	Coq10b	203.272	156.549	-0.376797
ENSMUSG00000031016	Wee1	252.327	193.678	-0.381638
ENSMUSG00000024610	Cd74	239.898	183.728	-0.384852
ENSMUSG00000022372	Sla	202.731	155.263	-0.384852
ENSMUSG00000018654	Ikzf1	213.209	162.947	-0.387869
ENSMUSG00000032115	Hyou1	231.469	175.801	-0.396871
ENSMUSG00000026395	Ptprc	253.941	192.601	-0.398882
ENSMUSG00000058587	Tmod3	33.8696	25.5824	-0.404841
ENSMUSG00000034614	Pik3ip1	276.394	208.148	-0.409114
ENSMUSG00000019916	P4ha1	224.252	168.092	-0.415874
ENSMUSG00000059498	Fcgr3	227.704	169.927	-0.422246
ENSMUSG00000002996	Hbp1	92.1901	68.4901	-0.428716
ENSMUSG00000058715	Fcer1g	262.116	194.619	-0.429552
ENSMUSG00000021998	Lcp1	297.732	220.468	-0.433447
ENSMUSG00000026837	Col5a1	290.499	215.006	-0.434154
ENSMUSG00000024300	Myo1f	342.66	252.827	-0.438627
ENSMUSG00000039982	Dtx4	223.289	164.14	-0.443984
ENSMUSG00000033220	Rac2	290.07	212.629	-0.448058
ENSMUSG00000026042	Col5a2	311.352	228.08	-0.449009
ENSMUSG00000000682	Cd52	336.912	246.552	-0.450479
ENSMUSG00000030678	Maz	114.669	83.5138	-0.457389
ENSMUSG00000073418	C4b	364.709	265.355	-0.458822
ENSMUSG00000018666	Cbx1	41.1813	29.8834	-0.462645
ENSMUSG00000031503	Col4a2	314.99	228.307	-0.464333
ENSMUSG00000001119	Col6a1	250.691	180.09	-0.477192
ENSMUSG00000004460	Dnajb11	145.299	104.31	-0.478153
ENSMUSG00000027852	Nras	47.7647	34.28	-0.478576
ENSMUSG00000114277	Gm48583	258.353	184.663	-0.48445
ENSMUSG00000036893	Ehmt1	52.5386	37.4715	-0.487584
ENSMUSG00000020674	Pxdn	227.146	161.233	-0.494475
ENSMUSG00000034994	Eef2	86.2543	60.9511	-0.500944
ENSMUSG00000020571	Pdia6	265.968	187.765	-0.502326
ENSMUSG00000056749	Nfil3	323.901	228.2	-0.505254
ENSMUSG00000026478	Lamc1	270.488	189.432	-0.51388
ENSMUSG00000020277	Pfkl	31.7533	22.1134	-0.521986
ENSMUSG00000030357	Fkbp4	271.413	188.568	-0.525402
ENSMUSG00000020048	Hsp90b1	242.493	168.191	-0.527847
ENSMUSG00000024965	Fermt3	291.715	201.703	-0.532326
ENSMUSG00000026864	Hspa5	225.709	156.047	-0.532486
ENSMUSG00000070436	Serpinh1	457.874	315.815	-0.535872
ENSMUSG00000092981	Mir5125	35.0479	24.0758	-0.541747
ENSMUSG00000063576	Klhdc3	63.0004	43.2319	-0.543266
ENSMUSG00000020810	Cygb	229.186	156.895	-0.546726
ENSMUSG00000000823	Zfp512b	44.3263	30.3217	-0.547811
ENSMUSG00000018774	Cd68	457.857	311.535	-0.555501
ENSMUSG00000055866	Per2	338.511	229.944	-0.557921
ENSMUSG00000000290	Itgb2	378.617	257.036	-0.558768
ENSMUSG00000003814	Calr	310.571	210.568	-0.560633
ENSMUSG00000022623	Shank3	84.797	57.3436	-0.564379
ENSMUSG00000030256	Bhlhe41	428.589	289.688	-0.565094
ENSMUSG00000003949	Hlf	339.626	229.165	-0.567559
ENSMUSG00000037003	Tns2	333.468	224.611	-0.570119
ENSMUSG00000030579	Tyrobp	342.65	230.678	-0.570858
ENSMUSG00000063065	Mapk3	115.865	77.6693	-0.577028
ENSMUSG00000069516	Lyz2	332.744	222.323	-0.58176
ENSMUSG00000005397	Nid1	237.337	158.234	-0.584879
ENSMUSG00000001774	Chordc1	216.752	144.367	-0.586306
ENSMUSG00000030798	Cd37	245.4	162.802	-0.592017
ENSMUSG00000034116	Vav1	379.75	251.887	-0.592273
ENSMUSG00000028878	Fam76a	308.242	203.695	-0.597651
ENSMUSG00000038642	Ctss	417.317	274.603	-0.603796
ENSMUSG00000063663	Brwd3	34.1945	22.4721	-0.605634
ENSMUSG00000032399	Rpl4	83.82	54.9113	-0.610191
ENSMUSG00000020143	Dock2	326.45	213.5	-0.612628
ENSMUSG00000006127	Inpp5k	170.503	111.198	-0.61666
ENSMUSG00000021188	Trip11	60.4136	39.3586	-0.618193
ENSMUSG00000024966	Stip1	293.183	188.508	-0.637177
ENSMUSG00000037058	Paip2	11.1939	7.19015	-0.638624
ENSMUSG00000015950	Ncf1	353.653	225.34	-0.650229
ENSMUSG00000034285	Nipsnap1	86.9208	54.8808	-0.6634
ENSMUSG00000025511	Tspan4	327.579	206.076	-0.668671
ENSMUSG00000058818	Pirb	394.256	247.547	-0.671428
ENSMUSG00000031502	Col4a1	534.673	331.583	-0.689288
ENSMUSG00000028410	Dnaja1	193.497	119.648	-0.693519
ENSMUSG00000080316	Spaca6	38.4678	23.5489	-0.707993
ENSMUSG00000033318	Gstt2	259.851	158.644	-0.711888
ENSMUSG00000015340	Cybb	504.035	305.209	-0.723725
ENSMUSG00000046805	Mpeg1	503.339	303.738	-0.728704
ENSMUSG00000034832	Tet3	56.4756	33.8826	-0.737082
ENSMUSG00000046230	Vps13a	28.1502	16.8747	-0.738281
ENSMUSG00000020893	Per1	364.331	217.944	-0.741295
ENSMUSG00000048330	Ric3	470.289	281.242	-0.741734
ENSMUSG00000089715	Cbx6	137.538	80.4956	-0.77285
ENSMUSG00000029657	Hsph1	346.163	202.429	-0.774038
ENSMUSG00000018593	Sparc	364.341	212.57	-0.777352
ENSMUSG00000022831	Hcls1	402.093	234.201	-0.779781
ENSMUSG00000022999	Lmbr1l	63.5632	36.9771	-0.781562
ENSMUSG00000032010	Usp2	403.596	233.297	-0.790746
ENSMUSG00000034341	Wbp2	160.112	91.9206	-0.800619
ENSMUSG00000028581	Laptm5	468.561	268.785	-0.801784
ENSMUSG00000042487	Leo1	445.279	255.183	-0.803179
ENSMUSG00000045193	Cirbp	263.218	148.71	-0.823756
ENSMUSG00000036905	C1qb	341.951	191.153	-0.83906
ENSMUSG00000032228	Tcf12	24.1314	13.4489	-0.843426
ENSMUSG00000001506	Col1a1	345.339	191.846	-0.848067
ENSMUSG00000068742	Cry2	359.047	198.544	-0.854718
ENSMUSG00000021775	Nr1d2	455.048	251.015	-0.858243
ENSMUSG00000036887	C1qa	359.231	194.598	-0.884416
ENSMUSG00000026043	Col3a1	498.989	269.575	-0.888319
ENSMUSG00000029661	Col1a2	399.023	215.318	-0.890002
ENSMUSG00000022488	Nckap1l	467.593	250.485	-0.900529
ENSMUSG00000028309	Rnf20	28.3616	15.1359	-0.905965
ENSMUSG00000031167	Rbm3	411.904	215.485	-0.934725
ENSMUSG00000036896	C1qc	366.342	185.7	-0.980216
ENSMUSG00000041828	Abca8a	43.9086	21.6209	-1.02208
ENSMUSG00000028957	Per3	587.483	285.752	-1.03978
ENSMUSG00000022389	Tef	571.756	275.289	-1.05445
ENSMUSG00000026077	Npas2	531.399	247.065	-1.10491
ENSMUSG00000059824	Dbp	618.667	284.478	-1.12085
ENSMUSG00000055116	Arntl	664.184	301.405	-1.13988
ENSMUSG00000025262	Fam120c	32.6518	14.3917	-1.18192
ENSMUSG00000037475	Thoc2	49.229	17.7333	-1.47305
ENSMUSG00000023952	Gtpbp2	72.1416	24.9133	-1.53392
ENSMUSG00000061950	Ppp4r1	37.3274	11.798	-1.6617
ENSMUSG00000020594	Pum2	33.4086	8.66211	-1.94743
ENSMUSG00000026872	Zeb2	18.9126	2.49693	-2.92112
