# Supplementary material for: The circadian rhythm: A key variable in aging?
Source: Aging Cell. 2024 Jul 30;23(11):e14268. doi: 10.1111/acel.14268 (PMC11561671; doi:10.1111/acel.14268)
Supplement: Supplementary file 16 — Table S12. [file ACEL-23-e14268-s006.xlsx]

## Sheet: CR genes with AAS (log2 > 3)
Feature (gene)	Feature (gene ID)	Variable (gene)	Variable (gene ID)	Mean of meanImp	Mean of normHits	Composite score (mean of meanImp * mean of normHits)
0610009B22Rik	ENSMUSG00000007777	Clcn4	ENSMUSG00000000605	1.95064	0.313131	0.610806
0610009B22Rik	ENSMUSG00000007777	Chtop	ENSMUSG00000001017	2.51848	0.424242	1.06845
0610009B22Rik	ENSMUSG00000007777	Ift20	ENSMUSG00000001105	3.57742	0.875421	3.13175
0610009B22Rik	ENSMUSG00000007777	Snrnp27	ENSMUSG00000001158	3.43779	0.804714	2.76644
0610009B22Rik	ENSMUSG00000007777	Eef1e1	ENSMUSG00000001707	4.33145	0.936027	4.05436
0610009B22Rik	ENSMUSG00000007777	Sdf2	ENSMUSG00000002064	3.45258	0.787879	2.72022
0610009B22Rik	ENSMUSG00000007777	Nr2f6	ENSMUSG00000002393	2.54555	0.464646	1.18278
0610009B22Rik	ENSMUSG00000007777	Alkbh7	ENSMUSG00000002661	3.25811	0.703704	2.29275
0610009B22Rik	ENSMUSG00000007777	Naa20	ENSMUSG00000002728	2.42729	0.40404	0.980722
0610009B22Rik	ENSMUSG00000007777	Timmdc1	ENSMUSG00000002846	2.07298	0.328283	0.680522
0610009B22Rik	ENSMUSG00000007777	Hlf	ENSMUSG00000003949	2.07826	0.343434	0.713746
0610009B22Rik	ENSMUSG00000007777	Fam162a	ENSMUSG00000003955	2.31638	0.380471	0.881316
0610009B22Rik	ENSMUSG00000007777	Emg1	ENSMUSG00000004268	2.65649	0.505051	1.34166
0610009B22Rik	ENSMUSG00000007777	Htra1	ENSMUSG00000006205	2.96254	0.636364	1.88525
0610009B22Rik	ENSMUSG00000007777	Med8	ENSMUSG00000006392	2.24946	0.306397	0.689229
0610009B22Rik	ENSMUSG00000007777	Gtpbp3	ENSMUSG00000007610	1.9798	0.358586	0.709929
0610009B22Rik	ENSMUSG00000007777	Acyp1	ENSMUSG00000008822	2.42406	0.417508	1.01207
0610009B22Rik	ENSMUSG00000007777	Vdac3	ENSMUSG00000008892	2.65147	0.515152	1.36591
0610009B22Rik	ENSMUSG00000007777	Pigyl	ENSMUSG00000010607	4.56477	0.905724	4.13442
0610009B22Rik	ENSMUSG00000007777	Ndufs2	ENSMUSG00000013593	2.0395	0.282828	0.57683
0610009B22Rik	ENSMUSG00000007777	Cacybp	ENSMUSG00000014226	2.96231	0.653199	1.93498
0610009B22Rik	ENSMUSG00000007777	Pam16	ENSMUSG00000014301	2.05173	0.272727	0.559564
0610009B22Rik	ENSMUSG00000007777	Srp19	ENSMUSG00000014504	2.83615	0.589226	1.67113
0610009B22Rik	ENSMUSG00000007777	Clpx	ENSMUSG00000015357	2.96863	0.680135	2.01907
0610009B22Rik	ENSMUSG00000007777	Mrpl32	ENSMUSG00000015672	3.5294	0.848485	2.99464
0610009B22Rik	ENSMUSG00000007777	Med28	ENSMUSG00000015804	2.43579	0.419192	1.02106
0610009B22Rik	ENSMUSG00000007777	Rxrg	ENSMUSG00000015843	2.47367	0.505051	1.24933
0610009B22Rik	ENSMUSG00000007777	Fnta	ENSMUSG00000015994	3.42545	0.801347	2.74498
0610009B22Rik	ENSMUSG00000007777	Ube2a	ENSMUSG00000016308	2.30112	0.343434	0.790285
0610009B22Rik	ENSMUSG00000007777	Ppdpf	ENSMUSG00000016344	2.2463	0.272727	0.612629
0610009B22Rik	ENSMUSG00000007777	Ndufa1	ENSMUSG00000016427	1.96435	0.292929	0.575417
0610009B22Rik	ENSMUSG00000007777	Myo1c	ENSMUSG00000017774	2.26106	0.414141	0.936398
0610009B22Rik	ENSMUSG00000007777	Hist1h2bc	ENSMUSG00000018102	2.62921	0.531987	1.3987
0610009B22Rik	ENSMUSG00000007777	Glrx2	ENSMUSG00000018196	2.08251	0.373737	0.77831
0610009B22Rik	ENSMUSG00000007777	Cbx1	ENSMUSG00000018666	2.87807	0.612795	1.76367
0610009B22Rik	ENSMUSG00000007777	Krt10	ENSMUSG00000019761	2.8204	0.59596	1.68085
0610009B22Rik	ENSMUSG00000007777	Snx3	ENSMUSG00000019804	3.17235	0.703704	2.23239
0610009B22Rik	ENSMUSG00000007777	Asf1a	ENSMUSG00000019857	2.98474	0.626263	1.86923
0610009B22Rik	ENSMUSG00000007777	Anapc16	ENSMUSG00000020107	2.48148	0.417508	1.03604
0610009B22Rik	ENSMUSG00000007777	Pno1	ENSMUSG00000020116	3.06011	0.673401	2.06068
0610009B22Rik	ENSMUSG00000007777	Chac2	ENSMUSG00000020309	2.90046	0.609428	1.76762
0610009B22Rik	ENSMUSG00000007777	Flt4	ENSMUSG00000020357	2.66546	0.540404	1.44043
0610009B22Rik	ENSMUSG00000007777	Cnot8	ENSMUSG00000020515	2.2307	0.40404	0.901292
0610009B22Rik	ENSMUSG00000007777	Cox11	ENSMUSG00000020544	3.0035	0.6633	1.99222
0610009B22Rik	ENSMUSG00000007777	Rdh14	ENSMUSG00000020621	2.80459	0.56229	1.57699
0610009B22Rik	ENSMUSG00000007777	Mif4gd	ENSMUSG00000020743	4.53636	0.939394	4.26143
0610009B22Rik	ENSMUSG00000007777	Tmem101	ENSMUSG00000020921	2.33185	0.387205	0.902904
0610009B22Rik	ENSMUSG00000007777	Klhdc2	ENSMUSG00000020978	2.70249	0.540404	1.46044
0610009B22Rik	ENSMUSG00000007777	Tbc1d7	ENSMUSG00000021368	2.34544	0.454545	1.06611
0610009B22Rik	ENSMUSG00000007777	Txndc15	ENSMUSG00000021497	3.04469	0.693603	2.1118
0610009B22Rik	ENSMUSG00000007777	Mterf3	ENSMUSG00000021519	3.2214	0.670034	2.15845
0610009B22Rik	ENSMUSG00000007777	Mrpl36	ENSMUSG00000021607	2.39587	0.424242	1.01643
0610009B22Rik	ENSMUSG00000007777	Serf1	ENSMUSG00000021643	4.03308	0.885522	3.57138
0610009B22Rik	ENSMUSG00000007777	Srek1ip1	ENSMUSG00000021716	3.72229	0.821549	3.05804
0610009B22Rik	ENSMUSG00000007777	Nkiras1	ENSMUSG00000021772	4.42486	0.956229	4.23118
0610009B22Rik	ENSMUSG00000007777	Eef1akmt1	ENSMUSG00000021951	4.34375	0.89899	3.90499
0610009B22Rik	ENSMUSG00000007777	Mrpl57	ENSMUSG00000021967	2.31202	0.333333	0.770674
0610009B22Rik	ENSMUSG00000007777	Ccdc25	ENSMUSG00000022035	2.61838	0.505051	1.32242
0610009B22Rik	ENSMUSG00000007777	Zc3h7b	ENSMUSG00000022390	2.46791	0.434343	1.07192
0610009B22Rik	ENSMUSG00000007777	Pycrl	ENSMUSG00000022571	2.26016	0.356902	0.806658
0610009B22Rik	ENSMUSG00000007777	Cldnd1	ENSMUSG00000022744	3.27026	0.754209	2.46645
0610009B22Rik	ENSMUSG00000007777	Ncbp2	ENSMUSG00000022774	3.49693	0.835017	2.91999
0610009B22Rik	ENSMUSG00000007777	Yars2	ENSMUSG00000022792	2.62995	0.531987	1.3991
0610009B22Rik	ENSMUSG00000007777	Tmem41a	ENSMUSG00000022856	2.41167	0.505051	1.21802
0610009B22Rik	ENSMUSG00000007777	Atp5j	ENSMUSG00000022890	2.60252	0.454545	1.18296
0610009B22Rik	ENSMUSG00000007777	Cfap298	ENSMUSG00000022972	2.62177	0.5	1.31088
0610009B22Rik	ENSMUSG00000007777	Msrb2	ENSMUSG00000023094	2.14585	0.282828	0.606907
0610009B22Rik	ENSMUSG00000007777	Glo1	ENSMUSG00000024026	2.47065	0.457912	1.13134
0610009B22Rik	ENSMUSG00000007777	Crim1	ENSMUSG00000024074	2.27373	0.393939	0.895712
0610009B22Rik	ENSMUSG00000007777	Vapa	ENSMUSG00000024091	3.94674	0.895623	3.53479
0610009B22Rik	ENSMUSG00000007777	Pigf	ENSMUSG00000024145	2.4593	0.474747	1.16754
0610009B22Rik	ENSMUSG00000007777	Spsb3	ENSMUSG00000024160	2.93259	0.639731	1.87607
0610009B22Rik	ENSMUSG00000007777	Ring1	ENSMUSG00000024325	2.35605	0.363636	0.856747
0610009B22Rik	ENSMUSG00000007777	Ap3s1	ENSMUSG00000024480	2.33255	0.393939	0.918884
0610009B22Rik	ENSMUSG00000007777	Psmg2	ENSMUSG00000024537	2.79101	0.56229	1.56936
0610009B22Rik	ENSMUSG00000007777	Tmem216	ENSMUSG00000024667	2.33447	0.444444	1.03754
0610009B22Rik	ENSMUSG00000007777	Mrpl21	ENSMUSG00000024829	3.82665	0.888889	3.40147
0610009B22Rik	ENSMUSG00000007777	Mus81	ENSMUSG00000024906	3.08729	0.6633	2.0478
0610009B22Rik	ENSMUSG00000007777	Ttc4	ENSMUSG00000025413	2.60523	0.494949	1.28946
0610009B22Rik	ENSMUSG00000007777	Kbtbd3	ENSMUSG00000025893	2.26507	0.424242	0.96094
0610009B22Rik	ENSMUSG00000007777	Aasdhppt	ENSMUSG00000025894	3.97506	0.912458	3.62707
0610009B22Rik	ENSMUSG00000007777	Tmem70	ENSMUSG00000025940	3.64636	0.828283	3.02022
0610009B22Rik	ENSMUSG00000007777	Maip1	ENSMUSG00000025971	3.97505	0.885522	3.52
0610009B22Rik	ENSMUSG00000007777	Rpe	ENSMUSG00000026005	2.0839	0.282828	0.589385
0610009B22Rik	ENSMUSG00000007777	Nif3l1	ENSMUSG00000026036	1.99944	0.313131	0.626088
0610009B22Rik	ENSMUSG00000007777	Bcs1l	ENSMUSG00000026172	2.36904	0.449495	1.06487
0610009B22Rik	ENSMUSG00000007777	Pnkd	ENSMUSG00000026179	2.30654	0.378788	0.873691
0610009B22Rik	ENSMUSG00000007777	Dnajb2	ENSMUSG00000026203	2.94042	0.619529	1.82167
0610009B22Rik	ENSMUSG00000007777	Pde6d	ENSMUSG00000026239	3.73547	0.814815	3.04372
0610009B22Rik	ENSMUSG00000007777	Mrpl44	ENSMUSG00000026248	4.03221	0.895623	3.61134
0610009B22Rik	ENSMUSG00000007777	Stx6	ENSMUSG00000026470	2.93364	0.641414	1.88168
0610009B22Rik	ENSMUSG00000007777	Mrrf	ENSMUSG00000026887	2.58405	0.535354	1.38338
0610009B22Rik	ENSMUSG00000007777	Traf2	ENSMUSG00000026942	1.90018	0.313131	0.595005
0610009B22Rik	ENSMUSG00000007777	Ssna1	ENSMUSG00000026966	2.10137	0.292929	0.615552
0610009B22Rik	ENSMUSG00000007777	Nop10	ENSMUSG00000027133	3.28545	0.734007	2.41154
0610009B22Rik	ENSMUSG00000007777	Dnajc24	ENSMUSG00000027166	3.28549	0.707071	2.32308
0610009B22Rik	ENSMUSG00000007777	Mkks	ENSMUSG00000027274	3.5864	0.811448	2.91018
0610009B22Rik	ENSMUSG00000007777	Ndufaf1	ENSMUSG00000027305	2.08426	0.272727	0.568435
0610009B22Rik	ENSMUSG00000007777	Ndufaf5	ENSMUSG00000027384	2.73359	0.542088	1.48184
0610009B22Rik	ENSMUSG00000007777	Impa1	ENSMUSG00000027531	2.00655	0.292929	0.587778
0610009B22Rik	ENSMUSG00000007777	Snx16	ENSMUSG00000027534	2.69322	0.616162	1.65946
0610009B22Rik	ENSMUSG00000007777	Sec22b	ENSMUSG00000027879	2.3614	0.407407	0.962053
0610009B22Rik	ENSMUSG00000007777	Nbn	ENSMUSG00000028224	2.37322	0.505051	1.1986
0610009B22Rik	ENSMUSG00000007777	Ccnc	ENSMUSG00000028252	2.32567	0.393939	0.916174
0610009B22Rik	ENSMUSG00000007777	Erp44	ENSMUSG00000028343	2.73487	0.555556	1.51937
0610009B22Rik	ENSMUSG00000007777	Stoml2	ENSMUSG00000028455	2.42489	0.383838	0.930765
0610009B22Rik	ENSMUSG00000007777	Txndc12	ENSMUSG00000028567	2.29904	0.353535	0.812792
0610009B22Rik	ENSMUSG00000007777	Magoh	ENSMUSG00000028609	2.2116	0.326599	0.722307
0610009B22Rik	ENSMUSG00000007777	Prdx1	ENSMUSG00000028691	3.046	0.670034	2.04092
0610009B22Rik	ENSMUSG00000007777	Lrrc41	ENSMUSG00000028703	2.24597	0.424242	0.952837
0610009B22Rik	ENSMUSG00000007777	Maco1	ENSMUSG00000028826	2.50871	0.474747	1.191
0610009B22Rik	ENSMUSG00000007777	Ociad1	ENSMUSG00000029152	2.71816	0.538721	1.46433
0610009B22Rik	ENSMUSG00000007777	Gtf2h3	ENSMUSG00000029387	2.74713	0.531987	1.46144
0610009B22Rik	ENSMUSG00000007777	Eif2b1	ENSMUSG00000029388	2.52951	0.434343	1.09868
0610009B22Rik	ENSMUSG00000007777	Pitpnm2	ENSMUSG00000029406	2.47658	0.494949	1.22578
0610009B22Rik	ENSMUSG00000007777	Mrm2	ENSMUSG00000029557	2.29083	0.474747	1.08756
0610009B22Rik	ENSMUSG00000007777	Mrps33	ENSMUSG00000029918	3.30281	0.767677	2.53549
0610009B22Rik	ENSMUSG00000007777	Med21	ENSMUSG00000030291	2.32755	0.363636	0.846383
0610009B22Rik	ENSMUSG00000007777	Dennd5b	ENSMUSG00000030313	2.69985	0.646465	1.74536
0610009B22Rik	ENSMUSG00000007777	Zfand6	ENSMUSG00000030629	2.49294	0.414141	1.03243
0610009B22Rik	ENSMUSG00000007777	Mettl9	ENSMUSG00000030876	2.16827	0.292929	0.63515
0610009B22Rik	ENSMUSG00000007777	Uros	ENSMUSG00000030979	4.40682	0.956229	4.21393
0610009B22Rik	ENSMUSG00000007777	Wee1	ENSMUSG00000031016	2.28436	0.333333	0.761454
0610009B22Rik	ENSMUSG00000007777	Polb	ENSMUSG00000031536	2.30338	0.358586	0.82596
0610009B22Rik	ENSMUSG00000007777	Vps4a	ENSMUSG00000031913	2.13153	0.393939	0.839693
0610009B22Rik	ENSMUSG00000007777	Rpusd4	ENSMUSG00000032044	2.11707	0.373737	0.791229
0610009B22Rik	ENSMUSG00000007777	Alg9	ENSMUSG00000032059	2.62242	0.585859	1.53637
0610009B22Rik	ENSMUSG00000007777	Rp9	ENSMUSG00000032239	2.34415	0.444444	1.04185
0610009B22Rik	ENSMUSG00000007777	Mrps22	ENSMUSG00000032459	2.39296	0.410774	0.982968
0610009B22Rik	ENSMUSG00000007777	Nt5m	ENSMUSG00000032615	2.6076	0.508418	1.32575
0610009B22Rik	ENSMUSG00000007777	Prorsd1	ENSMUSG00000032673	4.61831	0.959596	4.43171
0610009B22Rik	ENSMUSG00000007777	Bet1	ENSMUSG00000032757	3.90302	0.882155	3.44307
0610009B22Rik	ENSMUSG00000007777	Gng11	ENSMUSG00000032766	3.43317	0.737374	2.53153
0610009B22Rik	ENSMUSG00000007777	Pdxk	ENSMUSG00000032788	2.00682	0.282828	0.567586
0610009B22Rik	ENSMUSG00000007777	Fkbp1a	ENSMUSG00000032966	2.7455	0.535354	1.46981
0610009B22Rik	ENSMUSG00000007777	Nfatc1	ENSMUSG00000033016	2.39402	0.444444	1.06401
0610009B22Rik	ENSMUSG00000007777	Chmp7	ENSMUSG00000034190	2.97162	0.6633	1.97107
0610009B22Rik	ENSMUSG00000007777	Mrps17	ENSMUSG00000034211	3.03488	0.686869	2.08457
0610009B22Rik	ENSMUSG00000007777	Ints14	ENSMUSG00000034263	2.88452	0.612795	1.76762
0610009B22Rik	ENSMUSG00000007777	Trmt5	ENSMUSG00000034442	3.1167	0.717172	2.23521
0610009B22Rik	ENSMUSG00000007777	Cobll1	ENSMUSG00000034903	2.46958	0.494949	1.22232
0610009B22Rik	ENSMUSG00000007777	Eef2	ENSMUSG00000034994	2.56876	0.484848	1.24546
0610009B22Rik	ENSMUSG00000007777	Noa1	ENSMUSG00000036285	4.32088	0.922559	3.98626
0610009B22Rik	ENSMUSG00000007777	Znrd1	ENSMUSG00000036315	2.55045	0.488215	1.24517
0610009B22Rik	ENSMUSG00000007777	Arhgap21	ENSMUSG00000036591	2.40471	0.414141	0.99589
0610009B22Rik	ENSMUSG00000007777	2410004B18Rik	ENSMUSG00000036873	4.70759	0.976431	4.59664
0610009B22Rik	ENSMUSG00000007777	Tmem177	ENSMUSG00000036975	2.60866	0.611111	1.59418
0610009B22Rik	ENSMUSG00000007777	Anapc10	ENSMUSG00000036977	3.16371	0.710438	2.24762
0610009B22Rik	ENSMUSG00000007777	Paip2	ENSMUSG00000037058	2.38932	0.348485	0.832642
0610009B22Rik	ENSMUSG00000007777	Ralgapa2	ENSMUSG00000037110	2.27103	0.444444	1.00935
0610009B22Rik	ENSMUSG00000007777	Tmem33	ENSMUSG00000037720	2.33742	0.383838	0.897192
0610009B22Rik	ENSMUSG00000007777	Pak1ip1	ENSMUSG00000038683	2.37975	0.368687	0.877383
0610009B22Rik	ENSMUSG00000007777	Zc3hc1	ENSMUSG00000039130	3.17777	0.690236	2.19341
0610009B22Rik	ENSMUSG00000007777	Dusp10	ENSMUSG00000039384	2.94009	0.666667	1.96006
0610009B22Rik	ENSMUSG00000007777	Trp53rka	ENSMUSG00000039725	2.25172	0.393939	0.887041
0610009B22Rik	ENSMUSG00000007777	Rere	ENSMUSG00000039852	2.79077	0.585859	1.635
0610009B22Rik	ENSMUSG00000007777	Alg14	ENSMUSG00000039887	2.61187	0.538721	1.40707
0610009B22Rik	ENSMUSG00000007777	Pex2	ENSMUSG00000040374	2.25114	0.348485	0.784487
0610009B22Rik	ENSMUSG00000007777	Gfer	ENSMUSG00000040888	3.26132	0.750842	2.44873
0610009B22Rik	ENSMUSG00000007777	Ublcp1	ENSMUSG00000041231	3.28537	0.717172	2.35617
0610009B22Rik	ENSMUSG00000007777	Kif21b	ENSMUSG00000041642	2.51035	0.474747	1.19178
0610009B22Rik	ENSMUSG00000007777	Leo1	ENSMUSG00000042487	2.28153	0.383838	0.875737
0610009B22Rik	ENSMUSG00000007777	Usp22	ENSMUSG00000042506	2.10519	0.30303	0.637937
0610009B22Rik	ENSMUSG00000007777	Dhrs7b	ENSMUSG00000042569	2.21156	0.358586	0.793035
0610009B22Rik	ENSMUSG00000007777	Itpr3	ENSMUSG00000042644	2.58393	0.454545	1.17451
0610009B22Rik	ENSMUSG00000007777	Immp1l	ENSMUSG00000042670	5.58292	0.949495	5.30096
0610009B22Rik	ENSMUSG00000007777	Fam89a	ENSMUSG00000043068	3.62653	0.777778	2.82063
0610009B22Rik	ENSMUSG00000007777	Pyurf	ENSMUSG00000043162	3.20957	0.750842	2.40988
0610009B22Rik	ENSMUSG00000007777	Eif3j2	ENSMUSG00000043424	2.16802	0.414141	0.897867
0610009B22Rik	ENSMUSG00000007777	Proca1	ENSMUSG00000044122	2.98561	0.686869	2.05072
0610009B22Rik	ENSMUSG00000007777	Bod1	ENSMUSG00000044502	2.7772	0.585859	1.62705
0610009B22Rik	ENSMUSG00000007777	Saysd1	ENSMUSG00000045107	2.63225	0.474747	1.24965
0610009B22Rik	ENSMUSG00000007777	Morn2	ENSMUSG00000045257	2.67657	0.545455	1.45995
0610009B22Rik	ENSMUSG00000007777	Akr1e1	ENSMUSG00000045410	2.01414	0.262626	0.528966
0610009B22Rik	ENSMUSG00000007777	Ddx28	ENSMUSG00000045538	3.44294	0.762626	2.62568
0610009B22Rik	ENSMUSG00000007777	Lyrm4	ENSMUSG00000046573	2.32069	0.373737	0.867329
0610009B22Rik	ENSMUSG00000007777	Tefm	ENSMUSG00000046909	2.61866	0.494949	1.2961
0610009B22Rik	ENSMUSG00000007777	Ngrn	ENSMUSG00000047084	2.73745	0.565657	1.54846
0610009B22Rik	ENSMUSG00000007777	Emc6	ENSMUSG00000047260	2.51328	0.454545	1.1424
0610009B22Rik	ENSMUSG00000007777	Taf13	ENSMUSG00000048100	3.854	0.915825	3.52959
0610009B22Rik	ENSMUSG00000007777	Hexim1	ENSMUSG00000048878	3.23349	0.717172	2.31897
0610009B22Rik	ENSMUSG00000007777	Minos1	ENSMUSG00000050608	2.67981	0.469697	1.2587
0610009B22Rik	ENSMUSG00000007777	Jagn1	ENSMUSG00000051256	2.45331	0.424242	1.0408
0610009B22Rik	ENSMUSG00000007777	Rps19bp1	ENSMUSG00000051518	2.83658	0.575758	1.63318
0610009B22Rik	ENSMUSG00000007777	Smim11	ENSMUSG00000051989	2.39275	0.39899	0.954682
0610009B22Rik	ENSMUSG00000007777	Pfdn4	ENSMUSG00000052033	3.89129	0.882155	3.43272
0610009B22Rik	ENSMUSG00000007777	2610001J05Rik	ENSMUSG00000052419	2.33943	0.393939	0.921592
0610009B22Rik	ENSMUSG00000007777	Mrpl35	ENSMUSG00000052962	2.20909	0.363636	0.803304
0610009B22Rik	ENSMUSG00000007777	1810037I17Rik	ENSMUSG00000054091	2.90763	0.599327	1.74262
0610009B22Rik	ENSMUSG00000007777	Parp4	ENSMUSG00000054509	2.67973	0.508418	1.36242
0610009B22Rik	ENSMUSG00000007777	Emc7	ENSMUSG00000055943	2.69832	0.545455	1.47181
0610009B22Rik	ENSMUSG00000007777	Cars2	ENSMUSG00000056228	2.25292	0.40404	0.910269
0610009B22Rik	ENSMUSG00000007777	Foxk1	ENSMUSG00000056493	2.24822	0.338384	0.760761
0610009B22Rik	ENSMUSG00000007777	Nbeal2	ENSMUSG00000056724	2.33686	0.474747	1.10942
0610009B22Rik	ENSMUSG00000007777	Commd7	ENSMUSG00000056941	3.22807	0.754209	2.43464
0610009B22Rik	ENSMUSG00000007777	Fam136a	ENSMUSG00000057497	2.32544	0.409091	0.951315
0610009B22Rik	ENSMUSG00000007777	Smco4	ENSMUSG00000058173	2.54755	0.489899	1.24804
0610009B22Rik	ENSMUSG00000007777	Gm10053	ENSMUSG00000058927	2.24579	0.343434	0.771283
0610009B22Rik	ENSMUSG00000007777	Tma7-ps	ENSMUSG00000059058	2.50142	0.430976	1.07805
0610009B22Rik	ENSMUSG00000007777	Zfp637	ENSMUSG00000059689	2.53645	0.498316	1.26396
0610009B22Rik	ENSMUSG00000007777	Bloc1s4	ENSMUSG00000060708	2.47025	0.505051	1.2476
0610009B22Rik	ENSMUSG00000007777	Ext1	ENSMUSG00000061731	2.91364	0.636364	1.85413
0610009B22Rik	ENSMUSG00000007777	Hikeshi	ENSMUSG00000062797	5.42453	0.993266	5.388
0610009B22Rik	ENSMUSG00000007777	Rps4l	ENSMUSG00000063171	3.38635	0.747475	2.53121
0610009B22Rik	ENSMUSG00000007777	Cdc26	ENSMUSG00000066149	2.00435	0.292929	0.587131
0610009B22Rik	ENSMUSG00000007777	Akap13	ENSMUSG00000066406	3.19932	0.707071	2.26214
0610009B22Rik	ENSMUSG00000007777	BC003965	ENSMUSG00000067722	4.07177	0.942761	3.83871
0610009B22Rik	ENSMUSG00000007777	Macrod2	ENSMUSG00000068205	1.95694	0.343434	0.672082
0610009B22Rik	ENSMUSG00000007777	Rraga	ENSMUSG00000070934	3.31341	0.774411	2.56594
0610009B22Rik	ENSMUSG00000007777	B3gat3	ENSMUSG00000071649	2.449	0.40404	0.989493
0610009B22Rik	ENSMUSG00000007777	Hspe1	ENSMUSG00000073676	2.87306	0.643098	1.84766
0610009B22Rik	ENSMUSG00000007777	Ube2n	ENSMUSG00000074781	2.17494	0.29798	0.648089
0610009B22Rik	ENSMUSG00000007777	Itpa	ENSMUSG00000074797	2.07616	0.282828	0.587196
0610009B22Rik	ENSMUSG00000007777	Fam122a	ENSMUSG00000074922	3.4203	0.740741	2.53356
0610009B22Rik	ENSMUSG00000007777	Selenot	ENSMUSG00000075700	2.62312	0.474747	1.24532
0610009B22Rik	ENSMUSG00000007777	F8a	ENSMUSG00000078317	1.89257	0.30303	0.573507
0610009B22Rik	ENSMUSG00000007777	Tm2d3	ENSMUSG00000078681	3.10707	0.666667	2.07138
0610009B22Rik	ENSMUSG00000007777	Ak6	ENSMUSG00000078941	3.08998	0.707071	2.18483
0610009B22Rik	ENSMUSG00000007777	Trappc2	ENSMUSG00000079317	2.56668	0.505051	1.2963
0610009B22Rik	ENSMUSG00000007777	Eloc	ENSMUSG00000079658	2.46309	0.414141	1.02007
0610009B22Rik	ENSMUSG00000007777	Gm11585	ENSMUSG00000082045	1.80409	0.272727	0.492024
0610009B22Rik	ENSMUSG00000007777	Gm11451	ENSMUSG00000083567	3.43842	0.762626	2.62223
0610009B22Rik	ENSMUSG00000007777	Wipf3	ENSMUSG00000086040	2.57846	0.494949	1.27621
0610009B22Rik	ENSMUSG00000007777	Nbdy	ENSMUSG00000086316	1.92112	0.272727	0.523941
0610009B22Rik	ENSMUSG00000007777	0610040F04Rik	ENSMUSG00000087341	2.49427	0.434343	1.08337
0610009B22Rik	ENSMUSG00000007777	Ier3ip1	ENSMUSG00000090000	2.37677	0.363636	0.864278
0610009B22Rik	ENSMUSG00000007777	Mettl23	ENSMUSG00000090266	2.69785	0.565657	1.52606
0610009B22Rik	ENSMUSG00000007777	Tma7	ENSMUSG00000091537	2.57555	0.484848	1.24875
0610009B22Rik	ENSMUSG00000007777	2310009A05Rik	ENSMUSG00000098332	2.04137	0.292929	0.597976
0610009B22Rik	ENSMUSG00000007777	Pnp	ENSMUSG00000115338	2.16633	0.316498	0.685639
Klhl8	ENSMUSG00000029312	Raf1	ENSMUSG00000000441	2.52619	0.505051	1.27585
Klhl8	ENSMUSG00000029312	Smo	ENSMUSG00000001761	2.41409	0.444444	1.07293
Klhl8	ENSMUSG00000029312	Rab23	ENSMUSG00000004768	2.46978	0.489899	1.20994
Klhl8	ENSMUSG00000029312	Mark3	ENSMUSG00000007411	2.86298	0.585859	1.6773
Klhl8	ENSMUSG00000029312	Abhd8	ENSMUSG00000007950	2.20808	0.373737	0.825242
Klhl8	ENSMUSG00000029312	Rala	ENSMUSG00000008859	2.28602	0.363636	0.83128
Klhl8	ENSMUSG00000029312	Mettl16	ENSMUSG00000010554	2.4842	0.464646	1.15427
Klhl8	ENSMUSG00000029312	Brms1l	ENSMUSG00000012076	3.11003	0.686869	2.13618
Klhl8	ENSMUSG00000029312	Gfod2	ENSMUSG00000013150	2.5205	0.468013	1.17963
Klhl8	ENSMUSG00000029312	Map3k4	ENSMUSG00000014426	3.06537	0.676768	2.07454
Klhl8	ENSMUSG00000029312	Setdb1	ENSMUSG00000015697	2.38354	0.414141	0.987124
Klhl8	ENSMUSG00000029312	Gid4	ENSMUSG00000018415	2.06296	0.30303	0.625139
Klhl8	ENSMUSG00000029312	Ube2d1	ENSMUSG00000019927	2.61395	0.555556	1.45219
Klhl8	ENSMUSG00000029312	Nudt4	ENSMUSG00000020029	3.662	0.814815	2.98385
Klhl8	ENSMUSG00000029312	Wdr82	ENSMUSG00000020257	2.27209	0.373737	0.849164
Klhl8	ENSMUSG00000029312	Hus1	ENSMUSG00000020413	3.09156	0.707071	2.18595
Klhl8	ENSMUSG00000029312	Rnft1	ENSMUSG00000020521	2.50182	0.515152	1.28882
Klhl8	ENSMUSG00000029312	Amz2	ENSMUSG00000020610	3.24941	0.712121	2.31397
Klhl8	ENSMUSG00000029312	Fbf1	ENSMUSG00000020776	2.48344	0.464646	1.15392
Klhl8	ENSMUSG00000029312	Stat5b	ENSMUSG00000020919	1.92832	0.292929	0.564862
Klhl8	ENSMUSG00000029312	Dcaf4	ENSMUSG00000021222	2.67364	0.545455	1.45835
Klhl8	ENSMUSG00000029312	Cdk20	ENSMUSG00000021483	2.12034	0.353535	0.749615
Klhl8	ENSMUSG00000029312	Naa35	ENSMUSG00000021555	3.36571	0.744108	2.50445
Klhl8	ENSMUSG00000029312	Nkiras1	ENSMUSG00000021772	2.6923	0.585859	1.57731
Klhl8	ENSMUSG00000029312	Xpo7	ENSMUSG00000022100	2.68109	0.494949	1.327
Klhl8	ENSMUSG00000029312	Cby1	ENSMUSG00000022428	2.47798	0.535354	1.3266
Klhl8	ENSMUSG00000029312	Bcl6	ENSMUSG00000022508	2.52501	0.535354	1.35177
Klhl8	ENSMUSG00000029312	Wrb	ENSMUSG00000023147	5.07499	0.925926	4.69906
Klhl8	ENSMUSG00000029312	Poc1a	ENSMUSG00000023345	2.2056	0.474747	1.0471
Klhl8	ENSMUSG00000029312	Cmtr1	ENSMUSG00000024019	1.95744	0.282828	0.55362
Klhl8	ENSMUSG00000029312	Spast	ENSMUSG00000024068	2.50713	0.40404	1.01298
Klhl8	ENSMUSG00000029312	Pfkfb1	ENSMUSG00000025271	2.58304	0.555556	1.43502
Klhl8	ENSMUSG00000029312	Npas2	ENSMUSG00000026077	2.47595	0.444444	1.10042
Klhl8	ENSMUSG00000029312	Agfg1	ENSMUSG00000026159	2.08454	0.313131	0.652734
Klhl8	ENSMUSG00000029312	Mpzl1	ENSMUSG00000026566	2.71075	0.531987	1.44208
Klhl8	ENSMUSG00000029312	Traf2	ENSMUSG00000026942	2.67949	0.565657	1.51567
Klhl8	ENSMUSG00000029312	Nup35	ENSMUSG00000026999	2.08182	0.383838	0.799084
Klhl8	ENSMUSG00000029312	Ift80	ENSMUSG00000027778	2.05692	0.262626	0.540201
Klhl8	ENSMUSG00000029312	Pip4p2	ENSMUSG00000028221	3.33253	0.707071	2.35634
Klhl8	ENSMUSG00000029312	Psip1	ENSMUSG00000028484	2.04598	0.333333	0.681995
Klhl8	ENSMUSG00000029312	Adgra3	ENSMUSG00000029090	2.55122	0.47138	1.2026
Klhl8	ENSMUSG00000029312	Tpk1	ENSMUSG00000029735	1.94652	0.343434	0.668502
Klhl8	ENSMUSG00000029312	Ldhb	ENSMUSG00000030246	2.16787	0.39899	0.864957
Klhl8	ENSMUSG00000029312	Fkbp4	ENSMUSG00000030357	2.47274	0.459596	1.13646
Klhl8	ENSMUSG00000029312	Arhgef7	ENSMUSG00000031511	2.59767	0.481481	1.25073
Klhl8	ENSMUSG00000029312	Mt1	ENSMUSG00000031765	2.02857	0.333333	0.676189
Klhl8	ENSMUSG00000029312	Tmem170	ENSMUSG00000031953	2.50232	0.474747	1.18797
Klhl8	ENSMUSG00000029312	Bace1	ENSMUSG00000032086	3.09071	0.666667	2.06047
Klhl8	ENSMUSG00000029312	Dnaja4	ENSMUSG00000032285	2.13165	0.363636	0.775144
Klhl8	ENSMUSG00000029312	Trim45	ENSMUSG00000033233	4.51063	0.818182	3.69052
Klhl8	ENSMUSG00000029312	Pja1	ENSMUSG00000034403	2.48613	0.469697	1.16773
Klhl8	ENSMUSG00000029312	Tmem109	ENSMUSG00000034659	3.10417	0.686869	2.13216
Klhl8	ENSMUSG00000029312	Trim13	ENSMUSG00000035235	2.68905	0.631313	1.69763
Klhl8	ENSMUSG00000029312	Rubcn	ENSMUSG00000035629	3.15328	0.717172	2.26144
Klhl8	ENSMUSG00000029312	Fbxo45	ENSMUSG00000035764	4.57979	0.838384	3.83962
Klhl8	ENSMUSG00000029312	Gramd4	ENSMUSG00000035900	2.09057	0.308081	0.644064
Klhl8	ENSMUSG00000029312	Ssx2ip	ENSMUSG00000036825	3.98101	0.808081	3.21697
Klhl8	ENSMUSG00000029312	Ahdc1	ENSMUSG00000037692	1.95373	0.323232	0.63151
Klhl8	ENSMUSG00000029312	Fermt2	ENSMUSG00000037712	3.14886	0.703704	2.21586
Klhl8	ENSMUSG00000029312	Dcun1d2	ENSMUSG00000038506	2.45671	0.434343	1.06706
Klhl8	ENSMUSG00000029312	B3galnt2	ENSMUSG00000039242	2.25124	0.40404	0.909591
Klhl8	ENSMUSG00000029312	Dtx4	ENSMUSG00000039982	2.30696	0.3367	0.776755
Klhl8	ENSMUSG00000029312	Kyat3	ENSMUSG00000040213	2.9245	0.646465	1.89059
Klhl8	ENSMUSG00000029312	Tmco4	ENSMUSG00000041143	2.43464	0.515152	1.25421
Klhl8	ENSMUSG00000029312	Osgin2	ENSMUSG00000041153	2.45319	0.555556	1.36288
Klhl8	ENSMUSG00000029312	Ammecr1	ENSMUSG00000042225	2.18006	0.363636	0.792751
Klhl8	ENSMUSG00000029312	Lgalsl	ENSMUSG00000042363	3.81513	0.835017	3.18569
Klhl8	ENSMUSG00000029312	Leo1	ENSMUSG00000042487	3.18558	0.771044	2.45622
Klhl8	ENSMUSG00000029312	Dpy19l3	ENSMUSG00000043671	2.1266	0.353535	0.751829
Klhl8	ENSMUSG00000029312	Zmym1	ENSMUSG00000043872	2.92476	0.590909	1.72827
Klhl8	ENSMUSG00000029312	Lsm11	ENSMUSG00000044847	2.32897	0.424242	0.988049
Klhl8	ENSMUSG00000029312	2810002D19Rik	ENSMUSG00000045464	2.49433	0.525253	1.31015
Klhl8	ENSMUSG00000029312	Zfp41	ENSMUSG00000047003	2.5433	0.555556	1.41294
Klhl8	ENSMUSG00000029312	Ccdc6	ENSMUSG00000048701	2.96406	0.649832	1.92614
Klhl8	ENSMUSG00000029312	Hexim1	ENSMUSG00000048878	2.88702	0.589226	1.70111
Klhl8	ENSMUSG00000029312	Gm9833	ENSMUSG00000049230	3.9999	0.79798	3.19184
Klhl8	ENSMUSG00000029312	Sall2	ENSMUSG00000049532	2.4119	0.454545	1.09632
Klhl8	ENSMUSG00000029312	Fam118b	ENSMUSG00000050471	2.50088	0.474747	1.18729
Klhl8	ENSMUSG00000029312	Amigo1	ENSMUSG00000050947	2.36623	0.39899	0.944101
Klhl8	ENSMUSG00000029312	Wdcp	ENSMUSG00000051721	2.08529	0.323232	0.674035
Klhl8	ENSMUSG00000029312	Mapk14	ENSMUSG00000053436	2.74246	0.585859	1.60669
Klhl8	ENSMUSG00000029312	Arntl	ENSMUSG00000055116	2.55626	0.474747	1.21358
Klhl8	ENSMUSG00000029312	Spop	ENSMUSG00000057522	2.30226	0.40404	0.930207
Klhl8	ENSMUSG00000029312	Sec22c	ENSMUSG00000061536	3.14248	0.717172	2.2537
Klhl8	ENSMUSG00000029312	Hikeshi	ENSMUSG00000062797	1.92518	0.292929	0.563943
Klhl8	ENSMUSG00000029312	Fbxl18	ENSMUSG00000066640	2.5142	0.468013	1.17668
Klhl8	ENSMUSG00000029312	Nck2	ENSMUSG00000066877	3.46974	0.774411	2.68701
Klhl8	ENSMUSG00000029312	Amy1	ENSMUSG00000074264	2.71824	0.565657	1.53759
Klhl8	ENSMUSG00000029312	Zfp111	ENSMUSG00000087598	2.5455	0.464646	1.18276
Klhl8	ENSMUSG00000029312	Gm47155	ENSMUSG00000114019	2.75419	0.56229	1.54865
Slc41a1	ENSMUSG00000013275	Narf	ENSMUSG00000000056	3.32212	0.750842	2.49438
Slc41a1	ENSMUSG00000013275	Fndc5	ENSMUSG00000001334	4.59273	0.79798	3.66491
Slc41a1	ENSMUSG00000013275	Nfix	ENSMUSG00000001911	2.3397	0.454545	1.0635
Slc41a1	ENSMUSG00000013275	Impdh1	ENSMUSG00000003500	3.13718	0.712121	2.23405
Slc41a1	ENSMUSG00000013275	Hlf	ENSMUSG00000003949	2.5884	0.511785	1.3247
Slc41a1	ENSMUSG00000013275	Angptl2	ENSMUSG00000004105	2.27028	0.373737	0.84849
Slc41a1	ENSMUSG00000013275	Tmed4	ENSMUSG00000004394	1.98041	0.30303	0.600125
Slc41a1	ENSMUSG00000013275	Cdkal1	ENSMUSG00000006191	2.32696	0.505051	1.17523
Slc41a1	ENSMUSG00000013275	Vav2	ENSMUSG00000009621	3.07036	0.666667	2.04691
Slc41a1	ENSMUSG00000013275	Unc5b	ENSMUSG00000020099	2.29869	0.424242	0.975203
Slc41a1	ENSMUSG00000013275	Castor1	ENSMUSG00000020424	2.13083	0.343434	0.731801
Slc41a1	ENSMUSG00000013275	Patz1	ENSMUSG00000020453	4.89715	0.959596	4.69929
Slc41a1	ENSMUSG00000013275	Rsad2	ENSMUSG00000020641	2.41756	0.515152	1.24541
Slc41a1	ENSMUSG00000013275	Atp2a3	ENSMUSG00000020788	2.57506	0.494949	1.27453
Slc41a1	ENSMUSG00000013275	Tef	ENSMUSG00000022389	2.70976	0.589226	1.59666
Slc41a1	ENSMUSG00000013275	Zc3h7b	ENSMUSG00000022390	4.12574	0.858586	3.54231
Slc41a1	ENSMUSG00000013275	Mgrn1	ENSMUSG00000022517	2.81259	0.565657	1.59096
Slc41a1	ENSMUSG00000013275	Gpt	ENSMUSG00000022546	2.22802	0.393939	0.877704
Slc41a1	ENSMUSG00000013275	Slc35a5	ENSMUSG00000022664	3.21917	0.747475	2.40625
Slc41a1	ENSMUSG00000013275	Pdxdc1	ENSMUSG00000022680	2.0067	0.333333	0.6689
Slc41a1	ENSMUSG00000013275	Masp1	ENSMUSG00000022887	5.37497	0.875421	4.70536
Slc41a1	ENSMUSG00000013275	Tnfrsf21	ENSMUSG00000023915	1.88577	0.292929	0.552396
Slc41a1	ENSMUSG00000013275	Slc37a1	ENSMUSG00000024036	4.01094	0.814815	3.26817
Slc41a1	ENSMUSG00000013275	Vapa	ENSMUSG00000024091	2.6104	0.585859	1.52932
Slc41a1	ENSMUSG00000013275	Epas1	ENSMUSG00000024140	2.13573	0.363636	0.776628
Slc41a1	ENSMUSG00000013275	Pacs1	ENSMUSG00000024855	3.20247	0.757576	2.42612
Slc41a1	ENSMUSG00000013275	Gfra1	ENSMUSG00000025089	2.17541	0.373737	0.813034
Slc41a1	ENSMUSG00000013275	Tor1aip1	ENSMUSG00000026466	2.92013	0.626263	1.82877
Slc41a1	ENSMUSG00000013275	Frzb	ENSMUSG00000027004	5.56546	0.855219	4.75969
Slc41a1	ENSMUSG00000013275	Slc25a12	ENSMUSG00000027010	2.39778	0.451178	1.08183
Slc41a1	ENSMUSG00000013275	Mfn1	ENSMUSG00000027668	2.4424	0.434343	1.06084
Slc41a1	ENSMUSG00000013275	Tlr2	ENSMUSG00000027995	2.46108	0.464646	1.14353
Slc41a1	ENSMUSG00000013275	Zranb2	ENSMUSG00000028180	2.08135	0.292929	0.60969
Slc41a1	ENSMUSG00000013275	Slc6a9	ENSMUSG00000028542	3.63041	0.767677	2.78698
Slc41a1	ENSMUSG00000013275	Extl1	ENSMUSG00000028838	3.26337	0.710438	2.31842
Slc41a1	ENSMUSG00000013275	Wasf2	ENSMUSG00000028868	2.18814	0.30303	0.663072
Slc41a1	ENSMUSG00000013275	Epb41	ENSMUSG00000028906	2.45118	0.484848	1.18845
Slc41a1	ENSMUSG00000013275	Per3	ENSMUSG00000028957	2.02029	0.272727	0.550988
Slc41a1	ENSMUSG00000013275	Acap3	ENSMUSG00000029033	2.35003	0.414141	0.973244
Slc41a1	ENSMUSG00000013275	Acox3	ENSMUSG00000029098	2.32287	0.454545	1.05585
Slc41a1	ENSMUSG00000013275	Clock	ENSMUSG00000029238	2.62244	0.498316	1.30681
Slc41a1	ENSMUSG00000013275	Pitpnm2	ENSMUSG00000029406	2.3317	0.424242	0.989207
Slc41a1	ENSMUSG00000013275	Tsc22d4	ENSMUSG00000029723	2.07553	0.323232	0.670879
Slc41a1	ENSMUSG00000013275	Sspn	ENSMUSG00000030255	2.86717	0.609428	1.74734
Slc41a1	ENSMUSG00000013275	Bhlhe41	ENSMUSG00000030256	2.5798	0.478114	1.23344
Slc41a1	ENSMUSG00000013275	Gorasp1	ENSMUSG00000032513	3.7653	0.79798	3.00463
Slc41a1	ENSMUSG00000013275	Arap1	ENSMUSG00000032812	2.64973	0.565657	1.49884
Slc41a1	ENSMUSG00000013275	Fbxo21	ENSMUSG00000032898	3.031	0.676768	2.05128
Slc41a1	ENSMUSG00000013275	Eef2k	ENSMUSG00000035064	1.92016	0.282828	0.543076
Slc41a1	ENSMUSG00000013275	Cd276	ENSMUSG00000035914	2.59442	0.525253	1.36273
Slc41a1	ENSMUSG00000013275	Clcn7	ENSMUSG00000036636	2.70885	0.565657	1.53228
Slc41a1	ENSMUSG00000013275	Tns2	ENSMUSG00000037003	2.87736	0.62963	1.81167
Slc41a1	ENSMUSG00000013275	Stk35	ENSMUSG00000037885	2.25518	0.318182	0.717558
Slc41a1	ENSMUSG00000013275	Ttc39b	ENSMUSG00000038172	2.6807	0.606061	1.62467
Slc41a1	ENSMUSG00000013275	Rapgef1	ENSMUSG00000039844	2.37816	0.40404	0.960873
Slc41a1	ENSMUSG00000013275	Tbc1d16	ENSMUSG00000039976	2.65644	0.520202	1.38188
Slc41a1	ENSMUSG00000013275	Ginm1	ENSMUSG00000040006	2.50589	0.545455	1.36685
Slc41a1	ENSMUSG00000013275	Pitpnc1	ENSMUSG00000040430	2.73561	0.545455	1.49215
Slc41a1	ENSMUSG00000013275	Rcsd1	ENSMUSG00000040723	3.24751	0.723906	2.35089
Slc41a1	ENSMUSG00000013275	Gfer	ENSMUSG00000040888	3.05604	0.659933	2.01678
Slc41a1	ENSMUSG00000013275	Plekha6	ENSMUSG00000041757	1.9642	0.313131	0.615052
Slc41a1	ENSMUSG00000013275	Pm20d1	ENSMUSG00000042251	3.58244	0.757576	2.71397
Slc41a1	ENSMUSG00000013275	Cux2	ENSMUSG00000042589	2.3705	0.489899	1.1613
Slc41a1	ENSMUSG00000013275	Sh2b3	ENSMUSG00000042594	2.37633	0.393939	0.93613
Slc41a1	ENSMUSG00000013275	Gng2	ENSMUSG00000043004	2.24858	0.464646	1.04479
Slc41a1	ENSMUSG00000013275	Fads6	ENSMUSG00000044788	3.55901	0.777778	2.76812
Slc41a1	ENSMUSG00000013275	Zfp526	ENSMUSG00000046541	3.79051	0.824916	3.12686
Slc41a1	ENSMUSG00000013275	Rps19bp1	ENSMUSG00000051518	2.02068	0.343434	0.69397
Slc41a1	ENSMUSG00000013275	Dusp7	ENSMUSG00000053716	2.61728	0.555556	1.45404
Slc41a1	ENSMUSG00000013275	Kcnn2	ENSMUSG00000054477	2.1166	0.444444	0.94071
Slc41a1	ENSMUSG00000013275	Arntl	ENSMUSG00000055116	2.1889	0.30303	0.663303
Slc41a1	ENSMUSG00000013275	Zcchc24	ENSMUSG00000055538	2.73905	0.59596	1.63236
Slc41a1	ENSMUSG00000013275	Per2	ENSMUSG00000055866	2.15739	0.30303	0.653755
Slc41a1	ENSMUSG00000013275	Fto	ENSMUSG00000055932	2.41813	0.478114	1.15614
Slc41a1	ENSMUSG00000013275	Nfil3	ENSMUSG00000056749	2.8236	0.575758	1.62571
Slc41a1	ENSMUSG00000013275	Slc44a2	ENSMUSG00000057193	2.91931	0.609428	1.77911
Slc41a1	ENSMUSG00000013275	Tubb2a	ENSMUSG00000058672	2.62772	0.530303	1.39349
Slc41a1	ENSMUSG00000013275	Zc3h4	ENSMUSG00000059273	2.44148	0.464646	1.13443
Slc41a1	ENSMUSG00000013275	Rcan3	ENSMUSG00000059713	4.49737	0.888889	3.99767
Slc41a1	ENSMUSG00000013275	Dbp	ENSMUSG00000059824	2.24778	0.350168	0.7871
Slc41a1	ENSMUSG00000013275	Hspa2	ENSMUSG00000059970	2.24996	0.393939	0.886346
Slc41a1	ENSMUSG00000013275	Hist1h4i	ENSMUSG00000060639	3.09642	0.707071	2.18939
Slc41a1	ENSMUSG00000013275	Slc38a10	ENSMUSG00000061306	2.51738	0.520202	1.30955
Slc41a1	ENSMUSG00000013275	Ldha	ENSMUSG00000063229	3.67781	0.794613	2.92243
Slc41a1	ENSMUSG00000013275	Hes6	ENSMUSG00000067071	2.16226	0.363636	0.786278
Slc41a1	ENSMUSG00000013275	Sms	ENSMUSG00000071708	2.47706	0.525253	1.30108
Slc41a1	ENSMUSG00000013275	Selenoi	ENSMUSG00000075703	2.7914	0.585859	1.63536
Slc41a1	ENSMUSG00000013275	Wipf3	ENSMUSG00000086040	2.78511	0.59596	1.65981
Slc41a1	ENSMUSG00000013275	9130221H12Rik	ENSMUSG00000090330	2.60919	0.545455	1.42319
Slc41a1	ENSMUSG00000013275	Gm7694	ENSMUSG00000102752	2.17276	0.454545	0.987616
Slc39a10	ENSMUSG00000025986	Fer	ENSMUSG00000000127	2.76615	0.56229	1.55538
Slc39a10	ENSMUSG00000025986	Dgke	ENSMUSG00000000276	2.62177	0.535354	1.40357
Slc39a10	ENSMUSG00000025986	Clcn4	ENSMUSG00000000605	2.41895	0.449495	1.08731
Slc39a10	ENSMUSG00000025986	Oxa1l	ENSMUSG00000000959	2.48069	0.414141	1.02736
Slc39a10	ENSMUSG00000025986	Kpnb1	ENSMUSG00000001440	3.27023	0.801347	2.62059
Slc39a10	ENSMUSG00000025986	Cse1l	ENSMUSG00000002718	2.52632	0.417508	1.05476
Slc39a10	ENSMUSG00000025986	Grk5	ENSMUSG00000003228	3.49096	0.824916	2.87974
Slc39a10	ENSMUSG00000025986	As3mt	ENSMUSG00000003559	1.94016	0.313131	0.607524
Slc39a10	ENSMUSG00000025986	Ndrg2	ENSMUSG00000004558	2.19485	0.378788	0.831384
Slc39a10	ENSMUSG00000025986	Mcoln1	ENSMUSG00000004567	3.42761	0.744108	2.55051
Slc39a10	ENSMUSG00000025986	Ulk2	ENSMUSG00000004798	2.67927	0.505051	1.35316
Slc39a10	ENSMUSG00000025986	Eif4g2	ENSMUSG00000005610	2.47918	0.377104	0.934908
Slc39a10	ENSMUSG00000025986	Homer1	ENSMUSG00000007617	3.08006	0.744108	2.2919
Slc39a10	ENSMUSG00000025986	Man1a2	ENSMUSG00000008763	2.25381	0.40404	0.910631
Slc39a10	ENSMUSG00000025986	Pdcl	ENSMUSG00000009030	2.9267	0.59596	1.7442
Slc39a10	ENSMUSG00000025986	Anapc1	ENSMUSG00000014355	2.25886	0.30303	0.684502
Slc39a10	ENSMUSG00000025986	Efr3a	ENSMUSG00000015002	2.13508	0.272727	0.582296
Slc39a10	ENSMUSG00000025986	Sash1	ENSMUSG00000015305	2.15899	0.353535	0.763279
Slc39a10	ENSMUSG00000025986	Surf1	ENSMUSG00000015790	2.2252	0.363636	0.809164
Slc39a10	ENSMUSG00000025986	Mtrex	ENSMUSG00000016018	2.4279	0.377104	0.915571
Slc39a10	ENSMUSG00000025986	Nlk	ENSMUSG00000017376	2.97514	0.659933	1.96339
Slc39a10	ENSMUSG00000025986	Ints2	ENSMUSG00000018068	4.2909	0.962963	4.13197
Slc39a10	ENSMUSG00000025986	Kif3a	ENSMUSG00000018395	2.65888	0.505051	1.34287
Slc39a10	ENSMUSG00000025986	Trim37	ENSMUSG00000018548	2.76047	0.552189	1.5243
Slc39a10	ENSMUSG00000025986	Pnpo	ENSMUSG00000018659	3.1782	0.754209	2.39703
Slc39a10	ENSMUSG00000025986	Fdxr	ENSMUSG00000018861	2.16798	0.348485	0.755509
Slc39a10	ENSMUSG00000025986	Ahr	ENSMUSG00000019256	2.03555	0.313131	0.637394
Slc39a10	ENSMUSG00000025986	Rab4a	ENSMUSG00000019478	1.85082	0.30303	0.560856
Slc39a10	ENSMUSG00000025986	Stxbp5	ENSMUSG00000019790	3.38449	0.760943	2.5754
Slc39a10	ENSMUSG00000025986	Sec63	ENSMUSG00000019802	2.39164	0.454545	1.08711
Slc39a10	ENSMUSG00000025986	Ptprk	ENSMUSG00000019889	2.00862	0.272727	0.547806
Slc39a10	ENSMUSG00000025986	Cdk17	ENSMUSG00000020015	2.25734	0.282828	0.638439
Slc39a10	ENSMUSG00000025986	Cep83	ENSMUSG00000020024	1.8434	0.313131	0.577226
Slc39a10	ENSMUSG00000025986	Hsp90b1	ENSMUSG00000020048	2.65881	0.520202	1.38312
Slc39a10	ENSMUSG00000025986	Igf1	ENSMUSG00000020053	2.01082	0.313131	0.629651
Slc39a10	ENSMUSG00000025986	Egfr	ENSMUSG00000020122	2.4094	0.383838	0.924821
Slc39a10	ENSMUSG00000025986	Pcsk4	ENSMUSG00000020131	2.65213	0.469697	1.2457
Slc39a10	ENSMUSG00000025986	Canx	ENSMUSG00000020368	2.5945	0.494949	1.28415
Slc39a10	ENSMUSG00000025986	Adcy1	ENSMUSG00000020431	2.68498	0.606061	1.62726
Slc39a10	ENSMUSG00000025986	Mfap3	ENSMUSG00000020522	2.51385	0.353535	0.888734
Slc39a10	ENSMUSG00000025986	Stxbp4	ENSMUSG00000020546	3.88627	0.888889	3.45446
Slc39a10	ENSMUSG00000025986	Fam49a	ENSMUSG00000020589	3.07657	0.673401	2.07176
Slc39a10	ENSMUSG00000025986	Cmpk2	ENSMUSG00000020638	2.67347	0.535354	1.43125
Slc39a10	ENSMUSG00000025986	Rabep1	ENSMUSG00000020817	2.77491	0.585859	1.6257
Slc39a10	ENSMUSG00000025986	Sel1l	ENSMUSG00000020964	3.51914	0.868687	3.05703
Slc39a10	ENSMUSG00000025986	Ppp2r5e	ENSMUSG00000021051	2.47243	0.424242	1.04891
Slc39a10	ENSMUSG00000025986	Trip11	ENSMUSG00000021188	2.3818	0.40404	0.962342
Slc39a10	ENSMUSG00000025986	Tshz3	ENSMUSG00000021217	2.79595	0.545455	1.52506
Slc39a10	ENSMUSG00000025986	Mlh3	ENSMUSG00000021245	2.39768	0.449495	1.07775
Slc39a10	ENSMUSG00000025986	Hsp90aa1	ENSMUSG00000021270	2.57743	0.505051	1.30173
Slc39a10	ENSMUSG00000025986	Eci2	ENSMUSG00000021417	2.34852	0.393939	0.925174
Slc39a10	ENSMUSG00000025986	Rasa1	ENSMUSG00000021549	2.04329	0.292929	0.598539
Slc39a10	ENSMUSG00000025986	Agtpbp1	ENSMUSG00000021557	2.74389	0.515152	1.41352
Slc39a10	ENSMUSG00000025986	Hmgcr	ENSMUSG00000021670	2.68148	0.606061	1.62514
Slc39a10	ENSMUSG00000025986	Map3k1	ENSMUSG00000021754	2.44434	0.353535	0.864162
Slc39a10	ENSMUSG00000025986	Vdac2	ENSMUSG00000021771	2.18828	0.343434	0.751531
Slc39a10	ENSMUSG00000025986	Thrb	ENSMUSG00000021779	2.23921	0.30303	0.678548
Slc39a10	ENSMUSG00000025986	Slmap	ENSMUSG00000021870	2.30337	0.363636	0.837589
Slc39a10	ENSMUSG00000025986	Dnajc3	ENSMUSG00000022136	4.91026	0.996633	4.89373
Slc39a10	ENSMUSG00000025986	Pdzd2	ENSMUSG00000022197	2.48181	0.454545	1.1281
Slc39a10	ENSMUSG00000025986	Zfr	ENSMUSG00000022201	3.93392	0.915825	3.60278
Slc39a10	ENSMUSG00000025986	Sema5a	ENSMUSG00000022231	2.25767	0.378788	0.855176
Slc39a10	ENSMUSG00000025986	Sdc2	ENSMUSG00000022261	2.0827	0.343434	0.71527
Slc39a10	ENSMUSG00000025986	Ptk2	ENSMUSG00000022607	3.68088	0.885522	3.2595
Slc39a10	ENSMUSG00000025986	Crybg3	ENSMUSG00000022723	2.68342	0.538721	1.44562
Slc39a10	ENSMUSG00000025986	Dnm1l	ENSMUSG00000022789	3.01031	0.700337	2.10823
Slc39a10	ENSMUSG00000025986	Tfrc	ENSMUSG00000022797	2.70334	0.565657	1.52916
Slc39a10	ENSMUSG00000025986	Senp2	ENSMUSG00000022855	2.36576	0.363636	0.860277
Slc39a10	ENSMUSG00000025986	D16Ertd472e	ENSMUSG00000022864	2.59659	0.565657	1.46878
Slc39a10	ENSMUSG00000025986	Kpna1	ENSMUSG00000022905	3.18971	0.747475	2.38422
Slc39a10	ENSMUSG00000025986	Enah	ENSMUSG00000022995	3.1608	0.717172	2.26684
Slc39a10	ENSMUSG00000025986	Calcoco1	ENSMUSG00000023055	2.31059	0.383838	0.886894
Slc39a10	ENSMUSG00000025986	Acy1	ENSMUSG00000023262	2.17399	0.368687	0.80152
Slc39a10	ENSMUSG00000025986	Zfp605	ENSMUSG00000023284	3.11227	0.666667	2.07485
Slc39a10	ENSMUSG00000025986	Prkn	ENSMUSG00000023826	2.62595	0.59596	1.56496
Slc39a10	ENSMUSG00000025986	Strn	ENSMUSG00000024077	3.03115	0.656566	1.99015
Slc39a10	ENSMUSG00000025986	Cox7a2l	ENSMUSG00000024248	2.20529	0.414141	0.913301
Slc39a10	ENSMUSG00000025986	Thada	ENSMUSG00000024251	3.74583	0.801347	3.00171
Slc39a10	ENSMUSG00000025986	Lama3	ENSMUSG00000024421	2.97931	0.619529	1.84577
Slc39a10	ENSMUSG00000025986	Gnaq	ENSMUSG00000024639	3.18206	0.744108	2.3678
Slc39a10	ENSMUSG00000025986	Clybl	ENSMUSG00000025545	2.27501	0.30303	0.689397
Slc39a10	ENSMUSG00000025986	Phf6	ENSMUSG00000025626	3.10611	0.659933	2.04982
Slc39a10	ENSMUSG00000025986	Nrp1	ENSMUSG00000025810	2.45601	0.427609	1.05021
Slc39a10	ENSMUSG00000025986	Alkbh8	ENSMUSG00000025899	2.33907	0.343434	0.803315
Slc39a10	ENSMUSG00000025986	Pikfyve	ENSMUSG00000025949	3.45145	0.787879	2.71932
Slc39a10	ENSMUSG00000025986	Acadl	ENSMUSG00000026003	2.44462	0.464646	1.13589
Slc39a10	ENSMUSG00000025986	Atp2b4	ENSMUSG00000026463	2.89159	0.622896	1.80116
Slc39a10	ENSMUSG00000025986	Kifap3	ENSMUSG00000026585	3.23302	0.757576	2.44926
Slc39a10	ENSMUSG00000025986	Atf6	ENSMUSG00000026663	3.47193	0.76431	2.65363
Slc39a10	ENSMUSG00000025986	Dnajc1	ENSMUSG00000026740	2.54539	0.545455	1.38839
Slc39a10	ENSMUSG00000025986	Slc2a8	ENSMUSG00000026791	2.60554	0.484848	1.26329
Slc39a10	ENSMUSG00000025986	Zeb2	ENSMUSG00000026872	2.81707	0.552189	1.55555
Slc39a10	ENSMUSG00000025986	Nckap1	ENSMUSG00000027002	3.53822	0.868687	3.07361
Slc39a10	ENSMUSG00000025986	Caprin1	ENSMUSG00000027184	3.58308	0.885522	3.17289
Slc39a10	ENSMUSG00000025986	Api5	ENSMUSG00000027193	2.38602	0.383838	0.915846
Slc39a10	ENSMUSG00000025986	Myef2	ENSMUSG00000027201	3.47895	0.767677	2.67071
Slc39a10	ENSMUSG00000025986	Pex16	ENSMUSG00000027222	2.49408	0.40404	1.00771
Slc39a10	ENSMUSG00000025986	Slx4ip	ENSMUSG00000027281	6.01766	0.989899	5.95688
Slc39a10	ENSMUSG00000025986	Atrn	ENSMUSG00000027312	2.6407	0.538721	1.4226
Slc39a10	ENSMUSG00000025986	Spred1	ENSMUSG00000027351	2.04041	0.272727	0.556475
Slc39a10	ENSMUSG00000025986	Fahd2a	ENSMUSG00000027371	2.46501	0.464646	1.14536
Slc39a10	ENSMUSG00000025986	Ralgapb	ENSMUSG00000027652	4.25897	0.925926	3.94349
Slc39a10	ENSMUSG00000025986	Skil	ENSMUSG00000027660	2.58306	0.447811	1.15672
Slc39a10	ENSMUSG00000025986	Ift80	ENSMUSG00000027778	2.91944	0.646465	1.88731
Slc39a10	ENSMUSG00000025986	Trim2	ENSMUSG00000027993	2.90921	0.579125	1.6848
Slc39a10	ENSMUSG00000025986	Fbxw7	ENSMUSG00000028086	2.5625	0.545455	1.39773
Slc39a10	ENSMUSG00000025986	Rngtt	ENSMUSG00000028274	2.73896	0.579125	1.5862
Slc39a10	ENSMUSG00000025986	Zdhhc21	ENSMUSG00000028403	2.19452	0.313131	0.687173
Slc39a10	ENSMUSG00000025986	Fktn	ENSMUSG00000028414	4.6382	0.969697	4.49765
Slc39a10	ENSMUSG00000025986	Psip1	ENSMUSG00000028484	4.00845	0.922559	3.69803
Slc39a10	ENSMUSG00000025986	Jak1	ENSMUSG00000028530	2.19545	0.313131	0.687465
Slc39a10	ENSMUSG00000025986	Usp1	ENSMUSG00000028560	2.75687	0.545455	1.50375
Slc39a10	ENSMUSG00000025986	Dyrk2	ENSMUSG00000028630	2.29745	0.348485	0.800628
Slc39a10	ENSMUSG00000025986	Urod	ENSMUSG00000028684	2.47727	0.424242	1.05096
Slc39a10	ENSMUSG00000025986	Pik3r3	ENSMUSG00000028698	2.69155	0.56229	1.51343
Slc39a10	ENSMUSG00000025986	Cdk14	ENSMUSG00000028926	2.8711	0.599327	1.72073
Slc39a10	ENSMUSG00000025986	Pex14	ENSMUSG00000028975	2.16072	0.292929	0.632938
Slc39a10	ENSMUSG00000025986	Klf3	ENSMUSG00000029178	2.24099	0.434343	0.97336
Slc39a10	ENSMUSG00000025986	Pds5a	ENSMUSG00000029202	2.40642	0.338384	0.814293
Slc39a10	ENSMUSG00000025986	Clock	ENSMUSG00000029238	3.00345	0.727273	2.18433
Slc39a10	ENSMUSG00000025986	Cenpc1	ENSMUSG00000029253	2.42874	0.424242	1.03038
Slc39a10	ENSMUSG00000025986	G3bp2	ENSMUSG00000029405	2.31042	0.383838	0.886827
Slc39a10	ENSMUSG00000025986	Rbm28	ENSMUSG00000029701	2.40184	0.414141	0.994701
Slc39a10	ENSMUSG00000025986	Gfpt1	ENSMUSG00000029992	2.36161	0.373737	0.882623
Slc39a10	ENSMUSG00000025986	Prickle2	ENSMUSG00000030020	2.40613	0.40404	0.972175
Slc39a10	ENSMUSG00000025986	Kbtbd8	ENSMUSG00000030031	2.24666	0.343434	0.77158
Slc39a10	ENSMUSG00000025986	Far1	ENSMUSG00000030759	2.32914	0.40404	0.941067
Slc39a10	ENSMUSG00000025986	Acer3	ENSMUSG00000030760	3.20279	0.762626	2.44253
Slc39a10	ENSMUSG00000025986	Nadsyn1	ENSMUSG00000031090	2.85279	0.616162	1.75778
Slc39a10	ENSMUSG00000025986	Cstf2	ENSMUSG00000031256	3.03489	0.670034	2.03348
Slc39a10	ENSMUSG00000025986	Acsl4	ENSMUSG00000031278	4.04695	0.925926	3.74717
Slc39a10	ENSMUSG00000025986	Cdkl5	ENSMUSG00000031292	2.22701	0.353535	0.787328
Slc39a10	ENSMUSG00000025986	Mt2	ENSMUSG00000031762	3.51356	0.757576	2.66178
Slc39a10	ENSMUSG00000025986	Mt1	ENSMUSG00000031765	2.251	0.363636	0.818545
Slc39a10	ENSMUSG00000025986	Map1lc3b	ENSMUSG00000031812	2.65991	0.510101	1.35682
Slc39a10	ENSMUSG00000025986	Ints10	ENSMUSG00000031864	2.51656	0.535354	1.34725
Slc39a10	ENSMUSG00000025986	Nfatc3	ENSMUSG00000031902	2.09205	0.363636	0.760747
Slc39a10	ENSMUSG00000025986	Acad8	ENSMUSG00000031969	2.70117	0.575758	1.55522
Slc39a10	ENSMUSG00000025986	Arcn1	ENSMUSG00000032096	2.23092	0.296296	0.661013
Slc39a10	ENSMUSG00000025986	Fem1b	ENSMUSG00000032244	3.63296	0.855219	3.10698
Slc39a10	ENSMUSG00000025986	Glce	ENSMUSG00000032252	3.38696	0.750842	2.54307
Slc39a10	ENSMUSG00000025986	Dnaja4	ENSMUSG00000032285	2.19088	0.353535	0.774552
Slc39a10	ENSMUSG00000025986	Stt3b	ENSMUSG00000032437	3.26989	0.801347	2.62032
Slc39a10	ENSMUSG00000025986	Pdcd6ip	ENSMUSG00000032504	2.17649	0.272727	0.593587
Slc39a10	ENSMUSG00000025986	Pccb	ENSMUSG00000032527	2.14658	0.318182	0.683003
Slc39a10	ENSMUSG00000025986	Topbp1	ENSMUSG00000032555	2.96944	0.639731	1.89964
Slc39a10	ENSMUSG00000025986	Atp2c1	ENSMUSG00000032570	2.88904	0.585859	1.69257
Slc39a10	ENSMUSG00000025986	Slc25a20	ENSMUSG00000032602	2.1623	0.373737	0.808133
Slc39a10	ENSMUSG00000025986	Ppp1r9a	ENSMUSG00000032827	2.9236	0.616162	1.80141
Slc39a10	ENSMUSG00000025986	Hspa13	ENSMUSG00000032932	2.64044	0.508418	1.34244
Slc39a10	ENSMUSG00000025986	Rpgrip1l	ENSMUSG00000033282	3.64614	0.861953	3.1428
Slc39a10	ENSMUSG00000025986	Fem1c	ENSMUSG00000033319	2.73296	0.518519	1.41709
Slc39a10	ENSMUSG00000025986	Trappc8	ENSMUSG00000033382	2.12907	0.282828	0.602161
Slc39a10	ENSMUSG00000025986	Exoc6b	ENSMUSG00000033769	2.64513	0.521886	1.38046
Slc39a10	ENSMUSG00000025986	Jcad	ENSMUSG00000033960	2.52193	0.464646	1.1718
Slc39a10	ENSMUSG00000025986	Pds5b	ENSMUSG00000034021	3.05073	0.686869	2.09545
Slc39a10	ENSMUSG00000025986	Zfc3h1	ENSMUSG00000034163	2.25468	0.292929	0.660462
Slc39a10	ENSMUSG00000025986	Xpot	ENSMUSG00000034667	4.01093	0.855219	3.43022
Slc39a10	ENSMUSG00000025986	Secisbp2l	ENSMUSG00000035093	2.27848	0.323232	0.736477
Slc39a10	ENSMUSG00000025986	Heatr5a	ENSMUSG00000035181	3.59295	0.855219	3.07276
Slc39a10	ENSMUSG00000025986	Selenoo	ENSMUSG00000035757	2.31892	0.383838	0.890089
Slc39a10	ENSMUSG00000025986	Ids	ENSMUSG00000035847	3.74215	0.86532	3.23815
Slc39a10	ENSMUSG00000025986	Cog5	ENSMUSG00000035933	2.39729	0.454545	1.08968
Slc39a10	ENSMUSG00000025986	Ibtk	ENSMUSG00000035941	2.5051	0.474747	1.18929
Slc39a10	ENSMUSG00000025986	Dock4	ENSMUSG00000035954	2.88623	0.632997	1.82698
Slc39a10	ENSMUSG00000025986	Arl5a	ENSMUSG00000036093	2.21794	0.282828	0.627297
Slc39a10	ENSMUSG00000025986	Slc12a9	ENSMUSG00000037344	2.14923	0.282828	0.607862
Slc39a10	ENSMUSG00000025986	Uggt1	ENSMUSG00000037470	2.58141	0.414141	1.06907
Slc39a10	ENSMUSG00000025986	Pcdh18	ENSMUSG00000037892	2.0761	0.272727	0.56621
Slc39a10	ENSMUSG00000025986	Kdm1b	ENSMUSG00000038080	2.54316	0.510101	1.29727
Slc39a10	ENSMUSG00000025986	Stox2	ENSMUSG00000038143	2.65768	0.535354	1.4228
Slc39a10	ENSMUSG00000025986	1700066M21Rik	ENSMUSG00000038323	3.01151	0.659933	1.98739
Slc39a10	ENSMUSG00000025986	Dsel	ENSMUSG00000038702	2.80815	0.572391	1.60736
Slc39a10	ENSMUSG00000025986	Nup205	ENSMUSG00000038759	3.08003	0.690236	2.12594
Slc39a10	ENSMUSG00000025986	Ascc3	ENSMUSG00000038774	4.32905	0.89899	3.89178
Slc39a10	ENSMUSG00000025986	Ube3c	ENSMUSG00000039000	3.14793	0.710438	2.23641
Slc39a10	ENSMUSG00000025986	Megf9	ENSMUSG00000039270	4.66532	0.952862	4.44541
Slc39a10	ENSMUSG00000025986	Fndc3b	ENSMUSG00000039286	2.82933	0.56229	1.5909
Slc39a10	ENSMUSG00000025986	Zdhhc2	ENSMUSG00000039470	2.33678	0.454545	1.06217
Slc39a10	ENSMUSG00000025986	Dse	ENSMUSG00000039497	2.32872	0.444444	1.03499
Slc39a10	ENSMUSG00000025986	Myo9a	ENSMUSG00000039585	2.40395	0.414141	0.995575
Slc39a10	ENSMUSG00000025986	Ncoa7	ENSMUSG00000039697	2.55643	0.424242	1.08455
Slc39a10	ENSMUSG00000025986	Fnbp1l	ENSMUSG00000039735	2.94303	0.643098	1.89266
Slc39a10	ENSMUSG00000025986	Arhgap29	ENSMUSG00000039831	2.62208	0.454545	1.19186
Slc39a10	ENSMUSG00000025986	Nhsl1	ENSMUSG00000039835	2.36396	0.444444	1.05065
Slc39a10	ENSMUSG00000025986	Coq10a	ENSMUSG00000039914	2.65743	0.555556	1.47635
Slc39a10	ENSMUSG00000025986	Aqr	ENSMUSG00000040383	2.80909	0.565657	1.58898
Slc39a10	ENSMUSG00000025986	Rprd1a	ENSMUSG00000040446	3.14933	0.693603	2.18439
Slc39a10	ENSMUSG00000025986	Virma	ENSMUSG00000040720	2.55977	0.40404	1.03425
Slc39a10	ENSMUSG00000025986	Inhba	ENSMUSG00000041324	2.395	0.444444	1.06444
Slc39a10	ENSMUSG00000025986	Mfsd6	ENSMUSG00000041439	2.98934	0.656566	1.9627
Slc39a10	ENSMUSG00000025986	Arhgap32	ENSMUSG00000041444	2.96934	0.646465	1.91957
Slc39a10	ENSMUSG00000025986	Arl15	ENSMUSG00000042348	4.54557	0.885522	4.0252
Slc39a10	ENSMUSG00000025986	Lgalsl	ENSMUSG00000042363	3.43986	0.83165	2.86076
Slc39a10	ENSMUSG00000025986	Dhx29	ENSMUSG00000042426	2.30721	0.3367	0.776839
Slc39a10	ENSMUSG00000025986	C1galt1	ENSMUSG00000042460	2.41565	0.363636	0.878418
Slc39a10	ENSMUSG00000025986	Prdm10	ENSMUSG00000042496	3.2988	0.744108	2.45467
Slc39a10	ENSMUSG00000025986	Ipo11	ENSMUSG00000042590	2.56819	0.468013	1.20195
Slc39a10	ENSMUSG00000025986	Edem3	ENSMUSG00000043019	4.15176	0.942761	3.91412
Slc39a10	ENSMUSG00000025986	Dpy19l1	ENSMUSG00000043067	4.57098	0.915825	4.18622
Slc39a10	ENSMUSG00000025986	Upf2	ENSMUSG00000043241	2.95957	0.643098	1.90329
Slc39a10	ENSMUSG00000025986	2510009E07Rik	ENSMUSG00000043391	2.6353	0.538721	1.41969
Slc39a10	ENSMUSG00000025986	Ankrd50	ENSMUSG00000044864	3.14824	0.723906	2.27903
Slc39a10	ENSMUSG00000025986	Shroom2	ENSMUSG00000045180	2.7169	0.542088	1.4728
Slc39a10	ENSMUSG00000025986	1190002N15Rik	ENSMUSG00000045414	3.24891	0.747475	2.42847
Slc39a10	ENSMUSG00000025986	B230219D22Rik	ENSMUSG00000045767	3.31966	0.76431	2.53725
Slc39a10	ENSMUSG00000025986	Zfp518b	ENSMUSG00000046572	2.59131	0.449495	1.16478
Slc39a10	ENSMUSG00000025986	Mtfr1l	ENSMUSG00000046671	2.57206	0.505051	1.29902
Slc39a10	ENSMUSG00000025986	Fat4	ENSMUSG00000046743	2.36595	0.333333	0.788649
Slc39a10	ENSMUSG00000025986	Hectd3	ENSMUSG00000046861	2.88499	0.611111	1.76305
Slc39a10	ENSMUSG00000025986	Mars2	ENSMUSG00000046994	2.69278	0.545455	1.46879
Slc39a10	ENSMUSG00000025986	Fancb	ENSMUSG00000047757	3.63076	0.737374	2.67723
Slc39a10	ENSMUSG00000025986	Dip2c	ENSMUSG00000048264	2.97881	0.646465	1.9257
Slc39a10	ENSMUSG00000025986	Zfp407	ENSMUSG00000048410	2.66635	0.505051	1.34664
Slc39a10	ENSMUSG00000025986	Gm9833	ENSMUSG00000049230	3.94911	0.787879	3.11142
Slc39a10	ENSMUSG00000025986	Heatr1	ENSMUSG00000050244	2.40384	0.434343	1.04409
Slc39a10	ENSMUSG00000025986	Tmem220	ENSMUSG00000050270	2.20548	0.383838	0.846546
Slc39a10	ENSMUSG00000025986	Pdik1l	ENSMUSG00000050890	2.07377	0.282828	0.58652
Slc39a10	ENSMUSG00000025986	Prkca	ENSMUSG00000050965	3.58636	0.801347	2.87392
Slc39a10	ENSMUSG00000025986	Zfp524	ENSMUSG00000051184	3.1982	0.737374	2.35827
Slc39a10	ENSMUSG00000025986	Acvr2a	ENSMUSG00000052155	2.59965	0.449495	1.16853
Slc39a10	ENSMUSG00000025986	Pbx1	ENSMUSG00000052534	2.4359	0.444444	1.08262
Slc39a10	ENSMUSG00000025986	Magi3	ENSMUSG00000052539	2.60939	0.474747	1.2388
Slc39a10	ENSMUSG00000025986	Tanc2	ENSMUSG00000053580	4.04598	0.875421	3.54194
Slc39a10	ENSMUSG00000025986	Fpgt	ENSMUSG00000053870	1.99078	0.272727	0.542941
Slc39a10	ENSMUSG00000025986	Spcs3	ENSMUSG00000054408	3.9847	0.905724	3.60904
Slc39a10	ENSMUSG00000025986	Cggbp1	ENSMUSG00000054604	2.28348	0.373737	0.853423
Slc39a10	ENSMUSG00000025986	Mgmt	ENSMUSG00000054612	2.88142	0.579125	1.6687
Slc39a10	ENSMUSG00000025986	Fsd1l	ENSMUSG00000054752	2.77331	0.582492	1.61543
Slc39a10	ENSMUSG00000025986	Usp46	ENSMUSG00000054814	3.16213	0.690236	2.18262
Slc39a10	ENSMUSG00000025986	Atrnl1	ENSMUSG00000054843	2.66434	0.488215	1.30077
Slc39a10	ENSMUSG00000025986	Tead1	ENSMUSG00000055320	2.40856	0.40404	0.973157
Slc39a10	ENSMUSG00000025986	Kxd1	ENSMUSG00000055553	2.28777	0.313131	0.716372
Slc39a10	ENSMUSG00000025986	B4galt6	ENSMUSG00000056124	2.89832	0.670034	1.94197
Slc39a10	ENSMUSG00000025986	Elmod3	ENSMUSG00000056698	3.05833	0.686869	2.10067
Slc39a10	ENSMUSG00000025986	Dmac2	ENSMUSG00000057229	2.15102	0.343434	0.738734
Slc39a10	ENSMUSG00000025986	Nsd2	ENSMUSG00000057406	2.86971	0.589226	1.6909
Slc39a10	ENSMUSG00000025986	Ankrd29	ENSMUSG00000057766	3.54001	0.707071	2.50304
Slc39a10	ENSMUSG00000025986	Zfp329	ENSMUSG00000057894	2.33157	0.378788	0.883169
Slc39a10	ENSMUSG00000025986	Abce1	ENSMUSG00000058355	3.7355	0.925926	3.4588
Slc39a10	ENSMUSG00000025986	Serhl	ENSMUSG00000058586	2.94314	0.656566	1.93237
Slc39a10	ENSMUSG00000025986	Akap17b	ENSMUSG00000059708	2.3515	0.313131	0.736329
Slc39a10	ENSMUSG00000025986	Dbp	ENSMUSG00000059824	2.3688	0.454545	1.07673
Slc39a10	ENSMUSG00000025986	Zfp462	ENSMUSG00000060206	3.18989	0.754209	2.40585
Slc39a10	ENSMUSG00000025986	Sntb1	ENSMUSG00000060429	3.52309	0.760943	2.68087
Slc39a10	ENSMUSG00000025986	Tmem263	ENSMUSG00000060935	2.25271	0.292929	0.659886
Slc39a10	ENSMUSG00000025986	Gm11847	ENSMUSG00000060989	2.9231	0.626263	1.83063
Slc39a10	ENSMUSG00000025986	Mmgt1	ENSMUSG00000061273	3.3461	0.804714	2.69265
Slc39a10	ENSMUSG00000025986	Btbd3	ENSMUSG00000062098	2.95139	0.653199	1.92784
Slc39a10	ENSMUSG00000025986	Mapk1	ENSMUSG00000063358	2.1185	0.30303	0.64197
Slc39a10	ENSMUSG00000025986	Zbtb18	ENSMUSG00000063659	2.6365	0.494949	1.30494
Slc39a10	ENSMUSG00000025986	Ipo7	ENSMUSG00000066232	2.23826	0.323232	0.723479
Slc39a10	ENSMUSG00000025986	Wdr35	ENSMUSG00000066643	3.05036	0.636364	1.94114
Slc39a10	ENSMUSG00000025986	Afdn	ENSMUSG00000068036	2.20762	0.333333	0.735874
Slc39a10	ENSMUSG00000025986	Fam84b	ENSMUSG00000072568	3.3735	0.750842	2.53296
Slc39a10	ENSMUSG00000025986	Gm10557	ENSMUSG00000073647	2.29475	0.383838	0.880814
Slc39a10	ENSMUSG00000025986	Dnajb14	ENSMUSG00000074212	3.88908	0.888889	3.45696
Slc39a10	ENSMUSG00000025986	Yae1d1	ENSMUSG00000075054	3.43347	0.804714	2.76296
Slc39a10	ENSMUSG00000025986	Ttc30a1	ENSMUSG00000075271	3.37262	0.727273	2.45282
Slc39a10	ENSMUSG00000025986	Selenoi	ENSMUSG00000075703	3.42335	0.818182	2.80092
Slc39a10	ENSMUSG00000025986	Sox4	ENSMUSG00000076431	2.63332	0.538721	1.41862
Slc39a10	ENSMUSG00000025986	Airn	ENSMUSG00000078247	2.58197	0.510101	1.31706
Slc39a10	ENSMUSG00000025986	Prps1l3	ENSMUSG00000079104	2.49085	0.420875	1.04834
Slc39a10	ENSMUSG00000025986	Fancf	ENSMUSG00000092118	2.6202	0.616162	1.61446

## Sheet: NetworkNeighborAL
Term ID	Term description	Observed gene count	Background gene count	Strength	False discovery rate	Matching proteins in your network (IDs)	Matching proteins in your network (labels)
CL:4654	Circadian rhythm, and PAR basic leucine zipper protein	10	23	1.18	7.14e-05	10090.ENSMUSP00000004051,10090.ENSMUSP00000023024,10090.ENSMUSP00000032386,10090.ENSMUSP00000046235,10090.ENSMUSP00000054719,10090.ENSMUSP00000065363,10090.ENSMUSP00000066620,10090.ENSMUSP00000074656,10090.ENSMUSP00000079693,10090.ENSMUSP00000099493	Hlf,Tef,Bhlhe41,Arntl,Npas2,Nfil3,Per2,Clock,Dbp,Per3
CL:4657	Circadian rhythm, and PAR basic leucine zipper protein	9	18	1.24	7.44e-05	10090.ENSMUSP00000023024,10090.ENSMUSP00000032386,10090.ENSMUSP00000046235,10090.ENSMUSP00000054719,10090.ENSMUSP00000065363,10090.ENSMUSP00000066620,10090.ENSMUSP00000074656,10090.ENSMUSP00000079693,10090.ENSMUSP00000099493	Tef,Bhlhe41,Arntl,Npas2,Nfil3,Per2,Clock,Dbp,Per3
CL:4564	Mixed, incl. circadian rhythm, and basic region leucine zipper	12	82	0.7	0.0123	10090.ENSMUSP00000004051,10090.ENSMUSP00000004990,10090.ENSMUSP00000023024,10090.ENSMUSP00000032386,10090.ENSMUSP00000046235,10090.ENSMUSP00000054719,10090.ENSMUSP00000065363,10090.ENSMUSP00000066620,10090.ENSMUSP00000074656,10090.ENSMUSP00000079693,10090.ENSMUSP00000099493,10090.ENSMUSP00000126321	Hlf,Mapk14,Tef,Bhlhe41,Arntl,Npas2,Nfil3,Per2,Clock,Dbp,Per3,Dnajc1
CL:8772	Nucleocytoplasmic carrier activity, and ran gtpase	7	27	0.95	0.03	10090.ENSMUSP00000001479,10090.ENSMUSP00000002790,10090.ENSMUSP00000004054,10090.ENSMUSP00000043488,10090.ENSMUSP00000079667,10090.ENSMUSP00000081782,10090.ENSMUSP00000129504	Kpnb1,Cse1l,Kpna1,Xpot,Ipo11,Ipo7,Xpo7
CL:9797	Mixed, incl. protein localization to mitochondrion, and cristae formation	13	109	0.62	0.03	10090.ENSMUSP00000014445,10090.ENSMUSP00000015501,10090.ENSMUSP00000022293,10090.ENSMUSP00000027114,10090.ENSMUSP00000030169,10090.ENSMUSP00000049186,10090.ENSMUSP00000074724,10090.ENSMUSP00000088801,10090.ENSMUSP00000111415,10090.ENSMUSP00000117583,10090.ENSMUSP00000122103,10090.ENSMUSP00000136273,10090.ENSMUSP00000140587	Pam16,Clpx,Vdac2,Maip1,Stoml2,Gfer,Hspe1,Mfn1,Dnm1l,Minos1,Slc25a12,Vdac3,Park2
CL:4659	Circadian rhythm	5	12	1.16	0.0488	10090.ENSMUSP00000032386,10090.ENSMUSP00000046235,10090.ENSMUSP00000054719,10090.ENSMUSP00000066620,10090.ENSMUSP00000074656	Bhlhe41,Arntl,Npas2,Per2,Clock
CL:11025	Ciliary transition zone, and intraciliary transport particle	11	86	0.65	0.0488	10090.ENSMUSP00000025569,10090.ENSMUSP00000027444,10090.ENSMUSP00000042702,10090.ENSMUSP00000076830,10090.ENSMUSP00000082895,10090.ENSMUSP00000085625,10090.ENSMUSP00000097574,10090.ENSMUSP00000105716,10090.ENSMUSP00000112782,10090.ENSMUSP00000118015,10090.ENSMUSP00000133263	Tmem216,Pde6d,Rpgrip1l,Kifap3,Wdr35,Rab23,Ttc30a1,Mkks,Kif3a,Ift20,Ift80

## Sheet: KEGG
Term ID	Term description	Observed gene count	Background gene count	Strength	False discovery rate	Matching proteins in your network (IDs)	Matching proteins in your network (labels)
mmu04141	Protein processing in endoplasmic reticulum	17	168	0.54	0.0065	10090.ENSMUSP00000008907,10090.ENSMUSP00000019937,10090.ENSMUSP00000020085,10090.ENSMUSP00000020238,10090.ENSMUSP00000020637,10090.ENSMUSP00000021347,10090.ENSMUSP00000022734,10090.ENSMUSP00000027974,10090.ENSMUSP00000028311,10090.ENSMUSP00000035010,10090.ENSMUSP00000037930,10090.ENSMUSP00000058941,10090.ENSMUSP00000079306,10090.ENSMUSP00000091921,10090.ENSMUSP00000126321,10090.ENSMUSP00000140566…	Man1a2,Sec63,Ube2d1,Hsp90b1,Canx,Sel1l,Dnajc3,Atf6,Traf2,Stt3b,Uggt1,Edem3,Hspa2,Hsp90aa1,Dnajc1,Dnajb2,Park2
mmu04935	Growth hormone synthesis, secretion and action	12	114	0.56	0.038	10090.ENSMUSP00000000451,10090.ENSMUSP00000004990,10090.ENSMUSP00000020706,10090.ENSMUSP00000025541,10090.ENSMUSP00000030464,10090.ENSMUSP00000038150,10090.ENSMUSP00000056668,10090.ENSMUSP00000062392,10090.ENSMUSP00000065983,10090.ENSMUSP00000102981,10090.ENSMUSP00000104890,10090.ENSMUSP00000105663	Raf1,Mapk14,Adcy1,Gnaq,Pik3r3,Itpr3,Igf1,Prkca,Mapk1,Stat5b,Map3k1,Ptk2
mmu03060	Protein export	5	24	0.86	0.0405	10090.ENSMUSP00000000985,10090.ENSMUSP00000019937,10090.ENSMUSP00000049044,10090.ENSMUSP00000072386,10090.ENSMUSP00000136527	Oxa1l,Sec63,Immp1l,Srp19,Spcs3
mmu04710	Circadian rhythm	6	30	0.84	0.0405	10090.ENSMUSP00000032386,10090.ENSMUSP00000046235,10090.ENSMUSP00000054719,10090.ENSMUSP00000066620,10090.ENSMUSP00000074656,10090.ENSMUSP00000099493	Bhlhe41,Arntl,Npas2,Per2,Clock,Per3
mmu04912	GnRH signaling pathway	10	86	0.6	0.0405	10090.ENSMUSP00000000451,10090.ENSMUSP00000004990,10090.ENSMUSP00000020329,10090.ENSMUSP00000020706,10090.ENSMUSP00000025541,10090.ENSMUSP00000038150,10090.ENSMUSP00000062392,10090.ENSMUSP00000065983,10090.ENSMUSP00000086459,10090.ENSMUSP00000104890	Raf1,Mapk14,Egfr,Adcy1,Gnaq,Itpr3,Prkca,Mapk1,Mekk4,Map3k1
mmu04914	Progesterone-mediated oocyte maturation	10	90	0.58	0.0405	10090.ENSMUSP00000000451,10090.ENSMUSP00000004990,10090.ENSMUSP00000014499,10090.ENSMUSP00000020706,10090.ENSMUSP00000030464,10090.ENSMUSP00000048244,10090.ENSMUSP00000056668,10090.ENSMUSP00000065983,10090.ENSMUSP00000081573,10090.ENSMUSP00000091921	Raf1,Mapk14,Anapc1,Adcy1,Pik3r3,Anapc10,Igf1,Mapk1,Cdc26,Hsp90aa1
mmu05135	Yersinia infection	12	124	0.52	0.0405	10090.ENSMUSP00000004990,10090.ENSMUSP00000025541,10090.ENSMUSP00000028311,10090.ENSMUSP00000030464,10090.ENSMUSP00000062782,10090.ENSMUSP00000065983,10090.ENSMUSP00000081263,10090.ENSMUSP00000104931,10090.ENSMUSP00000105663,10090.ENSMUSP00000106534,10090.ENSMUSP00000120240,10090.ENSMUSP00000129001	Mapk14,Gnaq,Traf2,Pik3r3,Vav2,Mapk1,Wasf2,Nfatc3,Ptk2,Arhgef7,Wipf3,Nfatc1
mmu04120	Ubiquitin mediated proteolysis	13	143	0.5	0.0405	10090.ENSMUSP00000014499,10090.ENSMUSP00000016452,10090.ENSMUSP00000020085,10090.ENSMUSP00000023159,10090.ENSMUSP00000045998,10090.ENSMUSP00000048244,10090.ENSMUSP00000049057,10090.ENSMUSP00000081573,10090.ENSMUSP00000096932,10090.ENSMUSP00000103306,10090.ENSMUSP00000104890,10090.ENSMUSP00000140422,10090.ENSMUSP00000140587	Anapc1,Ube2a,Ube2d1,Mgrn1,Ube3c,Anapc10,Trim37,Cdc26,Ube2n,Fbxw7,Map3k1,Tceb1,Park2
mmu04915	Estrogen signaling pathway	12	130	0.5	0.0405	10090.ENSMUSP00000000451,10090.ENSMUSP00000020238,10090.ENSMUSP00000020329,10090.ENSMUSP00000020706,10090.ENSMUSP00000025541,10090.ENSMUSP00000030464,10090.ENSMUSP00000032508,10090.ENSMUSP00000038150,10090.ENSMUSP00000065983,10090.ENSMUSP00000079306,10090.ENSMUSP00000091921,10090.ENSMUSP00000099420	Raf1,Hsp90b1,Egfr,Adcy1,Gnaq,Pik3r3,Fkbp4,Itpr3,Mapk1,Hspa2,Hsp90aa1,Krt10
mmu05170	Human immunodeficiency virus 1 infection	17	222	0.42	0.0405	10090.ENSMUSP00000000451,10090.ENSMUSP00000004990,10090.ENSMUSP00000025541,10090.ENSMUSP00000028311,10090.ENSMUSP00000029623,10090.ENSMUSP00000030464,10090.ENSMUSP00000031670,10090.ENSMUSP00000033326,10090.ENSMUSP00000038150,10090.ENSMUSP00000062392,10090.ENSMUSP00000065983,10090.ENSMUSP00000072829,10090.ENSMUSP00000104931,10090.ENSMUSP00000105663,10090.ENSMUSP00000125697,10090.ENSMUSP00000129001…	Raf1,Mapk14,Gnaq,Traf2,Tlr2,Pik3r3,Gng11,Wee1,Itpr3,Prkca,Mapk1,Gm10053,Nfatc3,Ptk2,Gng2,Nfatc1,Tceb1
mmu05163	Human cytomegalovirus infection	17	236	0.4	0.0405	10090.ENSMUSP00000000451,10090.ENSMUSP00000004990,10090.ENSMUSP00000020329,10090.ENSMUSP00000020706,10090.ENSMUSP00000025541,10090.ENSMUSP00000028311,10090.ENSMUSP00000030464,10090.ENSMUSP00000031670,10090.ENSMUSP00000038150,10090.ENSMUSP00000062392,10090.ENSMUSP00000065983,10090.ENSMUSP00000072829,10090.ENSMUSP00000104931,10090.ENSMUSP00000105663,10090.ENSMUSP00000117686,10090.ENSMUSP00000125697…	Raf1,Mapk14,Egfr,Adcy1,Gnaq,Traf2,Pik3r3,Gng11,Itpr3,Prkca,Mapk1,Gm10053,Nfatc3,Ptk2,Akap13,Gng2,Nfatc1
mmu04015	Rap1 signaling pathway	15	208	0.4	0.0462	10090.ENSMUSP00000000451,10090.ENSMUSP00000004990,10090.ENSMUSP00000009003,10090.ENSMUSP00000020329,10090.ENSMUSP00000020617,10090.ENSMUSP00000020706,10090.ENSMUSP00000025541,10090.ENSMUSP00000030464,10090.ENSMUSP00000047387,10090.ENSMUSP00000056668,10090.ENSMUSP00000062392,10090.ENSMUSP00000062782,10090.ENSMUSP00000065983,10090.ENSMUSP00000112934,10090.ENSMUSP00000118318	Raf1,Mapk14,Rala,Egfr,Flt4,Adcy1,Gnaq,Pik3r3,Dock4,Igf1,Prkca,Vav2,Mapk1,Magi3,Mllt4

## Sheet: Keyword
Term ID	Term description	Observed gene count	Background gene count	Strength	False discovery rate	Matching proteins in your network (IDs)	Matching proteins in your network (labels)
KW-0597	Phosphoprotein	333	7551	0.18	1.69e-17	10090.ENSMUSP00000000129,10090.ENSMUSP00000000451,10090.ENSMUSP00000000985,10090.ENSMUSP00000001043,10090.ENSMUSP00000001186,10090.ENSMUSP00000001479,10090.ENSMUSP00000002466,10090.ENSMUSP00000002790,10090.ENSMUSP00000002925,10090.ENSMUSP00000003313,10090.ENSMUSP00000003655,10090.ENSMUSP00000004054,10090.ENSMUSP00000004281,10090.ENSMUSP00000004379,10090.ENSMUSP00000004673,10090.ENSMUSP00000004683…	Fer,Raf1,Oxa1l,Chtop,Snrnp27,Kpnb1,Nr2f6,Cse1l,Timmdc1,Grk5,As3mt,Kpna1,Dyrk2,Emg1,Ndrg2,Mcoln1,Ulk2,Mapk14,Cdkal1,Rbm28,Cacybp,Pam16,Anapc1,Efr3a,Sash1,Clpx,Setdb1,Fnta,Ube2a,Ppdpf,Pds5b,Hist1h2bc,Pnpo,Med8,Sec63,Snx3,Asf1a,Cep83,Hsp90b1,Egfr,Flt4,Canx,Adcy1,Fdxr,Atp2a3,Sel1l,Ppp2r5e,Tshz3,Naa35,Agtpbp1,Hmgcr,Srek1ip1,Skiv2l2,Vdac2,N6amt2,Ccdc25,Dnajc3,Sdc2,Tef,Cby1,Bcl6,Mgrn1,Gpt,Slc35a5,Ncbp2,…
KW-0007	Acetylation	152	3070	0.23	8.35e-09	10090.ENSMUSP00000001043,10090.ENSMUSP00000001479,10090.ENSMUSP00000001757,10090.ENSMUSP00000002790,10090.ENSMUSP00000004054,10090.ENSMUSP00000004673,10090.ENSMUSP00000004990,10090.ENSMUSP00000007993,10090.ENSMUSP00000008907,10090.ENSMUSP00000008966,10090.ENSMUSP00000013737,10090.ENSMUSP00000014370,10090.ENSMUSP00000015501,10090.ENSMUSP00000016138,10090.ENSMUSP00000016569,10090.ENSMUSP00000018246…	Chtop,Kpnb1,Eef1e1,Cse1l,Kpna1,Ndrg2,Mapk14,Rbm28,Man1a2,Acyp1,Ndufs2,Cacybp,Clpx,Fnta,Pds5b,Hist1h2bc,Snx3,Hsp90b1,Canx,Atp2a3,Ppp2r5e,Skiv2l2,Vdac2,N6amt2,Ccdc25,Bcl6,Gpt,Ncbp2,Atp5j,Cmtr1,Glo1,Vapa,Pacs1,Ttc4,Clybl,Acadl,Rpe,Stx6,Traf2,Ssna1,Nckap1,Caprin1,Api5,Spred1,Fahd2a,Sec22b,Stoml2,Magoh,Urod,Pds5a,Eif2b1,Mrps33,Ldhb,Fkbp4,Polb,Mt2,Mt1,Vps4a,Bace1,Arcn1,Stt3b,Mrps22,Pccb,Slc25a20,Ascc3,…
KW-0496	Mitochondrion	75	1126	0.36	1.27e-08	10090.ENSMUSP00000000451,10090.ENSMUSP00000000985,10090.ENSMUSP00000002737,10090.ENSMUSP00000002925,10090.ENSMUSP00000004057,10090.ENSMUSP00000007754,10090.ENSMUSP00000013737,10090.ENSMUSP00000014445,10090.ENSMUSP00000015501,10090.ENSMUSP00000015816,10090.ENSMUSP00000015934,10090.ENSMUSP00000016571,10090.ENSMUSP00000020851,10090.ENSMUSP00000020969,10090.ENSMUSP00000021078,10090.ENSMUSP00000021991…	Raf1,Oxa1l,Alkbh7,Timmdc1,Fam162a,Gtpbp3,Ndufs2,Pam16,Clpx,Mrpl32,Surf1,Ndufa1,Cox11,Cmpk2,Fdxr,Mterfd1,Agtpbp1,Mrpl36,Vdac2,Mrpl57,Atp5j,Msrb2,Mrpl21,Clybl,Nrp1,Maip1,Acadl,Bcs1l,Pnkd,Mrpl44,Mrrf,Ndufaf1,Stoml2,Ftsj2,Mrps33,Fkbp4,Acsl4,Rpusd4,Mrps22,Pccb,Slc25a20,Ndufaf5,Tmem177,Noa1,Cars2,Immp1l,Gfer,Mars2,Pyurf,Yars2,Ddx28,Tefm,Lyrm4,Prkca,Mrpl35,Gm10053,Hspe1,Abce1,Selo,Atp5sl,Gramd4,Mfn1,Nt5…
KW-0539	Nucleus	205	4635	0.18	1.27e-08	10090.ENSMUSP00000000129,10090.ENSMUSP00000000451,10090.ENSMUSP00000001043,10090.ENSMUSP00000001186,10090.ENSMUSP00000001479,10090.ENSMUSP00000001757,10090.ENSMUSP00000002466,10090.ENSMUSP00000002790,10090.ENSMUSP00000002805,10090.ENSMUSP00000003313,10090.ENSMUSP00000004051,10090.ENSMUSP00000004054,10090.ENSMUSP00000004281,10090.ENSMUSP00000004379,10090.ENSMUSP00000004990,10090.ENSMUSP00000007993…	Fer,Raf1,Chtop,Snrnp27,Kpnb1,Eef1e1,Nr2f6,Cse1l,Naa20,Grk5,Hlf,Kpna1,Dyrk2,Emg1,Mapk14,Rbm28,Cacybp,Setdb1,Rxrg,Pds5b,Ints2,Hist1h2bc,Med8,Asf1a,Pno1,Egfr,Wdr82,Flt4,Hus1,Klhdc2,Tshz3,Cdk20,Agtpbp1,Ak6,Serf1,Skiv2l2,Thrb,Tef,Cby1,Bcl6,Mgrn1,Ncbp2,Senp2,Calcoco1,Cmtr1,Spast,Vapa,Epas1,Ring1,Psmg2,Gnaq,Ttc4,Pnkd,Atf6,Ssna1,Nup35,Nop10,Api5,Spred1,Nbn,Psip1,Usp1,Magoh,Tmem57,Cdk14,Pds5a,Cenpc1,Gtf2h…
KW-0143	Chaperone	23	198	0.6	8.2e-06	10090.ENSMUSP00000002925,10090.ENSMUSP00000015501,10090.ENSMUSP00000019937,10090.ENSMUSP00000020004,10090.ENSMUSP00000020238,10090.ENSMUSP00000020637,10090.ENSMUSP00000022734,10090.ENSMUSP00000025418,10090.ENSMUSP00000027358,10090.ENSMUSP00000028768,10090.ENSMUSP00000030028,10090.ENSMUSP00000032508,10090.ENSMUSP00000070413,10090.ENSMUSP00000070596,10090.ENSMUSP00000074724,10090.ENSMUSP00000079306…	Timmdc1,Clpx,Sec63,Asf1a,Hsp90b1,Canx,Dnajc3,Psmg2,Bcs1l,Ndufaf1,Erp44,Fkbp4,Dnaja4,Pfdn4,Hspe1,Hspa2,Abce1,Dnajb14,Hsp90aa1,Mkks,Pdcl,Dnajc1,Dnajb2
KW-0808	Transferase	90	1805	0.24	4.71e-05	10090.ENSMUSP00000000129,10090.ENSMUSP00000000451,10090.ENSMUSP00000002805,10090.ENSMUSP00000003313,10090.ENSMUSP00000003655,10090.ENSMUSP00000004281,10090.ENSMUSP00000004379,10090.ENSMUSP00000004920,10090.ENSMUSP00000004990,10090.ENSMUSP00000006353,10090.ENSMUSP00000015841,10090.ENSMUSP00000016138,10090.ENSMUSP00000016452,10090.ENSMUSP00000020085,10090.ENSMUSP00000020329,10090.ENSMUSP00000020617…	Fer,Raf1,Naa20,Grk5,As3mt,Dyrk2,Emg1,Ulk2,Mapk14,Cdkal1,Setdb1,Fnta,Ube2a,Ube2d1,Egfr,Flt4,Rnft1,Cmpk2,Cdk20,Ak6,N6amt2,Mgrn1,Gpt,Cmtr1,Ring1,Clybl,Traf2,Zdhhc21,Extl1,Cdk14,Ftsj2,Wee1,Polb,Alg9,Stt3b,Ndufaf5,Uggt1,Pdxk,Dtx4,Ccbl2,Zdhhc2,Ube3c,Eef2k,C1galt1,Trim37,Hectd3,Aasdhppt,Dpy19l3,Whsc1,Pdik1l,Alkbh8,Prkca,Tpk1,Mapk1,B4galt6,Acvr2a,Fpgt,Trim2,Cdk17,Prdm10,Clock,Ext1,Pfkfb1,Mgmt,Selo,Mark3,…
KW-0547	Nucleotide-binding	88	1749	0.24	4.71e-05	10090.ENSMUSP00000000129,10090.ENSMUSP00000000451,10090.ENSMUSP00000000619,10090.ENSMUSP00000003313,10090.ENSMUSP00000004281,10090.ENSMUSP00000004920,10090.ENSMUSP00000004990,10090.ENSMUSP00000007754,10090.ENSMUSP00000009003,10090.ENSMUSP00000015501,10090.ENSMUSP00000016452,10090.ENSMUSP00000020085,10090.ENSMUSP00000020238,10090.ENSMUSP00000020329,10090.ENSMUSP00000020617,10090.ENSMUSP00000020706…	Fer,Raf1,Clcn4-2,Grk5,Dyrk2,Ulk2,Mapk14,Gtpbp3,Rala,Clpx,Ube2a,Ube2d1,Hsp90b1,Egfr,Flt4,Adcy1,Cmpk2,Atp2a3,Cdk20,Ak6,Skiv2l2,Vdac2,Spast,Gnaq,Bcs1l,Cdk14,Wee1,Nadsyn1,Acsl4,Vps4a,Pccb,Dhx29,Clcn7,Ascc3,Pdxk,Atp2c1,Arl5a,Noa1,Eef2,Cars2,Eef2k,Aqr,Hspa13,Mars2,Yars2,Ddx28,Tubb2a,Pdik1l,Prkca,Tpk1,Mapk1,Acvr2a,Fpgt,Cdk17,Kif21b,Hspa2,Abce1,Pfkfb1,Selo,Mark3,Cdkl5,Rab23,Mekk4,Rraga,Arl15,Mfn1,Hsp90aa…
KW-0809	Transit peptide	38	527	0.4	4.96e-05	10090.ENSMUSP00000000985,10090.ENSMUSP00000002737,10090.ENSMUSP00000007754,10090.ENSMUSP00000013737,10090.ENSMUSP00000015501,10090.ENSMUSP00000015816,10090.ENSMUSP00000020851,10090.ENSMUSP00000020969,10090.ENSMUSP00000021078,10090.ENSMUSP00000021991,10090.ENSMUSP00000022098,10090.ENSMUSP00000023608,10090.ENSMUSP00000023856,10090.ENSMUSP00000025745,10090.ENSMUSP00000026625,10090.ENSMUSP00000027114…	Oxa1l,Alkbh7,Gtpbp3,Ndufs2,Clpx,Mrpl32,Cox11,Cmpk2,Fdxr,Mterfd1,Mrpl36,Atp5j,Msrb2,Mrpl21,Clybl,Maip1,Acadl,Mrpl44,Mrrf,Ndufaf1,Stoml2,Ftsj2,Rpusd4,Pccb,Ndufaf5,Cars2,Mars2,Pyurf,Yars2,Tefm,Mrpl35,Selo,Nt5m,Acad8,Mrps17,Eci2,Tmem70,Glrx2
KW-0963	Cytoplasm	188	4763	0.14	0.00015	10090.ENSMUSP00000000129,10090.ENSMUSP00000000451,10090.ENSMUSP00000001479,10090.ENSMUSP00000001757,10090.ENSMUSP00000002790,10090.ENSMUSP00000002805,10090.ENSMUSP00000003313,10090.ENSMUSP00000003655,10090.ENSMUSP00000004054,10090.ENSMUSP00000004281,10090.ENSMUSP00000004673,10090.ENSMUSP00000004990,10090.ENSMUSP00000006367,10090.ENSMUSP00000014370,10090.ENSMUSP00000015146,10090.ENSMUSP00000015449…	Fer,Raf1,Kpnb1,Eef1e1,Cse1l,Naa20,Grk5,As3mt,Kpna1,Dyrk2,Ndrg2,Mapk14,Htra1,Cacybp,Efr3a,Sash1,Rxrg,Ube2d1,Cep83,Nudt4,Flt4,Hus1,Gatsl3,Adcy1,Ppp2r5e,Cdk20,Naa35,Agtpbp1,Serf1,N6amt2,Cby1,Mgrn1,Gpt,Ncbp2,Senp2,Cfap298,Calcoco1,Acy1,Spast,Tmem216,Ttc4,Nrp1,Pnkd,Pde6d,Traf2,Ssna1,Nckap1,Caprin1,Api5,Snx16,Stoml2,Magoh,Urod,Cdk14,Kbtbd8,Ldhb,Fkbp4,Polb,Map1lc3b,Arcn1,Fem1b,Topbp1,Dhx29,Paip2,Fkbp1a,…
KW-0025	Alternative splicing	183	4714	0.13	0.00056	10090.ENSMUSP00000000129,10090.ENSMUSP00000000451,10090.ENSMUSP00000001043,10090.ENSMUSP00000001186,10090.ENSMUSP00000002737,10090.ENSMUSP00000004673,10090.ENSMUSP00000004683,10090.ENSMUSP00000004990,10090.ENSMUSP00000006353,10090.ENSMUSP00000007754,10090.ENSMUSP00000008907,10090.ENSMUSP00000015146,10090.ENSMUSP00000015841,10090.ENSMUSP00000016569,10090.ENSMUSP00000018212,10090.ENSMUSP00000020212…	Fer,Raf1,Chtop,Snrnp27,Alkbh7,Ndrg2,Mcoln1,Mapk14,Cdkal1,Gtpbp3,Man1a2,Efr3a,Setdb1,Pds5b,Ints2,Cep83,Pcsk4,Hus1,Atp2a3,Sel1l,Cdk20,Agtpbp1,Srek1ip1,Thrb,Mgrn1,Senp2,Spast,Spsb3,Ring1,Psmg2,Tmem216,Mrpl21,Gfra1,Pnkd,Mrpl44,Stx6,Traf2,Nckap1,Spred1,Psip1,Slc6a9,Cdk14,Ociad1,Kbtbd8,Cstf2,Acsl4,Ndufaf5,Fbxo21,Ascc3,Crybg3,Kdm1b,Nhsl1,Tenc1,Ibtk,Sntb1,Ccbl2,Thada,Heatr5a,Trim45,Rcsd1,Arhgap29,Dhrs7b,…
KW-0833	Ubl conjugation pathway	40	652	0.33	0.0007	10090.ENSMUSP00000004281,10090.ENSMUSP00000014370,10090.ENSMUSP00000014499,10090.ENSMUSP00000016452,10090.ENSMUSP00000019229,10090.ENSMUSP00000020085,10090.ENSMUSP00000020827,10090.ENSMUSP00000023159,10090.ENSMUSP00000023561,10090.ENSMUSP00000024976,10090.ENSMUSP00000025183,10090.ENSMUSP00000028311,10090.ENSMUSP00000030289,10090.ENSMUSP00000030471,10090.ENSMUSP00000032107,10090.ENSMUSP00000034270…	Dyrk2,Cacybp,Anapc1,Ube2a,Med8,Ube2d1,Rnft1,Mgrn1,Senp2,Spsb3,Ring1,Traf2,Usp1,Lrrc41,Kbtbd8,Map1lc3b,Fem1b,Fbxo21,Fem1c,Fbxo45,Dtx4,Usp22,Ube3c,Dcun1d2,Anapc10,Trim37,Hectd3,Trim2,Usp46,Commd7,Cdc26,Ube2n,Ttc39b,Zc3hc1,Fbxw7,Spop,Trim13,Anapc16,Tceb1,Park2
KW-0067	ATP-binding	68	1360	0.24	0.0007	10090.ENSMUSP00000000129,10090.ENSMUSP00000000451,10090.ENSMUSP00000000619,10090.ENSMUSP00000003313,10090.ENSMUSP00000004281,10090.ENSMUSP00000004920,10090.ENSMUSP00000004990,10090.ENSMUSP00000015501,10090.ENSMUSP00000016452,10090.ENSMUSP00000020085,10090.ENSMUSP00000020238,10090.ENSMUSP00000020329,10090.ENSMUSP00000020617,10090.ENSMUSP00000020706,10090.ENSMUSP00000020969,10090.ENSMUSP00000021142…	Fer,Raf1,Clcn4-2,Grk5,Dyrk2,Ulk2,Mapk14,Clpx,Ube2a,Ube2d1,Hsp90b1,Egfr,Flt4,Adcy1,Cmpk2,Atp2a3,Cdk20,Ak6,Skiv2l2,Spast,Bcs1l,Cdk14,Wee1,Nadsyn1,Acsl4,Vps4a,Pccb,Dhx29,Clcn7,Ascc3,Pdxk,Atp2c1,Cars2,Eef2k,Aqr,Hspa13,Mars2,Yars2,Ddx28,Pdik1l,Prkca,Tpk1,Mapk1,Acvr2a,Cdk17,Kif21b,Hspa2,Abce1,Pfkfb1,Selo,Mark3,Cdkl5,Mekk4,Hsp90aa1,Pikfyve,Ube2n,Jak1,Dgke,Myo1c,Map3k1,Ptk2,Mkks,Kif3a,Magi3,Atp2b4,Nlk,My…
KW-0256	Endoplasmic reticulum	57	1099	0.25	0.0012	10090.ENSMUSP00000000619,10090.ENSMUSP00000004508,10090.ENSMUSP00000006353,10090.ENSMUSP00000019937,10090.ENSMUSP00000020238,10090.ENSMUSP00000020329,10090.ENSMUSP00000020637,10090.ENSMUSP00000020970,10090.ENSMUSP00000021142,10090.ENSMUSP00000021347,10090.ENSMUSP00000022176,10090.ENSMUSP00000022734,10090.ENSMUSP00000023913,10090.ENSMUSP00000024869,10090.ENSMUSP00000024897,10090.ENSMUSP00000024957…	Clcn4-2,Tmed4,Cdkal1,Sec63,Hsp90b1,Egfr,Canx,Rsad2,Atp2a3,Sel1l,Hmgcr,Dnajc3,Wrb,Spast,Vapa,Pigf,Ier3ip1,Atf6,Sec22b,Erp44,Txndc12,Tmem57,Extl1,Acer3,Acsl4,Tmem170,Alg9,Bace1,Stt3b,Uggt1,Itpr3,Alg14,Tmem109,Tmem33,Bet1,Dhrs7b,Hspa13,Mmgt1,Edem3,Ext1,Nck2,Gramd4,Dnajb14,B3galnt2,Jagn1,Selt,Sec22c,Fktn,Pigyl,Dnajc1,Slc37a1,Trim13,Nbeal2,Arhgap32,Spcs3,Dnajb2,Park2
KW-0090	Biological rhythms	15	149	0.54	0.0024	10090.ENSMUSP00000004051,10090.ENSMUSP00000020706,10090.ENSMUSP00000023024,10090.ENSMUSP00000032386,10090.ENSMUSP00000046235,10090.ENSMUSP00000054719,10090.ENSMUSP00000065363,10090.ENSMUSP00000066620,10090.ENSMUSP00000074656,10090.ENSMUSP00000079693,10090.ENSMUSP00000099493,10090.ENSMUSP00000103306,10090.ENSMUSP00000109288,10090.ENSMUSP00000111415,10090.ENSMUSP00000112137	Hlf,Adcy1,Tef,Bhlhe41,Arntl,Npas2,Nfil3,Per2,Clock,Dbp,Per3,Fbxw7,Gfpt1,Dnm1l,Ahr
KW-0488	Methylation	48	926	0.25	0.0044	10090.ENSMUSP00000000451,10090.ENSMUSP00000001043,10090.ENSMUSP00000009003,10090.ENSMUSP00000013737,10090.ENSMUSP00000015841,10090.ENSMUSP00000018246,10090.ENSMUSP00000019939,10090.ENSMUSP00000020329,10090.ENSMUSP00000023460,10090.ENSMUSP00000028607,10090.ENSMUSP00000028829,10090.ENSMUSP00000031670,10090.ENSMUSP00000032508,10090.ENSMUSP00000033609,10090.ENSMUSP00000033938,10090.ENSMUSP00000041087…	Raf1,Chtop,Rala,Ndufs2,Setdb1,Hist1h2bc,Snx3,Egfr,Ncbp2,Caprin1,Spred1,Gng11,Fkbp4,Cstf2,Polb,Tenc1,Eef2,Tubb2a,Dnaja4,Foxk1,Impdh1,Hspa2,Rab23,Zfp462,Zc3h4,Tanc2,Krt10,Ahdc1,Virma,Myo1c,Nfix,Pdcd6ip,Prickle2,Rab4a,Lsm11,Akap13,Atp2b4,Wipf3,Myef2,Ccdc6,Pitpnm2,Parp4,Eif4g2,Gng2,G3bp2,Arhgap21,Arhgap32,Dnajb2
KW-0653	Protein transport	33	586	0.29	0.0123	10090.ENSMUSP00000001479,10090.ENSMUSP00000002790,10090.ENSMUSP00000004054,10090.ENSMUSP00000004508,10090.ENSMUSP00000014445,10090.ENSMUSP00000019937,10090.ENSMUSP00000019939,10090.ENSMUSP00000023561,10090.ENSMUSP00000025357,10090.ENSMUSP00000027743,10090.ENSMUSP00000028382,10090.ENSMUSP00000029047,10090.ENSMUSP00000029476,10090.ENSMUSP00000034388,10090.ENSMUSP00000034607,10090.ENSMUSP00000035099…	Kpnb1,Cse1l,Kpna1,Tmed4,Pam16,Sec63,Snx3,Senp2,Ap3s1,Stx6,Nup35,Snx16,Sec22b,Vps4a,Arcn1,Gorasp1,Cog5,Bet1,Chmp7,Zfand6,Rabep1,Ipo11,Ipo7,Rab23,Jagn1,Pex14,Myo1c,Sec22c,Pdcd6ip,Rab4a,l7Rn6,Stxbp5,Xpo7
KW-0576	Peroxisome	11	108	0.55	0.0171	10090.ENSMUSP00000028650,10090.ENSMUSP00000033634,10090.ENSMUSP00000049057,10090.ENSMUSP00000063412,10090.ENSMUSP00000064334,10090.ENSMUSP00000071255,10090.ENSMUSP00000077345,10090.ENSMUSP00000099506,10090.ENSMUSP00000099660,10090.ENSMUSP00000111415,10090.ENSMUSP00000131735	Pex16,Acsl4,Trim37,Acox3,Far1,Pex2,Serhl,Pex14,Fndc5,Dnm1l,Eci2
KW-0832	Ubl conjugation	86	2100	0.15	0.0255	10090.ENSMUSP00000000129,10090.ENSMUSP00000001043,10090.ENSMUSP00000004054,10090.ENSMUSP00000004281,10090.ENSMUSP00000004990,10090.ENSMUSP00000007993,10090.ENSMUSP00000015841,10090.ENSMUSP00000018246,10090.ENSMUSP00000019939,10090.ENSMUSP00000020085,10090.ENSMUSP00000020329,10090.ENSMUSP00000020637,10090.ENSMUSP00000022176,10090.ENSMUSP00000022281,10090.ENSMUSP00000022293,10090.ENSMUSP00000023151…	Fer,Chtop,Kpna1,Dyrk2,Mapk14,Rbm28,Setdb1,Hist1h2bc,Snx3,Ube2d1,Egfr,Canx,Hmgcr,Skiv2l2,Vdac2,Bcl6,Mgrn1,Senp2,Epas1,Atf6,Traf2,Tlr2,Nbn,Psip1,Usp1,Cenpc1,Bhlhe41,Fkbp4,Wee1,Cstf2,Polb,Ints10,Bace1,Rp9,Topbp1,Paip2,Eef2,Arntl,Trim37,Eif3j2,B230219D22Rik,Sall2,Tubb2a,Zfp518b,Nfil3,Mapk1,Per2,Zeb2,Trim2,Prdm10,Clock,Phf6,Brms1l,Rraga,Mfn1,Cbx1,Zbtb18,Hsp90aa1,Zfp462,Slx4ip,Ube2n,Fam122a,Fbf1,Per3,J…
KW-0489	Methyltransferase	14	174	0.44	0.0257	10090.ENSMUSP00000003655,10090.ENSMUSP00000004379,10090.ENSMUSP00000015841,10090.ENSMUSP00000022518,10090.ENSMUSP00000024816,10090.ENSMUSP00000031536,10090.ENSMUSP00000035325,10090.ENSMUSP00000058940,10090.ENSMUSP00000061511,10090.ENSMUSP00000074104,10090.ENSMUSP00000080224,10090.ENSMUSP00000101978,10090.ENSMUSP00000112121,10090.ENSMUSP00000114682	As3mt,Emg1,Setdb1,N6amt2,Cmtr1,Ftsj2,Ndufaf5,Whsc1,Alkbh8,Prdm10,Mgmt,Mettl23,Trmt5,Mettl16
KW-0949	S-adenosyl-L-methionine	13	164	0.44	0.0416	10090.ENSMUSP00000003655,10090.ENSMUSP00000004379,10090.ENSMUSP00000006353,10090.ENSMUSP00000015841,10090.ENSMUSP00000020970,10090.ENSMUSP00000024816,10090.ENSMUSP00000031536,10090.ENSMUSP00000058940,10090.ENSMUSP00000061511,10090.ENSMUSP00000074104,10090.ENSMUSP00000101978,10090.ENSMUSP00000112121,10090.ENSMUSP00000114682	As3mt,Emg1,Cdkal1,Setdb1,Rsad2,Cmtr1,Ftsj2,Whsc1,Alkbh8,Prdm10,Mettl23,Trmt5,Mettl16
