# Supplementary material for: The circadian rhythm: A key variable in aging?
Source: Aging Cell. 2024 Jul 30;23(11):e14268. doi: 10.1111/acel.14268 (PMC11561671; doi:10.1111/acel.14268)
Supplement: Supplementary file 17 — Table S13. [file ACEL-23-e14268-s012.xlsx]

## Sheet: CR closeness centrality > 0.47
Feature (gene)	Feature (gene ID)	Variable (gene)	Variable (gene ID)	Mean of meanImp	Mean of normHits	Composite score (E * F)
Hlf	ENSMUSG00000003949	Narf	ENSMUSG00000000056	2.19181	0.346801	0.760123
Hlf	ENSMUSG00000003949	Mnt	ENSMUSG00000000282	2.14544	0.343434	0.736819
Hlf	ENSMUSG00000003949	Rtca	ENSMUSG00000000339	2.4855	0.474747	1.17998
Hlf	ENSMUSG00000003949	Raf1	ENSMUSG00000000441	2.82479	0.582492	1.64541
Hlf	ENSMUSG00000003949	Acvr1b	ENSMUSG00000000532	3.03496	0.700337	2.1255
Hlf	ENSMUSG00000003949	Mmp14	ENSMUSG00000000957	2.6866	0.530303	1.42471
Hlf	ENSMUSG00000003949	Sema6b	ENSMUSG00000001227	2.16697	0.313131	0.678547
Hlf	ENSMUSG00000003949	Cyp51	ENSMUSG00000001467	2.21183	0.383838	0.848985
Hlf	ENSMUSG00000003949	Col1a1	ENSMUSG00000001506	2.26034	0.414141	0.936099
Hlf	ENSMUSG00000003949	Gstt3	ENSMUSG00000001665	2.17097	0.373737	0.811372
Hlf	ENSMUSG00000003949	Fam98a	ENSMUSG00000002017	1.93861	0.282828	0.548293
Hlf	ENSMUSG00000003949	Slc25a42	ENSMUSG00000002346	2.04888	0.292929	0.600178
Hlf	ENSMUSG00000003949	Nr2f6	ENSMUSG00000002393	2.2779	0.333333	0.759301
Hlf	ENSMUSG00000003949	Pla1a	ENSMUSG00000002847	2.50196	0.484848	1.21307
Hlf	ENSMUSG00000003949	Foxj2	ENSMUSG00000003154	2.78626	0.606061	1.68864
Hlf	ENSMUSG00000003949	Grk5	ENSMUSG00000003228	3.76611	0.808081	3.04332
Hlf	ENSMUSG00000003949	Car11	ENSMUSG00000003273	3.16549	0.69697	2.20625
Hlf	ENSMUSG00000003949	Inmt	ENSMUSG00000003477	4.07422	0.952862	3.88217
Hlf	ENSMUSG00000003949	Dusp3	ENSMUSG00000003518	2.8254	0.616162	1.74091
Hlf	ENSMUSG00000003949	Ier3	ENSMUSG00000003541	3.65125	0.912458	3.33161
Hlf	ENSMUSG00000003949	Calr	ENSMUSG00000003814	3.90789	0.96633	3.77631
Hlf	ENSMUSG00000003949	Col5a3	ENSMUSG00000004098	3.80153	0.905724	3.44314
Hlf	ENSMUSG00000003949	Angptl2	ENSMUSG00000004105	4.46561	1	4.46561
Hlf	ENSMUSG00000003949	Lpcat3	ENSMUSG00000004270	4.98018	0.875421	4.35975
Hlf	ENSMUSG00000003949	Aqp1	ENSMUSG00000004655	3.01688	0.686869	2.0722
Hlf	ENSMUSG00000003949	Prkacb	ENSMUSG00000005034	2.07366	0.323232	0.670274
Hlf	ENSMUSG00000003949	Ubqln1	ENSMUSG00000005312	2.48482	0.424242	1.05417
Hlf	ENSMUSG00000003949	Por	ENSMUSG00000005514	3.59149	0.959596	3.44638
Hlf	ENSMUSG00000003949	Ctr9	ENSMUSG00000005609	3.47666	0.808081	2.80942
Hlf	ENSMUSG00000003949	Naa60	ENSMUSG00000005982	2.50491	0.505051	1.26511
Hlf	ENSMUSG00000003949	Inpp5k	ENSMUSG00000006127	2.3809	0.388889	0.925906
Hlf	ENSMUSG00000003949	Slc5a6	ENSMUSG00000006641	4.6435	1	4.6435
Hlf	ENSMUSG00000003949	0610009B22Rik	ENSMUSG00000007777	4.24863	0.875421	3.71934
Hlf	ENSMUSG00000003949	Ubc	ENSMUSG00000008348	5.08968	0.905724	4.60984
Hlf	ENSMUSG00000003949	Sertad1	ENSMUSG00000008384	2.44266	0.454545	1.1103
Hlf	ENSMUSG00000003949	Ifrd2	ENSMUSG00000010048	2.3658	0.444444	1.05147
Hlf	ENSMUSG00000003949	Mettl16	ENSMUSG00000010554	2.3539	0.350168	0.824263
Hlf	ENSMUSG00000003949	Adam19	ENSMUSG00000011256	4.6496	0.878788	4.08601
Hlf	ENSMUSG00000003949	Gfod2	ENSMUSG00000013150	2.94215	0.6633	1.95153
Hlf	ENSMUSG00000003949	Slc41a1	ENSMUSG00000013275	5.60102	0.983165	5.50672
Hlf	ENSMUSG00000003949	Chp1	ENSMUSG00000014077	2.07289	0.343434	0.711901
Hlf	ENSMUSG00000003949	Clpx	ENSMUSG00000015357	2.16667	0.308081	0.667508
Hlf	ENSMUSG00000003949	Atf6b	ENSMUSG00000015461	2.55594	0.424242	1.08434
Hlf	ENSMUSG00000003949	Aph1a	ENSMUSG00000015750	2.84805	0.599327	1.70691
Hlf	ENSMUSG00000003949	Nfe2l2	ENSMUSG00000015839	3.24249	0.740741	2.40184
Hlf	ENSMUSG00000003949	Cyth1	ENSMUSG00000017132	2.7867	0.555556	1.54817
Hlf	ENSMUSG00000003949	Med24	ENSMUSG00000017210	3.53037	0.808081	2.85283
Hlf	ENSMUSG00000003949	Elmo2	ENSMUSG00000017670	2.75226	0.59596	1.64023
Hlf	ENSMUSG00000003949	Ptgis	ENSMUSG00000017969	2.90273	0.599327	1.73968
Hlf	ENSMUSG00000003949	Stard3	ENSMUSG00000018167	3.10592	0.69697	2.16473
Hlf	ENSMUSG00000003949	Ypel2	ENSMUSG00000018427	5.03422	1	5.03422
Hlf	ENSMUSG00000003949	Akap1	ENSMUSG00000018428	2.72646	0.550505	1.50093
Hlf	ENSMUSG00000003949	G3bp1	ENSMUSG00000018583	2.17216	0.292929	0.63629
Hlf	ENSMUSG00000003949	Pnpo	ENSMUSG00000018659	2.38583	0.464646	1.10857
Hlf	ENSMUSG00000003949	Avpi1	ENSMUSG00000018821	3.75235	0.848485	3.18381
Hlf	ENSMUSG00000003949	Arrb1	ENSMUSG00000018909	2.15531	0.40404	0.870832
Hlf	ENSMUSG00000003949	E2f2	ENSMUSG00000018983	1.8443	0.282828	0.521621
Hlf	ENSMUSG00000003949	Rhobtb1	ENSMUSG00000019944	2.82377	0.609428	1.72088
Hlf	ENSMUSG00000003949	Cry1	ENSMUSG00000020038	2.25293	0.40404	0.910275
Hlf	ENSMUSG00000003949	Timp3	ENSMUSG00000020044	3.54364	0.868687	3.07832
Hlf	ENSMUSG00000003949	Hsp90b1	ENSMUSG00000020048	2.18232	0.299663	0.653961
Hlf	ENSMUSG00000003949	Vps26a	ENSMUSG00000020078	2.37222	0.420875	0.99841
Hlf	ENSMUSG00000003949	Avpr1a	ENSMUSG00000020123	2.76876	0.622896	1.72465
Hlf	ENSMUSG00000003949	Pcsk4	ENSMUSG00000020131	3.1281	0.707071	2.21179
Hlf	ENSMUSG00000003949	Clk4	ENSMUSG00000020385	2.59218	0.454545	1.17827
Hlf	ENSMUSG00000003949	Jade2	ENSMUSG00000020387	2.7576	0.545455	1.50414
Hlf	ENSMUSG00000003949	Patz1	ENSMUSG00000020453	3.28312	0.801347	2.63092
Hlf	ENSMUSG00000003949	Pdia6	ENSMUSG00000020571	2.96237	0.700337	2.07466
Hlf	ENSMUSG00000003949	Nampt	ENSMUSG00000020572	2.3291	0.383838	0.893998
Hlf	ENSMUSG00000003949	Cmpk2	ENSMUSG00000020638	2.81669	0.621212	1.74976
Hlf	ENSMUSG00000003949	Mif4gd	ENSMUSG00000020743	4.85933	0.989899	4.81024
Hlf	ENSMUSG00000003949	Cygb	ENSMUSG00000020810	2.53052	0.449495	1.13746
Hlf	ENSMUSG00000003949	Rflnb	ENSMUSG00000020846	3.89084	0.929293	3.61573
Hlf	ENSMUSG00000003949	Nr1d1	ENSMUSG00000020889	2.81997	0.62963	1.77554
Hlf	ENSMUSG00000003949	Per1	ENSMUSG00000020893	6.77762	1	6.77762
Hlf	ENSMUSG00000003949	Vamp2	ENSMUSG00000020894	3.098	0.712121	2.20615
Hlf	ENSMUSG00000003949	Dcakd	ENSMUSG00000020935	2.28643	0.380471	0.869922
Hlf	ENSMUSG00000003949	Mia2	ENSMUSG00000021000	2.30396	0.383838	0.884348
Hlf	ENSMUSG00000003949	Ahsa1	ENSMUSG00000021037	2.8788	0.646465	1.86104
Hlf	ENSMUSG00000003949	Snw1	ENSMUSG00000021039	2.50667	0.494949	1.24068
Hlf	ENSMUSG00000003949	Zfp36l1	ENSMUSG00000021127	2.50052	0.447811	1.11976
Hlf	ENSMUSG00000003949	Pfkp	ENSMUSG00000021196	3.01275	0.666667	2.0085
Hlf	ENSMUSG00000003949	Asb2	ENSMUSG00000021200	2.93139	0.641414	1.88023
Hlf	ENSMUSG00000003949	Hsp90aa1	ENSMUSG00000021270	3.26017	0.821549	2.67839
Hlf	ENSMUSG00000003949	Tnfaip2	ENSMUSG00000021281	2.2669	0.40404	0.915918
Hlf	ENSMUSG00000003949	Eci2	ENSMUSG00000021417	2.79524	0.656566	1.83526
Hlf	ENSMUSG00000003949	Cdk20	ENSMUSG00000021483	2.1025	0.318182	0.668976
Hlf	ENSMUSG00000003949	Dapk1	ENSMUSG00000021559	2.74243	0.558923	1.53281
Hlf	ENSMUSG00000003949	Rasgrf2	ENSMUSG00000021708	3.67231	0.777778	2.85624
Hlf	ENSMUSG00000003949	Nr1d2	ENSMUSG00000021775	7.13568	1	7.13568
Hlf	ENSMUSG00000003949	Galnt15	ENSMUSG00000021903	2.03073	0.282828	0.574349
Hlf	ENSMUSG00000003949	Sorbs3	ENSMUSG00000022091	2.36238	0.410774	0.970405
Hlf	ENSMUSG00000003949	Cmbl	ENSMUSG00000022235	2.77811	0.59596	1.65564
Hlf	ENSMUSG00000003949	Tbc1d31	ENSMUSG00000022364	4.15801	0.808081	3.36001
Hlf	ENSMUSG00000003949	Asap1	ENSMUSG00000022377	2.51552	0.525253	1.32128
Hlf	ENSMUSG00000003949	Tef	ENSMUSG00000022389	10.0164	1	10.0164
Hlf	ENSMUSG00000003949	Syngr1	ENSMUSG00000022415	2.36013	0.444444	1.04895
Hlf	ENSMUSG00000003949	Mgrn1	ENSMUSG00000022517	2.04121	0.262626	0.536074
Hlf	ENSMUSG00000003949	Gpt	ENSMUSG00000022546	2.55532	0.481481	1.23034
Hlf	ENSMUSG00000003949	Oplah	ENSMUSG00000022562	2.91802	0.651515	1.90114
Hlf	ENSMUSG00000003949	Mapk12	ENSMUSG00000022610	3.58983	0.855219	3.07009
Hlf	ENSMUSG00000003949	Sdf2l1	ENSMUSG00000022769	2.28987	0.353535	0.809549
Hlf	ENSMUSG00000003949	Clcn2	ENSMUSG00000022843	4.53507	0.962963	4.36711
Hlf	ENSMUSG00000003949	Rcan1	ENSMUSG00000022951	2.21855	0.363636	0.806747
Hlf	ENSMUSG00000003949	Lima1	ENSMUSG00000023022	2.15152	0.30303	0.651977
Hlf	ENSMUSG00000003949	Slc4a8	ENSMUSG00000023032	4.55898	0.922559	4.20593
Hlf	ENSMUSG00000003949	Prr13	ENSMUSG00000023048	4.49859	0.89899	4.04419
Hlf	ENSMUSG00000003949	Cdkn1a	ENSMUSG00000023067	2.54626	0.505051	1.28599
Hlf	ENSMUSG00000003949	Prkn	ENSMUSG00000023826	2.52802	0.478114	1.20869
Hlf	ENSMUSG00000003949	Tnfrsf12a	ENSMUSG00000023905	3.18567	0.717172	2.28467
Hlf	ENSMUSG00000003949	Tnfrsf21	ENSMUSG00000023915	2.39504	0.424242	1.01608
Hlf	ENSMUSG00000003949	Pim1	ENSMUSG00000024014	4.12477	0.814815	3.36093
Hlf	ENSMUSG00000003949	Vapa	ENSMUSG00000024091	2.67013	0.540404	1.44295
Hlf	ENSMUSG00000003949	Pigf	ENSMUSG00000024145	2.80989	0.636364	1.78811
Hlf	ENSMUSG00000003949	Spsb3	ENSMUSG00000024160	5.319	0.993266	5.28318
Hlf	ENSMUSG00000003949	Nme4	ENSMUSG00000024177	2.42241	0.429293	1.03993
Hlf	ENSMUSG00000003949	Tpgs2	ENSMUSG00000024269	2.61529	0.515152	1.34727
Hlf	ENSMUSG00000003949	Ccny	ENSMUSG00000024286	2.82921	0.606061	1.71467
Hlf	ENSMUSG00000003949	Dhx16	ENSMUSG00000024422	2.90551	0.616162	1.79026
Hlf	ENSMUSG00000003949	Gnl1	ENSMUSG00000024429	2.51199	0.434343	1.09107
Hlf	ENSMUSG00000003949	Ap3s1	ENSMUSG00000024480	2.63272	0.59596	1.56899
Hlf	ENSMUSG00000003949	Tmem132a	ENSMUSG00000024736	2.37895	0.393939	0.937162
Hlf	ENSMUSG00000003949	Il33	ENSMUSG00000024810	2.49582	0.478114	1.19329
Hlf	ENSMUSG00000003949	Cpt1a	ENSMUSG00000024900	2.47541	0.420875	1.04184
Hlf	ENSMUSG00000003949	Stip1	ENSMUSG00000024966	3.53882	0.905724	3.20519
Hlf	ENSMUSG00000003949	Pdcd4	ENSMUSG00000024975	3.0252	0.690236	2.0881
Hlf	ENSMUSG00000003949	Hoga1	ENSMUSG00000025176	2.21623	0.348485	0.772323
Hlf	ENSMUSG00000003949	Scd2	ENSMUSG00000025203	2.92064	0.636364	1.85859
Hlf	ENSMUSG00000003949	Pfkfb1	ENSMUSG00000025271	3.11403	0.717172	2.2333
Hlf	ENSMUSG00000003949	Abhd6	ENSMUSG00000025277	3.1844	0.712121	2.26768
Hlf	ENSMUSG00000003949	Rabgef1	ENSMUSG00000025340	3.45906	0.787879	2.72532
Hlf	ENSMUSG00000003949	Ttc4	ENSMUSG00000025413	2.82237	0.611111	1.72478
Hlf	ENSMUSG00000003949	Agap2	ENSMUSG00000025422	2.4888	0.511785	1.27373
Hlf	ENSMUSG00000003949	Tspan4	ENSMUSG00000025511	5.38308	1	5.38308
Hlf	ENSMUSG00000003949	Chid1	ENSMUSG00000025512	4.80535	0.942761	4.5303
Hlf	ENSMUSG00000003949	Cpeb1	ENSMUSG00000025586	4.04169	0.952862	3.85117
Hlf	ENSMUSG00000003949	Dhtkd1	ENSMUSG00000025815	3.99525	0.878788	3.51098
Hlf	ENSMUSG00000003949	Coq10b	ENSMUSG00000025981	5.09908	1	5.09908
Hlf	ENSMUSG00000003949	Nif3l1	ENSMUSG00000026036	1.98458	0.282828	0.561296
Hlf	ENSMUSG00000003949	Col3a1	ENSMUSG00000026043	2.58855	0.535354	1.38579
Hlf	ENSMUSG00000003949	Npas2	ENSMUSG00000026077	7.20583	1	7.20583
Hlf	ENSMUSG00000003949	Rev1	ENSMUSG00000026082	4.98621	0.989899	4.93585
Hlf	ENSMUSG00000003949	Bcs1l	ENSMUSG00000026172	2.31221	0.387205	0.8953
Hlf	ENSMUSG00000003949	Ncl	ENSMUSG00000026234	2.46604	0.40404	0.99638
Hlf	ENSMUSG00000003949	Farsb	ENSMUSG00000026245	2.70566	0.538721	1.45759
Hlf	ENSMUSG00000003949	Cdk18	ENSMUSG00000026437	3.09557	0.693603	2.14709
Hlf	ENSMUSG00000003949	Glul	ENSMUSG00000026473	2.40926	0.468013	1.12757
Hlf	ENSMUSG00000003949	Rgs16	ENSMUSG00000026475	1.75721	0.272727	0.47924
Hlf	ENSMUSG00000003949	Dcaf8	ENSMUSG00000026554	2.50068	0.464646	1.16193
Hlf	ENSMUSG00000003949	Mpzl1	ENSMUSG00000026566	2.82226	0.585859	1.65345
Hlf	ENSMUSG00000003949	Atp1b1	ENSMUSG00000026576	2.29316	0.393939	0.903366
Hlf	ENSMUSG00000003949	Mettl13	ENSMUSG00000026694	3.23517	0.727273	2.35285
Hlf	ENSMUSG00000003949	Pfkfb3	ENSMUSG00000026773	3.05062	0.656566	2.00293
Hlf	ENSMUSG00000003949	Mrrf	ENSMUSG00000026887	2.4644	0.444444	1.09529
Hlf	ENSMUSG00000003949	Slc43a3	ENSMUSG00000027074	3.18947	0.791246	2.52365
Hlf	ENSMUSG00000003949	Cstf3	ENSMUSG00000027176	2.83722	0.565657	1.60489
Hlf	ENSMUSG00000003949	Fbxo3	ENSMUSG00000027180	2.58795	0.545455	1.41161
Hlf	ENSMUSG00000003949	Fbn1	ENSMUSG00000027204	3.02396	0.676768	2.04652
Hlf	ENSMUSG00000003949	Sord	ENSMUSG00000027227	2.23844	0.363636	0.813977
Hlf	ENSMUSG00000003949	Creb3l1	ENSMUSG00000027230	4.09608	0.93266	3.82025
Hlf	ENSMUSG00000003949	Pdia3	ENSMUSG00000027248	2.42456	0.397306	0.963294
Hlf	ENSMUSG00000003949	Mkks	ENSMUSG00000027274	2.89037	0.683502	1.97557
Hlf	ENSMUSG00000003949	Gpcpd1	ENSMUSG00000027346	2.43455	0.427609	1.04104
Hlf	ENSMUSG00000003949	Trpm7	ENSMUSG00000027365	2.71811	0.494949	1.34533
Hlf	ENSMUSG00000003949	Mgme1	ENSMUSG00000027424	2.52109	0.47138	1.18839
Hlf	ENSMUSG00000003949	Anxa5	ENSMUSG00000027712	3.64132	0.787879	2.86892
Hlf	ENSMUSG00000003949	Efna1	ENSMUSG00000027954	1.96652	0.383838	0.754824
Hlf	ENSMUSG00000003949	Vcam1	ENSMUSG00000027962	4.01899	0.848485	3.41005
Hlf	ENSMUSG00000003949	Extl2	ENSMUSG00000027963	2.10123	0.323232	0.679185
Hlf	ENSMUSG00000003949	Alpk1	ENSMUSG00000028028	3.44315	0.868687	2.99102
Hlf	ENSMUSG00000003949	Cryz	ENSMUSG00000028199	2.39889	0.383838	0.920784
Hlf	ENSMUSG00000003949	Col15a1	ENSMUSG00000028339	3.12144	0.707071	2.20708
Hlf	ENSMUSG00000003949	Glipr2	ENSMUSG00000028480	5.67833	0.993266	5.64009
Hlf	ENSMUSG00000003949	Podn	ENSMUSG00000028600	2.70883	0.555556	1.50491
Hlf	ENSMUSG00000003949	Azin2	ENSMUSG00000028789	2.29196	0.367003	0.841157
Hlf	ENSMUSG00000003949	Maco1	ENSMUSG00000028826	6.021	1	6.021
Hlf	ENSMUSG00000003949	Map7d1	ENSMUSG00000028849	2.1062	0.343434	0.723342
Hlf	ENSMUSG00000003949	Fam76a	ENSMUSG00000028878	7.82737	1	7.82737
Hlf	ENSMUSG00000003949	Smpdl3b	ENSMUSG00000028885	3.43716	0.76431	2.62706
Hlf	ENSMUSG00000003949	Epb41	ENSMUSG00000028906	2.69916	0.558923	1.50862
Hlf	ENSMUSG00000003949	Per3	ENSMUSG00000028957	8.53151	1	8.53151
Hlf	ENSMUSG00000003949	Slc25a33	ENSMUSG00000028982	4.07159	0.939394	3.82483
Hlf	ENSMUSG00000003949	Lzic	ENSMUSG00000028990	2.19934	0.393939	0.866406
Hlf	ENSMUSG00000003949	Nmnat1	ENSMUSG00000028992	2.34133	0.424242	0.993292
Hlf	ENSMUSG00000003949	Mthfr	ENSMUSG00000029009	4.14086	0.96633	4.00144
Hlf	ENSMUSG00000003949	Acap3	ENSMUSG00000029033	4.06488	0.818182	3.32581
Hlf	ENSMUSG00000003949	Lnx1	ENSMUSG00000029228	3.86243	0.93266	3.60233
Hlf	ENSMUSG00000003949	Clock	ENSMUSG00000029238	5.27502	1	5.27502
Hlf	ENSMUSG00000003949	Ppat	ENSMUSG00000029246	5.42028	0.979798	5.31078
Hlf	ENSMUSG00000003949	Tgfbr3	ENSMUSG00000029287	3.22781	0.703704	2.27142
Hlf	ENSMUSG00000003949	Klhl8	ENSMUSG00000029312	2.33304	0.424242	0.989776
Hlf	ENSMUSG00000003949	Scarb2	ENSMUSG00000029426	2.91728	0.632997	1.84663
Hlf	ENSMUSG00000003949	Acad10	ENSMUSG00000029456	2.12941	0.292929	0.623765
Hlf	ENSMUSG00000003949	P2rx7	ENSMUSG00000029468	2.47267	0.434343	1.07399
Hlf	ENSMUSG00000003949	Slc46a3	ENSMUSG00000029650	2.72389	0.592593	1.61415
Hlf	ENSMUSG00000003949	Eln	ENSMUSG00000029675	4.23762	0.895623	3.79531
Hlf	ENSMUSG00000003949	Mogs	ENSMUSG00000030036	2.28774	0.363636	0.831905
Hlf	ENSMUSG00000003949	Rpn1	ENSMUSG00000030062	2.63712	0.501684	1.323
Hlf	ENSMUSG00000003949	Klf15	ENSMUSG00000030087	5.01043	1	5.01043
Hlf	ENSMUSG00000003949	Slc6a6	ENSMUSG00000030096	4.27094	0.96633	4.12714
Hlf	ENSMUSG00000003949	Bhlhe40	ENSMUSG00000030103	5.08167	1	5.08167
Hlf	ENSMUSG00000003949	Sspn	ENSMUSG00000030255	2.96658	0.690236	2.04764
Hlf	ENSMUSG00000003949	Bhlhe41	ENSMUSG00000030256	7.03416	1	7.03416
Hlf	ENSMUSG00000003949	Fkbp4	ENSMUSG00000030357	3.16692	0.828283	2.6231
Hlf	ENSMUSG00000003949	Nr2f2	ENSMUSG00000030551	3.15761	0.707071	2.23266
Hlf	ENSMUSG00000003949	Det1	ENSMUSG00000030610	2.77513	0.656566	1.82205
Hlf	ENSMUSG00000003949	Dgat2	ENSMUSG00000030747	4.86934	0.986532	4.80376
Hlf	ENSMUSG00000003949	Wee1	ENSMUSG00000031016	5.83628	1	5.83628
Hlf	ENSMUSG00000003949	St5	ENSMUSG00000031024	2.35777	0.424242	1.00026
Hlf	ENSMUSG00000003949	Rbm3	ENSMUSG00000031167	3.27213	0.885522	2.89754
Hlf	ENSMUSG00000003949	Tsc22d3	ENSMUSG00000031431	3.33602	0.811448	2.70701
Hlf	ENSMUSG00000003949	Mcf2l	ENSMUSG00000031442	2.19879	0.373737	0.82177
Hlf	ENSMUSG00000003949	Col4a1	ENSMUSG00000031502	4.21282	0.959596	4.0426
Hlf	ENSMUSG00000003949	Col4a2	ENSMUSG00000031503	3.91422	0.885522	3.46613
Hlf	ENSMUSG00000003949	Star	ENSMUSG00000031574	2.9396	0.653199	1.92014
Hlf	ENSMUSG00000003949	Slc7a2	ENSMUSG00000031596	4.39877	0.993266	4.36915
Hlf	ENSMUSG00000003949	Nr3c2	ENSMUSG00000031618	4.29509	0.915825	3.93355
Hlf	ENSMUSG00000003949	Il15	ENSMUSG00000031712	2.68977	0.589226	1.58488
Hlf	ENSMUSG00000003949	Mt1	ENSMUSG00000031765	2.15112	0.323232	0.695313
Hlf	ENSMUSG00000003949	Herpud1	ENSMUSG00000031770	6.06631	1	6.06631
Hlf	ENSMUSG00000003949	Mmp15	ENSMUSG00000031790	2	0.262626	0.525253
Hlf	ENSMUSG00000003949	2310022B05Rik	ENSMUSG00000031983	3.71265	0.792929	2.94387
Hlf	ENSMUSG00000003949	Usp2	ENSMUSG00000032010	7.40604	1	7.40604
Hlf	ENSMUSG00000003949	Alg9	ENSMUSG00000032059	2.91724	0.681818	1.98902
Hlf	ENSMUSG00000003949	Hyou1	ENSMUSG00000032115	2.19415	0.29798	0.653813
Hlf	ENSMUSG00000003949	Nptn	ENSMUSG00000032336	2.66381	0.535354	1.42608
Hlf	ENSMUSG00000003949	Elovl5	ENSMUSG00000032349	3.77741	0.86532	3.26867
Hlf	ENSMUSG00000003949	Plscr4	ENSMUSG00000032377	2.85877	0.616162	1.76146
Hlf	ENSMUSG00000003949	Cmtm6	ENSMUSG00000032434	3.50421	0.771044	2.7019
Hlf	ENSMUSG00000003949	Csrnp1	ENSMUSG00000032515	2.47017	0.464646	1.14776
Hlf	ENSMUSG00000003949	Manf	ENSMUSG00000032575	2.11606	0.323232	0.683977
Hlf	ENSMUSG00000003949	Trib3	ENSMUSG00000032715	1.9552	0.313131	0.612236
Hlf	ENSMUSG00000003949	Abtb2	ENSMUSG00000032724	3.73313	0.892256	3.33091
Hlf	ENSMUSG00000003949	Bet1	ENSMUSG00000032757	2.52612	0.555556	1.4034
Hlf	ENSMUSG00000003949	Pdxk	ENSMUSG00000032788	4.96097	0.969697	4.81064
Hlf	ENSMUSG00000003949	Fbxo21	ENSMUSG00000032898	4.42182	0.969697	4.28783
Hlf	ENSMUSG00000003949	Clec1a	ENSMUSG00000033082	2.41278	0.474747	1.14546
Hlf	ENSMUSG00000003949	Rnf125	ENSMUSG00000033107	2.54267	0.459596	1.1686
Hlf	ENSMUSG00000003949	Dpyd	ENSMUSG00000033308	3.11004	0.693603	2.15713
Hlf	ENSMUSG00000003949	Gstt2	ENSMUSG00000033318	4.14456	0.996633	4.13061
Hlf	ENSMUSG00000003949	Adamts15	ENSMUSG00000033453	2.92404	0.626263	1.83122
Hlf	ENSMUSG00000003949	Igf2bp2	ENSMUSG00000033581	3.78949	0.909091	3.44499
Hlf	ENSMUSG00000003949	Alg3	ENSMUSG00000033809	2.28317	0.383838	0.87637
Hlf	ENSMUSG00000003949	Klf9	ENSMUSG00000033863	4.5012	0.989899	4.45574
Hlf	ENSMUSG00000003949	Ino80	ENSMUSG00000034154	3.37881	0.781145	2.63934
Hlf	ENSMUSG00000003949	Cipc	ENSMUSG00000034157	6.30811	1	6.30811
Hlf	ENSMUSG00000003949	Usp54	ENSMUSG00000034235	3.37581	0.757576	2.55743
Hlf	ENSMUSG00000003949	Arhgap27	ENSMUSG00000034255	2.33961	0.414141	0.968928
Hlf	ENSMUSG00000003949	Pja1	ENSMUSG00000034403	3.34429	0.757576	2.53355
Hlf	ENSMUSG00000003949	Pik3ip1	ENSMUSG00000034614	4.49912	0.993266	4.46883
Hlf	ENSMUSG00000003949	Ankrd12	ENSMUSG00000034647	6.55592	1	6.55592
Hlf	ENSMUSG00000003949	Dusp5	ENSMUSG00000034765	3.05242	0.69697	2.12744
Hlf	ENSMUSG00000003949	Art3	ENSMUSG00000034842	2.4519	0.505051	1.23833
Hlf	ENSMUSG00000003949	Fam214a	ENSMUSG00000034858	3.79169	0.942761	3.57466
Hlf	ENSMUSG00000003949	Mrpl34	ENSMUSG00000034880	2.5436	0.459596	1.16903
Hlf	ENSMUSG00000003949	Tmem106a	ENSMUSG00000034947	2.59794	0.469697	1.22025
Hlf	ENSMUSG00000003949	Cog7	ENSMUSG00000034951	2.39132	0.414141	0.990344
Hlf	ENSMUSG00000003949	Eef2k	ENSMUSG00000035064	3.28203	0.86532	2.84
Hlf	ENSMUSG00000003949	Neil2	ENSMUSG00000035121	2.08059	0.313131	0.651499
Hlf	ENSMUSG00000003949	Pim3	ENSMUSG00000035828	2.39499	0.380471	0.911224
Hlf	ENSMUSG00000003949	Gramd4	ENSMUSG00000035900	3.60434	0.888889	3.20386
Hlf	ENSMUSG00000003949	Fnip1	ENSMUSG00000035992	2.5634	0.449495	1.15223
Hlf	ENSMUSG00000003949	Rfxank	ENSMUSG00000036120	2.89912	0.643098	1.86442
Hlf	ENSMUSG00000003949	Srp72	ENSMUSG00000036323	2.90348	0.656566	1.90632
Hlf	ENSMUSG00000003949	Ppp1r11	ENSMUSG00000036398	2.63001	0.484848	1.27516
Hlf	ENSMUSG00000003949	Amdhd2	ENSMUSG00000036820	2.85785	0.609428	1.74166
Hlf	ENSMUSG00000003949	Tns2	ENSMUSG00000037003	4.41038	1	4.41038
Hlf	ENSMUSG00000003949	Rab11fip3	ENSMUSG00000037098	3.71793	0.835017	3.10453
Hlf	ENSMUSG00000003949	Larp1	ENSMUSG00000037331	2.28005	0.348485	0.794562
Hlf	ENSMUSG00000003949	Serpine1	ENSMUSG00000037411	3.74778	0.952862	3.57112
Hlf	ENSMUSG00000003949	Slc18b1	ENSMUSG00000037455	2.30093	0.390572	0.89868
Hlf	ENSMUSG00000003949	Osbpl5	ENSMUSG00000037606	3.21428	0.73064	2.34848
Hlf	ENSMUSG00000003949	Tspan14	ENSMUSG00000037824	2.39436	0.430976	1.03191
Hlf	ENSMUSG00000003949	Nmrk1	ENSMUSG00000037847	2.38901	0.39899	0.95319
Hlf	ENSMUSG00000003949	Stk35	ENSMUSG00000037885	4.05345	0.952862	3.86238
Hlf	ENSMUSG00000003949	Acer2	ENSMUSG00000038007	3.77827	0.939394	3.54928
Hlf	ENSMUSG00000003949	Mindy4	ENSMUSG00000038022	2.40195	0.424242	1.01901
Hlf	ENSMUSG00000003949	Rnf144b	ENSMUSG00000038068	2.06384	0.373737	0.771335
Hlf	ENSMUSG00000003949	Snrk	ENSMUSG00000038145	3.65075	0.892256	3.2574
Hlf	ENSMUSG00000003949	Atg5	ENSMUSG00000038160	2.68482	0.565657	1.51868
Hlf	ENSMUSG00000003949	Iffo1	ENSMUSG00000038271	2.45005	0.414141	1.01467
Hlf	ENSMUSG00000003949	Car14	ENSMUSG00000038526	2.8692	0.602694	1.72925
Hlf	ENSMUSG00000003949	Josd2	ENSMUSG00000038695	2.54488	0.489899	1.24673
Hlf	ENSMUSG00000003949	Mboat1	ENSMUSG00000038732	2.00445	0.348485	0.698519
Hlf	ENSMUSG00000003949	Ephx1	ENSMUSG00000038776	3.98993	0.949495	3.78842
Hlf	ENSMUSG00000003949	Zfp503	ENSMUSG00000039081	2.63507	0.575758	1.51716
Hlf	ENSMUSG00000003949	Rsad1	ENSMUSG00000039096	5.70992	1	5.70992
Hlf	ENSMUSG00000003949	B3galnt2	ENSMUSG00000039242	2.38367	0.40404	0.963099
Hlf	ENSMUSG00000003949	Pomt1	ENSMUSG00000039254	3.17442	0.676768	2.14835
Hlf	ENSMUSG00000003949	Dusp10	ENSMUSG00000039384	2.38514	0.535354	1.27689
Hlf	ENSMUSG00000003949	Lonrf1	ENSMUSG00000039633	2.48433	0.505051	1.25471
Hlf	ENSMUSG00000003949	Cpeb3	ENSMUSG00000039652	2.77677	0.585859	1.62679
Hlf	ENSMUSG00000003949	Ypel5	ENSMUSG00000039770	2.41265	0.43771	1.05604
Hlf	ENSMUSG00000003949	Rere	ENSMUSG00000039852	3.01249	0.646465	1.94747
Hlf	ENSMUSG00000003949	Rhbdd2	ENSMUSG00000039917	3.45715	0.835017	2.88677
Hlf	ENSMUSG00000003949	Dtx4	ENSMUSG00000039982	3.96123	0.979798	3.88121
Hlf	ENSMUSG00000003949	Slc7a5	ENSMUSG00000040010	2.35603	0.464646	1.09472
Hlf	ENSMUSG00000003949	Pnrc1	ENSMUSG00000040128	2.62853	0.484848	1.27444
Hlf	ENSMUSG00000003949	Fmo2	ENSMUSG00000040170	3.33249	0.835017	2.78269
Hlf	ENSMUSG00000003949	Abcb1a	ENSMUSG00000040584	2.20671	0.343434	0.757861
Hlf	ENSMUSG00000003949	Plekhg1	ENSMUSG00000040624	2.53159	0.489899	1.24022
Hlf	ENSMUSG00000003949	Sh3pxd2b	ENSMUSG00000040711	2.89341	0.636364	1.84126
Hlf	ENSMUSG00000003949	Rcsd1	ENSMUSG00000040723	2.87836	0.606061	1.74446
Hlf	ENSMUSG00000003949	Gfer	ENSMUSG00000040888	3.40496	0.747475	2.54512
Hlf	ENSMUSG00000003949	Arhgef10l	ENSMUSG00000040964	3.6498	0.835017	3.04765
Hlf	ENSMUSG00000003949	Fam117b	ENSMUSG00000041040	2.82479	0.589226	1.66444
Hlf	ENSMUSG00000003949	Ostc	ENSMUSG00000041084	2.08587	0.262626	0.547803
Hlf	ENSMUSG00000003949	N4bp2l1	ENSMUSG00000041132	3.01549	0.680135	2.05094
Hlf	ENSMUSG00000003949	Cldn5	ENSMUSG00000041378	2.41938	0.388889	0.94087
Hlf	ENSMUSG00000003949	Rnpep	ENSMUSG00000041926	2.81256	0.579125	1.62882
Hlf	ENSMUSG00000003949	Fam222a	ENSMUSG00000041930	1.96383	0.318182	0.624854
Hlf	ENSMUSG00000003949	Tbc1d22b	ENSMUSG00000042203	2.25347	0.353535	0.79668
Hlf	ENSMUSG00000003949	Snx18	ENSMUSG00000042364	2.34928	0.393939	0.925475
Hlf	ENSMUSG00000003949	Leo1	ENSMUSG00000042487	7.4123	1	7.4123
Hlf	ENSMUSG00000003949	Usp22	ENSMUSG00000042506	4.47018	0.952862	4.25947
Hlf	ENSMUSG00000003949	Sh2b3	ENSMUSG00000042594	2.17106	0.30303	0.657897
Hlf	ENSMUSG00000003949	Itpr3	ENSMUSG00000042644	2.44368	0.414141	1.01203
Hlf	ENSMUSG00000003949	Jph1	ENSMUSG00000042686	2.1614	0.30303	0.65497
Hlf	ENSMUSG00000003949	Lsm11	ENSMUSG00000044847	3.49478	0.818182	2.85936
Hlf	ENSMUSG00000003949	Napepld	ENSMUSG00000044968	2.38556	0.444444	1.06025
Hlf	ENSMUSG00000003949	2410002F23Rik	ENSMUSG00000045411	2.45274	0.40404	0.991006
Hlf	ENSMUSG00000003949	Ppp1r15b	ENSMUSG00000046062	3.02915	0.676768	2.05003
Hlf	ENSMUSG00000003949	Ccbe1	ENSMUSG00000046318	5.96636	1	5.96636
Hlf	ENSMUSG00000003949	Cldn12	ENSMUSG00000046798	2.52134	0.454545	1.14606
Hlf	ENSMUSG00000003949	Cyren	ENSMUSG00000046806	2.5836	0.525253	1.35704
Hlf	ENSMUSG00000003949	Ckap4	ENSMUSG00000046841	2.4397	0.464646	1.1336
Hlf	ENSMUSG00000003949	Spsb4	ENSMUSG00000046997	2.62572	0.535354	1.40569
Hlf	ENSMUSG00000003949	Hist1h2be	ENSMUSG00000047246	2.24891	0.40404	0.90865
Hlf	ENSMUSG00000003949	Stbd1	ENSMUSG00000047963	2.73388	0.666667	1.82258
Hlf	ENSMUSG00000003949	Ric3	ENSMUSG00000048330	2.32516	0.407407	0.947286
Hlf	ENSMUSG00000003949	Depp1	ENSMUSG00000048489	2.33358	0.419192	0.978217
Hlf	ENSMUSG00000003949	Tob2	ENSMUSG00000048546	2.56273	0.508418	1.30293
Hlf	ENSMUSG00000003949	Hexim1	ENSMUSG00000048878	2.66323	0.494949	1.31816
Hlf	ENSMUSG00000003949	Acap2	ENSMUSG00000049076	2.81124	0.626263	1.76058
Hlf	ENSMUSG00000003949	Tmem241	ENSMUSG00000049411	3.08884	0.737374	2.27763
Hlf	ENSMUSG00000003949	Zbtb14	ENSMUSG00000049672	3.31359	0.713805	2.36525
Hlf	ENSMUSG00000003949	Fzd4	ENSMUSG00000049791	3.90371	0.801347	3.12822
Hlf	ENSMUSG00000003949	Sertad2	ENSMUSG00000049800	2.90328	0.612795	1.77911
Hlf	ENSMUSG00000003949	Rasl11b	ENSMUSG00000049907	1.81287	0.313131	0.567666
Hlf	ENSMUSG00000003949	Tmem220	ENSMUSG00000050270	2.32261	0.449495	1.044
Hlf	ENSMUSG00000003949	Gfod1	ENSMUSG00000051335	2.41112	0.434343	1.04726
Hlf	ENSMUSG00000003949	Irf2bp2	ENSMUSG00000051495	2.98887	0.656566	1.96239
Hlf	ENSMUSG00000003949	Rinl	ENSMUSG00000051735	2.96696	0.671717	1.99296
Hlf	ENSMUSG00000003949	Tbc1d22a	ENSMUSG00000051864	1.91087	0.292929	0.559749
Hlf	ENSMUSG00000003949	Opa3	ENSMUSG00000052214	2.23757	0.30303	0.678052
Hlf	ENSMUSG00000003949	Acot4	ENSMUSG00000052392	2.47538	0.494949	1.22519
Hlf	ENSMUSG00000003949	Adam17	ENSMUSG00000052593	3.14969	0.683502	2.15282
Hlf	ENSMUSG00000003949	Dis3l2	ENSMUSG00000053333	1.93056	0.353535	0.682521
Hlf	ENSMUSG00000003949	Cbx7	ENSMUSG00000053411	2.20263	0.292929	0.645213
Hlf	ENSMUSG00000003949	Dusp7	ENSMUSG00000053716	4.91144	0.929293	4.56416
Hlf	ENSMUSG00000003949	A930004D18Rik	ENSMUSG00000054057	2.24075	0.409091	0.916669
Hlf	ENSMUSG00000003949	Syne3	ENSMUSG00000054150	2.25365	0.323232	0.728452
Hlf	ENSMUSG00000003949	Thnsl2	ENSMUSG00000054474	2.47198	0.47138	1.16524
Hlf	ENSMUSG00000003949	Dedd2	ENSMUSG00000054499	2.67027	0.589226	1.57339
Hlf	ENSMUSG00000003949	Arntl	ENSMUSG00000055116	8.09058	1	8.09058
Hlf	ENSMUSG00000003949	Maf	ENSMUSG00000055435	2.79623	0.545455	1.52522
Hlf	ENSMUSG00000003949	Soga1	ENSMUSG00000055485	2.56955	0.525253	1.34966
Hlf	ENSMUSG00000003949	Epm2a	ENSMUSG00000055493	2.8785	0.646465	1.86085
Hlf	ENSMUSG00000003949	Zcchc24	ENSMUSG00000055538	2.65488	0.545455	1.44812
Hlf	ENSMUSG00000003949	Rras2	ENSMUSG00000055723	2.89392	0.616162	1.78312
Hlf	ENSMUSG00000003949	Per2	ENSMUSG00000055866	8.49501	1	8.49501
Hlf	ENSMUSG00000003949	Cars2	ENSMUSG00000056228	4.59724	0.986532	4.53533
Hlf	ENSMUSG00000003949	Adgrf5	ENSMUSG00000056492	2.20722	0.40404	0.891807
Hlf	ENSMUSG00000003949	Nfil3	ENSMUSG00000056749	5.65026	1	5.65026
Hlf	ENSMUSG00000003949	Txnl4a	ENSMUSG00000057130	3.78762	0.875421	3.31576
Hlf	ENSMUSG00000003949	Arhgap24	ENSMUSG00000057315	2.30623	0.407407	0.939576
Hlf	ENSMUSG00000003949	Sphk2	ENSMUSG00000057342	2.56472	0.575758	1.47666
Hlf	ENSMUSG00000003949	Nsd2	ENSMUSG00000057406	2.87914	0.59596	1.71585
Hlf	ENSMUSG00000003949	Itpk1	ENSMUSG00000057963	2.80627	0.606061	1.70077
Hlf	ENSMUSG00000003949	Gpr182	ENSMUSG00000058396	2.5554	0.545455	1.39385
Hlf	ENSMUSG00000003949	Eif4b	ENSMUSG00000058655	2.48684	0.417508	1.03828
Hlf	ENSMUSG00000003949	Tubb2a	ENSMUSG00000058672	3.96355	0.939394	3.72333
Hlf	ENSMUSG00000003949	Thra	ENSMUSG00000058756	2.73741	0.56229	1.53922
Hlf	ENSMUSG00000003949	Pde1a	ENSMUSG00000059173	2.54952	0.434343	1.10737
Hlf	ENSMUSG00000003949	Bcas3	ENSMUSG00000059439	2.32765	0.409091	0.952221
Hlf	ENSMUSG00000003949	Dbp	ENSMUSG00000059824	7.4976	1	7.4976
Hlf	ENSMUSG00000003949	Rpl3	ENSMUSG00000060036	2.33249	0.424242	0.989539
Hlf	ENSMUSG00000003949	Hnrnpc	ENSMUSG00000060373	2.11776	0.343434	0.727311
Hlf	ENSMUSG00000003949	Fhit	ENSMUSG00000060579	3.21391	0.707071	2.27246
Hlf	ENSMUSG00000003949	Hist1h4i	ENSMUSG00000060639	2.30652	0.454545	1.04842
Hlf	ENSMUSG00000003949	Gm11847	ENSMUSG00000060989	4.03499	0.936027	3.77686
Hlf	ENSMUSG00000003949	Blnk	ENSMUSG00000061132	2.3372	0.393939	0.920714
Hlf	ENSMUSG00000003949	Cxcl12	ENSMUSG00000061353	3.11328	0.656566	2.04407
Hlf	ENSMUSG00000003949	Stx17	ENSMUSG00000061455	2.62051	0.484848	1.27055
Hlf	ENSMUSG00000003949	Ccdc62	ENSMUSG00000061882	4.23908	0.929293	3.93935
Hlf	ENSMUSG00000003949	Cys1	ENSMUSG00000062563	5.7754	0.983165	5.67817
Hlf	ENSMUSG00000003949	Sox7	ENSMUSG00000063060	2.60527	0.626263	1.63159
Hlf	ENSMUSG00000003949	Gm10156	ENSMUSG00000066245	2.66486	0.545455	1.45356
Hlf	ENSMUSG00000003949	Zbtb16	ENSMUSG00000066687	2.19587	0.40404	0.887221
Hlf	ENSMUSG00000003949	Ppp1r3c	ENSMUSG00000067279	2.26208	0.393939	0.891122
Hlf	ENSMUSG00000003949	Cry2	ENSMUSG00000068742	8.08416	1	8.08416
Hlf	ENSMUSG00000003949	Serpinh1	ENSMUSG00000070436	3.76854	0.949495	3.57821
Hlf	ENSMUSG00000003949	Slc25a16	ENSMUSG00000071253	3.50814	0.767677	2.69312
Hlf	ENSMUSG00000003949	Tuba1a	ENSMUSG00000072235	2.47377	0.444444	1.09945
Hlf	ENSMUSG00000003949	Bnip3	ENSMUSG00000078566	2.40643	0.461279	1.11004
Hlf	ENSMUSG00000003949	Dpm1	ENSMUSG00000078919	2.58381	0.515152	1.33105
Hlf	ENSMUSG00000003949	Cyp4v3	ENSMUSG00000079057	2.92868	0.656566	1.92287
Hlf	ENSMUSG00000003949	Glns-ps1	ENSMUSG00000082100	2.25656	0.383838	0.866153
Hlf	ENSMUSG00000003949	Mir22hg	ENSMUSG00000085148	2.37115	0.363636	0.862238
Hlf	ENSMUSG00000003949	4833418N02Rik	ENSMUSG00000085287	3.93698	0.838384	3.3007
Hlf	ENSMUSG00000003949	Lin52	ENSMUSG00000085793	2.78285	0.616162	1.71468
Hlf	ENSMUSG00000003949	Wipf3	ENSMUSG00000086040	3.0068	0.670034	2.01466
Hlf	ENSMUSG00000003949	A230056P14Rik	ENSMUSG00000087178	2.63782	0.572391	1.50986
Hlf	ENSMUSG00000003949	0610040F04Rik	ENSMUSG00000087341	4.17316	0.848485	3.54087
Hlf	ENSMUSG00000003949	Tbx3os1	ENSMUSG00000087516	4.85912	0.939394	4.56463
Hlf	ENSMUSG00000003949	9130221H12Rik	ENSMUSG00000090330	2.90355	0.616162	1.78906
Hlf	ENSMUSG00000003949	A930033H14Rik	ENSMUSG00000090622	4.09745	0.969697	3.97328
Hlf	ENSMUSG00000003949	Tomm20	ENSMUSG00000093904	4.14588	0.922559	3.82482
Hlf	ENSMUSG00000003949	Hmgcs1	ENSMUSG00000093930	2.51041	0.474747	1.19181
Hlf	ENSMUSG00000003949	Ccdc85b	ENSMUSG00000095098	6.26046	1	6.26046
Hlf	ENSMUSG00000003949	Gm26885	ENSMUSG00000097125	3.42351	0.720539	2.46677
Hlf	ENSMUSG00000003949	Cep83os	ENSMUSG00000097164	2.48787	0.447811	1.11409
Hlf	ENSMUSG00000003949	Gm26669	ENSMUSG00000097417	2.49482	0.414141	1.03321
Hlf	ENSMUSG00000003949	Rbm3-ps	ENSMUSG00000099875	2.89578	0.639731	1.85252
Hlf	ENSMUSG00000003949	Gm28875	ENSMUSG00000100975	2.19297	0.333333	0.73099
Hlf	ENSMUSG00000003949	Zbtb11os1	ENSMUSG00000102101	2.64271	0.518519	1.3703
Hlf	ENSMUSG00000003949	5930430L01Rik	ENSMUSG00000106951	3.97098	0.942761	3.74368
Hlf	ENSMUSG00000003949	Gm45769	ENSMUSG00000107838	3.62394	0.774411	2.80642
Hlf	ENSMUSG00000003949	Nup62	ENSMUSG00000109511	2.12252	0.30303	0.643189
Hlf	ENSMUSG00000003949	Gm31105	ENSMUSG00000109587	3.38393	0.76431	2.58637
Hlf	ENSMUSG00000003949	Gm45774	ENSMUSG00000110588	2.11243	0.30303	0.640129
Hlf	ENSMUSG00000003949	Gm48583	ENSMUSG00000114277	2.49547	0.457912	1.1427
Nr1d2	ENSMUSG00000021775	Narf	ENSMUSG00000000056	4.23776	0.936027	3.96666
Nr1d2	ENSMUSG00000021775	Raf1	ENSMUSG00000000441	2.27341	0.40404	0.918551
Nr1d2	ENSMUSG00000021775	Txnrd3	ENSMUSG00000000811	2.61857	0.494949	1.29606
Nr1d2	ENSMUSG00000021775	Smarcb1	ENSMUSG00000000902	2.21485	0.40404	0.894889
Nr1d2	ENSMUSG00000021775	Ift20	ENSMUSG00000001105	2.73592	0.585859	1.60286
Nr1d2	ENSMUSG00000021775	Mxd1	ENSMUSG00000001156	2.19662	0.363636	0.798772
Nr1d2	ENSMUSG00000021775	Dpp9	ENSMUSG00000001229	4.14168	0.973064	4.03012
Nr1d2	ENSMUSG00000021775	Ergic1	ENSMUSG00000001576	4.14864	0.86532	3.5899
Nr1d2	ENSMUSG00000021775	Clpb	ENSMUSG00000001829	2.32155	0.333333	0.77385
Nr1d2	ENSMUSG00000021775	Ppard	ENSMUSG00000002250	3.90221	0.922559	3.60002
Nr1d2	ENSMUSG00000021775	Nr2f6	ENSMUSG00000002393	4.25081	0.936027	3.97887
Nr1d2	ENSMUSG00000021775	Hbp1	ENSMUSG00000002996	2.71916	0.531987	1.44656
Nr1d2	ENSMUSG00000021775	Foxj2	ENSMUSG00000003154	2.46913	0.434343	1.07245
Nr1d2	ENSMUSG00000021775	Sri	ENSMUSG00000003161	2.71987	0.570707	1.55225
Nr1d2	ENSMUSG00000021775	Grk5	ENSMUSG00000003228	3.11434	0.700337	2.18109
Nr1d2	ENSMUSG00000021775	Inmt	ENSMUSG00000003477	2.52589	0.451178	1.13963
Nr1d2	ENSMUSG00000021775	Ier3	ENSMUSG00000003541	2.66354	0.521886	1.39007
Nr1d2	ENSMUSG00000021775	Calr	ENSMUSG00000003814	4.48085	0.993266	4.45068
Nr1d2	ENSMUSG00000021775	Hlf	ENSMUSG00000003949	7.33518	1	7.33518
Nr1d2	ENSMUSG00000021775	Col5a3	ENSMUSG00000004098	3.43784	0.774411	2.6623
Nr1d2	ENSMUSG00000021775	Angptl2	ENSMUSG00000004105	4.23223	0.979798	4.14673
Nr1d2	ENSMUSG00000021775	Lpcat3	ENSMUSG00000004270	1.95879	0.313131	0.613358
Nr1d2	ENSMUSG00000021775	Tax1bp1	ENSMUSG00000004535	3.08516	0.690236	2.12949
Nr1d2	ENSMUSG00000021775	Slc2a9	ENSMUSG00000005107	2.99031	0.693603	2.07409
Nr1d2	ENSMUSG00000021775	Ubqln1	ENSMUSG00000005312	3.39361	0.787879	2.67375
Nr1d2	ENSMUSG00000021775	Crbn	ENSMUSG00000005362	3.14928	0.703704	2.21616
Nr1d2	ENSMUSG00000021775	Mprip	ENSMUSG00000005417	2.6459	0.505051	1.33631
Nr1d2	ENSMUSG00000021775	Por	ENSMUSG00000005514	3.72627	0.973064	3.6259
Nr1d2	ENSMUSG00000021775	Ctr9	ENSMUSG00000005609	2.27064	0.363636	0.825689
Nr1d2	ENSMUSG00000021775	Inpp5k	ENSMUSG00000006127	2.34806	0.333333	0.782685
Nr1d2	ENSMUSG00000021775	Cdkal1	ENSMUSG00000006191	2.43629	0.479798	1.16893
Nr1d2	ENSMUSG00000021775	Cbfa2t3	ENSMUSG00000006362	2.49726	0.474747	1.18557
Nr1d2	ENSMUSG00000021775	Slc5a6	ENSMUSG00000006641	4.9797	1	4.9797
Nr1d2	ENSMUSG00000021775	0610009B22Rik	ENSMUSG00000007777	4.60403	0.915825	4.21648
Nr1d2	ENSMUSG00000021775	Zfp655	ENSMUSG00000007812	4.88964	0.96633	4.72501
Nr1d2	ENSMUSG00000021775	Abhd8	ENSMUSG00000007950	2.76546	0.585859	1.62017
Nr1d2	ENSMUSG00000021775	Ubc	ENSMUSG00000008348	2.74858	0.531987	1.46221
Nr1d2	ENSMUSG00000021775	Ubqln4	ENSMUSG00000008604	4.19881	0.942761	3.95847
Nr1d2	ENSMUSG00000021775	Rala	ENSMUSG00000008859	2.73027	0.545455	1.48924
Nr1d2	ENSMUSG00000021775	Tmem86a	ENSMUSG00000010307	2.48787	0.479798	1.19368
Nr1d2	ENSMUSG00000021775	Mettl16	ENSMUSG00000010554	2.20333	0.318182	0.701061
Nr1d2	ENSMUSG00000021775	Lmbr1	ENSMUSG00000010721	2.42645	0.484848	1.17646
Nr1d2	ENSMUSG00000021775	Adam19	ENSMUSG00000011256	3.85403	0.818182	3.1533
Nr1d2	ENSMUSG00000021775	Gfod2	ENSMUSG00000013150	4.32847	0.976431	4.22645
Nr1d2	ENSMUSG00000021775	Slc41a1	ENSMUSG00000013275	4.12923	0.902357	3.72604
Nr1d2	ENSMUSG00000021775	Strip1	ENSMUSG00000014601	3.38607	0.814815	2.75902
Nr1d2	ENSMUSG00000021775	Slc25a13	ENSMUSG00000015112	2.2033	0.363636	0.801199
Nr1d2	ENSMUSG00000021775	Clpx	ENSMUSG00000015357	3.03575	0.740741	2.2487
Nr1d2	ENSMUSG00000021775	Atf6b	ENSMUSG00000015461	3.69721	0.845118	3.12458
Nr1d2	ENSMUSG00000021775	Castor2	ENSMUSG00000015944	3.85047	0.828283	3.18928
Nr1d2	ENSMUSG00000021775	Lnx2	ENSMUSG00000016520	3.50704	0.835017	2.92844
Nr1d2	ENSMUSG00000021775	Cyth1	ENSMUSG00000017132	2.55346	0.478114	1.22085
Nr1d2	ENSMUSG00000021775	Med24	ENSMUSG00000017210	6.99122	1	6.99122
Nr1d2	ENSMUSG00000021775	Elmo2	ENSMUSG00000017670	3.26859	0.757576	2.47621
Nr1d2	ENSMUSG00000021775	Ptgis	ENSMUSG00000017969	2.75892	0.575758	1.58847
Nr1d2	ENSMUSG00000021775	Shroom1	ENSMUSG00000018387	2.36902	0.505051	1.19647
Nr1d2	ENSMUSG00000021775	Mapt	ENSMUSG00000018411	3.58283	0.811448	2.90728
Nr1d2	ENSMUSG00000021775	Gid4	ENSMUSG00000018415	2.54142	0.488215	1.24076
Nr1d2	ENSMUSG00000021775	Ypel2	ENSMUSG00000018427	4.43216	1	4.43216
Nr1d2	ENSMUSG00000021775	Akap1	ENSMUSG00000018428	3.07143	0.707071	2.17172
Nr1d2	ENSMUSG00000021775	Pnpo	ENSMUSG00000018659	1.97783	0.292929	0.579366
Nr1d2	ENSMUSG00000021775	Cd68	ENSMUSG00000018774	2.20242	0.313131	0.689645
Nr1d2	ENSMUSG00000021775	Avpi1	ENSMUSG00000018821	2.76838	0.531987	1.47274
Nr1d2	ENSMUSG00000021775	E2f2	ENSMUSG00000018983	3.78443	0.781145	2.95619
Nr1d2	ENSMUSG00000021775	BC005537	ENSMUSG00000019132	2.85697	0.609428	1.74112
Nr1d2	ENSMUSG00000021775	Pex3	ENSMUSG00000019809	2.74388	0.550505	1.51052
Nr1d2	ENSMUSG00000021775	Cry1	ENSMUSG00000020038	8.4445	1	8.4445
Nr1d2	ENSMUSG00000021775	Timp3	ENSMUSG00000020044	3.14841	0.767677	2.41696
Nr1d2	ENSMUSG00000021775	Avpr1a	ENSMUSG00000020123	3.49678	0.885522	3.09648
Nr1d2	ENSMUSG00000021775	Tbc1d15	ENSMUSG00000020130	6.18805	0.993266	6.14638
Nr1d2	ENSMUSG00000021775	Pcsk4	ENSMUSG00000020131	2.12076	0.292929	0.621234
Nr1d2	ENSMUSG00000021775	Ap3d1	ENSMUSG00000020198	2.3241	0.427609	0.993808
Nr1d2	ENSMUSG00000021775	Irak3	ENSMUSG00000020227	2.8517	0.59596	1.6995
Nr1d2	ENSMUSG00000021775	Pus10	ENSMUSG00000020280	2.27643	0.353535	0.8048
Nr1d2	ENSMUSG00000021775	Erlec1	ENSMUSG00000020311	2.92568	0.649832	1.9012
Nr1d2	ENSMUSG00000021775	Clk4	ENSMUSG00000020385	4.19582	0.838384	3.51771
Nr1d2	ENSMUSG00000021775	Osbp2	ENSMUSG00000020435	2.10369	0.353535	0.743729
Nr1d2	ENSMUSG00000021775	Patz1	ENSMUSG00000020453	2.74859	0.520202	1.42982
Nr1d2	ENSMUSG00000021775	Ggnbp2	ENSMUSG00000020530	3.69373	0.808081	2.98483
Nr1d2	ENSMUSG00000021775	Pdia6	ENSMUSG00000020571	2.45601	0.488215	1.19906
Nr1d2	ENSMUSG00000021775	Nampt	ENSMUSG00000020572	4.23482	0.936027	3.9639
Nr1d2	ENSMUSG00000021775	Cmpk2	ENSMUSG00000020638	2.76057	0.575758	1.58942
Nr1d2	ENSMUSG00000021775	Bcap29	ENSMUSG00000020650	2.29401	0.356902	0.818737
Nr1d2	ENSMUSG00000021775	Kif3c	ENSMUSG00000020668	2.18573	0.373737	0.816888
Nr1d2	ENSMUSG00000021775	Mif4gd	ENSMUSG00000020743	3.97267	0.962963	3.82554
Nr1d2	ENSMUSG00000021775	Slc25a19	ENSMUSG00000020744	1.92539	0.272727	0.525107
Nr1d2	ENSMUSG00000021775	Aspa	ENSMUSG00000020774	2.42102	0.474747	1.14937
Nr1d2	ENSMUSG00000021775	Mrpl38	ENSMUSG00000020775	2.16282	0.313131	0.677247
Nr1d2	ENSMUSG00000021775	Cygb	ENSMUSG00000020810	2.32979	0.368687	0.858962
Nr1d2	ENSMUSG00000021775	Rflnb	ENSMUSG00000020846	3.17837	0.811448	2.57908
Nr1d2	ENSMUSG00000021775	Ankrd40	ENSMUSG00000020864	3.12186	0.69697	2.17584
Nr1d2	ENSMUSG00000021775	Nr1d1	ENSMUSG00000020889	10.2486	1	10.2486
Nr1d2	ENSMUSG00000021775	Per1	ENSMUSG00000020893	4.00833	0.989899	3.96784
Nr1d2	ENSMUSG00000021775	Tmem101	ENSMUSG00000020921	2.31843	0.484848	1.12409
Nr1d2	ENSMUSG00000021775	Lsm12	ENSMUSG00000020922	2.83554	0.540404	1.53234
Nr1d2	ENSMUSG00000021775	Dcakd	ENSMUSG00000020935	3.91229	0.929293	3.63567
Nr1d2	ENSMUSG00000021775	Mia2	ENSMUSG00000021000	3.21334	0.734007	2.35862
Nr1d2	ENSMUSG00000021775	Ahsa1	ENSMUSG00000021037	3.82323	0.942761	3.60439
Nr1d2	ENSMUSG00000021775	Hif1a	ENSMUSG00000021109	4.02658	0.858586	3.45717
Nr1d2	ENSMUSG00000021775	Mpp5	ENSMUSG00000021112	3.29322	0.69697	2.29527
Nr1d2	ENSMUSG00000021775	Zfp36l1	ENSMUSG00000021127	3.58027	0.902357	3.23068
Nr1d2	ENSMUSG00000021775	Rps6ka5	ENSMUSG00000021180	3.70253	0.781145	2.89221
Nr1d2	ENSMUSG00000021775	Gdi2	ENSMUSG00000021218	2.52266	0.474747	1.19763
Nr1d2	ENSMUSG00000021775	Aldh6a1	ENSMUSG00000021238	2.26328	0.333333	0.754427
Nr1d2	ENSMUSG00000021775	Hsp90aa1	ENSMUSG00000021270	2.24783	0.309764	0.696298
Nr1d2	ENSMUSG00000021775	Cdk20	ENSMUSG00000021483	3.09354	0.69697	2.1561
Nr1d2	ENSMUSG00000021775	Dapk1	ENSMUSG00000021559	4.79858	0.983165	4.7178
Nr1d2	ENSMUSG00000021775	Pdcd6	ENSMUSG00000021576	2.69857	0.545455	1.47195
Nr1d2	ENSMUSG00000021775	Rasgrf2	ENSMUSG00000021708	2.20056	0.353535	0.777976
Nr1d2	ENSMUSG00000021775	Erbin	ENSMUSG00000021709	3.19484	0.727273	2.32352
Nr1d2	ENSMUSG00000021775	Vdac2	ENSMUSG00000021771	2.5937	0.525253	1.36235
Nr1d2	ENSMUSG00000021775	Nkiras1	ENSMUSG00000021772	2.31059	0.424242	0.980251
Nr1d2	ENSMUSG00000021775	Ecd	ENSMUSG00000021810	3.12696	0.717172	2.24257
Nr1d2	ENSMUSG00000021775	Anxa7	ENSMUSG00000021814	4.25722	0.976431	4.15688
Nr1d2	ENSMUSG00000021775	Gdf10	ENSMUSG00000021943	2.70651	0.606061	1.64031
Nr1d2	ENSMUSG00000021775	Mipep	ENSMUSG00000021993	2.88828	0.626263	1.80882
Nr1d2	ENSMUSG00000021775	Sugt1	ENSMUSG00000022024	2.11128	0.373737	0.789063
Nr1d2	ENSMUSG00000021775	Bnip3l	ENSMUSG00000022051	2.80477	0.565657	1.58653
Nr1d2	ENSMUSG00000021775	Fbxl3	ENSMUSG00000022124	2.60748	0.484848	1.26423
Nr1d2	ENSMUSG00000021775	Tars	ENSMUSG00000022241	2.59859	0.469697	1.22055
Nr1d2	ENSMUSG00000021775	Retreg1	ENSMUSG00000022270	3.97632	0.912458	3.62822
Nr1d2	ENSMUSG00000021775	Mtss1	ENSMUSG00000022353	2.00155	0.292929	0.586312
Nr1d2	ENSMUSG00000021775	Tef	ENSMUSG00000022389	9.32295	1	9.32295
Nr1d2	ENSMUSG00000021775	Srebf2	ENSMUSG00000022463	2.00241	0.323232	0.647244
Nr1d2	ENSMUSG00000021775	Litaf	ENSMUSG00000022500	2.95363	0.686869	2.02876
Nr1d2	ENSMUSG00000021775	1810013L24Rik	ENSMUSG00000022507	6.16456	0.996633	6.1438
Nr1d2	ENSMUSG00000021775	Bcl6	ENSMUSG00000022508	1.824	0.313131	0.57115
Nr1d2	ENSMUSG00000021775	Gpt	ENSMUSG00000022546	2.08199	0.363636	0.757088
Nr1d2	ENSMUSG00000021775	Mapk12	ENSMUSG00000022610	2.85528	0.599327	1.71125
Nr1d2	ENSMUSG00000021775	Slc35a5	ENSMUSG00000022664	3.2541	0.686869	2.23514
Nr1d2	ENSMUSG00000021775	Bfar	ENSMUSG00000022684	2.42167	0.373737	0.90507
Nr1d2	ENSMUSG00000021775	Naa50	ENSMUSG00000022698	2.07005	0.323232	0.669108
Nr1d2	ENSMUSG00000021775	Clcn2	ENSMUSG00000022843	2.80631	0.555556	1.55906
Nr1d2	ENSMUSG00000021775	Lima1	ENSMUSG00000023022	3.4841	0.757576	2.63947
Nr1d2	ENSMUSG00000021775	Prr13	ENSMUSG00000023048	3.90351	0.851852	3.32521
Nr1d2	ENSMUSG00000021775	Cdkn1a	ENSMUSG00000023067	3.42503	0.804714	2.75617
Nr1d2	ENSMUSG00000021775	Gtf2ird1	ENSMUSG00000023079	2.28771	0.40404	0.924326
Nr1d2	ENSMUSG00000021775	Il15ra	ENSMUSG00000023206	2.41645	0.454545	1.09839
Nr1d2	ENSMUSG00000021775	Prkn	ENSMUSG00000023826	3.15759	0.690236	2.17948
Nr1d2	ENSMUSG00000021775	Lnpep	ENSMUSG00000023845	2.76658	0.585859	1.62082
Nr1d2	ENSMUSG00000021775	Hsp90ab1	ENSMUSG00000023944	2.57517	0.491582	1.26591
Nr1d2	ENSMUSG00000021775	Pim1	ENSMUSG00000024014	2.78443	0.616162	1.71566
Nr1d2	ENSMUSG00000021775	Crim1	ENSMUSG00000024074	2.44471	0.383838	0.938374
Nr1d2	ENSMUSG00000021775	Man2a1	ENSMUSG00000024085	2.3705	0.393939	0.933835
Nr1d2	ENSMUSG00000021775	Spsb3	ENSMUSG00000024160	6.47757	1	6.47757
Nr1d2	ENSMUSG00000021775	Nme4	ENSMUSG00000024177	2.12098	0.373737	0.792691
Nr1d2	ENSMUSG00000021775	Tpgs2	ENSMUSG00000024269	2.69847	0.548822	1.48098
Nr1d2	ENSMUSG00000021775	Ccny	ENSMUSG00000024286	3.09389	0.69697	2.15635
Nr1d2	ENSMUSG00000021775	Zfp871	ENSMUSG00000024298	1.97454	0.323232	0.638235
Nr1d2	ENSMUSG00000021775	Riok3	ENSMUSG00000024404	2.24363	0.323232	0.725214
Nr1d2	ENSMUSG00000021775	Npc1	ENSMUSG00000024413	2.68999	0.540404	1.45368
Nr1d2	ENSMUSG00000021775	Dhx16	ENSMUSG00000024422	3.27573	0.760943	2.49264
Nr1d2	ENSMUSG00000021775	Atat1	ENSMUSG00000024426	2.81303	0.616162	1.73328
Nr1d2	ENSMUSG00000021775	Ap3s1	ENSMUSG00000024480	2.45582	0.474747	1.16589
Nr1d2	ENSMUSG00000021775	Tmem132a	ENSMUSG00000024736	2.20391	0.343434	0.756898
Nr1d2	ENSMUSG00000021775	Sac3d1	ENSMUSG00000024790	2.30406	0.434343	1.00075
Nr1d2	ENSMUSG00000021775	Pcgf5	ENSMUSG00000024805	2.98531	0.631313	1.88467
Nr1d2	ENSMUSG00000021775	Il33	ENSMUSG00000024810	4.23463	0.922559	3.90669
Nr1d2	ENSMUSG00000021775	Klc2	ENSMUSG00000024862	3.198	0.717172	2.29351
Nr1d2	ENSMUSG00000021775	Cpt1a	ENSMUSG00000024900	3.55798	0.882155	3.13869
Nr1d2	ENSMUSG00000021775	Mus81	ENSMUSG00000024906	2.3949	0.407407	0.975699
Nr1d2	ENSMUSG00000021775	Gpr137	ENSMUSG00000024958	3.23497	0.750842	2.42895
Nr1d2	ENSMUSG00000021775	Stip1	ENSMUSG00000024966	4.64281	0.989899	4.59591
Nr1d2	ENSMUSG00000021775	Pdcd4	ENSMUSG00000024975	3.98174	0.875421	3.4857
Nr1d2	ENSMUSG00000021775	Nhlrc2	ENSMUSG00000025078	3.21965	0.710438	2.28736
Nr1d2	ENSMUSG00000021775	Rfng	ENSMUSG00000025158	2.27017	0.37037	0.840804
Nr1d2	ENSMUSG00000021775	Pi4k2a	ENSMUSG00000025178	2.41865	0.414141	1.00166
Nr1d2	ENSMUSG00000021775	Twnk	ENSMUSG00000025209	2.5295	0.478114	1.20939
Nr1d2	ENSMUSG00000021775	Pfkfb1	ENSMUSG00000025271	3.36446	0.777778	2.61681
Nr1d2	ENSMUSG00000021775	Banp	ENSMUSG00000025316	2.14618	0.282828	0.607
Nr1d2	ENSMUSG00000021775	Rabgef1	ENSMUSG00000025340	2.61645	0.491582	1.2862
Nr1d2	ENSMUSG00000021775	Ttc4	ENSMUSG00000025413	2.13605	0.333333	0.712015
Nr1d2	ENSMUSG00000021775	Tspan4	ENSMUSG00000025511	5.5506	1	5.5506
Nr1d2	ENSMUSG00000021775	Cpeb1	ENSMUSG00000025586	5.00148	0.979798	4.90044
Nr1d2	ENSMUSG00000021775	Bach1	ENSMUSG00000025612	3.71521	0.794613	2.95215
Nr1d2	ENSMUSG00000021775	Jade1	ENSMUSG00000025764	3.10809	0.681818	2.11915
Nr1d2	ENSMUSG00000021775	Dhtkd1	ENSMUSG00000025815	2.53993	0.474747	1.20583
Nr1d2	ENSMUSG00000021775	Coq10b	ENSMUSG00000025981	6.86262	1	6.86262
Nr1d2	ENSMUSG00000021775	Sf3b1	ENSMUSG00000025982	3.28116	0.722222	2.36973
Nr1d2	ENSMUSG00000021775	Slc39a10	ENSMUSG00000025986	2.75188	0.555556	1.52882
Nr1d2	ENSMUSG00000021775	Als2	ENSMUSG00000026024	4.50234	0.824916	3.71405
Nr1d2	ENSMUSG00000021775	Npas2	ENSMUSG00000026077	8.03913	1	8.03913
Nr1d2	ENSMUSG00000021775	Rev1	ENSMUSG00000026082	5.2781	0.996633	5.26033
Nr1d2	ENSMUSG00000021775	Zfp142	ENSMUSG00000026135	2.96493	0.609428	1.80691
Nr1d2	ENSMUSG00000021775	Ogfrl1	ENSMUSG00000026158	2.63508	0.530303	1.39739
Nr1d2	ENSMUSG00000021775	Bcs1l	ENSMUSG00000026172	2.42177	0.441077	1.06819
Nr1d2	ENSMUSG00000021775	Pnkd	ENSMUSG00000026179	3.29216	0.774411	2.54948
Nr1d2	ENSMUSG00000021775	Dnajb2	ENSMUSG00000026203	3.26354	0.781145	2.54929
Nr1d2	ENSMUSG00000021775	Ncl	ENSMUSG00000026234	3.87411	0.919192	3.56105
Nr1d2	ENSMUSG00000021775	Farsb	ENSMUSG00000026245	2.75439	0.585859	1.61368
Nr1d2	ENSMUSG00000021775	Ubxn4	ENSMUSG00000026353	2.6624	0.540404	1.43877
Nr1d2	ENSMUSG00000021775	Mpzl1	ENSMUSG00000026566	1.967	0.292929	0.576193
Nr1d2	ENSMUSG00000021775	Atp1b1	ENSMUSG00000026576	2.49302	0.498316	1.24231
Nr1d2	ENSMUSG00000021775	Rabgap1l	ENSMUSG00000026721	2.33768	0.464646	1.08619
Nr1d2	ENSMUSG00000021775	Pfkfb3	ENSMUSG00000026773	2.05561	0.353535	0.726729
Nr1d2	ENSMUSG00000021775	Slc2a8	ENSMUSG00000026791	2.46569	0.434343	1.07096
Nr1d2	ENSMUSG00000021775	Coq4	ENSMUSG00000026798	4.39033	0.811448	3.56252
Nr1d2	ENSMUSG00000021775	Gtf3c5	ENSMUSG00000026816	2.16429	0.383838	0.830738
Nr1d2	ENSMUSG00000021775	Hspa5	ENSMUSG00000026864	2.22801	0.343434	0.765176
Nr1d2	ENSMUSG00000021775	Marchf7	ENSMUSG00000026977	3.86435	0.858586	3.31787
Nr1d2	ENSMUSG00000021775	Fbxo3	ENSMUSG00000027180	3.48184	0.750842	2.61431
Nr1d2	ENSMUSG00000021775	Creb3l1	ENSMUSG00000027230	3.70002	0.902357	3.33874
Nr1d2	ENSMUSG00000021775	Mkks	ENSMUSG00000027274	2.42886	0.407407	0.989534
Nr1d2	ENSMUSG00000021775	Gpcpd1	ENSMUSG00000027346	8.03089	1	8.03089
Nr1d2	ENSMUSG00000021775	Trpm7	ENSMUSG00000027365	5.10879	0.922559	4.71316
Nr1d2	ENSMUSG00000021775	Ttl	ENSMUSG00000027394	2.40604	0.464646	1.11796
Nr1d2	ENSMUSG00000021775	Mgme1	ENSMUSG00000027424	3.33393	0.828283	2.76144
Nr1d2	ENSMUSG00000021775	Xrn2	ENSMUSG00000027433	2.87391	0.646465	1.85788
Nr1d2	ENSMUSG00000021775	Fam110a	ENSMUSG00000027459	2.17111	0.353535	0.767564
Nr1d2	ENSMUSG00000021775	Mfsd1	ENSMUSG00000027775	3.05211	0.673401	2.0553
Nr1d2	ENSMUSG00000021775	Eif2a	ENSMUSG00000027810	2.82474	0.585859	1.6549
Nr1d2	ENSMUSG00000021775	Ints3	ENSMUSG00000027933	3.28511	0.821549	2.69888
Nr1d2	ENSMUSG00000021775	Vcam1	ENSMUSG00000027962	4.44635	0.892256	3.96728
Nr1d2	ENSMUSG00000021775	Extl2	ENSMUSG00000027963	2.29818	0.360269	0.827964
Nr1d2	ENSMUSG00000021775	Alpk1	ENSMUSG00000028028	6.74366	1	6.74366
Nr1d2	ENSMUSG00000021775	F3	ENSMUSG00000028128	2.76785	0.602694	1.66817
Nr1d2	ENSMUSG00000021775	Rorc	ENSMUSG00000028150	6.71597	0.848485	5.6984
Nr1d2	ENSMUSG00000021775	Ctbs	ENSMUSG00000028189	6.40602	0.996633	6.38445
Nr1d2	ENSMUSG00000021775	Akirin2	ENSMUSG00000028291	2.27821	0.444444	1.01254
Nr1d2	ENSMUSG00000021775	Tesk1	ENSMUSG00000028458	3.23083	0.707071	2.28443
Nr1d2	ENSMUSG00000021775	Glipr2	ENSMUSG00000028480	4.43981	0.956229	4.24548
Nr1d2	ENSMUSG00000021775	Osbpl9	ENSMUSG00000028559	2.07797	0.282828	0.587708
Nr1d2	ENSMUSG00000021775	Eif4g3	ENSMUSG00000028760	3.36725	0.760943	2.56228
Nr1d2	ENSMUSG00000021775	Azin2	ENSMUSG00000028789	2.4023	0.43771	1.05151
Nr1d2	ENSMUSG00000021775	Khdrbs1	ENSMUSG00000028790	3.74159	0.828283	3.0991
Nr1d2	ENSMUSG00000021775	Phc2	ENSMUSG00000028796	3.32564	0.784512	2.60901
Nr1d2	ENSMUSG00000021775	Maco1	ENSMUSG00000028826	3.0467	0.787879	2.40043
Nr1d2	ENSMUSG00000021775	Fam76a	ENSMUSG00000028878	5.88174	1	5.88174
Nr1d2	ENSMUSG00000021775	Smpdl3b	ENSMUSG00000028885	2.32937	0.397306	0.925472
Nr1d2	ENSMUSG00000021775	Vamp3	ENSMUSG00000028955	2.62698	0.535354	1.40636
Nr1d2	ENSMUSG00000021775	Per3	ENSMUSG00000028957	10.1696	1	10.1696
Nr1d2	ENSMUSG00000021775	Slc25a33	ENSMUSG00000028982	2.92747	0.649832	1.90236
Nr1d2	ENSMUSG00000021775	Mthfr	ENSMUSG00000029009	5.77484	1	5.77484
Nr1d2	ENSMUSG00000021775	Nelfa	ENSMUSG00000029111	3.13393	0.690236	2.16315
Nr1d2	ENSMUSG00000021775	Gnpda2	ENSMUSG00000029209	2.28226	0.3367	0.768437
Nr1d2	ENSMUSG00000021775	Lnx1	ENSMUSG00000029228	5.33652	0.993266	5.30058
Nr1d2	ENSMUSG00000021775	Clock	ENSMUSG00000029238	5.09482	0.993266	5.06052
Nr1d2	ENSMUSG00000021775	Ppat	ENSMUSG00000029246	3.51934	0.861953	3.0335
Nr1d2	ENSMUSG00000021775	Tgfbr3	ENSMUSG00000029287	2.80272	0.525253	1.47214
Nr1d2	ENSMUSG00000021775	Klhl8	ENSMUSG00000029312	2.36413	0.429293	1.01491
Nr1d2	ENSMUSG00000021775	Scarb2	ENSMUSG00000029426	4.52894	0.962963	4.3612
Nr1d2	ENSMUSG00000021775	Phf14	ENSMUSG00000029629	3.07124	0.686869	2.10954
Nr1d2	ENSMUSG00000021775	Slc46a3	ENSMUSG00000029650	2.71395	0.545455	1.48034
Nr1d2	ENSMUSG00000021775	Hsph1	ENSMUSG00000029657	2.80543	0.666667	1.87028
Nr1d2	ENSMUSG00000021775	Eln	ENSMUSG00000029675	3.61789	0.787879	2.85046
Nr1d2	ENSMUSG00000021775	Rbm28	ENSMUSG00000029701	2.28999	0.393939	0.902118
Nr1d2	ENSMUSG00000021775	Luc7l2	ENSMUSG00000029823	3.25148	0.727273	2.36471
Nr1d2	ENSMUSG00000021775	Mogs	ENSMUSG00000030036	2.17918	0.282828	0.616333
Nr1d2	ENSMUSG00000021775	Rpn1	ENSMUSG00000030062	3.11263	0.767677	2.38949
Nr1d2	ENSMUSG00000021775	Klf15	ENSMUSG00000030087	2.70875	0.626263	1.69639
Nr1d2	ENSMUSG00000021775	Slc6a6	ENSMUSG00000030096	2.5525	0.484848	1.23758
Nr1d2	ENSMUSG00000021775	Bhlhe40	ENSMUSG00000030103	4.33365	0.986532	4.27529
Nr1d2	ENSMUSG00000021775	Ptms	ENSMUSG00000030122	2.50432	0.484848	1.21422
Nr1d2	ENSMUSG00000021775	Sspn	ENSMUSG00000030255	3.18698	0.804714	2.5646
Nr1d2	ENSMUSG00000021775	Bhlhe41	ENSMUSG00000030256	7.65312	1	7.65312
Nr1d2	ENSMUSG00000021775	Fkbp4	ENSMUSG00000030357	4.1744	0.979798	4.09007
Nr1d2	ENSMUSG00000021775	Uri1	ENSMUSG00000030421	2.67829	0.525253	1.40678
Nr1d2	ENSMUSG00000021775	Crtc3	ENSMUSG00000030527	3.17729	0.700337	2.22517
Nr1d2	ENSMUSG00000021775	Pak4	ENSMUSG00000030602	2.51473	0.535354	1.34627
Nr1d2	ENSMUSG00000021775	Det1	ENSMUSG00000030610	3.50644	0.801347	2.80988
Nr1d2	ENSMUSG00000021775	Ipo5	ENSMUSG00000030662	2.94751	0.673401	1.98486
Nr1d2	ENSMUSG00000021775	Maz	ENSMUSG00000030678	3.52029	0.848485	2.98691
Nr1d2	ENSMUSG00000021775	Dgat2	ENSMUSG00000030747	2.79696	0.626263	1.75163
Nr1d2	ENSMUSG00000021775	Dhx32	ENSMUSG00000030986	2.61826	0.531987	1.39288
Nr1d2	ENSMUSG00000021775	Wee1	ENSMUSG00000031016	6.23672	1	6.23672
Nr1d2	ENSMUSG00000021775	St5	ENSMUSG00000031024	3.08171	0.703704	2.16861
Nr1d2	ENSMUSG00000021775	Praf2	ENSMUSG00000031149	2.16759	0.40404	0.875796
Nr1d2	ENSMUSG00000021775	Rbm3	ENSMUSG00000031167	3.9146	0.986532	3.86188
Nr1d2	ENSMUSG00000021775	Efnb1	ENSMUSG00000031217	3.86909	0.882155	3.41314
Nr1d2	ENSMUSG00000021775	Mtm1	ENSMUSG00000031337	2.88059	0.602694	1.73611
Nr1d2	ENSMUSG00000021775	Col4a1	ENSMUSG00000031502	3.00824	0.700337	2.10678
Nr1d2	ENSMUSG00000021775	Col4a2	ENSMUSG00000031503	2.41058	0.410774	0.990206
Nr1d2	ENSMUSG00000021775	Slc7a2	ENSMUSG00000031596	6.50589	0.993266	6.46207
Nr1d2	ENSMUSG00000021775	Nr3c2	ENSMUSG00000031618	5.67087	0.993266	5.63268
Nr1d2	ENSMUSG00000021775	Il15	ENSMUSG00000031712	3.92702	0.86532	3.39813
Nr1d2	ENSMUSG00000021775	Mt2	ENSMUSG00000031762	4.38309	0.989899	4.33881
Nr1d2	ENSMUSG00000021775	Mt1	ENSMUSG00000031765	4.27774	0.989899	4.23453
Nr1d2	ENSMUSG00000021775	Herpud1	ENSMUSG00000031770	3.97738	0.973064	3.87025
Nr1d2	ENSMUSG00000021775	Mmp15	ENSMUSG00000031790	3.4925	0.861953	3.01037
Nr1d2	ENSMUSG00000021775	Usp10	ENSMUSG00000031826	3.90089	0.929293	3.62507
Nr1d2	ENSMUSG00000021775	Usp2	ENSMUSG00000032010	5.81299	1	5.81299
Nr1d2	ENSMUSG00000021775	Nectin1	ENSMUSG00000032012	4.831	0.979798	4.7334
Nr1d2	ENSMUSG00000021775	Mpzl2	ENSMUSG00000032092	2.08196	0.343434	0.715017
Nr1d2	ENSMUSG00000021775	Hyou1	ENSMUSG00000032115	4.64798	0.983165	4.56973
Nr1d2	ENSMUSG00000021775	Anp32a	ENSMUSG00000032249	2.39544	0.454545	1.08884
Nr1d2	ENSMUSG00000021775	Nrg4	ENSMUSG00000032311	2.17472	0.383838	0.834742
Nr1d2	ENSMUSG00000021775	Nptn	ENSMUSG00000032336	3.70458	0.821549	3.0435
Nr1d2	ENSMUSG00000021775	Mto1	ENSMUSG00000032342	2.12576	0.414141	0.880364
Nr1d2	ENSMUSG00000021775	Elovl5	ENSMUSG00000032349	2.86287	0.62963	1.80255
Nr1d2	ENSMUSG00000021775	Plscr2	ENSMUSG00000032372	3.02772	0.6633	2.00828
Nr1d2	ENSMUSG00000021775	Mras	ENSMUSG00000032470	1.81262	0.262626	0.476042
Nr1d2	ENSMUSG00000021775	Csrnp1	ENSMUSG00000032515	4.1889	0.93266	3.90682
Nr1d2	ENSMUSG00000021775	Srprb	ENSMUSG00000032553	2.84198	0.592593	1.68414
Nr1d2	ENSMUSG00000021775	Manf	ENSMUSG00000032575	2.59482	0.531987	1.38041
Nr1d2	ENSMUSG00000021775	Mon1a	ENSMUSG00000032583	2.37448	0.373737	0.887433
Nr1d2	ENSMUSG00000021775	Flcn	ENSMUSG00000032633	1.88247	0.313131	0.589459
Nr1d2	ENSMUSG00000021775	Resf1	ENSMUSG00000032712	2.56698	0.505051	1.29646
Nr1d2	ENSMUSG00000021775	Trib3	ENSMUSG00000032715	2.96023	0.636364	1.88378
Nr1d2	ENSMUSG00000021775	Abtb2	ENSMUSG00000032724	2.49388	0.508418	1.26793
Nr1d2	ENSMUSG00000021775	P2ry2	ENSMUSG00000032860	2.87576	0.611111	1.75741
Nr1d2	ENSMUSG00000021775	Fbxo21	ENSMUSG00000032898	3.54674	0.855219	3.03324
Nr1d2	ENSMUSG00000021775	Nol12	ENSMUSG00000033099	2.40179	0.444444	1.06746
Nr1d2	ENSMUSG00000021775	Rnf125	ENSMUSG00000033107	3.05326	0.656566	2.00466
Nr1d2	ENSMUSG00000021775	Atp1a1	ENSMUSG00000033161	2.80372	0.611111	1.71338
Nr1d2	ENSMUSG00000021775	Kctd17	ENSMUSG00000033287	2.39052	0.414141	0.990013
Nr1d2	ENSMUSG00000021775	Dpyd	ENSMUSG00000033308	3.83716	0.89899	3.44957
Nr1d2	ENSMUSG00000021775	Gstt2	ENSMUSG00000033318	4.44369	0.996633	4.42873
Nr1d2	ENSMUSG00000021775	Tnxb	ENSMUSG00000033327	3.76512	0.791246	2.97914
Nr1d2	ENSMUSG00000021775	Adamts15	ENSMUSG00000033453	4.03026	0.828283	3.33819
Nr1d2	ENSMUSG00000021775	Igf2bp2	ENSMUSG00000033581	3.68188	0.905724	3.33477
Nr1d2	ENSMUSG00000021775	Alg3	ENSMUSG00000033809	2.3582	0.43771	1.03221
Nr1d2	ENSMUSG00000021775	Klf9	ENSMUSG00000033863	7.5698	1	7.5698
Nr1d2	ENSMUSG00000021775	Parl	ENSMUSG00000033918	2.39715	0.388889	0.932226
Nr1d2	ENSMUSG00000021775	Cpsf1	ENSMUSG00000034022	2.0583	0.313131	0.644517
Nr1d2	ENSMUSG00000021775	Ino80	ENSMUSG00000034154	5.31798	0.962963	5.12102
Nr1d2	ENSMUSG00000021775	Cipc	ENSMUSG00000034157	3.29041	0.76431	2.51489
Nr1d2	ENSMUSG00000021775	Senp6	ENSMUSG00000034252	2.65812	0.565657	1.50358
Nr1d2	ENSMUSG00000021775	Slc26a2	ENSMUSG00000034320	2.46488	0.469697	1.15774
Nr1d2	ENSMUSG00000021775	Ube2f	ENSMUSG00000034343	2.10896	0.292929	0.617775
Nr1d2	ENSMUSG00000021775	Tulp4	ENSMUSG00000034377	3.31428	0.742424	2.4606
Nr1d2	ENSMUSG00000021775	Pja1	ENSMUSG00000034403	2.33626	0.387205	0.904611
Nr1d2	ENSMUSG00000021775	Snx2	ENSMUSG00000034484	2.40943	0.424242	1.02218
Nr1d2	ENSMUSG00000021775	Pik3ip1	ENSMUSG00000034614	4.3388	0.989899	4.29497
Nr1d2	ENSMUSG00000021775	Mtrr	ENSMUSG00000034617	3.72556	0.767677	2.86003
Nr1d2	ENSMUSG00000021775	Ankrd12	ENSMUSG00000034647	8.06646	1	8.06646
Nr1d2	ENSMUSG00000021775	Gns	ENSMUSG00000034707	2.35205	0.40404	0.950325
Nr1d2	ENSMUSG00000021775	Fam214a	ENSMUSG00000034858	3.72306	0.89899	3.34699
Nr1d2	ENSMUSG00000021775	Mrpl34	ENSMUSG00000034880	2.82643	0.616162	1.74154
Nr1d2	ENSMUSG00000021775	Eef2k	ENSMUSG00000035064	3.824	0.969697	3.70812
Nr1d2	ENSMUSG00000021775	Neil2	ENSMUSG00000035121	2.73256	0.582492	1.5917
Nr1d2	ENSMUSG00000021775	Tubg1	ENSMUSG00000035198	3.9873	0.902357	3.59797
Nr1d2	ENSMUSG00000021775	Sppl2b	ENSMUSG00000035206	4.80886	0.979798	4.71171
Nr1d2	ENSMUSG00000021775	Mrps2	ENSMUSG00000035772	2.54097	0.457912	1.16354
Nr1d2	ENSMUSG00000021775	Pim3	ENSMUSG00000035828	3.5704	0.902357	3.22177
Nr1d2	ENSMUSG00000021775	Rnf126	ENSMUSG00000035890	2.25896	0.414141	0.93553
Nr1d2	ENSMUSG00000021775	Gramd4	ENSMUSG00000035900	5.53367	0.989899	5.47778
Nr1d2	ENSMUSG00000021775	Fnip1	ENSMUSG00000035992	6.67151	0.996633	6.64904
Nr1d2	ENSMUSG00000021775	Rfxank	ENSMUSG00000036120	6.71174	0.989899	6.64395
Nr1d2	ENSMUSG00000021775	Noa1	ENSMUSG00000036285	1.91694	0.272727	0.522802
Nr1d2	ENSMUSG00000021775	Tubb4b	ENSMUSG00000036752	2.18631	0.313131	0.684603
Nr1d2	ENSMUSG00000021775	Amdhd2	ENSMUSG00000036820	2.8775	0.558923	1.6083
Nr1d2	ENSMUSG00000021775	Ttc7	ENSMUSG00000036918	3.18195	0.717172	2.282
Nr1d2	ENSMUSG00000021775	Lrfn3	ENSMUSG00000036957	2.87239	0.659933	1.89558
Nr1d2	ENSMUSG00000021775	Taf6	ENSMUSG00000036980	2.60485	0.491582	1.2805
Nr1d2	ENSMUSG00000021775	Tns2	ENSMUSG00000037003	4.55056	1	4.55056
Nr1d2	ENSMUSG00000021775	Rab11fip3	ENSMUSG00000037098	2.8524	0.62963	1.79596
Nr1d2	ENSMUSG00000021775	Mycn	ENSMUSG00000037169	3.01721	0.69697	2.1029
Nr1d2	ENSMUSG00000021775	4932438A13Rik	ENSMUSG00000037270	3.92319	0.80303	3.15044
Nr1d2	ENSMUSG00000021775	Larp1	ENSMUSG00000037331	2.17066	0.272727	0.591997
Nr1d2	ENSMUSG00000021775	Uvssa	ENSMUSG00000037355	2.41857	0.368687	0.891695
Nr1d2	ENSMUSG00000021775	Serpine1	ENSMUSG00000037411	4.27906	0.979798	4.19261
Nr1d2	ENSMUSG00000021775	Slc18b1	ENSMUSG00000037455	3.89212	0.93266	3.63002
Nr1d2	ENSMUSG00000021775	Atg14	ENSMUSG00000037526	3.95064	0.835017	3.29885
Nr1d2	ENSMUSG00000021775	Bclaf1	ENSMUSG00000037608	2.40591	0.454545	1.09359
Nr1d2	ENSMUSG00000021775	Ahdc1	ENSMUSG00000037692	2.52601	0.494949	1.25025
Nr1d2	ENSMUSG00000021775	Fam222b	ENSMUSG00000037750	3.64234	0.808081	2.9433
Nr1d2	ENSMUSG00000021775	Tspan14	ENSMUSG00000037824	4.56843	0.949495	4.3377
Nr1d2	ENSMUSG00000021775	Nmrk1	ENSMUSG00000037847	2.28712	0.353535	0.808576
Nr1d2	ENSMUSG00000021775	Stk35	ENSMUSG00000037885	2.28738	0.363636	0.831776
Nr1d2	ENSMUSG00000021775	Bicd2	ENSMUSG00000037933	2.50746	0.43771	1.09754
Nr1d2	ENSMUSG00000021775	Smarce1	ENSMUSG00000037935	2.21938	0.383838	0.851883
Nr1d2	ENSMUSG00000021775	Acer2	ENSMUSG00000038007	3.43773	0.882155	3.03261
Nr1d2	ENSMUSG00000021775	Mrm3	ENSMUSG00000038046	2.9371	0.612795	1.79984
Nr1d2	ENSMUSG00000021775	Dexi	ENSMUSG00000038055	2.41522	0.434343	1.04904
Nr1d2	ENSMUSG00000021775	Stox2	ENSMUSG00000038143	2.89393	0.646465	1.87083
Nr1d2	ENSMUSG00000021775	Ttc39b	ENSMUSG00000038172	2.7526	0.535354	1.47361
Nr1d2	ENSMUSG00000021775	Btbd10	ENSMUSG00000038187	2.05964	0.343434	0.707351
Nr1d2	ENSMUSG00000021775	Mical2	ENSMUSG00000038244	2.28642	0.373737	0.85452
Nr1d2	ENSMUSG00000021775	Snx10	ENSMUSG00000038301	2.81473	0.59596	1.67747
Nr1d2	ENSMUSG00000021775	Lasp1	ENSMUSG00000038366	2.33018	0.367003	0.855184
Nr1d2	ENSMUSG00000021775	Txnip	ENSMUSG00000038393	2.00837	0.333333	0.669458
Nr1d2	ENSMUSG00000021775	Pmepa1	ENSMUSG00000038400	2.72626	0.555556	1.51459
Nr1d2	ENSMUSG00000021775	Abhd17c	ENSMUSG00000038459	2.51846	0.560606	1.41186
Nr1d2	ENSMUSG00000021775	Cdk19	ENSMUSG00000038481	3.1162	0.676768	2.10894
Nr1d2	ENSMUSG00000021775	Dcun1d2	ENSMUSG00000038506	2.6042	0.505051	1.31525
Nr1d2	ENSMUSG00000021775	Josd2	ENSMUSG00000038695	2.9822	0.673401	2.00822
Nr1d2	ENSMUSG00000021775	Ephx1	ENSMUSG00000038776	3.28939	0.808081	2.65809
Nr1d2	ENSMUSG00000021775	Lmtk2	ENSMUSG00000038970	2.18283	0.363636	0.793756
Nr1d2	ENSMUSG00000021775	Rsad1	ENSMUSG00000039096	5.12345	1	5.12345
Nr1d2	ENSMUSG00000021775	Naif1	ENSMUSG00000039164	2.88679	0.676768	1.95369
Nr1d2	ENSMUSG00000021775	1110008P14Rik	ENSMUSG00000039195	2.28763	0.414141	0.947404
Nr1d2	ENSMUSG00000021775	Tbc1d25	ENSMUSG00000039201	3.68013	0.838384	3.08536
Nr1d2	ENSMUSG00000021775	Pomt1	ENSMUSG00000039254	3.27332	0.777778	2.54591
Nr1d2	ENSMUSG00000021775	Foxk2	ENSMUSG00000039275	2.15303	0.313131	0.67418
Nr1d2	ENSMUSG00000021775	Micu3	ENSMUSG00000039478	2.19499	0.419192	0.920123
Nr1d2	ENSMUSG00000021775	Cpeb3	ENSMUSG00000039652	2.08181	0.292929	0.609823
Nr1d2	ENSMUSG00000021775	Ypel5	ENSMUSG00000039770	2.38531	0.390572	0.931634
Nr1d2	ENSMUSG00000021775	Rere	ENSMUSG00000039852	3.06022	0.656566	2.00923
Nr1d2	ENSMUSG00000021775	Dag1	ENSMUSG00000039952	2.51979	0.434343	1.09445
Nr1d2	ENSMUSG00000021775	Dtx4	ENSMUSG00000039982	6.3233	1	6.3233
Nr1d2	ENSMUSG00000021775	Zmym5	ENSMUSG00000040123	2.55144	0.439394	1.12109
Nr1d2	ENSMUSG00000021775	Pnrc1	ENSMUSG00000040128	3.86467	0.861953	3.33116
Nr1d2	ENSMUSG00000021775	Fmo2	ENSMUSG00000040170	3.07319	0.777778	2.39026
Nr1d2	ENSMUSG00000021775	Ankrd6	ENSMUSG00000040183	2.63441	0.59596	1.57
Nr1d2	ENSMUSG00000021775	Mars	ENSMUSG00000040354	2.41958	0.434343	1.05093
Nr1d2	ENSMUSG00000021775	Map3k10	ENSMUSG00000040390	4.96956	0.976431	4.85243
Nr1d2	ENSMUSG00000021775	Abcb1a	ENSMUSG00000040584	5.20886	0.973064	5.06856
Nr1d2	ENSMUSG00000021775	Sh3pxd2b	ENSMUSG00000040711	2.81485	0.579125	1.63015
Nr1d2	ENSMUSG00000021775	Zfhx2	ENSMUSG00000040721	3.59466	0.824916	2.96529
Nr1d2	ENSMUSG00000021775	Gfer	ENSMUSG00000040888	4.92016	0.939394	4.62197
Nr1d2	ENSMUSG00000021775	Irgq	ENSMUSG00000041037	5.29764	0.989899	5.24412
Nr1d2	ENSMUSG00000021775	N4bp2l1	ENSMUSG00000041132	3.0271	0.670034	2.02826
Nr1d2	ENSMUSG00000021775	Ripk2	ENSMUSG00000041135	1.97558	0.333333	0.658525
Nr1d2	ENSMUSG00000021775	Brca2	ENSMUSG00000041147	2.15545	0.313131	0.674938
Nr1d2	ENSMUSG00000021775	Cldn5	ENSMUSG00000041378	3.91096	0.858586	3.35789
Nr1d2	ENSMUSG00000021775	Rrp9	ENSMUSG00000041506	2.78215	0.606061	1.68615
Nr1d2	ENSMUSG00000021775	Fcho2	ENSMUSG00000041685	2.41575	0.393939	0.95166
Nr1d2	ENSMUSG00000021775	Rnpep	ENSMUSG00000041926	3.67177	0.875421	3.21435
Nr1d2	ENSMUSG00000021775	Fam222a	ENSMUSG00000041930	3.84987	0.895623	3.44803
Nr1d2	ENSMUSG00000021775	Mat2b	ENSMUSG00000042032	2.73171	0.538721	1.47163
Nr1d2	ENSMUSG00000021775	Tbc1d22b	ENSMUSG00000042203	3.15916	0.683502	2.15929
Nr1d2	ENSMUSG00000021775	Dhx29	ENSMUSG00000042426	2.44661	0.43771	1.07091
Nr1d2	ENSMUSG00000021775	Leo1	ENSMUSG00000042487	8.05506	1	8.05506
Nr1d2	ENSMUSG00000021775	Usp22	ENSMUSG00000042506	2.2106	0.313131	0.692207
Nr1d2	ENSMUSG00000021775	Itpr3	ENSMUSG00000042644	3.32831	0.734007	2.443
Nr1d2	ENSMUSG00000021775	Jph1	ENSMUSG00000042686	3.65408	0.872054	3.18656
Nr1d2	ENSMUSG00000021775	Exog	ENSMUSG00000042787	2.99474	0.707071	2.11749
Nr1d2	ENSMUSG00000021775	Ispd	ENSMUSG00000043153	3.53831	0.754209	2.66863
Nr1d2	ENSMUSG00000021775	Gprasp1	ENSMUSG00000043384	2.22018	0.353535	0.784912
Nr1d2	ENSMUSG00000021775	Gpr146	ENSMUSG00000044197	4.43707	0.983165	4.36237
Nr1d2	ENSMUSG00000021775	Tlr7	ENSMUSG00000044583	3.59555	0.767677	2.76022
Nr1d2	ENSMUSG00000021775	Lsm11	ENSMUSG00000044847	4.33522	0.969697	4.20385
Nr1d2	ENSMUSG00000021775	Ankrd50	ENSMUSG00000044864	3.24493	0.723906	2.34903
Nr1d2	ENSMUSG00000021775	Napepld	ENSMUSG00000044968	3.02643	0.693603	2.09914
Nr1d2	ENSMUSG00000021775	Tubb2b	ENSMUSG00000045136	2.2724	0.409091	0.929619
Nr1d2	ENSMUSG00000021775	Clec14a	ENSMUSG00000045930	2.92671	0.666667	1.95114
Nr1d2	ENSMUSG00000021775	Stard5	ENSMUSG00000046027	2.19703	0.313131	0.68796
Nr1d2	ENSMUSG00000021775	Ccbe1	ENSMUSG00000046318	3.70731	0.919192	3.40773
Nr1d2	ENSMUSG00000021775	Sox18	ENSMUSG00000046470	3.99222	0.841751	3.36046
Nr1d2	ENSMUSG00000021775	Unc119b	ENSMUSG00000046562	2.68925	0.575758	1.54836
Nr1d2	ENSMUSG00000021775	Tifa	ENSMUSG00000046688	2.5622	0.449495	1.1517
Nr1d2	ENSMUSG00000021775	Ppp1r3b	ENSMUSG00000046794	3.0395	0.712121	2.16449
Nr1d2	ENSMUSG00000021775	Cyren	ENSMUSG00000046806	3.30745	0.737374	2.43883
Nr1d2	ENSMUSG00000021775	Ddit4l	ENSMUSG00000046818	3.11821	0.720539	2.24679
Nr1d2	ENSMUSG00000021775	Zfp445	ENSMUSG00000047036	2.72819	0.59596	1.62589
Nr1d2	ENSMUSG00000021775	Ubiad1	ENSMUSG00000047719	1.9811	0.323232	0.640355
Nr1d2	ENSMUSG00000021775	Stbd1	ENSMUSG00000047963	2.94702	0.649832	1.91506
Nr1d2	ENSMUSG00000021775	Crebrf	ENSMUSG00000048249	4.72499	0.973064	4.59772
Nr1d2	ENSMUSG00000021775	Ric3	ENSMUSG00000048330	2.83907	0.616162	1.74932
Nr1d2	ENSMUSG00000021775	Mypop	ENSMUSG00000048481	2.50915	0.484848	1.21656
Nr1d2	ENSMUSG00000021775	Tob2	ENSMUSG00000048546	2.71126	0.555556	1.50626
Nr1d2	ENSMUSG00000021775	Tprn	ENSMUSG00000048707	3.47363	0.767677	2.66662
Nr1d2	ENSMUSG00000021775	Foxo3	ENSMUSG00000048756	3.6009	0.824916	2.97044
Nr1d2	ENSMUSG00000021775	Hexim1	ENSMUSG00000048878	4.26249	0.929293	3.9611
Nr1d2	ENSMUSG00000021775	Acap2	ENSMUSG00000049076	3.43524	0.767677	2.63715
Nr1d2	ENSMUSG00000021775	Kmt5a	ENSMUSG00000049327	2.57127	0.478114	1.22936
Nr1d2	ENSMUSG00000021775	Tmem241	ENSMUSG00000049411	3.03494	0.700337	2.12548
Nr1d2	ENSMUSG00000021775	Sertad2	ENSMUSG00000049800	3.46029	0.808081	2.7962
Nr1d2	ENSMUSG00000021775	Suox	ENSMUSG00000049858	3.11968	0.707071	2.20584
Nr1d2	ENSMUSG00000021775	Rasl11b	ENSMUSG00000049907	3.67575	0.794613	2.9208
Nr1d2	ENSMUSG00000021775	Tor1aip2	ENSMUSG00000050565	2.33245	0.474747	1.10732
Nr1d2	ENSMUSG00000021775	Amigo1	ENSMUSG00000050947	2.67145	0.525253	1.40318
Nr1d2	ENSMUSG00000021775	Gfod1	ENSMUSG00000051335	2.75578	0.518519	1.42892
Nr1d2	ENSMUSG00000021775	Irf2bp2	ENSMUSG00000051495	2.77867	0.579125	1.60919
Nr1d2	ENSMUSG00000021775	Spats2	ENSMUSG00000051934	3.2925	0.744108	2.44998
Nr1d2	ENSMUSG00000021775	Opa3	ENSMUSG00000052214	3.88319	0.936027	3.63477
Nr1d2	ENSMUSG00000021775	Aph1c	ENSMUSG00000053040	3.78848	0.845118	3.20171
Nr1d2	ENSMUSG00000021775	Ndfip2	ENSMUSG00000053253	2.21574	0.353535	0.783343
Nr1d2	ENSMUSG00000021775	A930004D18Rik	ENSMUSG00000054057	4.24734	0.888889	3.77542
Nr1d2	ENSMUSG00000021775	Syne3	ENSMUSG00000054150	4.2057	0.885522	3.72424
Nr1d2	ENSMUSG00000021775	Dedd2	ENSMUSG00000054499	3.23295	0.76431	2.47098
Nr1d2	ENSMUSG00000021775	Klhl18	ENSMUSG00000054792	2.40763	0.427609	1.02952
Nr1d2	ENSMUSG00000021775	Actn4	ENSMUSG00000054808	3.06752	0.69697	2.13797
Nr1d2	ENSMUSG00000021775	Arntl	ENSMUSG00000055116	8.25061	1	8.25061
Nr1d2	ENSMUSG00000021775	Tmem245	ENSMUSG00000055296	2.07096	0.323232	0.669402
Nr1d2	ENSMUSG00000021775	Stam2	ENSMUSG00000055371	2.26106	0.383838	0.867883
Nr1d2	ENSMUSG00000021775	Per2	ENSMUSG00000055866	4.57404	1	4.57404
Nr1d2	ENSMUSG00000021775	Cars2	ENSMUSG00000056228	4.94628	0.983165	4.86301
Nr1d2	ENSMUSG00000021775	Dennd1b	ENSMUSG00000056268	2.40276	0.424242	1.01935
Nr1d2	ENSMUSG00000021775	Ier5	ENSMUSG00000056708	2.93682	0.661616	1.94305
Nr1d2	ENSMUSG00000021775	Nfil3	ENSMUSG00000056749	7.91252	1	7.91252
Nr1d2	ENSMUSG00000021775	Txnl4a	ENSMUSG00000057130	3.43691	0.848485	2.91617
Nr1d2	ENSMUSG00000021775	Arhgap24	ENSMUSG00000057315	3.73349	0.888889	3.31866
Nr1d2	ENSMUSG00000021775	Lepr	ENSMUSG00000057722	2.64909	0.52862	1.40036
Nr1d2	ENSMUSG00000021775	Itpk1	ENSMUSG00000057963	3.89421	0.922559	3.59264
Nr1d2	ENSMUSG00000021775	Eif4b	ENSMUSG00000058655	2.19923	0.282828	0.622005
Nr1d2	ENSMUSG00000021775	Tubb2a	ENSMUSG00000058672	4.81323	0.986532	4.7484
Nr1d2	ENSMUSG00000021775	Thra	ENSMUSG00000058756	4.21159	0.946128	3.98471
Nr1d2	ENSMUSG00000021775	Slc27a4	ENSMUSG00000059316	2.43018	0.40404	0.98189
Nr1d2	ENSMUSG00000021775	Dbp	ENSMUSG00000059824	9.69717	1	9.69717
Nr1d2	ENSMUSG00000021775	Zfp341	ENSMUSG00000059842	2.01391	0.323232	0.65096
Nr1d2	ENSMUSG00000021775	Kmt5c	ENSMUSG00000059851	2.29354	0.414141	0.949851
Nr1d2	ENSMUSG00000021775	Hnrnpc	ENSMUSG00000060373	2.40701	0.427609	1.02926
Nr1d2	ENSMUSG00000021775	Fhit	ENSMUSG00000060579	3.59842	0.777778	2.79877
Nr1d2	ENSMUSG00000021775	Blnk	ENSMUSG00000061132	3.35059	0.750842	2.51577
Nr1d2	ENSMUSG00000021775	Fnip2	ENSMUSG00000061175	2.42811	0.419192	1.01784
Nr1d2	ENSMUSG00000021775	Cxcl12	ENSMUSG00000061353	2.68401	0.575758	1.54534
Nr1d2	ENSMUSG00000021775	Snrpa	ENSMUSG00000061479	3.36511	0.767677	2.58332
Nr1d2	ENSMUSG00000021775	Dot1l	ENSMUSG00000061589	1.9117	0.323232	0.617925
Nr1d2	ENSMUSG00000021775	Ccdc62	ENSMUSG00000061882	2.04046	0.282828	0.5771
Nr1d2	ENSMUSG00000021775	Gmfb	ENSMUSG00000062014	3.72817	0.801347	2.98756
Nr1d2	ENSMUSG00000021775	Cys1	ENSMUSG00000062563	2.52156	0.484848	1.22258
Nr1d2	ENSMUSG00000021775	Lrrc40	ENSMUSG00000063052	3.51981	0.838384	2.95095
Nr1d2	ENSMUSG00000021775	Clip2	ENSMUSG00000063146	3.09944	0.676768	2.0976
Nr1d2	ENSMUSG00000021775	Arih2	ENSMUSG00000064145	2.17686	0.373737	0.813573
Nr1d2	ENSMUSG00000021775	mt-Tw	ENSMUSG00000064346	4.22026	0.824916	3.48136
Nr1d2	ENSMUSG00000021775	Dhrs3	ENSMUSG00000066026	2.58995	0.525253	1.36038
Nr1d2	ENSMUSG00000021775	Gm1976	ENSMUSG00000066057	2.19827	0.373737	0.821577
Nr1d2	ENSMUSG00000021775	Gm10156	ENSMUSG00000066245	3.33195	0.858586	2.86076
Nr1d2	ENSMUSG00000021775	Hes6	ENSMUSG00000067071	2.33857	0.434343	1.01574
Nr1d2	ENSMUSG00000021775	Ppp1r3c	ENSMUSG00000067279	3.9615	0.925926	3.66806
Nr1d2	ENSMUSG00000021775	Zfp160	ENSMUSG00000067942	2.58384	0.494949	1.27887
Nr1d2	ENSMUSG00000021775	Trp53i11	ENSMUSG00000068735	3.35308	0.717172	2.40474
Nr1d2	ENSMUSG00000021775	Cry2	ENSMUSG00000068742	5.81312	1	5.81312
Nr1d2	ENSMUSG00000021775	Fat1	ENSMUSG00000070047	2.03822	0.313131	0.63823
Nr1d2	ENSMUSG00000021775	Serpinh1	ENSMUSG00000070436	3.36089	0.885522	2.97615
Nr1d2	ENSMUSG00000021775	Nr2c2ap	ENSMUSG00000071078	2.88334	0.619529	1.78631
Nr1d2	ENSMUSG00000021775	Slc25a16	ENSMUSG00000071253	3.19294	0.747475	2.38664
Nr1d2	ENSMUSG00000021775	B3gat3	ENSMUSG00000071649	3.82127	0.86532	3.30662
Nr1d2	ENSMUSG00000021775	Tuba1a	ENSMUSG00000072235	2.04822	0.313131	0.641362
Nr1d2	ENSMUSG00000021775	Gm10382	ENSMUSG00000072612	2.78403	0.646465	1.79977
Nr1d2	ENSMUSG00000021775	Lmbrd1	ENSMUSG00000073725	3.80116	0.824916	3.13564
Nr1d2	ENSMUSG00000021775	Zfp788	ENSMUSG00000074165	2.26184	0.414141	0.93672
Nr1d2	ENSMUSG00000021775	Mafb	ENSMUSG00000074622	3.26046	0.676768	2.20657
Nr1d2	ENSMUSG00000021775	Fam122a	ENSMUSG00000074922	2.14064	0.353535	0.756793
Nr1d2	ENSMUSG00000021775	Bnip3	ENSMUSG00000078566	4.17093	0.952862	3.97432
Nr1d2	ENSMUSG00000021775	Samd1	ENSMUSG00000079003	2.63686	0.535354	1.41165
Nr1d2	ENSMUSG00000021775	Ccdc82	ENSMUSG00000079084	2.39539	0.37037	0.887183
Nr1d2	ENSMUSG00000021775	Glns-ps1	ENSMUSG00000082100	1.94695	0.313131	0.60965
Nr1d2	ENSMUSG00000021775	Gm13456	ENSMUSG00000082536	2.96283	0.632997	1.87546
Nr1d2	ENSMUSG00000021775	Gm12696	ENSMUSG00000084159	2.47297	0.444444	1.0991
Nr1d2	ENSMUSG00000021775	Rpl3-ps1	ENSMUSG00000084349	2.02985	0.262626	0.533091
Nr1d2	ENSMUSG00000021775	2310058D17Rik	ENSMUSG00000085379	3.3042	0.69697	2.30292
Nr1d2	ENSMUSG00000021775	Lin52	ENSMUSG00000085793	2.07674	0.353535	0.734201
Nr1d2	ENSMUSG00000021775	Gm2415	ENSMUSG00000086119	3.1003	0.69697	2.16082
Nr1d2	ENSMUSG00000021775	Gm15787	ENSMUSG00000086247	2.18077	0.414141	0.903146
Nr1d2	ENSMUSG00000021775	2810403D21Rik	ENSMUSG00000086629	3.61689	0.851852	3.08106
Nr1d2	ENSMUSG00000021775	Gm13889	ENSMUSG00000087006	3.09509	0.690236	2.13634
Nr1d2	ENSMUSG00000021775	A230056P14Rik	ENSMUSG00000087178	2.40301	0.525253	1.26219
Nr1d2	ENSMUSG00000021775	0610040F04Rik	ENSMUSG00000087341	5.56844	0.895623	4.98722
Nr1d2	ENSMUSG00000021775	Tbx3os1	ENSMUSG00000087516	2.52878	0.469697	1.18776
Nr1d2	ENSMUSG00000021775	C030037D09Rik	ENSMUSG00000087574	2.39266	0.484848	1.16008
Nr1d2	ENSMUSG00000021775	A930033H14Rik	ENSMUSG00000090622	2.10205	0.373737	0.785614
Nr1d2	ENSMUSG00000021775	Gm18588	ENSMUSG00000093402	2.56708	0.545455	1.40023
Nr1d2	ENSMUSG00000021775	Ccdc85b	ENSMUSG00000095098	3.63247	0.885522	3.21663
Nr1d2	ENSMUSG00000021775	Zfp960	ENSMUSG00000096696	2.27469	0.393939	0.896089
Nr1d2	ENSMUSG00000021775	Gm26885	ENSMUSG00000097125	2.33841	0.424242	0.992055
Nr1d2	ENSMUSG00000021775	Cep83os	ENSMUSG00000097164	4.85095	0.989899	4.80195
Nr1d2	ENSMUSG00000021775	Gm26669	ENSMUSG00000097417	3.32684	0.723906	2.40832
Nr1d2	ENSMUSG00000021775	Zfp953	ENSMUSG00000098905	2.73986	0.575758	1.5775
Nr1d2	ENSMUSG00000021775	Rbm3-ps	ENSMUSG00000099875	3.76156	0.936027	3.52092
Nr1d2	ENSMUSG00000021775	5930430L01Rik	ENSMUSG00000106951	2.97011	0.710438	2.11008
Nr1d2	ENSMUSG00000021775	Nup62	ENSMUSG00000109511	3.3178	0.73064	2.42411
Nr1d2	ENSMUSG00000021775	Gm31105	ENSMUSG00000109587	2.29405	0.444444	1.01958
Nr1d2	ENSMUSG00000021775	Gm45774	ENSMUSG00000110588	3.55626	0.818182	2.90967
Nr1d2	ENSMUSG00000021775	Gm48583	ENSMUSG00000114277	3.56976	0.915825	3.26928
Nr1d2	ENSMUSG00000021775	Riok2	ENSMUSG00000116564	2.10688	0.40404	0.851267
Tef	ENSMUSG00000022389	Narf	ENSMUSG00000000056	6.04944	1	6.04944
Tef	ENSMUSG00000022389	Mnt	ENSMUSG00000000282	3.00633	0.683502	2.05483
Tef	ENSMUSG00000022389	Rtca	ENSMUSG00000000339	2.67625	0.521886	1.3967
Tef	ENSMUSG00000022389	Dazap2	ENSMUSG00000000346	2.41614	0.409091	0.98842
Tef	ENSMUSG00000022389	Acvr1b	ENSMUSG00000000532	3.63361	0.845118	3.07083
Tef	ENSMUSG00000022389	Icosl	ENSMUSG00000000732	2.2112	0.373737	0.826409
Tef	ENSMUSG00000022389	Txnrd3	ENSMUSG00000000811	2.41578	0.420875	1.01674
Tef	ENSMUSG00000022389	Mmp14	ENSMUSG00000000957	4.41371	0.79798	3.52205
Tef	ENSMUSG00000022389	Mxd1	ENSMUSG00000001156	2.7038	0.552189	1.49301
Tef	ENSMUSG00000022389	Sema6b	ENSMUSG00000001227	3.17059	0.686869	2.17778
Tef	ENSMUSG00000022389	Dpp9	ENSMUSG00000001229	3.15848	0.784512	2.47787
Tef	ENSMUSG00000022389	Hpn	ENSMUSG00000001249	3.08897	0.683502	2.11131
Tef	ENSMUSG00000022389	Npepps	ENSMUSG00000001441	2.55227	0.575758	1.46949
Tef	ENSMUSG00000022389	Ergic1	ENSMUSG00000001576	2.48133	0.479798	1.19053
Tef	ENSMUSG00000022389	Naglu	ENSMUSG00000001751	2.33512	0.400673	0.935621
Tef	ENSMUSG00000022389	Chordc1	ENSMUSG00000001774	2.98309	0.686869	2.04899
Tef	ENSMUSG00000022389	Fbxo7	ENSMUSG00000001786	2.00794	0.313131	0.628748
Tef	ENSMUSG00000022389	Clpb	ENSMUSG00000001829	2.88631	0.606061	1.74928
Tef	ENSMUSG00000022389	Blvra	ENSMUSG00000001999	2.63121	0.555556	1.46179
Tef	ENSMUSG00000022389	Rab34	ENSMUSG00000002059	3.45913	0.818182	2.8302
Tef	ENSMUSG00000022389	Ppard	ENSMUSG00000002250	3.9965	0.861953	3.4448
Tef	ENSMUSG00000022389	Nr2f6	ENSMUSG00000002393	2.62202	0.520202	1.36398
Tef	ENSMUSG00000022389	Pla1a	ENSMUSG00000002847	2.67059	0.585859	1.56459
Tef	ENSMUSG00000022389	Grk5	ENSMUSG00000003228	4.37931	0.939394	4.1139
Tef	ENSMUSG00000022389	Car11	ENSMUSG00000003273	3.44448	0.744108	2.56307
Tef	ENSMUSG00000022389	Fcgrt	ENSMUSG00000003420	2.05764	0.292929	0.602743
Tef	ENSMUSG00000022389	Inmt	ENSMUSG00000003477	4.03069	0.919192	3.70497
Tef	ENSMUSG00000022389	Ier3	ENSMUSG00000003541	4.45289	0.983165	4.37792
Tef	ENSMUSG00000022389	As3mt	ENSMUSG00000003559	2.08658	0.30303	0.632297
Tef	ENSMUSG00000022389	Calr	ENSMUSG00000003814	4.24168	0.983165	4.17027
Tef	ENSMUSG00000022389	Hlf	ENSMUSG00000003949	11.0627	1	11.0627
Tef	ENSMUSG00000022389	Col5a3	ENSMUSG00000004098	3.76644	0.845118	3.18308
Tef	ENSMUSG00000022389	Angptl2	ENSMUSG00000004105	6.84633	1	6.84633
Tef	ENSMUSG00000022389	Lpcat3	ENSMUSG00000004270	2.49081	0.545455	1.35862
Tef	ENSMUSG00000022389	Hspb1	ENSMUSG00000004951	2.30687	0.454545	1.04858
Tef	ENSMUSG00000022389	Prkacb	ENSMUSG00000005034	2.56073	0.535354	1.3709
Tef	ENSMUSG00000022389	Slc2a9	ENSMUSG00000005107	3.66137	0.925926	3.39015
Tef	ENSMUSG00000022389	Ndrg1	ENSMUSG00000005125	3.05822	0.717172	2.19327
Tef	ENSMUSG00000022389	Ubqln1	ENSMUSG00000005312	5.16174	0.989899	5.1096
Tef	ENSMUSG00000022389	Mprip	ENSMUSG00000005417	2.49065	0.474747	1.18243
Tef	ENSMUSG00000022389	Por	ENSMUSG00000005514	6.98548	1	6.98548
Tef	ENSMUSG00000022389	Ctr9	ENSMUSG00000005609	4.8974	0.976431	4.78198
Tef	ENSMUSG00000022389	Naa60	ENSMUSG00000005982	3.14464	0.707071	2.22348
Tef	ENSMUSG00000022389	Inpp5k	ENSMUSG00000006127	3.39571	0.895623	3.04128
Tef	ENSMUSG00000022389	Cdkal1	ENSMUSG00000006191	2.5423	0.538721	1.36959
Tef	ENSMUSG00000022389	Slc5a6	ENSMUSG00000006641	8.20859	1	8.20859
Tef	ENSMUSG00000022389	0610009B22Rik	ENSMUSG00000007777	4.73849	0.895623	4.2439
Tef	ENSMUSG00000022389	Zfp655	ENSMUSG00000007812	3.17129	0.727273	2.30639
Tef	ENSMUSG00000022389	Cers4	ENSMUSG00000008206	2.09043	0.282828	0.591233
Tef	ENSMUSG00000022389	Ubc	ENSMUSG00000008348	3.60623	0.787879	2.84127
Tef	ENSMUSG00000022389	Sertad1	ENSMUSG00000008384	3.01873	0.69697	2.10396
Tef	ENSMUSG00000022389	Ifrd2	ENSMUSG00000010048	5.20437	0.912458	4.74877
Tef	ENSMUSG00000022389	Tmem86a	ENSMUSG00000010307	2.45927	0.474747	1.16753
Tef	ENSMUSG00000022389	Kansl3	ENSMUSG00000010453	2.3955	0.40404	0.967877
Tef	ENSMUSG00000022389	Mettl16	ENSMUSG00000010554	3.94646	0.969697	3.82687
Tef	ENSMUSG00000022389	Adam19	ENSMUSG00000011256	3.84641	0.821549	3.16002
Tef	ENSMUSG00000022389	Gfod2	ENSMUSG00000013150	3.24874	0.824916	2.67994
Tef	ENSMUSG00000022389	Slc41a1	ENSMUSG00000013275	6.47201	1	6.47201
Tef	ENSMUSG00000022389	Cacybp	ENSMUSG00000014226	2.42234	0.400673	0.970568
Tef	ENSMUSG00000022389	Mrps25	ENSMUSG00000014551	2.14238	0.272727	0.584285
Tef	ENSMUSG00000022389	Fam120b	ENSMUSG00000014763	2.65735	0.565657	1.50315
Tef	ENSMUSG00000022389	Trappc2l	ENSMUSG00000015013	2.57164	0.505051	1.29881
Tef	ENSMUSG00000022389	Xk	ENSMUSG00000015342	3.52589	0.79798	2.81359
Tef	ENSMUSG00000022389	Clpx	ENSMUSG00000015357	5.99217	1	5.99217
Tef	ENSMUSG00000022389	Atf6b	ENSMUSG00000015461	2.36879	0.39899	0.945122
Tef	ENSMUSG00000022389	Aph1a	ENSMUSG00000015750	3.66418	0.905724	3.31873
Tef	ENSMUSG00000022389	Tab2	ENSMUSG00000015755	2.57406	0.510101	1.31303
Tef	ENSMUSG00000022389	Nfe2l2	ENSMUSG00000015839	3.05246	0.760943	2.32275
Tef	ENSMUSG00000022389	Castor2	ENSMUSG00000015944	2.24904	0.353535	0.795116
Tef	ENSMUSG00000022389	Lnx2	ENSMUSG00000016520	3.82435	0.919192	3.51531
Tef	ENSMUSG00000022389	Cyth1	ENSMUSG00000017132	5.87804	1	5.87804
Tef	ENSMUSG00000022389	Med24	ENSMUSG00000017210	4.81012	0.962963	4.63197
Tef	ENSMUSG00000022389	Elmo2	ENSMUSG00000017670	3.12421	0.686869	2.14592
Tef	ENSMUSG00000022389	Myo1c	ENSMUSG00000017774	2.38129	0.353535	0.841871
Tef	ENSMUSG00000022389	Ptgis	ENSMUSG00000017969	4.72057	0.902357	4.25964
Tef	ENSMUSG00000022389	Gid4	ENSMUSG00000018415	2.5772	0.508418	1.31029
Tef	ENSMUSG00000022389	Ypel2	ENSMUSG00000018427	7.07622	1	7.07622
Tef	ENSMUSG00000022389	Akap1	ENSMUSG00000018428	2.58391	0.508418	1.31371
Tef	ENSMUSG00000022389	Ncor1	ENSMUSG00000018501	2.85668	0.585859	1.67361
Tef	ENSMUSG00000022389	Pnpo	ENSMUSG00000018659	3.7804	0.882155	3.3349
Tef	ENSMUSG00000022389	Cdk5rap3	ENSMUSG00000018669	2.41036	0.414141	0.998231
Tef	ENSMUSG00000022389	Cd68	ENSMUSG00000018774	2.72385	0.515152	1.40319
Tef	ENSMUSG00000022389	Avpi1	ENSMUSG00000018821	4.67308	0.979798	4.57868
Tef	ENSMUSG00000022389	Map2k3	ENSMUSG00000018932	2.14852	0.393939	0.846388
Tef	ENSMUSG00000022389	E2f2	ENSMUSG00000018983	4.16917	0.828283	3.45325
Tef	ENSMUSG00000022389	BC005537	ENSMUSG00000019132	2.43521	0.474747	1.15611
Tef	ENSMUSG00000022389	Scn1b	ENSMUSG00000019194	2.35545	0.424242	0.999283
Tef	ENSMUSG00000022389	Nudt4	ENSMUSG00000020029	2.70215	0.535354	1.44661
Tef	ENSMUSG00000022389	Cry1	ENSMUSG00000020038	6.65472	1	6.65472
Tef	ENSMUSG00000022389	Timp3	ENSMUSG00000020044	3.95492	0.946128	3.74186
Tef	ENSMUSG00000022389	Hsp90b1	ENSMUSG00000020048	3.17152	0.801347	2.54148
Tef	ENSMUSG00000022389	Vps26a	ENSMUSG00000020078	3.01508	0.673401	2.03036
Tef	ENSMUSG00000022389	Aifm2	ENSMUSG00000020085	3.65588	0.824916	3.01579
Tef	ENSMUSG00000022389	Avpr1a	ENSMUSG00000020123	5.33709	0.996633	5.31912
Tef	ENSMUSG00000022389	Tbc1d15	ENSMUSG00000020130	2.89148	0.639731	1.84977
Tef	ENSMUSG00000022389	Pcsk4	ENSMUSG00000020131	4.97541	0.996633	4.95866
Tef	ENSMUSG00000022389	Mknk2	ENSMUSG00000020190	3.54455	0.861953	3.05523
Tef	ENSMUSG00000022389	Slc22a4	ENSMUSG00000020334	2.47652	0.478114	1.18406
Tef	ENSMUSG00000022389	Clk4	ENSMUSG00000020385	3.33845	0.747475	2.49541
Tef	ENSMUSG00000022389	Castor1	ENSMUSG00000020424	4.07768	0.96633	3.94038
Tef	ENSMUSG00000022389	Osbp2	ENSMUSG00000020435	2.61159	0.552189	1.44209
Tef	ENSMUSG00000022389	Patz1	ENSMUSG00000020453	4.58323	0.979798	4.49064
Tef	ENSMUSG00000022389	Rnft1	ENSMUSG00000020521	2.17134	0.353535	0.767644
Tef	ENSMUSG00000022389	Ggnbp2	ENSMUSG00000020530	2.3218	0.373737	0.867742
Tef	ENSMUSG00000022389	Pdia6	ENSMUSG00000020571	3.11577	0.804714	2.50731
Tef	ENSMUSG00000022389	Nampt	ENSMUSG00000020572	2.91025	0.700337	2.03816
Tef	ENSMUSG00000022389	Map2k6	ENSMUSG00000020623	3.3448	0.734007	2.4551
Tef	ENSMUSG00000022389	Cmpk2	ENSMUSG00000020638	5.04176	0.895623	4.51551
Tef	ENSMUSG00000022389	Rsad2	ENSMUSG00000020641	4.23476	0.811448	3.43629
Tef	ENSMUSG00000022389	Rnf144a	ENSMUSG00000020642	2.88004	0.651515	1.87639
Tef	ENSMUSG00000022389	Cluh	ENSMUSG00000020741	2.4798	0.454545	1.12718
Tef	ENSMUSG00000022389	Mif4gd	ENSMUSG00000020743	4.30738	0.986532	4.24937
Tef	ENSMUSG00000022389	Cygb	ENSMUSG00000020810	3.1012	0.740741	2.29718
Tef	ENSMUSG00000022389	Rflnb	ENSMUSG00000020846	3.80194	0.956229	3.63553
Tef	ENSMUSG00000022389	Ankrd40	ENSMUSG00000020864	2.41745	0.419192	1.01338
Tef	ENSMUSG00000022389	Nr1d1	ENSMUSG00000020889	7.99516	1	7.99516
Tef	ENSMUSG00000022389	Per1	ENSMUSG00000020893	7.57702	1	7.57702
Tef	ENSMUSG00000022389	Pfas	ENSMUSG00000020899	2.11386	0.313131	0.661915
Tef	ENSMUSG00000022389	Lsm12	ENSMUSG00000020922	2.19465	0.363636	0.798055
Tef	ENSMUSG00000022389	Dcakd	ENSMUSG00000020935	3.29054	0.794613	2.61471
Tef	ENSMUSG00000022389	Mia2	ENSMUSG00000021000	3.70802	0.808081	2.99638
Tef	ENSMUSG00000022389	Polr2h	ENSMUSG00000021018	3.71695	0.86532	3.21635
Tef	ENSMUSG00000022389	Nfkbia	ENSMUSG00000021025	2.47706	0.393939	0.97581
Tef	ENSMUSG00000022389	Ahsa1	ENSMUSG00000021037	3.52821	0.89899	3.17183
Tef	ENSMUSG00000022389	Mpp5	ENSMUSG00000021112	2.46324	0.464646	1.14453
Tef	ENSMUSG00000022389	Zfp36l1	ENSMUSG00000021127	4.56758	0.973064	4.44455
Tef	ENSMUSG00000022389	Susd6	ENSMUSG00000021133	3.10347	0.676768	2.10032
Tef	ENSMUSG00000022389	Ccdc88c	ENSMUSG00000021182	2.66942	0.535354	1.42908
Tef	ENSMUSG00000022389	Hsp90aa1	ENSMUSG00000021270	5.05147	1	5.05147
Tef	ENSMUSG00000022389	Tnfaip2	ENSMUSG00000021281	2.63926	0.535354	1.41294
Tef	ENSMUSG00000022389	Gpr137b	ENSMUSG00000021306	2.49065	0.525253	1.30822
Tef	ENSMUSG00000022389	Pxdc1	ENSMUSG00000021411	1.97672	0.353535	0.698841
Tef	ENSMUSG00000022389	Eci2	ENSMUSG00000021417	3.78563	0.861953	3.26303
Tef	ENSMUSG00000022389	Zfp346	ENSMUSG00000021481	2.93932	0.619529	1.82099
Tef	ENSMUSG00000022389	Cdk20	ENSMUSG00000021483	2.46353	0.469697	1.15711
Tef	ENSMUSG00000022389	Dapk1	ENSMUSG00000021559	4.66305	0.969697	4.52175
Tef	ENSMUSG00000022389	Pdcd6	ENSMUSG00000021576	2.97257	0.676768	2.01174
Tef	ENSMUSG00000022389	Btf3	ENSMUSG00000021660	2.15341	0.30303	0.652547
Tef	ENSMUSG00000022389	Vdac2	ENSMUSG00000021771	3.47128	0.791246	2.74664
Tef	ENSMUSG00000022389	Nr1d2	ENSMUSG00000021775	9.67879	1	9.67879
Tef	ENSMUSG00000022389	Ecd	ENSMUSG00000021810	2.29269	0.414141	0.949499
Tef	ENSMUSG00000022389	Anxa7	ENSMUSG00000021814	5.17799	1	5.17799
Tef	ENSMUSG00000022389	Txndc16	ENSMUSG00000021830	3.70598	0.895623	3.31916
Tef	ENSMUSG00000022389	Galnt15	ENSMUSG00000021903	2.8207	0.636364	1.79499
Tef	ENSMUSG00000022389	Sorbs3	ENSMUSG00000022091	3.41688	0.858586	2.93368
Tef	ENSMUSG00000022389	Tars	ENSMUSG00000022241	3.72194	0.892256	3.32092
Tef	ENSMUSG00000022389	Retreg1	ENSMUSG00000022270	2.658	0.531987	1.41402
Tef	ENSMUSG00000022389	Mtss1	ENSMUSG00000022353	2.42856	0.40404	0.981234
Tef	ENSMUSG00000022389	Tbc1d31	ENSMUSG00000022364	2.77643	0.616162	1.71073
Tef	ENSMUSG00000022389	Zc3h7b	ENSMUSG00000022390	4.07228	0.794613	3.23589
Tef	ENSMUSG00000022389	Syngr1	ENSMUSG00000022415	2.49319	0.47138	1.17524
Tef	ENSMUSG00000022389	1810013L24Rik	ENSMUSG00000022507	3.83826	0.811448	3.11455
Tef	ENSMUSG00000022389	Mgrn1	ENSMUSG00000022517	2.2046	0.356902	0.786826
Tef	ENSMUSG00000022389	Gpt	ENSMUSG00000022546	3.1425	0.670034	2.10558
Tef	ENSMUSG00000022389	Oplah	ENSMUSG00000022562	2.73102	0.545455	1.48965
Tef	ENSMUSG00000022389	Tsta3	ENSMUSG00000022570	2.74254	0.494949	1.35742
Tef	ENSMUSG00000022389	Mapk12	ENSMUSG00000022610	4.64958	0.983165	4.57131
Tef	ENSMUSG00000022389	Bfar	ENSMUSG00000022684	3.13524	0.710438	2.22739
Tef	ENSMUSG00000022389	Crybg3	ENSMUSG00000022723	3.10475	0.712121	2.21096
Tef	ENSMUSG00000022389	Sdf2l1	ENSMUSG00000022769	2.12115	0.313131	0.664199
Tef	ENSMUSG00000022389	Clcn2	ENSMUSG00000022843	6.49134	1	6.49134
Tef	ENSMUSG00000022389	Enah	ENSMUSG00000022995	2.32091	0.40404	0.937741
Tef	ENSMUSG00000022389	Lima1	ENSMUSG00000023022	4.25731	0.86532	3.68394
Tef	ENSMUSG00000022389	Slc4a8	ENSMUSG00000023032	2.74507	0.531987	1.46034
Tef	ENSMUSG00000022389	Prr13	ENSMUSG00000023048	3.36944	0.754209	2.54126
Tef	ENSMUSG00000022389	Cdkn1a	ENSMUSG00000023067	4.29223	0.885522	3.80086
Tef	ENSMUSG00000022389	Il15ra	ENSMUSG00000023206	3.08183	0.666667	2.05455
Tef	ENSMUSG00000022389	Acy1	ENSMUSG00000023262	2.0388	0.343434	0.700195
Tef	ENSMUSG00000022389	Ache	ENSMUSG00000023328	2.29132	0.393939	0.902642
Tef	ENSMUSG00000022389	Prkn	ENSMUSG00000023826	4.66799	0.936027	4.36937
Tef	ENSMUSG00000022389	Mpc1	ENSMUSG00000023861	3.31	0.734007	2.42956
Tef	ENSMUSG00000022389	Tnfrsf12a	ENSMUSG00000023905	2.20969	0.367003	0.810964
Tef	ENSMUSG00000022389	Tnfrsf21	ENSMUSG00000023915	2.90436	0.643098	1.86779
Tef	ENSMUSG00000022389	Hsp90ab1	ENSMUSG00000023944	2.44129	0.427609	1.04392
Tef	ENSMUSG00000022389	Pim1	ENSMUSG00000024014	2.8505	0.69697	1.98671
Tef	ENSMUSG00000022389	Slc37a1	ENSMUSG00000024036	2.20965	0.424242	0.937429
Tef	ENSMUSG00000022389	Spsb3	ENSMUSG00000024160	5.99735	0.996633	5.97715
Tef	ENSMUSG00000022389	Nme4	ENSMUSG00000024177	3.22297	0.727273	2.34398
Tef	ENSMUSG00000022389	Fkbp5	ENSMUSG00000024222	2.79269	0.609428	1.70194
Tef	ENSMUSG00000022389	Riok3	ENSMUSG00000024404	2.75373	0.646465	1.78019
Tef	ENSMUSG00000022389	Npc1	ENSMUSG00000024413	2.90012	0.632997	1.83577
Tef	ENSMUSG00000022389	Dhx16	ENSMUSG00000024422	3.00034	0.636364	1.90931
Tef	ENSMUSG00000022389	Gnl1	ENSMUSG00000024429	3.50234	0.774411	2.71225
Tef	ENSMUSG00000022389	Ap3s1	ENSMUSG00000024480	3.36285	0.777778	2.61555
Tef	ENSMUSG00000022389	Mbd1	ENSMUSG00000024561	2.7374	0.592593	1.62216
Tef	ENSMUSG00000022389	Smad2	ENSMUSG00000024563	2.0477	0.353535	0.723935
Tef	ENSMUSG00000022389	Asrgl1	ENSMUSG00000024654	2.19127	0.40404	0.885362
Tef	ENSMUSG00000022389	Sac3d1	ENSMUSG00000024790	2.49376	0.5	1.24688
Tef	ENSMUSG00000022389	Il33	ENSMUSG00000024810	3.3073	0.821549	2.71711
Tef	ENSMUSG00000022389	Tjp2	ENSMUSG00000024812	3.14917	0.693603	2.18427
Tef	ENSMUSG00000022389	Papss2	ENSMUSG00000024899	2.37676	0.383838	0.912293
Tef	ENSMUSG00000022389	Cpt1a	ENSMUSG00000024900	4.73233	0.983165	4.65266
Tef	ENSMUSG00000022389	Fibp	ENSMUSG00000024911	2.77023	0.535354	1.48305
Tef	ENSMUSG00000022389	Rps6ka4	ENSMUSG00000024952	2.90318	0.609428	1.76928
Tef	ENSMUSG00000022389	Esrra	ENSMUSG00000024955	2.9611	0.661616	1.95911
Tef	ENSMUSG00000022389	Stip1	ENSMUSG00000024966	4.86038	0.993266	4.82765
Tef	ENSMUSG00000022389	Pdcd4	ENSMUSG00000024975	3.37156	0.828283	2.79261
Tef	ENSMUSG00000022389	Vti1a	ENSMUSG00000024983	2.38997	0.484848	1.15877
Tef	ENSMUSG00000022389	Nhlrc2	ENSMUSG00000025078	3.1371	0.6633	2.08084
Tef	ENSMUSG00000022389	Afap1l2	ENSMUSG00000025083	2.58281	0.525253	1.35663
Tef	ENSMUSG00000022389	Hoga1	ENSMUSG00000025176	4.42407	0.936027	4.14105
Tef	ENSMUSG00000022389	Ldb1	ENSMUSG00000025223	3.22453	0.734007	2.36683
Tef	ENSMUSG00000022389	Pfkfb1	ENSMUSG00000025271	4.06837	0.841751	3.42456
Tef	ENSMUSG00000022389	Rabgef1	ENSMUSG00000025340	2.42922	0.444444	1.07965
Tef	ENSMUSG00000022389	Tspan4	ENSMUSG00000025511	8.23497	1	8.23497
Tef	ENSMUSG00000022389	Chid1	ENSMUSG00000025512	2.29618	0.387205	0.889092
Tef	ENSMUSG00000022389	Dock9	ENSMUSG00000025558	2.40312	0.40404	0.970958
Tef	ENSMUSG00000022389	Cpeb1	ENSMUSG00000025586	7.61576	1	7.61576
Tef	ENSMUSG00000022389	Bach1	ENSMUSG00000025612	2.87373	0.612795	1.76101
Tef	ENSMUSG00000022389	Larp1b	ENSMUSG00000025762	2.80611	0.555556	1.55895
Tef	ENSMUSG00000022389	Dhtkd1	ENSMUSG00000025815	3.34045	0.801347	2.67686
Tef	ENSMUSG00000022389	Nudt5	ENSMUSG00000025817	2.0804	0.333333	0.693468
Tef	ENSMUSG00000022389	Coq10b	ENSMUSG00000025981	7.1128	1	7.1128
Tef	ENSMUSG00000022389	Slc39a10	ENSMUSG00000025986	3.29042	0.771044	2.53705
Tef	ENSMUSG00000022389	Als2	ENSMUSG00000026024	5.08367	0.851852	4.33053
Tef	ENSMUSG00000022389	Npas2	ENSMUSG00000026077	8.67658	1	8.67658
Tef	ENSMUSG00000022389	Rev1	ENSMUSG00000026082	5.97662	1	5.97662
Tef	ENSMUSG00000022389	Pnkd	ENSMUSG00000026179	2.17086	0.343434	0.745546
Tef	ENSMUSG00000022389	Ncl	ENSMUSG00000026234	2.31639	0.353535	0.818926
Tef	ENSMUSG00000022389	Farsb	ENSMUSG00000026245	2.99832	0.659933	1.97869
Tef	ENSMUSG00000022389	Ubxn4	ENSMUSG00000026353	2.67007	0.520202	1.38898
Tef	ENSMUSG00000022389	Cdk18	ENSMUSG00000026437	2.49299	0.457912	1.14157
Tef	ENSMUSG00000022389	Glul	ENSMUSG00000026473	2.62924	0.558923	1.46954
Tef	ENSMUSG00000022389	Rgs16	ENSMUSG00000026475	2.32223	0.383838	0.891362
Tef	ENSMUSG00000022389	Dcaf8	ENSMUSG00000026554	2.3497	0.383838	0.901903
Tef	ENSMUSG00000022389	Mpzl1	ENSMUSG00000026566	2.81953	0.585859	1.65185
Tef	ENSMUSG00000022389	Atp1b1	ENSMUSG00000026576	2.57487	0.555556	1.43048
Tef	ENSMUSG00000022389	Irf6	ENSMUSG00000026638	2.06604	0.363636	0.751286
Tef	ENSMUSG00000022389	Pfkfb3	ENSMUSG00000026773	3.73585	0.868687	3.24529
Tef	ENSMUSG00000022389	Slc2a8	ENSMUSG00000026791	3.7663	0.922559	3.47464
Tef	ENSMUSG00000022389	Coq4	ENSMUSG00000026798	2.62866	0.575758	1.51347
Tef	ENSMUSG00000022389	Hspa5	ENSMUSG00000026864	2.3535	0.373737	0.879591
Tef	ENSMUSG00000022389	Mrrf	ENSMUSG00000026887	3.0155	0.683502	2.0611
Tef	ENSMUSG00000022389	Grb14	ENSMUSG00000026888	2.6531	0.545455	1.44715
Tef	ENSMUSG00000022389	Zfp385b	ENSMUSG00000027016	2.64572	0.585859	1.55002
Tef	ENSMUSG00000022389	Slc43a3	ENSMUSG00000027074	2.83217	0.653199	1.84997
Tef	ENSMUSG00000022389	Cstf3	ENSMUSG00000027176	2.93749	0.636364	1.86931
Tef	ENSMUSG00000022389	Fbxo3	ENSMUSG00000027180	2.86756	0.59596	1.70895
Tef	ENSMUSG00000022389	Sord	ENSMUSG00000027227	4.23824	0.96633	4.09554
Tef	ENSMUSG00000022389	Creb3l1	ENSMUSG00000027230	3.48019	0.821549	2.85914
Tef	ENSMUSG00000022389	Pdia3	ENSMUSG00000027248	3.73066	0.89899	3.35382
Tef	ENSMUSG00000022389	Lrp4	ENSMUSG00000027253	2.99717	0.636364	1.90729
Tef	ENSMUSG00000022389	Mkks	ENSMUSG00000027274	2.97282	0.700337	2.08197
Tef	ENSMUSG00000022389	Cdc25b	ENSMUSG00000027330	3.30178	0.710438	2.34571
Tef	ENSMUSG00000022389	Gpcpd1	ENSMUSG00000027346	5.16831	0.996633	5.15091
Tef	ENSMUSG00000022389	Trpm7	ENSMUSG00000027365	3.16364	0.707071	2.23692
Tef	ENSMUSG00000022389	Stard7	ENSMUSG00000027367	2.17392	0.30303	0.658764
Tef	ENSMUSG00000022389	Slc20a1	ENSMUSG00000027397	3.53008	0.79798	2.81693
Tef	ENSMUSG00000022389	Lpin3	ENSMUSG00000027412	2.1759	0.393939	0.857173
Tef	ENSMUSG00000022389	Mgme1	ENSMUSG00000027424	3.68122	0.861953	3.17303
Tef	ENSMUSG00000022389	Fam110a	ENSMUSG00000027459	2.70741	0.590909	1.59984
Tef	ENSMUSG00000022389	Spata5	ENSMUSG00000027722	2.0257	0.313131	0.63431
Tef	ENSMUSG00000022389	Mfsd1	ENSMUSG00000027775	2.57854	0.494949	1.27625
Tef	ENSMUSG00000022389	Eif2a	ENSMUSG00000027810	2.25286	0.373737	0.841977
Tef	ENSMUSG00000022389	Ints3	ENSMUSG00000027933	2.39224	0.40404	0.96656
Tef	ENSMUSG00000022389	Vcam1	ENSMUSG00000027962	3.78113	0.821549	3.10638
Tef	ENSMUSG00000022389	Trim2	ENSMUSG00000027993	2.86083	0.575758	1.64714
Tef	ENSMUSG00000022389	Alpk1	ENSMUSG00000028028	5.36702	0.993266	5.33088
Tef	ENSMUSG00000022389	Fbxw7	ENSMUSG00000028086	3.18704	0.717172	2.28566
Tef	ENSMUSG00000022389	Ctbs	ENSMUSG00000028189	3.51869	0.784512	2.76046
Tef	ENSMUSG00000022389	Cryz	ENSMUSG00000028199	2.04865	0.282828	0.579416
Tef	ENSMUSG00000022389	Akirin2	ENSMUSG00000028291	2.69462	0.565657	1.52423
Tef	ENSMUSG00000022389	Nfx1	ENSMUSG00000028423	2.83357	0.59596	1.68869
Tef	ENSMUSG00000022389	Glipr2	ENSMUSG00000028480	6.9897	0.996633	6.96616
Tef	ENSMUSG00000022389	Rnf11	ENSMUSG00000028557	2.72899	0.590909	1.61259
Tef	ENSMUSG00000022389	Osbpl9	ENSMUSG00000028559	3.28237	0.794613	2.60822
Tef	ENSMUSG00000022389	Podn	ENSMUSG00000028600	3.14929	0.69697	2.19496
Tef	ENSMUSG00000022389	Gale	ENSMUSG00000028671	3.22164	0.720539	2.32132
Tef	ENSMUSG00000022389	Eif4g3	ENSMUSG00000028760	2.50155	0.505051	1.26341
Tef	ENSMUSG00000022389	Azin2	ENSMUSG00000028789	3.86117	0.969697	3.74417
Tef	ENSMUSG00000022389	Khdrbs1	ENSMUSG00000028790	2.40832	0.373737	0.900081
Tef	ENSMUSG00000022389	Phc2	ENSMUSG00000028796	2.88728	0.626263	1.8082
Tef	ENSMUSG00000022389	Maco1	ENSMUSG00000028826	5.5893	1	5.5893
Tef	ENSMUSG00000022389	Map3k6	ENSMUSG00000028862	2.39581	0.441077	1.05674
Tef	ENSMUSG00000022389	Fam76a	ENSMUSG00000028878	8.79735	1	8.79735
Tef	ENSMUSG00000022389	Smpdl3b	ENSMUSG00000028885	3.34791	0.757576	2.5363
Tef	ENSMUSG00000022389	Epb41	ENSMUSG00000028906	4.17806	0.882155	3.6857
Tef	ENSMUSG00000022389	Vamp3	ENSMUSG00000028955	3.85295	0.845118	3.2562
Tef	ENSMUSG00000022389	Per3	ENSMUSG00000028957	11.4632	1	11.4632
Tef	ENSMUSG00000022389	Slc25a33	ENSMUSG00000028982	4.43582	0.979798	4.34621
Tef	ENSMUSG00000022389	Mthfr	ENSMUSG00000029009	4.9482	0.989899	4.89821
Tef	ENSMUSG00000022389	Acap3	ENSMUSG00000029033	3.59659	0.777778	2.79735
Tef	ENSMUSG00000022389	Lnx1	ENSMUSG00000029228	7.69143	1	7.69143
Tef	ENSMUSG00000022389	Clock	ENSMUSG00000029238	7.42101	1	7.42101
Tef	ENSMUSG00000022389	Ppat	ENSMUSG00000029246	4.71944	0.962963	4.54465
Tef	ENSMUSG00000022389	Tgfbr3	ENSMUSG00000029287	2.41167	0.373737	0.901331
Tef	ENSMUSG00000022389	Klhl8	ENSMUSG00000029312	2.4717	0.454545	1.1235
Tef	ENSMUSG00000022389	Pitpnm2	ENSMUSG00000029406	2.29417	0.414141	0.950109
Tef	ENSMUSG00000022389	Scarb2	ENSMUSG00000029426	2.98214	0.659933	1.96801
Tef	ENSMUSG00000022389	Psmd9	ENSMUSG00000029440	2.33368	0.414141	0.966472
Tef	ENSMUSG00000022389	Acad10	ENSMUSG00000029456	3.3846	0.808081	2.73503
Tef	ENSMUSG00000022389	P2rx7	ENSMUSG00000029468	2.35764	0.380471	0.897014
Tef	ENSMUSG00000022389	Plbd2	ENSMUSG00000029598	2.55187	0.488215	1.24586
Tef	ENSMUSG00000022389	Slc46a3	ENSMUSG00000029650	4.05482	0.909091	3.6862
Tef	ENSMUSG00000022389	Hsph1	ENSMUSG00000029657	3.53951	0.892256	3.15814
Tef	ENSMUSG00000022389	Eln	ENSMUSG00000029675	3.70187	0.814815	3.01633
Tef	ENSMUSG00000022389	Rbm28	ENSMUSG00000029701	3.16075	0.661616	2.0912
Tef	ENSMUSG00000022389	Rpn1	ENSMUSG00000030062	3.66777	0.902357	3.30964
Tef	ENSMUSG00000022389	Klf15	ENSMUSG00000030087	5.62906	1	5.62906
Tef	ENSMUSG00000022389	Slc6a6	ENSMUSG00000030096	4.37766	0.973064	4.25975
Tef	ENSMUSG00000022389	Bhlhe40	ENSMUSG00000030103	7.18368	1	7.18368
Tef	ENSMUSG00000022389	Sspn	ENSMUSG00000030255	4.31409	0.925926	3.99453
Tef	ENSMUSG00000022389	Bhlhe41	ENSMUSG00000030256	9.29753	1	9.29753
Tef	ENSMUSG00000022389	Mtmr14	ENSMUSG00000030269	2.80074	0.599327	1.67856
Tef	ENSMUSG00000022389	Fkbp4	ENSMUSG00000030357	3.76703	0.959596	3.61483
Tef	ENSMUSG00000022389	Uri1	ENSMUSG00000030421	3.19939	0.760943	2.43456
Tef	ENSMUSG00000022389	Det1	ENSMUSG00000030610	2.42369	0.585859	1.41994
Tef	ENSMUSG00000022389	Mvp	ENSMUSG00000030681	2.12284	0.323232	0.68617
Tef	ENSMUSG00000022389	Pgm2l1	ENSMUSG00000030729	3.8385	0.79798	3.06305
Tef	ENSMUSG00000022389	Dgat2	ENSMUSG00000030747	5.69236	1	5.69236
Tef	ENSMUSG00000022389	Dhx32	ENSMUSG00000030986	2.21465	0.348485	0.771771
Tef	ENSMUSG00000022389	Wee1	ENSMUSG00000031016	6.97271	1	6.97271
Tef	ENSMUSG00000022389	St5	ENSMUSG00000031024	4.75775	0.915825	4.35727
Tef	ENSMUSG00000022389	Nadsyn1	ENSMUSG00000031090	2.46406	0.419192	1.03292
Tef	ENSMUSG00000022389	Rbm3	ENSMUSG00000031167	4.76079	1	4.76079
Tef	ENSMUSG00000022389	Efnb1	ENSMUSG00000031217	3.00009	0.666667	2.00006
Tef	ENSMUSG00000022389	Magt1	ENSMUSG00000031232	2.09693	0.292929	0.614252
Tef	ENSMUSG00000022389	Vegfd	ENSMUSG00000031380	2.47203	0.494949	1.22353
Tef	ENSMUSG00000022389	Hcfc1	ENSMUSG00000031386	2.65871	0.575758	1.53077
Tef	ENSMUSG00000022389	Tsc22d3	ENSMUSG00000031431	2.57573	0.515152	1.32689
Tef	ENSMUSG00000022389	Morc4	ENSMUSG00000031434	2.55296	0.565657	1.4441
Tef	ENSMUSG00000022389	Mcf2l	ENSMUSG00000031442	2.39418	0.420875	1.00765
Tef	ENSMUSG00000022389	Cul4a	ENSMUSG00000031446	2.40442	0.474747	1.14149
Tef	ENSMUSG00000022389	Col4a1	ENSMUSG00000031502	3.32311	0.760943	2.52869
Tef	ENSMUSG00000022389	Col4a2	ENSMUSG00000031503	2.67541	0.560606	1.49985
Tef	ENSMUSG00000022389	Saraf	ENSMUSG00000031532	2.27572	0.363636	0.827534
Tef	ENSMUSG00000022389	Smim19	ENSMUSG00000031534	2.34147	0.40404	0.946048
Tef	ENSMUSG00000022389	Star	ENSMUSG00000031574	4.14058	0.794613	3.29016
Tef	ENSMUSG00000022389	Slc7a2	ENSMUSG00000031596	4.77442	0.983165	4.69404
Tef	ENSMUSG00000022389	Nr3c2	ENSMUSG00000031618	4.47744	0.915825	4.10055
Tef	ENSMUSG00000022389	Gpt2	ENSMUSG00000031700	1.96059	0.333333	0.653529
Tef	ENSMUSG00000022389	Il15	ENSMUSG00000031712	4.64802	0.925926	4.30372
Tef	ENSMUSG00000022389	Ist1	ENSMUSG00000031729	3.07048	0.676768	2.078
Tef	ENSMUSG00000022389	Mt2	ENSMUSG00000031762	5.19627	1	5.19627
Tef	ENSMUSG00000022389	Mt1	ENSMUSG00000031765	4.5731	0.996633	4.5577
Tef	ENSMUSG00000022389	Herpud1	ENSMUSG00000031770	5.33229	1	5.33229
Tef	ENSMUSG00000022389	Mmp15	ENSMUSG00000031790	2.50082	0.457912	1.14516
Tef	ENSMUSG00000022389	Aars	ENSMUSG00000031960	2.40543	0.469697	1.12982
Tef	ENSMUSG00000022389	2310022B05Rik	ENSMUSG00000031983	2.87088	0.656566	1.88492
Tef	ENSMUSG00000022389	Usp2	ENSMUSG00000032010	9.92703	1	9.92703
Tef	ENSMUSG00000022389	Nectin1	ENSMUSG00000032012	3.11698	0.680135	2.11997
Tef	ENSMUSG00000022389	Alg9	ENSMUSG00000032059	3.02639	0.732323	2.2163
Tef	ENSMUSG00000022389	Mpzl2	ENSMUSG00000032092	2.63953	0.569024	1.50196
Tef	ENSMUSG00000022389	Slc37a4	ENSMUSG00000032114	2.22588	0.383838	0.854379
Tef	ENSMUSG00000022389	Hyou1	ENSMUSG00000032115	3.41294	0.875421	2.98776
Tef	ENSMUSG00000022389	Anp32a	ENSMUSG00000032249	2.71275	0.548822	1.48881
Tef	ENSMUSG00000022389	Nrg4	ENSMUSG00000032311	2.68856	0.558923	1.50269
Tef	ENSMUSG00000022389	Loxl1	ENSMUSG00000032334	2.07683	0.363636	0.755211
Tef	ENSMUSG00000022389	Nptn	ENSMUSG00000032336	3.97735	0.855219	3.40151
Tef	ENSMUSG00000022389	Mto1	ENSMUSG00000032342	1.99068	0.292929	0.583129
Tef	ENSMUSG00000022389	Elovl5	ENSMUSG00000032349	4.20989	0.885522	3.72795
Tef	ENSMUSG00000022389	Cmtm6	ENSMUSG00000032434	2.70168	0.538721	1.45545
Tef	ENSMUSG00000022389	Gorasp1	ENSMUSG00000032513	3.20064	0.727273	2.32774
Tef	ENSMUSG00000022389	Csrnp1	ENSMUSG00000032515	6.53422	1	6.53422
Tef	ENSMUSG00000022389	Srprb	ENSMUSG00000032553	3.42308	0.794613	2.72002
Tef	ENSMUSG00000022389	Manf	ENSMUSG00000032575	2.5932	0.501684	1.30096
Tef	ENSMUSG00000022389	Trib3	ENSMUSG00000032715	2.74418	0.59596	1.63542
Tef	ENSMUSG00000022389	Abtb2	ENSMUSG00000032724	3.93376	0.902357	3.54965
Tef	ENSMUSG00000022389	Heyl	ENSMUSG00000032744	2.96111	0.661616	1.95912
Tef	ENSMUSG00000022389	Bet1	ENSMUSG00000032757	3.13277	0.707071	2.21509
Tef	ENSMUSG00000022389	Pdxk	ENSMUSG00000032788	4.03534	0.922559	3.72284
Tef	ENSMUSG00000022389	Abcc4	ENSMUSG00000032849	2.64239	0.525253	1.38792
Tef	ENSMUSG00000022389	P2ry2	ENSMUSG00000032860	2.81907	0.646465	1.82243
Tef	ENSMUSG00000022389	Fbxo21	ENSMUSG00000032898	3.5484	0.878788	3.11829
Tef	ENSMUSG00000022389	Slc16a1	ENSMUSG00000032902	5.69352	0.993266	5.65518
Tef	ENSMUSG00000022389	Rnf125	ENSMUSG00000033107	5.17477	0.969697	5.01796
Tef	ENSMUSG00000022389	Atp1a1	ENSMUSG00000033161	3.24558	0.737374	2.39321
Tef	ENSMUSG00000022389	Dpyd	ENSMUSG00000033308	2.61704	0.538721	1.40985
Tef	ENSMUSG00000022389	Gstt2	ENSMUSG00000033318	6.55738	1	6.55738
Tef	ENSMUSG00000022389	Tnxb	ENSMUSG00000033327	4.15184	0.835017	3.46686
Tef	ENSMUSG00000022389	Trappc8	ENSMUSG00000033382	3.16709	0.691919	2.19137
Tef	ENSMUSG00000022389	Igf2bp2	ENSMUSG00000033581	3.84983	0.922559	3.5517
Tef	ENSMUSG00000022389	Alg3	ENSMUSG00000033809	2.39472	0.419192	1.00385
Tef	ENSMUSG00000022389	Engase	ENSMUSG00000033857	2.40898	0.447811	1.07877
Tef	ENSMUSG00000022389	Klf9	ENSMUSG00000033863	4.43702	0.983165	4.36232
Tef	ENSMUSG00000022389	Usp36	ENSMUSG00000033909	2.85829	0.626263	1.79004
Tef	ENSMUSG00000022389	Lyl1	ENSMUSG00000034041	2.21686	0.40404	0.895702
Tef	ENSMUSG00000022389	Ccs	ENSMUSG00000034108	2.54892	0.478114	1.21868
Tef	ENSMUSG00000022389	Ino80	ENSMUSG00000034154	5.45138	0.96633	5.26784
Tef	ENSMUSG00000022389	Cipc	ENSMUSG00000034157	6.59274	1	6.59274
Tef	ENSMUSG00000022389	Hdac11	ENSMUSG00000034245	2.14767	0.30303	0.650809
Tef	ENSMUSG00000022389	Senp6	ENSMUSG00000034252	3.33432	0.734007	2.44741
Tef	ENSMUSG00000022389	Arhgap27	ENSMUSG00000034255	2.43686	0.43771	1.06664
Tef	ENSMUSG00000022389	Slc26a2	ENSMUSG00000034320	2.41978	0.464646	1.12434
Tef	ENSMUSG00000022389	Pja1	ENSMUSG00000034403	2.39222	0.393939	0.94239
Tef	ENSMUSG00000022389	Pik3ip1	ENSMUSG00000034614	5.06639	1	5.06639
Tef	ENSMUSG00000022389	Ankrd12	ENSMUSG00000034647	6.64773	1	6.64773
Tef	ENSMUSG00000022389	Gns	ENSMUSG00000034707	3.82491	0.885522	3.38704
Tef	ENSMUSG00000022389	Ccdc122	ENSMUSG00000034795	2.58115	0.461279	1.19063
Tef	ENSMUSG00000022389	Colgalt1	ENSMUSG00000034807	2.07629	0.343434	0.713068
Tef	ENSMUSG00000022389	Art3	ENSMUSG00000034842	2.20686	0.282828	0.624163
Tef	ENSMUSG00000022389	Fam214a	ENSMUSG00000034858	2.7912	0.582492	1.62585
Tef	ENSMUSG00000022389	Mrpl34	ENSMUSG00000034880	2.86325	0.59596	1.70638
Tef	ENSMUSG00000022389	Tmem106a	ENSMUSG00000034947	3.72907	0.851852	3.17662
Tef	ENSMUSG00000022389	Eef2k	ENSMUSG00000035064	6.87658	1	6.87658
Tef	ENSMUSG00000022389	Oma1	ENSMUSG00000035069	3.08949	0.713805	2.2053
Tef	ENSMUSG00000022389	Neil2	ENSMUSG00000035121	3.95127	0.912458	3.60537
Tef	ENSMUSG00000022389	Arhgap5	ENSMUSG00000035133	2.00321	0.333333	0.667737
Tef	ENSMUSG00000022389	Tubg1	ENSMUSG00000035198	2.78972	0.59596	1.66256
Tef	ENSMUSG00000022389	Sppl2b	ENSMUSG00000035206	2.66732	0.542088	1.44592
Tef	ENSMUSG00000022389	Mrps2	ENSMUSG00000035772	2.59024	0.511785	1.32565
Tef	ENSMUSG00000022389	Pim3	ENSMUSG00000035828	4.79976	0.996633	4.7836
Tef	ENSMUSG00000022389	Gramd4	ENSMUSG00000035900	3.6862	0.888889	3.27662
Tef	ENSMUSG00000022389	Ttc38	ENSMUSG00000035944	3.88982	0.912458	3.5493
Tef	ENSMUSG00000022389	Fnip1	ENSMUSG00000035992	3.06308	0.707071	2.16581
Tef	ENSMUSG00000022389	Rfxank	ENSMUSG00000036120	3.44971	0.804714	2.77603
Tef	ENSMUSG00000022389	Ppp1r11	ENSMUSG00000036398	2.90289	0.641414	1.86196
Tef	ENSMUSG00000022389	Arhgap21	ENSMUSG00000036591	2.00455	0.30303	0.607439
Tef	ENSMUSG00000022389	Tcaf1	ENSMUSG00000036667	2.50405	0.474747	1.18879
Tef	ENSMUSG00000022389	Amdhd2	ENSMUSG00000036820	5.43286	1	5.43286
Tef	ENSMUSG00000022389	Pnpla7	ENSMUSG00000036833	2.69954	0.525253	1.41794
Tef	ENSMUSG00000022389	Gtdc1	ENSMUSG00000036890	2.3571	0.434343	1.02379
Tef	ENSMUSG00000022389	Ttc7	ENSMUSG00000036918	3.59706	0.79798	2.87038
Tef	ENSMUSG00000022389	Lrfn3	ENSMUSG00000036957	2.88527	0.653199	1.88465
Tef	ENSMUSG00000022389	Taf6	ENSMUSG00000036980	3.32172	0.69697	2.31514
Tef	ENSMUSG00000022389	Tns2	ENSMUSG00000037003	7.85877	1	7.85877
Tef	ENSMUSG00000022389	Rab11fip3	ENSMUSG00000037098	2.3878	0.358586	0.856231
Tef	ENSMUSG00000022389	Mycn	ENSMUSG00000037169	2.96371	0.666667	1.97581
Tef	ENSMUSG00000022389	Hgsnat	ENSMUSG00000037260	1.96964	0.272727	0.537175
Tef	ENSMUSG00000022389	4932438A13Rik	ENSMUSG00000037270	5.09916	0.895623	4.56692
Tef	ENSMUSG00000022389	Larp1	ENSMUSG00000037331	2.78003	0.540404	1.50234
Tef	ENSMUSG00000022389	Slc12a9	ENSMUSG00000037344	2.37924	0.40404	0.961309
Tef	ENSMUSG00000022389	Serpine1	ENSMUSG00000037411	4.80391	1	4.80391
Tef	ENSMUSG00000022389	Slc18b1	ENSMUSG00000037455	2.52143	0.454545	1.14611
Tef	ENSMUSG00000022389	Atg14	ENSMUSG00000037526	4.26777	0.909091	3.87979
Tef	ENSMUSG00000022389	Osbpl5	ENSMUSG00000037606	2.61757	0.521886	1.36607
Tef	ENSMUSG00000022389	Inf2	ENSMUSG00000037679	2.4052	0.43771	1.05278
Tef	ENSMUSG00000022389	Tspan14	ENSMUSG00000037824	3.70116	0.858586	3.17776
Tef	ENSMUSG00000022389	Nmrk1	ENSMUSG00000037847	4.34117	0.936027	4.06345
Tef	ENSMUSG00000022389	Stk35	ENSMUSG00000037885	4.99385	0.996633	4.97703
Tef	ENSMUSG00000022389	Pcdh18	ENSMUSG00000037892	3.33671	0.734007	2.44917
Tef	ENSMUSG00000022389	Bicd2	ENSMUSG00000037933	2.24004	0.30303	0.678801
Tef	ENSMUSG00000022389	Acer2	ENSMUSG00000038007	4.00164	0.983165	3.93427
Tef	ENSMUSG00000022389	Mindy4	ENSMUSG00000038022	2.75457	0.616162	1.69726
Tef	ENSMUSG00000022389	Mrm3	ENSMUSG00000038046	2.57763	0.525253	1.35391
Tef	ENSMUSG00000022389	Stox2	ENSMUSG00000038143	3.39268	0.737374	2.50167
Tef	ENSMUSG00000022389	Snrk	ENSMUSG00000038145	3.00552	0.703704	2.115
Tef	ENSMUSG00000022389	Iffo1	ENSMUSG00000038271	2.34804	0.378788	0.88941
Tef	ENSMUSG00000022389	Snx10	ENSMUSG00000038301	2.42605	0.449495	1.0905
Tef	ENSMUSG00000022389	1700066M21Rik	ENSMUSG00000038323	2.92868	0.626263	1.83412
Tef	ENSMUSG00000022389	Txnip	ENSMUSG00000038393	3.09446	0.723906	2.2401
Tef	ENSMUSG00000022389	Pmepa1	ENSMUSG00000038400	2.20311	0.343434	0.756623
Tef	ENSMUSG00000022389	Abhd17c	ENSMUSG00000038459	2.56737	0.585859	1.50412
Tef	ENSMUSG00000022389	Mcl1	ENSMUSG00000038612	2.34364	0.323232	0.75754
Tef	ENSMUSG00000022389	Josd2	ENSMUSG00000038695	2.51105	0.479798	1.2048
Tef	ENSMUSG00000022389	Mboat1	ENSMUSG00000038732	2.40015	0.494949	1.18795
Tef	ENSMUSG00000022389	Ephx1	ENSMUSG00000038776	4.01761	0.979798	3.93644
Tef	ENSMUSG00000022389	Rsad1	ENSMUSG00000039096	8.5327	1	8.5327
Tef	ENSMUSG00000022389	Nexn	ENSMUSG00000039103	2.47738	0.484848	1.20115
Tef	ENSMUSG00000022389	Tbc1d25	ENSMUSG00000039201	2.79619	0.590909	1.65229
Tef	ENSMUSG00000022389	Tbcd	ENSMUSG00000039230	2.26112	0.360269	0.814611
Tef	ENSMUSG00000022389	Pomt1	ENSMUSG00000039254	2.12859	0.353535	0.752533
Tef	ENSMUSG00000022389	Lonrf1	ENSMUSG00000039633	5.65844	0.989899	5.60128
Tef	ENSMUSG00000022389	Kyat1	ENSMUSG00000039648	2.33804	0.454545	1.06274
Tef	ENSMUSG00000022389	Cpeb3	ENSMUSG00000039652	2.30073	0.454545	1.04579
Tef	ENSMUSG00000022389	Ypel5	ENSMUSG00000039770	3.35918	0.848485	2.85022
Tef	ENSMUSG00000022389	Arhgap29	ENSMUSG00000039831	2.88454	0.59596	1.71907
Tef	ENSMUSG00000022389	Rere	ENSMUSG00000039852	4.21616	0.824916	3.47798
Tef	ENSMUSG00000022389	Rhbdd2	ENSMUSG00000039917	4.17974	0.912458	3.81384
Tef	ENSMUSG00000022389	Dag1	ENSMUSG00000039952	2.85599	0.585859	1.67321
Tef	ENSMUSG00000022389	Dtx4	ENSMUSG00000039982	6.06989	1	6.06989
Tef	ENSMUSG00000022389	Zmym5	ENSMUSG00000040123	2.19594	0.323232	0.709797
Tef	ENSMUSG00000022389	Pnrc1	ENSMUSG00000040128	5.12951	0.959596	4.92226
Tef	ENSMUSG00000022389	Fmo2	ENSMUSG00000040170	3.46357	0.872054	3.02042
Tef	ENSMUSG00000022389	Tm7sf3	ENSMUSG00000040234	2.12479	0.343434	0.729727
Tef	ENSMUSG00000022389	Accs	ENSMUSG00000040272	2.23258	0.328283	0.732919
Tef	ENSMUSG00000022389	Gm15429	ENSMUSG00000040323	4.12925	0.787879	3.25335
Tef	ENSMUSG00000022389	Fbxl4	ENSMUSG00000040410	2.55453	0.468013	1.19555
Tef	ENSMUSG00000022389	Abcb1a	ENSMUSG00000040584	3.64868	0.875421	3.19413
Tef	ENSMUSG00000022389	Plekhg1	ENSMUSG00000040624	2.49448	0.444444	1.10866
Tef	ENSMUSG00000022389	Efhd2	ENSMUSG00000040659	2.76275	0.59596	1.64649
Tef	ENSMUSG00000022389	Sh3pxd2b	ENSMUSG00000040711	2.51727	0.464646	1.16964
Tef	ENSMUSG00000022389	Zfhx2	ENSMUSG00000040721	2.43074	0.474747	1.15399
Tef	ENSMUSG00000022389	Rcsd1	ENSMUSG00000040723	2.64844	0.560606	1.48473
Tef	ENSMUSG00000022389	Slc25a34	ENSMUSG00000040740	2.51044	0.530303	1.3313
Tef	ENSMUSG00000022389	Appl1	ENSMUSG00000040760	2.56885	0.505051	1.2974
Tef	ENSMUSG00000022389	Erf	ENSMUSG00000040857	3.12442	0.713805	2.23022
Tef	ENSMUSG00000022389	Gfer	ENSMUSG00000040888	4.34154	0.858586	3.72758
Tef	ENSMUSG00000022389	Irgq	ENSMUSG00000041037	3.5612	0.855219	3.0456
Tef	ENSMUSG00000022389	N4bp2l1	ENSMUSG00000041132	3.71114	0.888889	3.29879
Tef	ENSMUSG00000022389	Tmco4	ENSMUSG00000041143	3.39084	0.801347	2.71724
Tef	ENSMUSG00000022389	Cldn5	ENSMUSG00000041378	3.41977	0.760943	2.60225
Tef	ENSMUSG00000022389	Rrp9	ENSMUSG00000041506	4.07473	0.818182	3.33387
Tef	ENSMUSG00000022389	Slc16a6	ENSMUSG00000041920	2.49935	0.530303	1.32541
Tef	ENSMUSG00000022389	Fam222a	ENSMUSG00000041930	3.78037	0.872054	3.29669
Tef	ENSMUSG00000022389	Mat2b	ENSMUSG00000042032	2.90749	0.609428	1.77191
Tef	ENSMUSG00000022389	Tbc1d22b	ENSMUSG00000042203	2.78322	0.535354	1.49001
Tef	ENSMUSG00000022389	Lgalsl	ENSMUSG00000042363	3.38704	0.791246	2.67998
Tef	ENSMUSG00000022389	Snx18	ENSMUSG00000042364	3.25682	0.727273	2.3686
Tef	ENSMUSG00000022389	Dhx29	ENSMUSG00000042426	2.46526	0.464646	1.14547
Tef	ENSMUSG00000022389	Leo1	ENSMUSG00000042487	9.75472	1	9.75472
Tef	ENSMUSG00000022389	Usp22	ENSMUSG00000042506	3.48871	0.872054	3.04234
Tef	ENSMUSG00000022389	Sh2b3	ENSMUSG00000042594	3.57918	0.79798	2.85612
Tef	ENSMUSG00000022389	Itpr3	ENSMUSG00000042644	2.82102	0.592593	1.67172
Tef	ENSMUSG00000022389	Jph1	ENSMUSG00000042686	2.83742	0.585859	1.66233
Tef	ENSMUSG00000022389	Exog	ENSMUSG00000042787	3.29765	0.757576	2.49822
Tef	ENSMUSG00000022389	Pyurf	ENSMUSG00000043162	4.01068	0.787879	3.15993
Tef	ENSMUSG00000022389	Gpr146	ENSMUSG00000044197	6.31351	1	6.31351
Tef	ENSMUSG00000022389	Snhg11	ENSMUSG00000044349	2.48202	0.484848	1.2034
Tef	ENSMUSG00000022389	Lsm11	ENSMUSG00000044847	4.62856	0.979798	4.53505
Tef	ENSMUSG00000022389	Ankrd50	ENSMUSG00000044864	3.72738	0.835017	3.11242
Tef	ENSMUSG00000022389	Napepld	ENSMUSG00000044968	2.58648	0.510101	1.31937
Tef	ENSMUSG00000022389	Cirbp	ENSMUSG00000045193	2.26324	0.313131	0.70869
Tef	ENSMUSG00000022389	2410002F23Rik	ENSMUSG00000045411	3.04133	0.680135	2.06851
Tef	ENSMUSG00000022389	Adrb2	ENSMUSG00000045730	2.70679	0.599327	1.62225
Tef	ENSMUSG00000022389	Whamm	ENSMUSG00000045795	2.31583	0.393939	0.912298
Tef	ENSMUSG00000022389	Stard5	ENSMUSG00000046027	2.80327	0.606061	1.69895
Tef	ENSMUSG00000022389	Ccbe1	ENSMUSG00000046318	4.95494	0.986532	4.88821
Tef	ENSMUSG00000022389	Sox18	ENSMUSG00000046470	4.4389	0.804714	3.57205
Tef	ENSMUSG00000022389	Zfp526	ENSMUSG00000046541	3.92197	0.814815	3.19568
Tef	ENSMUSG00000022389	Tifa	ENSMUSG00000046688	1.95414	0.262626	0.513209
Tef	ENSMUSG00000022389	Ppp1r3b	ENSMUSG00000046794	2.70709	0.545455	1.4766
Tef	ENSMUSG00000022389	Cyren	ENSMUSG00000046806	2.23342	0.373737	0.834713
Tef	ENSMUSG00000022389	Ddit4l	ENSMUSG00000046818	3.18148	0.747475	2.37807
Tef	ENSMUSG00000022389	Hectd3	ENSMUSG00000046861	2.4349	0.409091	0.996097
Tef	ENSMUSG00000022389	Spsb4	ENSMUSG00000046997	2.47515	0.494949	1.22508
Tef	ENSMUSG00000022389	Ankrd16	ENSMUSG00000047909	2.29518	0.353535	0.811426
Tef	ENSMUSG00000022389	Stbd1	ENSMUSG00000047963	4.51576	0.851852	3.84676
Tef	ENSMUSG00000022389	Crebrf	ENSMUSG00000048249	2.25293	0.323232	0.728218
Tef	ENSMUSG00000022389	Ric3	ENSMUSG00000048330	2.83386	0.619529	1.75566
Tef	ENSMUSG00000022389	Depp1	ENSMUSG00000048489	2.79139	0.609428	1.70115
Tef	ENSMUSG00000022389	Tob2	ENSMUSG00000048546	4.54613	0.976431	4.43899
Tef	ENSMUSG00000022389	Tprn	ENSMUSG00000048707	4.08471	0.791246	3.23201
Tef	ENSMUSG00000022389	Foxo3	ENSMUSG00000048756	3.06761	0.683502	2.09671
Tef	ENSMUSG00000022389	Hexim1	ENSMUSG00000048878	3.72067	0.875421	3.25715
Tef	ENSMUSG00000022389	Prex2	ENSMUSG00000048960	2.08107	0.373737	0.777774
Tef	ENSMUSG00000022389	Acap2	ENSMUSG00000049076	3.50211	0.777778	2.72386
Tef	ENSMUSG00000022389	Tmem241	ENSMUSG00000049411	3.3815	0.804714	2.72114
Tef	ENSMUSG00000022389	Zbtb14	ENSMUSG00000049672	2.59078	0.545455	1.41315
Tef	ENSMUSG00000022389	Fzd4	ENSMUSG00000049791	3.38649	0.754209	2.55412
Tef	ENSMUSG00000022389	Sertad2	ENSMUSG00000049800	3.8471	0.882155	3.39374
Tef	ENSMUSG00000022389	Rasl11b	ENSMUSG00000049907	3.33024	0.752525	2.50609
Tef	ENSMUSG00000022389	H2afx	ENSMUSG00000049932	1.95982	0.30303	0.593884
Tef	ENSMUSG00000022389	Fam160a1	ENSMUSG00000051000	1.99851	0.383838	0.767104
Tef	ENSMUSG00000022389	Gfod1	ENSMUSG00000051335	3.33342	0.784512	2.61511
Tef	ENSMUSG00000022389	Irf2bp2	ENSMUSG00000051495	3.63299	0.781145	2.83789
Tef	ENSMUSG00000022389	Tbc1d22a	ENSMUSG00000051864	3.42656	0.811448	2.78048
Tef	ENSMUSG00000022389	Klf13	ENSMUSG00000052040	4.07961	0.952862	3.88731
Tef	ENSMUSG00000022389	Opa3	ENSMUSG00000052214	2.89182	0.639731	1.84998
Tef	ENSMUSG00000022389	Rft1	ENSMUSG00000052395	2.19157	0.323232	0.708385
Tef	ENSMUSG00000022389	Hook2	ENSMUSG00000052566	3.00161	0.656566	1.97075
Tef	ENSMUSG00000022389	Asap2	ENSMUSG00000052632	3.2669	0.760943	2.48593
Tef	ENSMUSG00000022389	Aph1c	ENSMUSG00000053040	2.64232	0.548822	1.45016
Tef	ENSMUSG00000022389	Cbx7	ENSMUSG00000053411	2.7047	0.552189	1.4935
Tef	ENSMUSG00000022389	Sh3pxd2a	ENSMUSG00000053617	3.30958	0.740741	2.45154
Tef	ENSMUSG00000022389	Dusp7	ENSMUSG00000053716	2.70467	0.565657	1.52991
Tef	ENSMUSG00000022389	A930004D18Rik	ENSMUSG00000054057	3.38143	0.771044	2.60723
Tef	ENSMUSG00000022389	Syne3	ENSMUSG00000054150	3.36299	0.801347	2.69492
Tef	ENSMUSG00000022389	Thnsl2	ENSMUSG00000054474	2.16728	0.383838	0.831885
Tef	ENSMUSG00000022389	Dedd2	ENSMUSG00000054499	6.29855	1	6.29855
Tef	ENSMUSG00000022389	Mgmt	ENSMUSG00000054612	1.94266	0.272727	0.529815
Tef	ENSMUSG00000022389	Actn4	ENSMUSG00000054808	2.08806	0.333333	0.696019
Tef	ENSMUSG00000022389	Arntl	ENSMUSG00000055116	9.49657	1	9.49657
Tef	ENSMUSG00000022389	Maf	ENSMUSG00000055435	3.39431	0.747475	2.53716
Tef	ENSMUSG00000022389	Soga1	ENSMUSG00000055485	2.27551	0.388889	0.884919
Tef	ENSMUSG00000022389	Epm2a	ENSMUSG00000055493	2.75481	0.572391	1.57683
Tef	ENSMUSG00000022389	Per2	ENSMUSG00000055866	8.741	1	8.741
Tef	ENSMUSG00000022389	H2-T22	ENSMUSG00000056116	2.3151	0.393939	0.912009
Tef	ENSMUSG00000022389	Cars2	ENSMUSG00000056228	4.73822	0.989899	4.69036
Tef	ENSMUSG00000022389	Foxk1	ENSMUSG00000056493	2.52414	0.479798	1.21108
Tef	ENSMUSG00000022389	Ier5	ENSMUSG00000056708	4.04509	0.79798	3.2279
Tef	ENSMUSG00000022389	Nfil3	ENSMUSG00000056749	8.84824	1	8.84824
Tef	ENSMUSG00000022389	Txnl4a	ENSMUSG00000057130	3.00356	0.700337	2.1035
Tef	ENSMUSG00000022389	Slc44a2	ENSMUSG00000057193	2.22159	0.383838	0.852731
Tef	ENSMUSG00000022389	Arhgap24	ENSMUSG00000057315	4.80828	0.959596	4.614
Tef	ENSMUSG00000022389	Sphk2	ENSMUSG00000057342	3.21167	0.717172	2.30332
Tef	ENSMUSG00000022389	Nsd2	ENSMUSG00000057406	2.71621	0.535354	1.45413
Tef	ENSMUSG00000022389	Itpk1	ENSMUSG00000057963	3.48766	0.777778	2.71262
Tef	ENSMUSG00000022389	Serhl	ENSMUSG00000058586	3.70894	0.855219	3.17195
Tef	ENSMUSG00000022389	Eif4b	ENSMUSG00000058655	2.95522	0.707071	2.08955
Tef	ENSMUSG00000022389	Tubb2a	ENSMUSG00000058672	5.14411	0.989899	5.09214
Tef	ENSMUSG00000022389	Thra	ENSMUSG00000058756	3.45458	0.83165	2.873
Tef	ENSMUSG00000022389	Pde1a	ENSMUSG00000059173	2.20219	0.30303	0.667331
Tef	ENSMUSG00000022389	Slc27a4	ENSMUSG00000059316	2.33093	0.419192	0.977106
Tef	ENSMUSG00000022389	Bcas3	ENSMUSG00000059439	2.85116	0.606061	1.72797
Tef	ENSMUSG00000022389	Flot1	ENSMUSG00000059714	2.51579	0.427609	1.07577
Tef	ENSMUSG00000022389	Dbp	ENSMUSG00000059824	11.4822	1	11.4822
Tef	ENSMUSG00000022389	Hspa2	ENSMUSG00000059970	2.67178	0.508418	1.35838
Tef	ENSMUSG00000022389	Rpl3	ENSMUSG00000060036	2.89472	0.585859	1.6959
Tef	ENSMUSG00000022389	Hnrnpc	ENSMUSG00000060373	2.59081	0.525253	1.36083
Tef	ENSMUSG00000022389	Fhit	ENSMUSG00000060579	4.5467	0.813131	3.69706
Tef	ENSMUSG00000022389	Tmem263	ENSMUSG00000060935	3.91093	0.868687	3.39738
Tef	ENSMUSG00000022389	Gm11847	ENSMUSG00000060989	3.91336	0.942761	3.68937
Tef	ENSMUSG00000022389	Blnk	ENSMUSG00000061132	4.56064	0.868687	3.96177
Tef	ENSMUSG00000022389	Fnip2	ENSMUSG00000061175	2.23113	0.353535	0.788782
Tef	ENSMUSG00000022389	Cxcl12	ENSMUSG00000061353	2.45018	0.449495	1.10134
Tef	ENSMUSG00000022389	Ccdc62	ENSMUSG00000061882	2.82971	0.62963	1.78167
Tef	ENSMUSG00000022389	Gspt1	ENSMUSG00000062203	3.48402	0.821549	2.86229
Tef	ENSMUSG00000022389	Cys1	ENSMUSG00000062563	5.51096	1	5.51096
Tef	ENSMUSG00000022389	Lrrc40	ENSMUSG00000063052	2.48419	0.454545	1.12918
Tef	ENSMUSG00000022389	Clip2	ENSMUSG00000063146	3.08039	0.666667	2.05359
Tef	ENSMUSG00000022389	Rps4l	ENSMUSG00000063171	3.39329	0.727273	2.46785
Tef	ENSMUSG00000022389	Ppcdc	ENSMUSG00000063849	2.52782	0.464646	1.17454
Tef	ENSMUSG00000022389	Arih2	ENSMUSG00000064145	3.26393	0.73064	2.38476
Tef	ENSMUSG00000022389	Dhrs3	ENSMUSG00000066026	2.73397	0.565657	1.54649
Tef	ENSMUSG00000022389	Gm10156	ENSMUSG00000066245	3.75523	0.942761	3.54029
Tef	ENSMUSG00000022389	Hes6	ENSMUSG00000067071	4.90737	0.979798	4.80823
Tef	ENSMUSG00000022389	Ppp1r3c	ENSMUSG00000067279	3.79426	0.915825	3.47487
Tef	ENSMUSG00000022389	Macrod2	ENSMUSG00000068205	2.27168	0.393939	0.894906
Tef	ENSMUSG00000022389	Cry2	ENSMUSG00000068742	9.18492	1	9.18492
Tef	ENSMUSG00000022389	Serpinh1	ENSMUSG00000070436	3.2853	0.838384	2.75434
Tef	ENSMUSG00000022389	Vsig10l	ENSMUSG00000070604	2.60827	0.52862	1.37878
Tef	ENSMUSG00000022389	Gm10282	ENSMUSG00000070713	2.06653	0.30303	0.626222
Tef	ENSMUSG00000022389	Nr2c2ap	ENSMUSG00000071078	2.23866	0.393939	0.881895
Tef	ENSMUSG00000022389	Slc25a16	ENSMUSG00000071253	2.68559	0.515152	1.38348
Tef	ENSMUSG00000022389	B3gat3	ENSMUSG00000071649	2.95016	0.636364	1.87737
Tef	ENSMUSG00000022389	Tuba1a	ENSMUSG00000072235	3.06794	0.659933	2.02463
Tef	ENSMUSG00000022389	Fam84b	ENSMUSG00000072568	3.15316	0.707071	2.22951
Tef	ENSMUSG00000022389	Mtarc2	ENSMUSG00000073481	3.63226	0.804714	2.92293
Tef	ENSMUSG00000022389	Amy1	ENSMUSG00000074264	3.05207	0.690236	2.10665
Tef	ENSMUSG00000022389	Mafb	ENSMUSG00000074622	2.63884	0.520202	1.37273
Tef	ENSMUSG00000022389	Itpripl1	ENSMUSG00000074825	2.14985	0.353535	0.760048
Tef	ENSMUSG00000022389	Ifit3	ENSMUSG00000074896	2.58723	0.59596	1.54188
Tef	ENSMUSG00000022389	Nrbp2	ENSMUSG00000075590	2.56519	0.555556	1.4251
Tef	ENSMUSG00000022389	Sox4	ENSMUSG00000076431	3.12084	0.683502	2.1331
Tef	ENSMUSG00000022389	Bnip3	ENSMUSG00000078566	4.55712	0.993266	4.52643
Tef	ENSMUSG00000022389	Glns-ps1	ENSMUSG00000082100	2.58749	0.518519	1.34166
Tef	ENSMUSG00000022389	Ctsf	ENSMUSG00000083282	2.19298	0.313131	0.68669
Tef	ENSMUSG00000022389	Gm12696	ENSMUSG00000084159	3.35107	0.73064	2.44843
Tef	ENSMUSG00000022389	Rpl3-ps1	ENSMUSG00000084349	2.76668	0.59596	1.64883
Tef	ENSMUSG00000022389	Mir22hg	ENSMUSG00000085148	3.27386	0.777778	2.54634
Tef	ENSMUSG00000022389	4833418N02Rik	ENSMUSG00000085287	2.92383	0.612795	1.7917
Tef	ENSMUSG00000022389	Lin52	ENSMUSG00000085793	4.09191	0.956229	3.9128
Tef	ENSMUSG00000022389	Gm4285	ENSMUSG00000085829	1.93158	0.363636	0.702393
Tef	ENSMUSG00000022389	Wipf3	ENSMUSG00000086040	3.79419	0.848485	3.21931
Tef	ENSMUSG00000022389	2810403D21Rik	ENSMUSG00000086629	2.47747	0.441077	1.09276
Tef	ENSMUSG00000022389	Gm13889	ENSMUSG00000087006	3.42722	0.737374	2.52714
Tef	ENSMUSG00000022389	A230056P14Rik	ENSMUSG00000087178	2.34239	0.429293	1.00557
Tef	ENSMUSG00000022389	0610040F04Rik	ENSMUSG00000087341	4.90578	0.875421	4.29462
Tef	ENSMUSG00000022389	Tbx3os1	ENSMUSG00000087516	3.01895	0.649832	1.96181
Tef	ENSMUSG00000022389	C030037D09Rik	ENSMUSG00000087574	2.84397	0.621212	1.76671
Tef	ENSMUSG00000022389	9130221H12Rik	ENSMUSG00000090330	3.52277	0.777778	2.73993
Tef	ENSMUSG00000022389	A930033H14Rik	ENSMUSG00000090622	5.34206	0.989899	5.2881
Tef	ENSMUSG00000022389	Gm20632	ENSMUSG00000093577	2.10288	0.30303	0.637235
Tef	ENSMUSG00000022389	Tomm20	ENSMUSG00000093904	2.91606	0.646465	1.88513
Tef	ENSMUSG00000022389	Hmgcs1	ENSMUSG00000093930	2.85007	0.646465	1.84247
Tef	ENSMUSG00000022389	Ccdc85b	ENSMUSG00000095098	7.30311	1	7.30311
Tef	ENSMUSG00000022389	Gm26885	ENSMUSG00000097125	3.1008	0.666667	2.0672
Tef	ENSMUSG00000022389	Cep83os	ENSMUSG00000097164	3.29664	0.804714	2.65286
Tef	ENSMUSG00000022389	Gm26532	ENSMUSG00000097296	2.6009	0.491582	1.27856
Tef	ENSMUSG00000022389	Gm26669	ENSMUSG00000097417	4.29525	0.83165	3.57214
Tef	ENSMUSG00000022389	Rbm3-ps	ENSMUSG00000099875	3.39005	0.895623	3.03621
Tef	ENSMUSG00000022389	Gm12960	ENSMUSG00000100514	1.81564	0.30303	0.550193
Tef	ENSMUSG00000022389	Gm28875	ENSMUSG00000100975	4.31924	0.915825	3.95567
Tef	ENSMUSG00000022389	Zbtb11os1	ENSMUSG00000102101	2.42784	0.420875	1.02182
Tef	ENSMUSG00000022389	5930430L01Rik	ENSMUSG00000106951	4.20652	0.973064	4.09322
Tef	ENSMUSG00000022389	Nup62	ENSMUSG00000109511	2.62116	0.525253	1.37677
Tef	ENSMUSG00000022389	Gm31105	ENSMUSG00000109587	3.72474	0.787879	2.93464
Tef	ENSMUSG00000022389	Gm45774	ENSMUSG00000110588	4.32508	0.905724	3.91733
Tef	ENSMUSG00000022389	Gm48583	ENSMUSG00000114277	4.14193	0.986532	4.08615
Tef	ENSMUSG00000022389	Apbb3	ENSMUSG00000117679	3.47296	0.811448	2.81813
Npas2	ENSMUSG00000026077	Narf	ENSMUSG00000000056	3.06729	0.720539	2.2101
Npas2	ENSMUSG00000026077	Rtca	ENSMUSG00000000339	2.42793	0.429293	1.04229
Npas2	ENSMUSG00000026077	Dazap2	ENSMUSG00000000346	2.4172	0.414141	1.00106
Npas2	ENSMUSG00000026077	Raf1	ENSMUSG00000000441	4.98891	0.983165	4.90492
Npas2	ENSMUSG00000026077	Mmp14	ENSMUSG00000000957	3.94725	0.818182	3.22957
Npas2	ENSMUSG00000026077	Agpat3	ENSMUSG00000001211	2.03129	0.353535	0.718131
Npas2	ENSMUSG00000026077	Dpp9	ENSMUSG00000001229	3.45645	0.888889	3.0724
Npas2	ENSMUSG00000026077	Tulp3	ENSMUSG00000001521	2.54237	0.464646	1.1813
Npas2	ENSMUSG00000026077	Ergic1	ENSMUSG00000001576	2.52785	0.525253	1.32776
Npas2	ENSMUSG00000026077	Stk38l	ENSMUSG00000001630	3.66754	0.845118	3.0995
Npas2	ENSMUSG00000026077	Akr1b3	ENSMUSG00000001642	2.39619	0.429293	1.02867
Npas2	ENSMUSG00000026077	Blvra	ENSMUSG00000001999	2.91254	0.626263	1.82402
Npas2	ENSMUSG00000026077	Ppard	ENSMUSG00000002250	7.74547	1	7.74547
Npas2	ENSMUSG00000026077	Nr2f6	ENSMUSG00000002393	3.21025	0.700337	2.24826
Npas2	ENSMUSG00000026077	Ikzf4	ENSMUSG00000002578	4.21855	0.902357	3.80664
Npas2	ENSMUSG00000026077	Baz1b	ENSMUSG00000002748	3.47044	0.777778	2.69923
Npas2	ENSMUSG00000026077	Ggct	ENSMUSG00000002797	2.55364	0.535354	1.3671
Npas2	ENSMUSG00000026077	Foxj2	ENSMUSG00000003154	4.06617	0.882155	3.58699
Npas2	ENSMUSG00000026077	Grk5	ENSMUSG00000003228	3.57669	0.845118	3.02272
Npas2	ENSMUSG00000026077	Inmt	ENSMUSG00000003477	3.0381	0.673401	2.04586
Npas2	ENSMUSG00000026077	Ier3	ENSMUSG00000003541	3.80475	0.936027	3.56134
Npas2	ENSMUSG00000026077	Kpna6	ENSMUSG00000003731	2.9001	0.602694	1.74787
Npas2	ENSMUSG00000026077	Calr	ENSMUSG00000003814	3.49985	0.895623	3.13455
Npas2	ENSMUSG00000026077	Hlf	ENSMUSG00000003949	8.33337	1	8.33337
Npas2	ENSMUSG00000026077	Col5a3	ENSMUSG00000004098	4.99047	0.989899	4.94006
Npas2	ENSMUSG00000026077	Angptl2	ENSMUSG00000004105	3.78838	0.956229	3.62256
Npas2	ENSMUSG00000026077	Lpcat3	ENSMUSG00000004270	4.23508	0.83165	3.5221
Npas2	ENSMUSG00000026077	Arhgef40	ENSMUSG00000004562	2.42685	0.474747	1.15214
Npas2	ENSMUSG00000026077	Aqp1	ENSMUSG00000004655	2.73939	0.575758	1.57722
Npas2	ENSMUSG00000026077	Srpk1	ENSMUSG00000004865	2.45333	0.429293	1.0532
Npas2	ENSMUSG00000026077	Slc2a9	ENSMUSG00000005107	2.49612	0.441077	1.10098
Npas2	ENSMUSG00000026077	Ndrg1	ENSMUSG00000005125	4.11944	0.878788	3.62012
Npas2	ENSMUSG00000026077	Ubqln1	ENSMUSG00000005312	3.85763	0.912458	3.51993
Npas2	ENSMUSG00000026077	Crbn	ENSMUSG00000005362	2.80148	0.570707	1.59883
Npas2	ENSMUSG00000026077	Mprip	ENSMUSG00000005417	4.02011	0.912458	3.66818
Npas2	ENSMUSG00000026077	Por	ENSMUSG00000005514	5.70888	1	5.70888
Npas2	ENSMUSG00000026077	Ctr9	ENSMUSG00000005609	4.02538	0.93266	3.75431
Npas2	ENSMUSG00000026077	Naa60	ENSMUSG00000005982	3.86525	0.801347	3.0974
Npas2	ENSMUSG00000026077	Inpp5k	ENSMUSG00000006127	2.53859	0.441077	1.11972
Npas2	ENSMUSG00000026077	Cdkal1	ENSMUSG00000006191	2.93942	0.656566	1.92992
Npas2	ENSMUSG00000026077	Htra1	ENSMUSG00000006205	2.91882	0.686869	2.00485
Npas2	ENSMUSG00000026077	Tek	ENSMUSG00000006386	2.98336	0.636364	1.8985
Npas2	ENSMUSG00000026077	Slc5a6	ENSMUSG00000006641	4.5737	0.993266	4.5429
Npas2	ENSMUSG00000026077	0610009B22Rik	ENSMUSG00000007777	5.35354	0.925926	4.95698
Npas2	ENSMUSG00000026077	Zfp655	ENSMUSG00000007812	3.77877	0.791246	2.98994
Npas2	ENSMUSG00000026077	Abhd8	ENSMUSG00000007950	2.28959	0.454545	1.04072
Npas2	ENSMUSG00000026077	Mid1ip1	ENSMUSG00000008035	2.66671	0.515152	1.37376
Npas2	ENSMUSG00000026077	Ubc	ENSMUSG00000008348	2.72832	0.555556	1.51573
Npas2	ENSMUSG00000026077	Sertad1	ENSMUSG00000008384	3.07148	0.673401	2.06834
Npas2	ENSMUSG00000026077	Elk3	ENSMUSG00000008398	2.61818	0.508418	1.33113
Npas2	ENSMUSG00000026077	Rala	ENSMUSG00000008859	3.59894	0.750842	2.70223
Npas2	ENSMUSG00000026077	Vps72	ENSMUSG00000008958	2.53755	0.484848	1.23033
Npas2	ENSMUSG00000026077	Mcu	ENSMUSG00000009647	1.95272	0.393939	0.769253
Npas2	ENSMUSG00000026077	Ifrd2	ENSMUSG00000010048	2.90914	0.631313	1.83658
Npas2	ENSMUSG00000026077	Mettl16	ENSMUSG00000010554	3.4422	0.83165	2.8627
Npas2	ENSMUSG00000026077	Adam19	ENSMUSG00000011256	3.9802	0.905724	3.60496
Npas2	ENSMUSG00000026077	Amotl1	ENSMUSG00000013076	2.39807	0.479798	1.15059
Npas2	ENSMUSG00000026077	Gfod2	ENSMUSG00000013150	3.78173	0.942761	3.56526
Npas2	ENSMUSG00000026077	Slc41a1	ENSMUSG00000013275	4.59106	0.976431	4.48286
Npas2	ENSMUSG00000026077	Pkd2l2	ENSMUSG00000014503	3.38214	0.754209	2.55084
Npas2	ENSMUSG00000026077	Strip1	ENSMUSG00000014601	3.74849	0.868687	3.25627
Npas2	ENSMUSG00000026077	Nol3	ENSMUSG00000014776	2.49163	0.494949	1.23323
Npas2	ENSMUSG00000026077	Galns	ENSMUSG00000015027	2.15446	0.323232	0.69639
Npas2	ENSMUSG00000026077	Sash1	ENSMUSG00000015305	2.85254	0.589226	1.68079
Npas2	ENSMUSG00000026077	Xk	ENSMUSG00000015342	2.35273	0.39899	0.938717
Npas2	ENSMUSG00000026077	Clpx	ENSMUSG00000015357	7.7215	1	7.7215
Npas2	ENSMUSG00000026077	Tab2	ENSMUSG00000015755	4.09898	0.882155	3.61593
Npas2	ENSMUSG00000026077	Castor2	ENSMUSG00000015944	3.33683	0.794613	2.65149
Npas2	ENSMUSG00000026077	Lnx2	ENSMUSG00000016520	5.96153	1	5.96153
Npas2	ENSMUSG00000026077	Mapkapk2	ENSMUSG00000016528	2.02186	0.373737	0.755645
Npas2	ENSMUSG00000026077	Nup50	ENSMUSG00000016619	1.88344	0.333333	0.627813
Npas2	ENSMUSG00000026077	Cyth1	ENSMUSG00000017132	3.37683	0.841751	2.84245
Npas2	ENSMUSG00000026077	Med24	ENSMUSG00000017210	6.32488	1	6.32488
Npas2	ENSMUSG00000026077	Nlk	ENSMUSG00000017376	1.93384	0.272727	0.52741
Npas2	ENSMUSG00000026077	Elmo2	ENSMUSG00000017670	3.53281	0.781145	2.75964
Npas2	ENSMUSG00000026077	Wsb1	ENSMUSG00000017677	5.494	0.848485	4.66157
Npas2	ENSMUSG00000026077	Ptgis	ENSMUSG00000017969	3.42873	0.740741	2.5398
Npas2	ENSMUSG00000026077	Mapt	ENSMUSG00000018411	2.00295	0.343434	0.687883
Npas2	ENSMUSG00000026077	Gid4	ENSMUSG00000018415	2.75206	0.612795	1.68645
Npas2	ENSMUSG00000026077	Ypel2	ENSMUSG00000018427	9.54378	1	9.54378
Npas2	ENSMUSG00000026077	Akap1	ENSMUSG00000018428	3.9957	0.86532	3.45755
Npas2	ENSMUSG00000026077	Ncor1	ENSMUSG00000018501	3.68131	0.784512	2.88803
Npas2	ENSMUSG00000026077	Pnpo	ENSMUSG00000018659	2.92769	0.636364	1.86308
Npas2	ENSMUSG00000026077	Cd68	ENSMUSG00000018774	2.44146	0.454545	1.10976
Npas2	ENSMUSG00000026077	Avpi1	ENSMUSG00000018821	4.98674	0.989899	4.93637
Npas2	ENSMUSG00000026077	Arrb1	ENSMUSG00000018909	2.80893	0.545455	1.53214
Npas2	ENSMUSG00000026077	Atp6v1e1	ENSMUSG00000019210	3.5872	0.814815	2.9229
Npas2	ENSMUSG00000026077	Arid3a	ENSMUSG00000019564	2.33695	0.434343	1.01504
Npas2	ENSMUSG00000026077	Ptprk	ENSMUSG00000019889	2.68414	0.666667	1.78943
Npas2	ENSMUSG00000026077	Rhobtb1	ENSMUSG00000019944	4.20533	0.801347	3.36993
Npas2	ENSMUSG00000026077	Nudt4	ENSMUSG00000020029	2.7736	0.599327	1.66229
Npas2	ENSMUSG00000026077	Nuak1	ENSMUSG00000020032	3.51903	0.774411	2.72518
Npas2	ENSMUSG00000026077	Cry1	ENSMUSG00000020038	5.62825	0.996633	5.6093
Npas2	ENSMUSG00000026077	Timp3	ENSMUSG00000020044	3.17945	0.727273	2.31232
Npas2	ENSMUSG00000026077	Hsp90b1	ENSMUSG00000020048	2.32532	0.353535	0.822085
Npas2	ENSMUSG00000026077	Hnrnph3	ENSMUSG00000020069	1.93935	0.313131	0.60727
Npas2	ENSMUSG00000026077	Vps26a	ENSMUSG00000020078	2.44706	0.43771	1.07111
Npas2	ENSMUSG00000026077	Aifm2	ENSMUSG00000020085	2.03114	0.30303	0.615498
Npas2	ENSMUSG00000026077	Avpr1a	ENSMUSG00000020123	8.23762	1	8.23762
Npas2	ENSMUSG00000026077	Tbc1d15	ENSMUSG00000020130	3.64191	0.808081	2.94296
Npas2	ENSMUSG00000026077	Pcsk4	ENSMUSG00000020131	3.1038	0.727273	2.25731
Npas2	ENSMUSG00000026077	Mknk2	ENSMUSG00000020190	3.2368	0.744108	2.40853
Npas2	ENSMUSG00000026077	Sumo3	ENSMUSG00000020265	3.23248	0.732323	2.36722
Npas2	ENSMUSG00000026077	Cpeb4	ENSMUSG00000020300	2.79188	0.636364	1.77665
Npas2	ENSMUSG00000026077	Clk4	ENSMUSG00000020385	3.70117	0.777778	2.87869
Npas2	ENSMUSG00000026077	Vdac1	ENSMUSG00000020402	2.01737	0.308081	0.621513
Npas2	ENSMUSG00000026077	Patz1	ENSMUSG00000020453	3.3335	0.808081	2.69374
Npas2	ENSMUSG00000026077	Rnft1	ENSMUSG00000020521	3.76317	0.794613	2.99027
Npas2	ENSMUSG00000026077	Pdia6	ENSMUSG00000020571	2.96907	0.710438	2.10934
Npas2	ENSMUSG00000026077	Nampt	ENSMUSG00000020572	4.32813	0.956229	4.13868
Npas2	ENSMUSG00000026077	Cmpk2	ENSMUSG00000020638	5.88286	0.956229	5.62536
Npas2	ENSMUSG00000026077	Rsad2	ENSMUSG00000020641	3.41819	0.742424	2.53775
Npas2	ENSMUSG00000026077	Rnf144a	ENSMUSG00000020642	3.60877	0.828283	2.98908
Npas2	ENSMUSG00000026077	Pxdn	ENSMUSG00000020674	3.19448	0.717172	2.29099
Npas2	ENSMUSG00000026077	Cluh	ENSMUSG00000020741	3.91602	0.892256	3.49409
Npas2	ENSMUSG00000026077	Mif4gd	ENSMUSG00000020743	7.65107	1	7.65107
Npas2	ENSMUSG00000026077	Atp2a3	ENSMUSG00000020788	2.87476	0.636364	1.82939
Npas2	ENSMUSG00000026077	Cygb	ENSMUSG00000020810	3.37649	0.767677	2.59205
Npas2	ENSMUSG00000026077	Rflnb	ENSMUSG00000020846	3.12478	0.804714	2.51455
Npas2	ENSMUSG00000026077	Nr1d1	ENSMUSG00000020889	4.97303	0.993266	4.93954
Npas2	ENSMUSG00000026077	Per1	ENSMUSG00000020893	7.10138	1	7.10138
Npas2	ENSMUSG00000026077	Dcakd	ENSMUSG00000020935	3.82468	0.946128	3.61863
Npas2	ENSMUSG00000026077	Nfkbia	ENSMUSG00000021025	2.60755	0.474747	1.23793
Npas2	ENSMUSG00000026077	Snw1	ENSMUSG00000021039	4.01413	0.851852	3.41945
Npas2	ENSMUSG00000026077	Atp6v1d	ENSMUSG00000021114	2.92992	0.636364	1.8645
Npas2	ENSMUSG00000026077	Zfp36l1	ENSMUSG00000021127	7.05386	1	7.05386
Npas2	ENSMUSG00000026077	Lgmn	ENSMUSG00000021190	2.19823	0.40404	0.888175
Npas2	ENSMUSG00000026077	Pfkp	ENSMUSG00000021196	2.61071	0.535354	1.39765
Npas2	ENSMUSG00000026077	Asb2	ENSMUSG00000021200	2.89635	0.646465	1.87239
Npas2	ENSMUSG00000026077	Otub2	ENSMUSG00000021203	2.64462	0.548822	1.45142
Npas2	ENSMUSG00000026077	Gdi2	ENSMUSG00000021218	2.62269	0.545455	1.43056
Npas2	ENSMUSG00000026077	Fos	ENSMUSG00000021250	4.20265	0.79798	3.35363
Npas2	ENSMUSG00000026077	Yy1	ENSMUSG00000021264	2.16797	0.378788	0.821203
Npas2	ENSMUSG00000026077	Hsp90aa1	ENSMUSG00000021270	2.79111	0.612795	1.71038
Npas2	ENSMUSG00000026077	Tnfaip2	ENSMUSG00000021281	3.88125	0.902357	3.50227
Npas2	ENSMUSG00000026077	Eci2	ENSMUSG00000021417	3.22225	0.76431	2.4628
Npas2	ENSMUSG00000026077	Cdk20	ENSMUSG00000021483	4.74753	0.949495	4.50775
Npas2	ENSMUSG00000026077	Pdlim7	ENSMUSG00000021493	2.53182	0.510101	1.29148
Npas2	ENSMUSG00000026077	Dapk1	ENSMUSG00000021559	9.04978	1	9.04978
Npas2	ENSMUSG00000026077	Pdcd6	ENSMUSG00000021576	2.44832	0.444444	1.08814
Npas2	ENSMUSG00000026077	Lrrc14b	ENSMUSG00000021579	2.79103	0.585859	1.63515
Npas2	ENSMUSG00000026077	Serf1	ENSMUSG00000021643	2.80958	0.626263	1.75953
Npas2	ENSMUSG00000026077	Kif2a	ENSMUSG00000021693	2.91668	0.636364	1.85607
Npas2	ENSMUSG00000026077	Vdac2	ENSMUSG00000021771	3.0118	0.666667	2.00787
Npas2	ENSMUSG00000026077	Nr1d2	ENSMUSG00000021775	9.16499	1	9.16499
Npas2	ENSMUSG00000026077	Dlg5	ENSMUSG00000021782	3.00981	0.680135	2.04707
Npas2	ENSMUSG00000026077	Nid2	ENSMUSG00000021806	3.5752	0.784512	2.80478
Npas2	ENSMUSG00000026077	Anxa7	ENSMUSG00000021814	3.90525	0.956229	3.73432
Npas2	ENSMUSG00000026077	Vcl	ENSMUSG00000021823	2.37054	0.414141	0.981738
Npas2	ENSMUSG00000026077	Galnt15	ENSMUSG00000021903	2.23357	0.363636	0.812206
Npas2	ENSMUSG00000026077	Nek4	ENSMUSG00000021918	3.38947	0.727273	2.46507
Npas2	ENSMUSG00000026077	Rnaseh2b	ENSMUSG00000021932	2.62561	0.525253	1.37911
Npas2	ENSMUSG00000026077	Prkcd	ENSMUSG00000021948	4.3257	0.808081	3.49551
Npas2	ENSMUSG00000026077	Wnt5a	ENSMUSG00000021994	2.72592	0.609428	1.66125
Npas2	ENSMUSG00000026077	Sorbs3	ENSMUSG00000022091	2.39954	0.414141	0.99375
Npas2	ENSMUSG00000026077	4931414P19Rik	ENSMUSG00000022179	2.3118	0.434343	1.00412
Npas2	ENSMUSG00000026077	Pdzd2	ENSMUSG00000022197	2.44847	0.434343	1.06348
Npas2	ENSMUSG00000026077	Tars	ENSMUSG00000022241	3.3466	0.771044	2.58037
Npas2	ENSMUSG00000026077	Retreg1	ENSMUSG00000022270	2.6491	0.538721	1.42712
Npas2	ENSMUSG00000026077	Khdrbs3	ENSMUSG00000022332	3.02208	0.690236	2.08595
Npas2	ENSMUSG00000026077	Mtss1	ENSMUSG00000022353	3.9028	0.787879	3.07493
Npas2	ENSMUSG00000026077	Sla	ENSMUSG00000022372	3.71661	0.794613	2.95327
Npas2	ENSMUSG00000026077	Tef	ENSMUSG00000022389	9.11991	1	9.11991
Npas2	ENSMUSG00000026077	Syngr1	ENSMUSG00000022415	2.09711	0.292929	0.614304
Npas2	ENSMUSG00000026077	Srebf2	ENSMUSG00000022463	2.71474	0.570707	1.54932
Npas2	ENSMUSG00000026077	1810013L24Rik	ENSMUSG00000022507	4.27099	0.875421	3.73891
Npas2	ENSMUSG00000026077	Bcl6	ENSMUSG00000022508	4.56829	0.838384	3.82998
Npas2	ENSMUSG00000026077	Tmem44	ENSMUSG00000022537	2.84044	0.621212	1.76452
Npas2	ENSMUSG00000026077	Gpt	ENSMUSG00000022546	2.39186	0.414141	0.990566
Npas2	ENSMUSG00000026077	Hsf1	ENSMUSG00000022556	2.14356	0.333333	0.714521
Npas2	ENSMUSG00000026077	Ptk2	ENSMUSG00000022607	2.51418	0.439394	1.10472
Npas2	ENSMUSG00000026077	Mapk12	ENSMUSG00000022610	3.52813	0.845118	2.98169
Npas2	ENSMUSG00000026077	Rabl2	ENSMUSG00000022621	2.98473	0.707071	2.11042
Npas2	ENSMUSG00000026077	Gbe1	ENSMUSG00000022707	2.26762	0.373737	0.847494
Npas2	ENSMUSG00000026077	Crybg3	ENSMUSG00000022723	2.82174	0.59596	1.68165
Npas2	ENSMUSG00000026077	Cpox	ENSMUSG00000022742	3.78704	0.804714	3.04749
Npas2	ENSMUSG00000026077	Clcn2	ENSMUSG00000022843	2.90137	0.616162	1.78772
Npas2	ENSMUSG00000026077	Cxadr	ENSMUSG00000022865	2.69088	0.59596	1.60366
Npas2	ENSMUSG00000026077	Enah	ENSMUSG00000022995	2.80139	0.585859	1.64122
Npas2	ENSMUSG00000026077	Lima1	ENSMUSG00000023022	3.22898	0.717172	2.31573
Npas2	ENSMUSG00000026077	Slc4a8	ENSMUSG00000023032	3.7189	0.787879	2.93005
Npas2	ENSMUSG00000026077	Prr13	ENSMUSG00000023048	3.43496	0.771044	2.64851
Npas2	ENSMUSG00000026077	Cdkn1a	ENSMUSG00000023067	2.44961	0.5	1.2248
Npas2	ENSMUSG00000026077	Gtf2ird1	ENSMUSG00000023079	4.29251	0.952862	4.09017
Npas2	ENSMUSG00000026077	Prkn	ENSMUSG00000023826	3.83744	0.878788	3.37229
Npas2	ENSMUSG00000026077	Mpc1	ENSMUSG00000023861	2.34094	0.368687	0.863075
Npas2	ENSMUSG00000026077	Tnfrsf21	ENSMUSG00000023915	2.79489	0.572391	1.59977
Npas2	ENSMUSG00000026077	Pim1	ENSMUSG00000024014	3.24199	0.747475	2.4233
Npas2	ENSMUSG00000026077	Lpin2	ENSMUSG00000024052	3.10222	0.737374	2.28749
Npas2	ENSMUSG00000026077	Spast	ENSMUSG00000024068	2.71148	0.59596	1.61593
Npas2	ENSMUSG00000026077	Spsb3	ENSMUSG00000024160	6.05948	1	6.05948
Npas2	ENSMUSG00000026077	Nme4	ENSMUSG00000024177	2.90377	0.616162	1.78919
Npas2	ENSMUSG00000026077	Zfp871	ENSMUSG00000024298	2.31462	0.383838	0.888442
Npas2	ENSMUSG00000026077	Lama3	ENSMUSG00000024421	1.93016	0.292929	0.565399
Npas2	ENSMUSG00000026077	Dhx16	ENSMUSG00000024422	3.46735	0.818182	2.83692
Npas2	ENSMUSG00000026077	Atat1	ENSMUSG00000024426	2.5975	0.494949	1.28563
Npas2	ENSMUSG00000026077	Gnl1	ENSMUSG00000024429	3.18698	0.703704	2.24269
Npas2	ENSMUSG00000026077	Snx24	ENSMUSG00000024535	3.03488	0.700337	2.12544
Npas2	ENSMUSG00000026077	Mbd1	ENSMUSG00000024561	2.69587	0.585859	1.5794
Npas2	ENSMUSG00000026077	Prrc1	ENSMUSG00000024594	3.00018	0.666667	2.00012
Npas2	ENSMUSG00000026077	Gnaq	ENSMUSG00000024639	2.60848	0.515152	1.34376
Npas2	ENSMUSG00000026077	Tmem132a	ENSMUSG00000024736	2.28343	0.393939	0.899532
Npas2	ENSMUSG00000026077	Il33	ENSMUSG00000024810	2.68796	0.498316	1.33945
Npas2	ENSMUSG00000026077	Tjp2	ENSMUSG00000024812	4.22713	0.956229	4.04211
Npas2	ENSMUSG00000026077	Papss2	ENSMUSG00000024899	2.51717	0.454545	1.14417
Npas2	ENSMUSG00000026077	Cpt1a	ENSMUSG00000024900	3.01433	0.659933	1.98926
Npas2	ENSMUSG00000026077	Lrp5	ENSMUSG00000024913	2.83367	0.59596	1.68875
Npas2	ENSMUSG00000026077	Stip1	ENSMUSG00000024966	2.11431	0.30303	0.6407
Npas2	ENSMUSG00000026077	Pdcd4	ENSMUSG00000024975	2.55913	0.464646	1.18909
Npas2	ENSMUSG00000026077	Afap1l2	ENSMUSG00000025083	2.46535	0.464646	1.14551
Npas2	ENSMUSG00000026077	Hoga1	ENSMUSG00000025176	2.72287	0.572391	1.55855
Npas2	ENSMUSG00000026077	Pi4k2a	ENSMUSG00000025178	3.49317	0.750842	2.62282
Npas2	ENSMUSG00000026077	Got1	ENSMUSG00000025190	2.37517	0.494949	1.17559
Npas2	ENSMUSG00000026077	Scd2	ENSMUSG00000025203	3.72139	0.791246	2.94453
Npas2	ENSMUSG00000026077	Tbl1x	ENSMUSG00000025246	2.25826	0.393939	0.889618
Npas2	ENSMUSG00000026077	Fgd1	ENSMUSG00000025265	3.05317	0.673401	2.05601
Npas2	ENSMUSG00000026077	Pfkfb1	ENSMUSG00000025271	3.21655	0.69697	2.24184
Npas2	ENSMUSG00000026077	Rabgef1	ENSMUSG00000025340	3.22354	0.734007	2.3661
Npas2	ENSMUSG00000026077	Ttc4	ENSMUSG00000025413	3.21106	0.700337	2.24883
Npas2	ENSMUSG00000026077	Agap2	ENSMUSG00000025422	2.31442	0.424242	0.981876
Npas2	ENSMUSG00000026077	Tspan4	ENSMUSG00000025511	7.20225	1	7.20225
Npas2	ENSMUSG00000026077	Chid1	ENSMUSG00000025512	4.06271	0.915825	3.72073
Npas2	ENSMUSG00000026077	Cpeb1	ENSMUSG00000025586	2.75675	0.616162	1.6986
Npas2	ENSMUSG00000026077	Rdh10	ENSMUSG00000025921	2.57228	0.585859	1.50699
Npas2	ENSMUSG00000026077	Rftn2	ENSMUSG00000025978	3.05047	0.676768	2.06446
Npas2	ENSMUSG00000026077	Coq10b	ENSMUSG00000025981	7.70392	1	7.70392
Npas2	ENSMUSG00000026077	Slc39a10	ENSMUSG00000025986	3.39893	0.771044	2.62072
Npas2	ENSMUSG00000026077	Col3a1	ENSMUSG00000026043	3.06648	0.693603	2.12692
Npas2	ENSMUSG00000026077	Map4k4	ENSMUSG00000026074	2.60541	0.501684	1.30709
Npas2	ENSMUSG00000026077	Rev1	ENSMUSG00000026082	5.9714	0.993266	5.93119
Npas2	ENSMUSG00000026077	Zfp142	ENSMUSG00000026135	2.6088	0.5	1.3044
Npas2	ENSMUSG00000026077	Ogfrl1	ENSMUSG00000026158	1.96327	0.313131	0.61476
Npas2	ENSMUSG00000026077	Pnkd	ENSMUSG00000026179	3.63276	0.821549	2.98449
Npas2	ENSMUSG00000026077	Igfbp5	ENSMUSG00000026185	2.11688	0.434343	0.919454
Npas2	ENSMUSG00000026077	Dnajb2	ENSMUSG00000026203	2.21787	0.292929	0.649678
Npas2	ENSMUSG00000026077	Ncl	ENSMUSG00000026234	3.58584	0.855219	3.06668
Npas2	ENSMUSG00000026077	Steap3	ENSMUSG00000026389	2.21506	0.444444	0.984472
Npas2	ENSMUSG00000026077	Slc45a3	ENSMUSG00000026435	2.35393	0.454545	1.06997
Npas2	ENSMUSG00000026077	Cdk18	ENSMUSG00000026437	2.2623	0.367003	0.830273
Npas2	ENSMUSG00000026077	Stx6	ENSMUSG00000026470	2.74683	0.59596	1.637
Npas2	ENSMUSG00000026077	Glul	ENSMUSG00000026473	2.75831	0.572391	1.57883
Npas2	ENSMUSG00000026077	Mpzl1	ENSMUSG00000026566	4.34994	0.902357	3.92519
Npas2	ENSMUSG00000026077	Atp1b1	ENSMUSG00000026576	3.49082	0.821549	2.86788
Npas2	ENSMUSG00000026077	Irf6	ENSMUSG00000026638	2.93034	0.676768	1.98316
Npas2	ENSMUSG00000026077	Fcgr2b	ENSMUSG00000026656	3.31923	0.747475	2.48104
Npas2	ENSMUSG00000026077	Slc2a8	ENSMUSG00000026791	2.44638	0.429293	1.05021
Npas2	ENSMUSG00000026077	Mrrf	ENSMUSG00000026887	2.4973	0.505051	1.26126
Npas2	ENSMUSG00000026077	Traf2	ENSMUSG00000026942	2.78487	0.606061	1.6878
Npas2	ENSMUSG00000026077	Slc43a3	ENSMUSG00000027074	2.40808	0.393939	0.948637
Npas2	ENSMUSG00000026077	Cstf3	ENSMUSG00000027176	3.9477	0.808081	3.19006
Npas2	ENSMUSG00000026077	Fbn1	ENSMUSG00000027204	2.70496	0.590909	1.59838
Npas2	ENSMUSG00000026077	Sord	ENSMUSG00000027227	2.25617	0.368687	0.831822
Npas2	ENSMUSG00000026077	Creb3l1	ENSMUSG00000027230	5.52133	0.983165	5.42838
Npas2	ENSMUSG00000026077	Harbi1	ENSMUSG00000027243	3.31598	0.737374	2.44512
Npas2	ENSMUSG00000026077	Pdia3	ENSMUSG00000027248	2.34304	0.360269	0.844125
Npas2	ENSMUSG00000026077	Mkks	ENSMUSG00000027274	3.34749	0.828283	2.77267
Npas2	ENSMUSG00000026077	Gpcpd1	ENSMUSG00000027346	4.35942	0.946128	4.12457
Npas2	ENSMUSG00000026077	Mgme1	ENSMUSG00000027424	2.71079	0.592593	1.60639
Npas2	ENSMUSG00000026077	Dnmt3b	ENSMUSG00000027478	3.20111	0.752525	2.40892
Npas2	ENSMUSG00000026077	Gpsm2	ENSMUSG00000027883	3.19467	0.723906	2.31264
Npas2	ENSMUSG00000026077	Npr1	ENSMUSG00000027931	2.50563	0.515152	1.29078
Npas2	ENSMUSG00000026077	Slc27a3	ENSMUSG00000027932	2.80358	0.535354	1.50091
Npas2	ENSMUSG00000026077	Ints3	ENSMUSG00000027933	2.30623	0.37037	0.854161
Npas2	ENSMUSG00000026077	Efna1	ENSMUSG00000027954	4.21016	0.818182	3.44468
Npas2	ENSMUSG00000026077	Vcam1	ENSMUSG00000027962	4.13727	0.83165	3.44076
Npas2	ENSMUSG00000026077	Extl2	ENSMUSG00000027963	2.59122	0.474747	1.23017
Npas2	ENSMUSG00000026077	Trim2	ENSMUSG00000027993	3.18899	0.717172	2.28705
Npas2	ENSMUSG00000026077	Gstcd	ENSMUSG00000028018	2.91772	0.646465	1.8862
Npas2	ENSMUSG00000026077	Alpk1	ENSMUSG00000028028	4.46366	0.956229	4.26828
Npas2	ENSMUSG00000026077	Tbck	ENSMUSG00000028030	2.29587	0.393939	0.904433
Npas2	ENSMUSG00000026077	Papss1	ENSMUSG00000028032	3.0703	0.686869	2.10889
Npas2	ENSMUSG00000026077	Adgrl2	ENSMUSG00000028184	3.27544	0.734007	2.4042
Npas2	ENSMUSG00000026077	Cryz	ENSMUSG00000028199	2.19461	0.30303	0.665032
Npas2	ENSMUSG00000026077	Akirin2	ENSMUSG00000028291	3.00184	0.639731	1.92037
Npas2	ENSMUSG00000026077	Col15a1	ENSMUSG00000028339	2.96879	0.670034	1.98919
Npas2	ENSMUSG00000026077	Tesk1	ENSMUSG00000028458	2.30235	0.373737	0.860473
Npas2	ENSMUSG00000026077	Glipr2	ENSMUSG00000028480	6.33597	0.993266	6.2933
Npas2	ENSMUSG00000026077	Ak4	ENSMUSG00000028527	3.90589	0.804714	3.14312
Npas2	ENSMUSG00000026077	Dyrk2	ENSMUSG00000028630	4.00865	0.858586	3.44177
Npas2	ENSMUSG00000026077	Gale	ENSMUSG00000028671	2.38499	0.464646	1.10818
Npas2	ENSMUSG00000026077	Eif4g3	ENSMUSG00000028760	2.32433	0.378788	0.880428
Npas2	ENSMUSG00000026077	Azin2	ENSMUSG00000028789	3.87632	0.925926	3.58919
Npas2	ENSMUSG00000026077	Khdrbs1	ENSMUSG00000028790	3.46888	0.794613	2.75642
Npas2	ENSMUSG00000026077	Phc2	ENSMUSG00000028796	3.1227	0.656566	2.05026
Npas2	ENSMUSG00000026077	Maco1	ENSMUSG00000028826	4.96631	0.993266	4.93286
Npas2	ENSMUSG00000026077	Map3k6	ENSMUSG00000028862	2.20503	0.323232	0.712737
Npas2	ENSMUSG00000026077	Fam76a	ENSMUSG00000028878	5.20377	1	5.20377
Npas2	ENSMUSG00000026077	Smpdl3b	ENSMUSG00000028885	3.36554	0.754209	2.53832
Npas2	ENSMUSG00000026077	Epb41	ENSMUSG00000028906	4.48399	0.835017	3.74421
Npas2	ENSMUSG00000026077	Per3	ENSMUSG00000028957	9.42392	1	9.42392
Npas2	ENSMUSG00000026077	Slc25a33	ENSMUSG00000028982	3.33605	0.787879	2.62841
Npas2	ENSMUSG00000026077	Mthfr	ENSMUSG00000029009	9.4855	1	9.4855
Npas2	ENSMUSG00000026077	Ski	ENSMUSG00000029050	2.84125	0.602694	1.7124
Npas2	ENSMUSG00000026077	Adgra3	ENSMUSG00000029090	2.86147	0.592593	1.69569
Npas2	ENSMUSG00000026077	Nelfa	ENSMUSG00000029111	2.42103	0.420875	1.01895
Npas2	ENSMUSG00000026077	Lnx1	ENSMUSG00000029228	5.06495	1	5.06495
Npas2	ENSMUSG00000026077	Clock	ENSMUSG00000029238	7.89964	1	7.89964
Npas2	ENSMUSG00000026077	Ppat	ENSMUSG00000029246	3.54269	0.872054	3.08942
Npas2	ENSMUSG00000026077	Klhl8	ENSMUSG00000029312	5.57714	0.983165	5.48325
Npas2	ENSMUSG00000026077	Rilpl1	ENSMUSG00000029392	2.27907	0.424242	0.966878
Npas2	ENSMUSG00000026077	Scarb2	ENSMUSG00000029426	3.46386	0.781145	2.70578
Npas2	ENSMUSG00000026077	Psmd9	ENSMUSG00000029440	2.21558	0.343434	0.760907
Npas2	ENSMUSG00000026077	Kdm2b	ENSMUSG00000029475	3.41192	0.73064	2.49288
Npas2	ENSMUSG00000026077	Slc46a3	ENSMUSG00000029650	6.09552	0.976431	5.95185
Npas2	ENSMUSG00000026077	Eln	ENSMUSG00000029675	7.08342	1	7.08342
Npas2	ENSMUSG00000026077	Rbm28	ENSMUSG00000029701	2.57574	0.505051	1.30088
Npas2	ENSMUSG00000026077	Rpn1	ENSMUSG00000030062	2.24508	0.319865	0.718124
Npas2	ENSMUSG00000026077	Klf15	ENSMUSG00000030087	2.90235	0.680135	1.97399
Npas2	ENSMUSG00000026077	Slc6a6	ENSMUSG00000030096	2.48913	0.434343	1.08114
Npas2	ENSMUSG00000026077	Bhlhe40	ENSMUSG00000030103	6.93603	1	6.93603
Npas2	ENSMUSG00000026077	Bhlhe41	ENSMUSG00000030256	8.66535	1	8.66535
Npas2	ENSMUSG00000026077	Fkbp4	ENSMUSG00000030357	2.33459	0.367003	0.856803
Npas2	ENSMUSG00000026077	Crtc3	ENSMUSG00000030527	4.07905	0.845118	3.44727
Npas2	ENSMUSG00000026077	Det1	ENSMUSG00000030610	2.04191	0.414141	0.84564
Npas2	ENSMUSG00000026077	Ipo5	ENSMUSG00000030662	2.68749	0.535354	1.43876
Npas2	ENSMUSG00000026077	Maz	ENSMUSG00000030678	3.30041	0.760943	2.51142
Npas2	ENSMUSG00000026077	Pgm2l1	ENSMUSG00000030729	3.22732	0.69697	2.24934
Npas2	ENSMUSG00000026077	Dgat2	ENSMUSG00000030747	3.01705	0.686869	2.07232
Npas2	ENSMUSG00000026077	Bcl7c	ENSMUSG00000030814	3.02334	0.666667	2.01556
Npas2	ENSMUSG00000026077	Dhx32	ENSMUSG00000030986	4.16698	0.888889	3.70398
Npas2	ENSMUSG00000026077	Wee1	ENSMUSG00000031016	9.58861	1	9.58861
Npas2	ENSMUSG00000026077	St5	ENSMUSG00000031024	6.84834	1	6.84834
Npas2	ENSMUSG00000026077	Praf2	ENSMUSG00000031149	2.52518	0.494949	1.24983
Npas2	ENSMUSG00000026077	Rbm3	ENSMUSG00000031167	3.48	0.952862	3.31596
Npas2	ENSMUSG00000026077	Efnb1	ENSMUSG00000031217	2.86506	0.606061	1.7364
Npas2	ENSMUSG00000026077	Chic1	ENSMUSG00000031327	2.98236	0.616162	1.83762
Npas2	ENSMUSG00000026077	Tsc22d3	ENSMUSG00000031431	3.19724	0.814815	2.60516
Npas2	ENSMUSG00000026077	Atp11a	ENSMUSG00000031441	2.32006	0.393939	0.913963
Npas2	ENSMUSG00000026077	Mcf2l	ENSMUSG00000031442	2.3748	0.444444	1.05547
Npas2	ENSMUSG00000026077	Col4a1	ENSMUSG00000031502	4.54378	0.989899	4.49788
Npas2	ENSMUSG00000026077	Col4a2	ENSMUSG00000031503	3.72214	0.905724	3.37123
Npas2	ENSMUSG00000026077	Leprotl1	ENSMUSG00000031513	2.01407	0.30303	0.610325
Npas2	ENSMUSG00000026077	Star	ENSMUSG00000031574	2.63435	0.646465	1.70301
Npas2	ENSMUSG00000026077	Slc7a2	ENSMUSG00000031596	3.60365	0.861953	3.10618
Npas2	ENSMUSG00000026077	Dnaja2	ENSMUSG00000031701	3.26386	0.707071	2.30778
Npas2	ENSMUSG00000026077	Il15	ENSMUSG00000031712	3.40174	0.757576	2.57708
Npas2	ENSMUSG00000026077	Mt2	ENSMUSG00000031762	5.02236	0.996633	5.00545
Npas2	ENSMUSG00000026077	Mt1	ENSMUSG00000031765	4.44131	0.989899	4.39645
Npas2	ENSMUSG00000026077	Herpud1	ENSMUSG00000031770	6.75235	1	6.75235
Npas2	ENSMUSG00000026077	Mmp15	ENSMUSG00000031790	2.69689	0.59596	1.60724
Npas2	ENSMUSG00000026077	Map1lc3b	ENSMUSG00000031812	2.01782	0.313131	0.631842
Npas2	ENSMUSG00000026077	2310022B05Rik	ENSMUSG00000031983	3.69758	0.774411	2.86345
Npas2	ENSMUSG00000026077	2810004N23Rik	ENSMUSG00000031984	2.48844	0.468013	1.16462
Npas2	ENSMUSG00000026077	Usp2	ENSMUSG00000032010	7.87355	1	7.87355
Npas2	ENSMUSG00000026077	Nectin1	ENSMUSG00000032012	4.06471	0.939394	3.81836
Npas2	ENSMUSG00000026077	Clmp	ENSMUSG00000032024	3.04151	0.717172	2.18129
Npas2	ENSMUSG00000026077	Ppp2r1b	ENSMUSG00000032058	2.48819	0.515152	1.28179
Npas2	ENSMUSG00000026077	Alg9	ENSMUSG00000032059	2.41523	0.505051	1.21982
Npas2	ENSMUSG00000026077	Bace1	ENSMUSG00000032086	2.47706	0.414141	1.02585
Npas2	ENSMUSG00000026077	Hyou1	ENSMUSG00000032115	3.2629	0.777778	2.53781
Npas2	ENSMUSG00000026077	Anp32a	ENSMUSG00000032249	2.34457	0.424242	0.994667
Npas2	ENSMUSG00000026077	Ptpn9	ENSMUSG00000032290	2.64229	0.510101	1.34783
Npas2	ENSMUSG00000026077	Nrg4	ENSMUSG00000032311	2.8056	0.621212	1.74288
Npas2	ENSMUSG00000026077	Nptn	ENSMUSG00000032336	2.54104	0.484848	1.23202
Npas2	ENSMUSG00000026077	Neo1	ENSMUSG00000032340	2.85518	0.606061	1.73041
Npas2	ENSMUSG00000026077	Elovl5	ENSMUSG00000032349	3.21375	0.771044	2.47794
Npas2	ENSMUSG00000026077	Lrrc1	ENSMUSG00000032352	3.15166	0.691919	2.1807
Npas2	ENSMUSG00000026077	Cmtm6	ENSMUSG00000032434	5.00974	0.973064	4.8748
Npas2	ENSMUSG00000026077	Mras	ENSMUSG00000032470	3.90654	0.882155	3.44617
Npas2	ENSMUSG00000026077	Gorasp1	ENSMUSG00000032513	3.21818	0.722222	2.32424
Npas2	ENSMUSG00000026077	Csrnp1	ENSMUSG00000032515	4.95176	0.989899	4.90174
Npas2	ENSMUSG00000026077	Kank1	ENSMUSG00000032702	2.24366	0.363636	0.815877
Npas2	ENSMUSG00000026077	Exd2	ENSMUSG00000032705	2.22369	0.373737	0.831075
Npas2	ENSMUSG00000026077	Trib3	ENSMUSG00000032715	2.67396	0.565657	1.51254
Npas2	ENSMUSG00000026077	Abtb2	ENSMUSG00000032724	4.97173	0.979798	4.87129
Npas2	ENSMUSG00000026077	Heyl	ENSMUSG00000032744	3.12943	0.693603	2.17058
Npas2	ENSMUSG00000026077	Pdxk	ENSMUSG00000032788	4.89472	0.962963	4.71344
Npas2	ENSMUSG00000026077	Slc16a1	ENSMUSG00000032902	4.41816	0.973064	4.29916
Npas2	ENSMUSG00000026077	Lrig2	ENSMUSG00000032913	3.02869	0.651515	1.97323
Npas2	ENSMUSG00000026077	Rnf125	ENSMUSG00000033107	4.65137	0.962963	4.47909
Npas2	ENSMUSG00000026077	Atp1a1	ENSMUSG00000033161	2.23954	0.383838	0.859621
Npas2	ENSMUSG00000026077	Dpyd	ENSMUSG00000033308	2.66958	0.531987	1.42018
Npas2	ENSMUSG00000026077	Gstt2	ENSMUSG00000033318	4.79696	1	4.79696
Npas2	ENSMUSG00000026077	Tnxb	ENSMUSG00000033327	2.34139	0.434343	1.01697
Npas2	ENSMUSG00000026077	Trappc8	ENSMUSG00000033382	2.86396	0.585859	1.67787
Npas2	ENSMUSG00000026077	Adamts15	ENSMUSG00000033453	5.5668	0.949495	5.28565
Npas2	ENSMUSG00000026077	Arhgef5	ENSMUSG00000033542	2.46658	0.444444	1.09626
Npas2	ENSMUSG00000026077	Igf2bp2	ENSMUSG00000033581	6.26837	0.989899	6.20505
Npas2	ENSMUSG00000026077	Alg3	ENSMUSG00000033809	2.40538	0.434343	1.04476
[truncated: 4,527 more rows]

## Sheet: NetworkNeighborAL
Term ID	Term description	Observed gene count	Background gene count	Strength	False discovery rate	Matching proteins in your network (IDs)	Matching proteins in your network (labels)
CL:4654	Circadian rhythm, and PAR basic leucine zipper protein	19	23	1.06	2.39e-08	10090.ENSMUSP00000004051,10090.ENSMUSP00000020227,10090.ENSMUSP00000021271,10090.ENSMUSP00000022720,10090.ENSMUSP00000023024,10090.ENSMUSP00000032194,10090.ENSMUSP00000032386,10090.ENSMUSP00000034766,10090.ENSMUSP00000046235,10090.ENSMUSP00000054719,10090.ENSMUSP00000065363,10090.ENSMUSP00000066620,10090.ENSMUSP00000069505,10090.ENSMUSP00000074656,10090.ENSMUSP00000079693,10090.ENSMUSP00000088031…	Hlf,Cry1,Per1,Fbxl3,Tef,Bhlhe40,Bhlhe41,Rora,Arntl,Npas2,Nfil3,Per2,Nr1d1,Clock,Dbp,Nr1d2,Cry2,Per3,Csnk1e
CL:4657	Circadian rhythm, and PAR basic leucine zipper protein	17	18	1.12	3.81e-08	10090.ENSMUSP00000020227,10090.ENSMUSP00000021271,10090.ENSMUSP00000022720,10090.ENSMUSP00000023024,10090.ENSMUSP00000032194,10090.ENSMUSP00000032386,10090.ENSMUSP00000046235,10090.ENSMUSP00000054719,10090.ENSMUSP00000065363,10090.ENSMUSP00000066620,10090.ENSMUSP00000069505,10090.ENSMUSP00000074656,10090.ENSMUSP00000079693,10090.ENSMUSP00000088031,10090.ENSMUSP00000088047,10090.ENSMUSP00000099493…	Cry1,Per1,Fbxl3,Tef,Bhlhe40,Bhlhe41,Arntl,Npas2,Nfil3,Per2,Nr1d1,Clock,Dbp,Nr1d2,Cry2,Per3,Csnk1e
CL:4564	Mixed, incl. circadian rhythm, and basic region leucine zipper	28	82	0.67	7.44e-07	10090.ENSMUSP00000004051,10090.ENSMUSP00000015605,10090.ENSMUSP00000020227,10090.ENSMUSP00000021271,10090.ENSMUSP00000022720,10090.ENSMUSP00000023024,10090.ENSMUSP00000025903,10090.ENSMUSP00000028663,10090.ENSMUSP00000032194,10090.ENSMUSP00000032386,10090.ENSMUSP00000033811,10090.ENSMUSP00000034766,10090.ENSMUSP00000035304,10090.ENSMUSP00000042987,10090.ENSMUSP00000046235,10090.ENSMUSP00000048053…	Hlf,Atf6b,Cry1,Per1,Fbxl3,Tef,Rps6ka4,Creb3l1,Bhlhe40,Bhlhe41,Morc4,Rora,Crebl2,Rps6ka5,Arntl,Wfs1,Npas2,Crebrf,Nfil3,Per2,Nr1d1,Clock,Dbp,Nr1d2,Cry2,Per3,Csnk1e,Crem
CL:7136	Mixed, incl. regulation of hsf1-mediated heat shock response, and dnaj c terminal domain	22	51	0.78	1.29e-06	10090.ENSMUSP00000005620,10090.ENSMUSP00000008733,10090.ENSMUSP00000015800,10090.ENSMUSP00000020630,10090.ENSMUSP00000021425,10090.ENSMUSP00000024739,10090.ENSMUSP00000025918,10090.ENSMUSP00000029382,10090.ENSMUSP00000032508,10090.ENSMUSP00000034138,10090.ENSMUSP00000050292,10090.ENSMUSP00000052942,10090.ENSMUSP00000061167,10090.ENSMUSP00000070413,10090.ENSMUSP00000072617,10090.ENSMUSP00000074392…	Dnajb1,Dnajb6,Hspa8,Hspa4,Ahsa1,Hsp90ab1,Stip1,Ppid,Fkbp4,Dnaja2,Ptges3,Sugt1,Rps19bp1,Dnaja4,Hsf1,Hsph1,Fkbp5,Hspa2,Dnajb5,Hsp90aa1,l7Rn6,Hspa1b
CL:4659	Circadian rhythm	11	12	1.1	4.82e-05	10090.ENSMUSP00000020227,10090.ENSMUSP00000021271,10090.ENSMUSP00000022720,10090.ENSMUSP00000032386,10090.ENSMUSP00000046235,10090.ENSMUSP00000054719,10090.ENSMUSP00000066620,10090.ENSMUSP00000069505,10090.ENSMUSP00000074656,10090.ENSMUSP00000088047,10090.ENSMUSP00000113975	Cry1,Per1,Fbxl3,Bhlhe41,Arntl,Npas2,Per2,Nr1d1,Clock,Cry2,Csnk1e
CL:7134	Mixed, incl. chaperone complex, and regulation of hsf1-mediated heat shock response	23	73	0.64	4.82e-05	10090.ENSMUSP00000001452,10090.ENSMUSP00000005620,10090.ENSMUSP00000008733,10090.ENSMUSP00000015800,10090.ENSMUSP00000020630,10090.ENSMUSP00000021425,10090.ENSMUSP00000024739,10090.ENSMUSP00000025918,10090.ENSMUSP00000029382,10090.ENSMUSP00000032508,10090.ENSMUSP00000034138,10090.ENSMUSP00000050292,10090.ENSMUSP00000052942,10090.ENSMUSP00000061167,10090.ENSMUSP00000070413,10090.ENSMUSP00000072617…	Cct3,Dnajb1,Dnajb6,Hspa8,Hspa4,Ahsa1,Hsp90ab1,Stip1,Ppid,Fkbp4,Dnaja2,Ptges3,Sugt1,Rps19bp1,Dnaja4,Hsf1,Hsph1,Fkbp5,Hspa2,Dnajb5,Hsp90aa1,l7Rn6,Hspa1b
CL:7131	Protein folding, and chaperone complex	25	87	0.6	4.82e-05	10090.ENSMUSP00000001452,10090.ENSMUSP00000005620,10090.ENSMUSP00000008733,10090.ENSMUSP00000015800,10090.ENSMUSP00000020630,10090.ENSMUSP00000021425,10090.ENSMUSP00000024739,10090.ENSMUSP00000025918,10090.ENSMUSP00000026976,10090.ENSMUSP00000029382,10090.ENSMUSP00000032508,10090.ENSMUSP00000034138,10090.ENSMUSP00000039486,10090.ENSMUSP00000050292,10090.ENSMUSP00000052942,10090.ENSMUSP00000061167…	Cct3,Dnajb1,Dnajb6,Hspa8,Hspa4,Ahsa1,Hsp90ab1,Stip1,Get4,Ppid,Fkbp4,Dnaja2,Rnf126,Ptges3,Sugt1,Rps19bp1,Dnaja4,Hsf1,Hsph1,Fkbp5,Hspa2,Dnajb5,Hsp90aa1,l7Rn6,Hspa1b
CL:7473	Mixed, incl. endoplasmic reticulum chaperone complex, and unfolded protein response	15	39	0.73	0.00078	10090.ENSMUSP00000015049,10090.ENSMUSP00000020238,10090.ENSMUSP00000022734,10090.ENSMUSP00000023453,10090.ENSMUSP00000024042,10090.ENSMUSP00000041747,10090.ENSMUSP00000047771,10090.ENSMUSP00000052912,10090.ENSMUSP00000058941,10090.ENSMUSP00000068594,10090.ENSMUSP00000097747,10090.ENSMUSP00000124201,10090.ENSMUSP00000124562,10090.ENSMUSP00000126828,10090.ENSMUSP00000140566	Dnajb9,Hsp90b1,Dnajc3,Sdf2l1,Creld2,Trib3,Atf5,Pdia6,Edem3,Hyou1,Hspa5,Herpud1,Manf,Dnajb11,Dnajb2
CL:7137	Regulation of HSF1-mediated heat shock response	13	30	0.78	0.0012	10090.ENSMUSP00000005620,10090.ENSMUSP00000008733,10090.ENSMUSP00000015800,10090.ENSMUSP00000020630,10090.ENSMUSP00000034138,10090.ENSMUSP00000061167,10090.ENSMUSP00000070413,10090.ENSMUSP00000072617,10090.ENSMUSP00000074392,10090.ENSMUSP00000079306,10090.ENSMUSP00000081712,10090.ENSMUSP00000119806,10090.ENSMUSP00000133815	Dnajb1,Dnajb6,Hspa8,Hspa4,Dnaja2,Rps19bp1,Dnaja4,Hsf1,Hsph1,Hspa2,Dnajb5,l7Rn6,Hspa1b
CL:7472	Protein processing in endoplasmic reticulum, and signal peptidase complex	20	73	0.58	0.0012	10090.ENSMUSP00000015049,10090.ENSMUSP00000020238,10090.ENSMUSP00000022734,10090.ENSMUSP00000023453,10090.ENSMUSP00000024042,10090.ENSMUSP00000032143,10090.ENSMUSP00000035010,10090.ENSMUSP00000041747,10090.ENSMUSP00000045456,10090.ENSMUSP00000046480,10090.ENSMUSP00000047771,10090.ENSMUSP00000052912,10090.ENSMUSP00000058941,10090.ENSMUSP00000068594,10090.ENSMUSP00000097747,10090.ENSMUSP00000120994…	Dnajb9,Hsp90b1,Dnajc3,Sdf2l1,Creld2,Rpn1,Stt3b,Trib3,Ssr2,Ostc,Atf5,Pdia6,Edem3,Hyou1,Hspa5,Magt1,Herpud1,Manf,Dnajb11,Dnajb2
CL:7477	Mixed, incl. endoplasmic reticulum chaperone complex, and ken domain	10	16	0.94	0.0013	10090.ENSMUSP00000015049,10090.ENSMUSP00000020238,10090.ENSMUSP00000022734,10090.ENSMUSP00000023453,10090.ENSMUSP00000024042,10090.ENSMUSP00000052912,10090.ENSMUSP00000068594,10090.ENSMUSP00000097747,10090.ENSMUSP00000124562,10090.ENSMUSP00000126828	Dnajb9,Hsp90b1,Dnajc3,Sdf2l1,Creld2,Pdia6,Hyou1,Hspa5,Manf,Dnajb11
CL:7475	Endoplasmic reticulum chaperone complex, and unfolded protein response	11	23	0.82	0.0027	10090.ENSMUSP00000015049,10090.ENSMUSP00000020238,10090.ENSMUSP00000022734,10090.ENSMUSP00000023453,10090.ENSMUSP00000024042,10090.ENSMUSP00000052912,10090.ENSMUSP00000058941,10090.ENSMUSP00000068594,10090.ENSMUSP00000097747,10090.ENSMUSP00000124562,10090.ENSMUSP00000126828	Dnajb9,Hsp90b1,Dnajc3,Sdf2l1,Creld2,Pdia6,Edem3,Hyou1,Hspa5,Manf,Dnajb11
CL:4662	Negative regulation of glucocorticoid receptor signaling pathway, and regulation of amino acid uptake involved in synaptic transmission	6	6	1.14	0.0172	10090.ENSMUSP00000020227,10090.ENSMUSP00000021271,10090.ENSMUSP00000046235,10090.ENSMUSP00000066620,10090.ENSMUSP00000074656,10090.ENSMUSP00000113975	Cry1,Per1,Arntl,Per2,Clock,Csnk1e
CL:7198	Mixed, incl. telomerase holoenzyme complex assembly, and fk506 binding	7	10	0.99	0.0179	10090.ENSMUSP00000021425,10090.ENSMUSP00000024739,10090.ENSMUSP00000025918,10090.ENSMUSP00000032508,10090.ENSMUSP00000050292,10090.ENSMUSP00000078382,10090.ENSMUSP00000091921	Ahsa1,Hsp90ab1,Stip1,Fkbp4,Ptges3,Fkbp5,Hsp90aa1
CL:7139	Heat shock protein 70kD, peptide-binding domain superfamily, and Chaperone DnaJ	8	15	0.87	0.0209	10090.ENSMUSP00000008733,10090.ENSMUSP00000020630,10090.ENSMUSP00000034138,10090.ENSMUSP00000070413,10090.ENSMUSP00000074392,10090.ENSMUSP00000079306,10090.ENSMUSP00000081712,10090.ENSMUSP00000119806	Dnajb6,Hspa4,Dnaja2,Dnaja4,Hsph1,Hspa2,Dnajb5,l7Rn6
CL:3768	Mixed, incl. neddylation, and cul3-ring ubiquitin ligase complex	29	173	0.37	0.0225	10090.ENSMUSP00000016680,10090.ENSMUSP00000021617,10090.ENSMUSP00000022060,10090.ENSMUSP00000024976,10090.ENSMUSP00000025649,10090.ENSMUSP00000026703,10090.ENSMUSP00000029850,10090.ENSMUSP00000030134,10090.ENSMUSP00000031254,10090.ENSMUSP00000032107,10090.ENSMUSP00000032839,10090.ENSMUSP00000034775,10090.ENSMUSP00000041671,10090.ENSMUSP00000047208,10090.ENSMUSP00000051845,10090.ENSMUSP00000056828…	Cul4a,Asb2,Pdcd6,Spsb3,Ddb1,Bach1,Cryz,Rad23b,Klhl8,Kbtbd8,Det1,Fem1b,Fam117b,Dcun1d2,Ino80,Ankrd37,Spsb4,Ddit4l,Commd7,Dcaf8,Cish,Klhl25,Maff,Klhl21,Nfe2l2,Maf,Klhl13,Ubc,Ube2f
CL:7196	Mixed, incl. hsp90 protein binding, and hsp90 protein	9	21	0.77	0.0242	10090.ENSMUSP00000021425,10090.ENSMUSP00000024739,10090.ENSMUSP00000025918,10090.ENSMUSP00000029382,10090.ENSMUSP00000032508,10090.ENSMUSP00000050292,10090.ENSMUSP00000052942,10090.ENSMUSP00000078382,10090.ENSMUSP00000091921	Ahsa1,Hsp90ab1,Stip1,Ppid,Fkbp4,Ptges3,Sugt1,Fkbp5,Hsp90aa1
CL:3770	Neddylation, and Cul3-RING ubiquitin ligase complex	25	139	0.4	0.0242	10090.ENSMUSP00000016680,10090.ENSMUSP00000021617,10090.ENSMUSP00000022060,10090.ENSMUSP00000024976,10090.ENSMUSP00000025649,10090.ENSMUSP00000026703,10090.ENSMUSP00000029850,10090.ENSMUSP00000030134,10090.ENSMUSP00000031254,10090.ENSMUSP00000032107,10090.ENSMUSP00000032839,10090.ENSMUSP00000047208,10090.ENSMUSP00000051845,10090.ENSMUSP00000057849,10090.ENSMUSP00000071752,10090.ENSMUSP00000073778…	Cul4a,Asb2,Pdcd6,Spsb3,Ddb1,Bach1,Cryz,Rad23b,Klhl8,Kbtbd8,Det1,Dcun1d2,Ino80,Spsb4,Commd7,Dcaf8,Cish,Klhl25,Maff,Klhl21,Nfe2l2,Maf,Klhl13,Ubc,Ube2f
CL:4569	Mixed, incl. camp response element binding, and pkid domain	8	16	0.84	0.0244	10090.ENSMUSP00000015605,10090.ENSMUSP00000025903,10090.ENSMUSP00000028663,10090.ENSMUSP00000035304,10090.ENSMUSP00000042987,10090.ENSMUSP00000048053,10090.ENSMUSP00000059102,10090.ENSMUSP00000121233	Atf6b,Rps6ka4,Creb3l1,Crebl2,Rps6ka5,Wfs1,Crebrf,Crem
CL:28910	Mixed, incl. sulfatase, n-terminal, and lysosome organization	15	60	0.54	0.0244	10090.ENSMUSP00000001802,10090.ENSMUSP00000027695,10090.ENSMUSP00000031002,10090.ENSMUSP00000031377,10090.ENSMUSP00000034776,10090.ENSMUSP00000037120,10090.ENSMUSP00000040356,10090.ENSMUSP00000043167,10090.ENSMUSP00000102307,10090.ENSMUSP00000103129,10090.ENSMUSP00000108012,10090.ENSMUSP00000112481,10090.ENSMUSP00000117538,10090.ENSMUSP00000120840,10090.ENSMUSP00000127483	Naglu,Slc45a3,Man2b2,Scarb2,Cln6,Nexn,Hgsnat,Gns,Arsg,Syt11,Pm20d1,Ctsf,Engase,Fbxo7,Ccdc62
CL:7471	Protein processing in endoplasmic reticulum, and signal peptide processing	23	123	0.41	0.0244	10090.ENSMUSP00000015049,10090.ENSMUSP00000020238,10090.ENSMUSP00000022734,10090.ENSMUSP00000023453,10090.ENSMUSP00000024042,10090.ENSMUSP00000027592,10090.ENSMUSP00000032143,10090.ENSMUSP00000035010,10090.ENSMUSP00000041747,10090.ENSMUSP00000045456,10090.ENSMUSP00000046480,10090.ENSMUSP00000047771,10090.ENSMUSP00000052912,10090.ENSMUSP00000058941,10090.ENSMUSP00000068594,10090.ENSMUSP00000072929…	Dnajb9,Hsp90b1,Dnajc3,Sdf2l1,Creld2,Ubxn4,Rpn1,Stt3b,Trib3,Ssr2,Ostc,Atf5,Pdia6,Edem3,Hyou1,Erlec1,Hspa5,Spata5,Magt1,Herpud1,Manf,Dnajb11,Dnajb2
CL:3769	Neddylation, and Cul3-RING ubiquitin ligase complex	26	153	0.37	0.0321	10090.ENSMUSP00000016680,10090.ENSMUSP00000021617,10090.ENSMUSP00000022060,10090.ENSMUSP00000024976,10090.ENSMUSP00000025649,10090.ENSMUSP00000026703,10090.ENSMUSP00000029850,10090.ENSMUSP00000030134,10090.ENSMUSP00000031254,10090.ENSMUSP00000032107,10090.ENSMUSP00000032839,10090.ENSMUSP00000047208,10090.ENSMUSP00000051845,10090.ENSMUSP00000057849,10090.ENSMUSP00000058896,10090.ENSMUSP00000071752…	Cul4a,Asb2,Pdcd6,Spsb3,Ddb1,Bach1,Cryz,Rad23b,Klhl8,Kbtbd8,Det1,Dcun1d2,Ino80,Spsb4,Ddit4l,Commd7,Dcaf8,Cish,Klhl25,Maff,Klhl21,Nfe2l2,Maf,Klhl13,Ubc,Ube2f
CL:7130	Proteasome complex, and chaperone	28	171	0.36	0.0321	10090.ENSMUSP00000001452,10090.ENSMUSP00000005620,10090.ENSMUSP00000008733,10090.ENSMUSP00000008748,10090.ENSMUSP00000015800,10090.ENSMUSP00000020630,10090.ENSMUSP00000021425,10090.ENSMUSP00000024739,10090.ENSMUSP00000025918,10090.ENSMUSP00000026976,10090.ENSMUSP00000029382,10090.ENSMUSP00000032508,10090.ENSMUSP00000034138,10090.ENSMUSP00000039486,10090.ENSMUSP00000050292,10090.ENSMUSP00000052942…	Cct3,Dnajb1,Dnajb6,Ubqln4,Hspa8,Hspa4,Ahsa1,Hsp90ab1,Stip1,Get4,Ppid,Fkbp4,Dnaja2,Rnf126,Ptges3,Sugt1,Rps19bp1,Nub1,Dnaja4,Hsf1,Hsph1,Fkbp5,Hspa2,Dnajb5,Hsp90aa1,Psmd9,l7Rn6,Hspa1b
CL:28790	Mixed, incl. sphingolipid metabolism, and glycosaminoglycan degradation	22	120	0.4	0.0363	10090.ENSMUSP00000001802,10090.ENSMUSP00000008350,10090.ENSMUSP00000027695,10090.ENSMUSP00000030189,10090.ENSMUSP00000031002,10090.ENSMUSP00000031377,10090.ENSMUSP00000034776,10090.ENSMUSP00000037120,10090.ENSMUSP00000040048,10090.ENSMUSP00000040356,10090.ENSMUSP00000043167,10090.ENSMUSP00000069670,10090.ENSMUSP00000072615,10090.ENSMUSP00000097743,10090.ENSMUSP00000102307,10090.ENSMUSP00000103129…	Naglu,Cers4,Slc45a3,Gba2,Man2b2,Scarb2,Cln6,Nexn,Acer2,Hgsnat,Gns,Ppap2c,Sphk2,Abcc1,Arsg,Syt11,Pm20d1,Ctsf,Sgms1,Engase,Fbxo7,Ccdc62

## Sheet: KEGG (StringDB)
Term ID	Term description	Observed gene count	Background gene count	Strength	False discovery rate	Matching proteins in your network (IDs)	Matching proteins in your network (labels)
mmu04710	Circadian rhythm	15	30	0.84	3.16e-05	10090.ENSMUSP00000020227,10090.ENSMUSP00000021271,10090.ENSMUSP00000022720,10090.ENSMUSP00000029795,10090.ENSMUSP00000032194,10090.ENSMUSP00000032386,10090.ENSMUSP00000034766,10090.ENSMUSP00000046235,10090.ENSMUSP00000054719,10090.ENSMUSP00000066620,10090.ENSMUSP00000069505,10090.ENSMUSP00000074656,10090.ENSMUSP00000088047,10090.ENSMUSP00000099493,10090.ENSMUSP00000113975	Cry1,Per1,Fbxl3,Rorc,Bhlhe40,Bhlhe41,Rora,Arntl,Npas2,Per2,Nr1d1,Clock,Cry2,Per3,Csnk1e
mmu04141	Protein processing in endoplasmic reticulum	36	168	0.47	3.16e-05	10090.ENSMUSP00000003912,10090.ENSMUSP00000005620,10090.ENSMUSP00000008748,10090.ENSMUSP00000015605,10090.ENSMUSP00000015800,10090.ENSMUSP00000020238,10090.ENSMUSP00000022734,10090.ENSMUSP00000024739,10090.ENSMUSP00000027592,10090.ENSMUSP00000028311,10090.ENSMUSP00000028683,10090.ENSMUSP00000030134,10090.ENSMUSP00000032114,10090.ENSMUSP00000032143,10090.ENSMUSP00000034138,10090.ENSMUSP00000035010…	Calr,Dnajb1,Ubqln4,Atf6b,Hspa8,Hsp90b1,Dnajc3,Hsp90ab1,Ubxn4,Traf2,Pdia3,Rad23b,Mogs,Rpn1,Dnaja2,Stt3b,Lman1,Ssr2,Wfs1,Ubqln1,Ckap4,Pdia6,Edem3,Hyou1,Erlec1,Hsph1,Hspa2,Hsp90aa1,Ganab,Hspa5,Nfe2l2,Herpud1,Dnajb11,Hspa1b,Dnajb2,Park2
mmu01100	Metabolic pathways	163	1536	0.17	0.00024	10090.ENSMUSP00000001507,10090.ENSMUSP00000001715,10090.ENSMUSP00000001802,10090.ENSMUSP00000002064,10090.ENSMUSP00000002846,10090.ENSMUSP00000003569,10090.ENSMUSP00000006105,10090.ENSMUSP00000006286,10090.ENSMUSP00000006587,10090.ENSMUSP00000008350,10090.ENSMUSP00000009789,10090.ENSMUSP00000010804,10090.ENSMUSP00000013931,10090.ENSMUSP00000015171,10090.ENSMUSP00000018113,10090.ENSMUSP00000018803…	Cyp51,Gstt3,Naglu,Blvra,Gnmt,Inmt,Shpk,Inpp5k,Tmem189,Cers4,P4ha1,Plcd1,Ehmt2,Galns,Ptgis,Pnpo,Atp6v1e1,Nampt,Cmpk2,Galk1,Aspa,Pfas,Atp6v1d,Acot4,Galnt15,Gpt,Tsta3,Acy1,Pla2g7,Glo1,Pigf,Nme4,Papss2,Maoa,Dcxr,Got1,Scd2,Nudt5,Rdh10,Aldh9a1,Phospho2,Car3,Npr1,Extl2,Papss1,Gba2,Cyp2j6,Adc,Ak2,Nmnat1,Rbks,Khk,Gnpda2,Cds1,Hpgds,Mogs,Rpn1,Dgat2,Uros,Nadsyn1,Glt28d2,Ctps2,Gpt2,Alg9,Elovl5,Stt3b,Nudt16,Am…
mmu04218	Cellular senescence	30	167	0.4	0.0019	10090.ENSMUSP00000000451,10090.ENSMUSP00000015456,10090.ENSMUSP00000016672,10090.ENSMUSP00000019076,10090.ENSMUSP00000020312,10090.ENSMUSP00000020949,10090.ENSMUSP00000021552,10090.ENSMUSP00000022293,10090.ENSMUSP00000023829,10090.ENSMUSP00000027688,10090.ENSMUSP00000029382,10090.ENSMUSP00000029866,10090.ENSMUSP00000034091,10090.ENSMUSP00000035045,10090.ENSMUSP00000038150,10090.ENSMUSP00000039586…	Raf1,Gadd45b,Mapkapk2,Map2k3,Mcu,Map2k6,Zfp36l1,Vdac2,Cdkn1a,Rassf5,Ppid,Ccne2,Rbl2,Mras,Itpr3,Serpine1,Rras,Gadd45a,E2f2,Foxo3,Rras2,H2-T22,H2-Q4,Mapk12,Ccnd1,Trpm7,Vdac1,E2f3,Smad2,Lin52
mmu04010	MAPK signaling pathway	43	289	0.31	0.0019	10090.ENSMUSP00000000451,10090.ENSMUSP00000003433,10090.ENSMUSP00000003612,10090.ENSMUSP00000005077,10090.ENSMUSP00000005164,10090.ENSMUSP00000015456,10090.ENSMUSP00000015749,10090.ENSMUSP00000015800,10090.ENSMUSP00000016672,10090.ENSMUSP00000019076,10090.ENSMUSP00000019677,10090.ENSMUSP00000020949,10090.ENSMUSP00000021674,10090.ENSMUSP00000025903,10090.ENSMUSP00000028311,10090.ENSMUSP00000028804…	Raf1,Mknk2,Dusp3,Hspb1,Prkacb,Gadd45b,Srf,Hspa8,Mapkapk2,Map2k3,Mknk1,Map2k6,Fos,Rps6ka4,Traf2,Cdc25b,Efna1,Map3k6,Figf,Mras,Rras,Rps6ka5,Gadd45a,Dusp10,Dusp5,Dusp8,Rras2,Hspa2,Fgfr3,Mapk12,Mekk4,Relb,Arrb1,Mapt,Tek,Kdr,Cacna1a,Nlk,Tab2,Map4k4,Dusp7,Rasgrp3,Hspa1b

## Sheet: Keyword
Term ID	Term description	Observed gene count	Background gene count	Strength	False discovery rate	Matching proteins in your network (IDs)	Matching proteins in your network (labels)
KW-0597	Phosphoprotein	861	7551	0.2	3.14e-52	10090.ENSMUSP00000000451,10090.ENSMUSP00000000544,10090.ENSMUSP00000000828,10090.ENSMUSP00000000925,10090.ENSMUSP00000001179,10090.ENSMUSP00000001279,10090.ENSMUSP00000001452,10090.ENSMUSP00000001547,10090.ENSMUSP00000001569,10090.ENSMUSP00000001675,10090.ENSMUSP00000001825,10090.ENSMUSP00000001950,10090.ENSMUSP00000001963,10090.ENSMUSP00000002064,10090.ENSMUSP00000002466,10090.ENSMUSP00000002825…	Raf1,Acvr1b,Txnrd3,Smarcb1,Pcnt,Lsr,Cct3,Col1a1,Flot1,Stk38l,Chordc1,Tollip,Ace,Blvra,Nr2f6,Baz1b,Gnmt,Timmdc1,Foxj2,Grk5,Mknk2,Fcgrt,Ier3,As3mt,Dyrk2,Mcoln1,Wwox,Aqp1,Hspb1,Prkacb,Ndrg1,Dnajb1,Ctr9,Napa,Cdkal1,Rbm14,Clcn2,Rbm28,Cers4,Elk3,Ubqln4,Abcb1b,Vps72,Kansl3,Plcd1,Amotl1,Arih2,Ehmt2,Chp1,Cacybp,Ankrd52,Nol3,Dnajb9,Slc25a13,Sash1,Cybb,Xk,Clpx,Srf,Hspa8,Mapkapk2,Cul4a,Serpinb6a,Med24,Igfbp4…
KW-0963	Cytoplasm	520	4763	0.18	1.78e-20	10090.ENSMUSP00000000356,10090.ENSMUSP00000000451,10090.ENSMUSP00000000828,10090.ENSMUSP00000001179,10090.ENSMUSP00000001452,10090.ENSMUSP00000001480,10090.ENSMUSP00000001562,10090.ENSMUSP00000001675,10090.ENSMUSP00000001715,10090.ENSMUSP00000001950,10090.ENSMUSP00000001963,10090.ENSMUSP00000002064,10090.ENSMUSP00000002846,10090.ENSMUSP00000003313,10090.ENSMUSP00000003433,10090.ENSMUSP00000003569…	Dazap2,Raf1,Txnrd3,Pcnt,Cct3,Npepps,Tulp3,Stk38l,Gstt3,Tollip,Ace,Blvra,Gnmt,Grk5,Mknk2,Inmt,As3mt,Dyrk2,Wwox,Hspb1,Prkacb,Ndrg1,Dnajb1,Shpk,Inpp5k,Htra1,Rbm14,Dnajb6,Ubqln4,Arih2,Chp1,Cacybp,Rnf166,Nol3,Trappc2l,Sash1,Hspa8,Rxrg,Gatsl2,Mapkapk2,Ift27,Serpinb6a,Cyth1,G3bp1,Ndel1,Ywhah,Zfp687,Nrbp2,Trip10,Arid3a,Nudt4,Nuak1,Cry1,Tbc1d15,Ap3d1,Sumo3,Cpeb4,Hspa4,Gatsl3,Nampt,Trib2,Map2k6,Kif3c,Rffl,…
KW-0832	Ubl conjugation	271	2100	0.25	6.36e-17	10090.ENSMUSP00000000356,10090.ENSMUSP00000000544,10090.ENSMUSP00000000925,10090.ENSMUSP00000001184,10090.ENSMUSP00000001452,10090.ENSMUSP00000002825,10090.ENSMUSP00000004281,10090.ENSMUSP00000004756,10090.ENSMUSP00000006625,10090.ENSMUSP00000007993,10090.ENSMUSP00000008528,10090.ENSMUSP00000008542,10090.ENSMUSP00000008748,10090.ENSMUSP00000009102,10090.ENSMUSP00000013220,10090.ENSMUSP00000013338…	Dazap2,Acvr1b,Smarcb1,Mxd1,Cct3,Baz1b,Dyrk2,Wwox,Rbm14,Rbm28,Sertad1,Elk3,Ubqln4,Vps72,Amotl1,Arih2,Ehmt2,Nol3,Cybb,Hspa8,Mapkapk2,Cul4a,Cyth1,G3bp1,Zfp687,Arid3a,Nuak1,Cry1,Sumo3,Rnf144a,Rffl,Per1,Nfkbia,Ahsa1,Snw1,Hif1a,Zfp36l1,Fos,Yy1,Zfp346,Cxcl14,Vdac2,4931414P19Rik,Tars,Khdrbs3,Srebf2,Bcl6,Mgrn1,Cdkn1a,Hsp90ab1,Pim1,Ddb1,Esrra,Stip1,Rabgef1,Bach1,Nudt5,Get4,Hspd1,Sf3b1,Wdr12,Ncl,Ddx59,Blzf1…
KW-0539	Nucleus	487	4635	0.16	6.32e-16	10090.ENSMUSP00000000291,10090.ENSMUSP00000000348,10090.ENSMUSP00000000356,10090.ENSMUSP00000000451,10090.ENSMUSP00000000828,10090.ENSMUSP00000000925,10090.ENSMUSP00000001184,10090.ENSMUSP00000001480,10090.ENSMUSP00000001562,10090.ENSMUSP00000002320,10090.ENSMUSP00000002466,10090.ENSMUSP00000002825,10090.ENSMUSP00000003238,10090.ENSMUSP00000003313,10090.ENSMUSP00000003433,10090.ENSMUSP00000003612…	Mnt,Rtca,Dazap2,Raf1,Txnrd3,Smarcb1,Mxd1,Npepps,Tulp3,Ppard,Nr2f6,Baz1b,Foxj2,Grk5,Mknk2,Dusp3,Mxi1,Hlf,Dyrk2,Wwox,Hspb1,Prkacb,Ndrg1,Dnajb1,Ctr9,Rbm14,Rbm28,Elk3,Dnajb6,Ubqln4,Vps72,Kansl3,Arih2,Ehmt2,Chp1,Cacybp,Atf6b,Srf,Hspa8,Med22,Rxrg,Mapkapk2,Med24,Ypel2,G3bp1,Zfp687,Arid3a,Nuak1,Cry1,Nfic,Sumo3,Nampt,Map2k6,Klf11,Aspa,Per1,Polr2h,Nfkbia,Snw1,Hif1a,Zfp36l1,Fos,Yy1,Zfp346,Cdk20,Pdcd6,Serf1,…
KW-0007	Acetylation	348	3070	0.2	1.3e-14	10090.ENSMUSP00000000291,10090.ENSMUSP00000001452,10090.ENSMUSP00000001675,10090.ENSMUSP00000001825,10090.ENSMUSP00000001884,10090.ENSMUSP00000001950,10090.ENSMUSP00000002064,10090.ENSMUSP00000002825,10090.ENSMUSP00000002846,10090.ENSMUSP00000003238,10090.ENSMUSP00000003720,10090.ENSMUSP00000003912,10090.ENSMUSP00000004381,10090.ENSMUSP00000005077,10090.ENSMUSP00000005256,10090.ENSMUSP00000005651…	Mnt,Cct3,Stk38l,Chordc1,Clpb,Tollip,Blvra,Baz1b,Gnmt,Foxj2,Crot,Calr,Lpcat3,Hspb1,Ndrg1,Por,Napa,Rbm14,Rbm28,Syngr1,Cacybp,Slc25a13,Clpx,Atf6b,Hspa8,Serpinb6a,Cyth1,G3bp1,Map2k3,Ywhah,Atp6v1e1,Nuak1,Hsp90b1,Ccdc53,Mcu,Tbc1d15,Ap3d1,Nfic,Hspa4,Jade2,Nampt,Slc9a3r1,Atp2a3,Vamp2,Lsm12,Polr2h,Ahsa1,Snw1,Hif1a,Zfp346,Pdcd6,Vdac2,Vcl,Ppif,Rnaseh2b,N6amt2,Ccdc25,Tars,Bcl6,Gpt,Gtf2e1,Cdkn1a,Hsp90ab1,Glo1…
KW-0025	Alternative splicing	473	4714	0.14	3.58e-12	10090.ENSMUSP00000000451,10090.ENSMUSP00000000925,10090.ENSMUSP00000001179,10090.ENSMUSP00000001279,10090.ENSMUSP00000001547,10090.ENSMUSP00000001675,10090.ENSMUSP00000001963,10090.ENSMUSP00000002825,10090.ENSMUSP00000003433,10090.ENSMUSP00000003870,10090.ENSMUSP00000004683,10090.ENSMUSP00000004728,10090.ENSMUSP00000004756,10090.ENSMUSP00000005077,10090.ENSMUSP00000005164,10090.ENSMUSP00000005749…	Raf1,Smarcb1,Pcnt,Lsr,Col1a1,Stk38l,Ace,Baz1b,Mknk2,Mxi1,Mcoln1,Cd33,Wwox,Hspb1,Prkacb,Ctr9,Cdkal1,Rbm14,Dnajb6,Syngr1,P4ha1,Kansl3,Amotl1,Ehmt2,Med22,N4bp2l1,Cyth1,Med24,Ggnbp2,Akap1,Ndel1,Map2k3,Zfp687,Trip10,Mcu,Pcsk4,Nfic,Sumo3,Rhbdf1,Cpeb4,Jade2,Sh3yl1,Rffl,Slc9a3r1,Atp2a3,Hif1a,Asb2,Cdk20,Pdcd6,Btf3,Txndc16,Fbxl3,Fam134b,Tbc1d31,Srebf2,Mgrn1,Rabl2,Pvrl3,Bfar,Cxadr,Lmbr1l,Slc4a8,Ccrn4l,Ache,…
KW-0256	Endoplasmic reticulum	154	1099	0.29	1.13e-11	10090.ENSMUSP00000000828,10090.ENSMUSP00000001507,10090.ENSMUSP00000001900,10090.ENSMUSP00000003912,10090.ENSMUSP00000004381,10090.ENSMUSP00000005651,10090.ENSMUSP00000006286,10090.ENSMUSP00000006353,10090.ENSMUSP00000006587,10090.ENSMUSP00000008350,10090.ENSMUSP00000008748,10090.ENSMUSP00000009789,10090.ENSMUSP00000014221,10090.ENSMUSP00000015049,10090.ENSMUSP00000015157,10090.ENSMUSP00000015605…	Txnrd3,Cyp51,Zdhhc4,Calr,Lpcat3,Por,Inpp5k,Cdkal1,Tmem189,Cers4,Ubqln4,P4ha1,Chp1,Dnajb9,Trappc2l,Atf6b,Ptgis,Akap1,Rnf145,D17Wsu104e,Hsp90b1,Osbpl5,Rhbdf1,Cpeb4,Rsad2,Bcap29,Atp2a3,Ahsa1,Fos,Pdcd6,Txndc16,Bnip3l,Dnajc3,Fam134b,Srebf2,Lynx1,Bfar,Sdf2l1,Lmbr1l,Creld2,Spast,Vapa,Pigf,Tmem132a,Lrp5,Scd2,Rdh10,Ubxn4,Creb3l1,Pdia3,Extl2,Erp44,Gba2,Cyp2j6,Tmem57,Agtrap,Cds1,Atp2a2,Mogs,Rpn1,Dgat2,Stim1…
KW-0143	Chaperone	47	198	0.52	4.08e-09	10090.ENSMUSP00000001452,10090.ENSMUSP00000001825,10090.ENSMUSP00000002925,10090.ENSMUSP00000003912,10090.ENSMUSP00000005077,10090.ENSMUSP00000005620,10090.ENSMUSP00000008733,10090.ENSMUSP00000015049,10090.ENSMUSP00000015501,10090.ENSMUSP00000015800,10090.ENSMUSP00000020238,10090.ENSMUSP00000021425,10090.ENSMUSP00000022163,10090.ENSMUSP00000022734,10090.ENSMUSP00000024739,10090.ENSMUSP00000027123…	Cct3,Chordc1,Timmdc1,Calr,Hspb1,Dnajb1,Dnajb6,Dnajb9,Clpx,Hspa8,Hsp90b1,Ahsa1,Btf3,Dnajc3,Hsp90ab1,Hspd1,Bcs1l,Ndufaf1,Ppid,Erp44,Fkbp4,Dnaja2,Ccs,Rsad1,Mmaa,Pdia6,Hjurp,Hyou1,Dnaja4,Hspe1,Fkbp5,Hspa2,Abce1,Dnajb5,Dnajb14,Sco1,Hsp90aa1,Hspa5,Psmd9,Tbcd,Spata5,Mkks,Dnajc21,Serpinh1,Dnajb11,Hspa1b,Dnajb2
KW-0346	Stress response	29	79	0.71	4.54e-09	10090.ENSMUSP00000001825,10090.ENSMUSP00000005077,10090.ENSMUSP00000005620,10090.ENSMUSP00000015800,10090.ENSMUSP00000020630,10090.ENSMUSP00000020949,10090.ENSMUSP00000021425,10090.ENSMUSP00000022734,10090.ENSMUSP00000024739,10090.ENSMUSP00000025903,10090.ENSMUSP00000037172,10090.ENSMUSP00000038964,10090.ENSMUSP00000042987,10090.ENSMUSP00000045650,10090.ENSMUSP00000048904,10090.ENSMUSP00000056948…	Chordc1,Hspb1,Dnajb1,Hspa8,Hspa4,Map2k6,Ahsa1,Dnajc3,Hsp90ab1,Rps6ka4,Zc3h12a,Rbm3,Rps6ka5,Tm7sf3,Hsf4,Ier5,Crebrf,Hyou1,Hsf1,Hsph1,Hspe1,Hspa2,Mapk12,Hsp90aa1,Cirbp,Sgk1,Manf,Serpinh1,Hspa1b
KW-0678	Repressor	86	551	0.33	2.48e-08	10090.ENSMUSP00000000291,10090.ENSMUSP00000001184,10090.ENSMUSP00000002466,10090.ENSMUSP00000003870,10090.ENSMUSP00000008542,10090.ENSMUSP00000015800,10090.ENSMUSP00000020227,10090.ENSMUSP00000020982,10090.ENSMUSP00000021692,10090.ENSMUSP00000022734,10090.ENSMUSP00000023151,10090.ENSMUSP00000023849,10090.ENSMUSP00000026269,10090.ENSMUSP00000026703,10090.ENSMUSP00000030993,10090.ENSMUSP00000031545…	Mnt,Mxd1,Nr2f6,Mxi1,Elk3,Hspa8,Cry1,Klf11,Yy1,Dnajc3,Bcl6,Ccrn4l,Limd1,Bach1,Nelfa,Foxp2,Bhlhe40,Bhlhe41,Rbl2,Smarca4,Kdm2b,Pak4,Heyl,Erf,Bclaf1,Hdac11,Ncoa5,Cc2d1a,Zfp503,Hsf4,Cir1,Setd8,Ier5,Hexim1,Mypop,Pcgf5,Crebrf,Irf2bp2,Zfp191,Nfil3,Ncor1,Nr1d1,Yap1,Foxk1,Arhgap35,Akirin2,Rcor1,Uri1,Anp32a,Hes6,Hic2,Nr1d2,Cry2,Ccnd1,Zbtb18,Id1,Relb,Maff,Zhx2,Nfx1,Cpeb1,Mafb,Mdfic,Nr2c1,Cirbp,Rere,Spen,Foxk…
KW-1017	Isopeptide bond	173	1442	0.22	2.48e-08	10090.ENSMUSP00000000925,10090.ENSMUSP00000001452,10090.ENSMUSP00000002825,10090.ENSMUSP00000006625,10090.ENSMUSP00000007993,10090.ENSMUSP00000008542,10090.ENSMUSP00000008748,10090.ENSMUSP00000009102,10090.ENSMUSP00000013931,10090.ENSMUSP00000015484,10090.ENSMUSP00000015800,10090.ENSMUSP00000016672,10090.ENSMUSP00000016680,10090.ENSMUSP00000018727,10090.ENSMUSP00000019482,10090.ENSMUSP00000019708…	Smarcb1,Cct3,Baz1b,Rbm14,Rbm28,Elk3,Ubqln4,Vps72,Ehmt2,Cybb,Hspa8,Mapkapk2,Cul4a,G3bp1,Zfp687,Arid3a,Cry1,Sumo3,Nfkbia,Ahsa1,Snw1,Hif1a,Fos,Yy1,Zfp346,Vdac2,4931414P19Rik,Khdrbs3,Srebf2,Ddb1,Esrra,Stip1,Nudt5,Hspd1,Sf3b1,Wdr12,Ncl,Ddx59,Traf2,Creb3l1,Anxa5,Dclre1b,Tlr2,Exosc3,Mepce,Rpn1,Bhlhe40,Bhlhe41,Asun,Fkbp4,Rps4x,Hcfc1,Polb,Dnaja2,Ints10,Bace1,Smarca4,Rora,Ccs,Kdm2b,Rrp9,Ripk2,Rbm45,Irf2bpl…
KW-0805	Transcription regulation	206	1837	0.19	7.15e-08	10090.ENSMUSP00000000291,10090.ENSMUSP00000000925,10090.ENSMUSP00000001184,10090.ENSMUSP00000002320,10090.ENSMUSP00000002466,10090.ENSMUSP00000002825,10090.ENSMUSP00000003238,10090.ENSMUSP00000003870,10090.ENSMUSP00000004051,10090.ENSMUSP00000005749,10090.ENSMUSP00000006625,10090.ENSMUSP00000008528,10090.ENSMUSP00000008542,10090.ENSMUSP00000009102,10090.ENSMUSP00000015605,10090.ENSMUSP00000015749…	Mnt,Smarcb1,Mxd1,Ppard,Nr2f6,Baz1b,Foxj2,Mxi1,Hlf,Ctr9,Rbm14,Sertad1,Elk3,Vps72,Atf6b,Srf,Hspa8,Med22,Rxrg,Med24,Zfp687,Arid3a,Cry1,Nfic,Map2k6,Klf11,Per1,Snw1,Hif1a,Yy1,Btf3,Ecd,Khdrbs3,Tef,Srebf2,Litaf,Bcl6,Gtf2e1,Prr13,Calcoco1,Esrra,Limd1,Bach1,Creb3l1,Xrn2,Rprd1b,Naa15,Rorc,Nelfa,Foxp2,Klf15,Bhlhe40,Bhlhe41,Nr2f2,Maz,Rbl2,Smarca4,Rora,Csrnp1,Crebl2,BC018507,Kdm2b,Pak4,Heyl,Usp22,Trib3,Erf,Th…
KW-0547	Nucleotide-binding	197	1749	0.19	1.16e-07	10090.ENSMUSP00000000348,10090.ENSMUSP00000000451,10090.ENSMUSP00000000544,10090.ENSMUSP00000001452,10090.ENSMUSP00000001675,10090.ENSMUSP00000001884,10090.ENSMUSP00000002825,10090.ENSMUSP00000003313,10090.ENSMUSP00000003433,10090.ENSMUSP00000004281,10090.ENSMUSP00000005164,10090.ENSMUSP00000006105,10090.ENSMUSP00000009003,10090.ENSMUSP00000009058,10090.ENSMUSP00000015501,10090.ENSMUSP00000015800…	Rtca,Raf1,Acvr1b,Cct3,Stk38l,Clpb,Baz1b,Grk5,Mknk2,Dyrk2,Prkacb,Shpk,Rala,Abcb1b,Clpx,Hspa8,Mapkapk2,Ift27,G3bp1,Slc22a5,Map2k3,Mknk1,Pdk4,Rhobtb1,Nuak1,Cry1,Hsp90b1,Irak3,Slc22a4,Hspa4,Map2k6,Cmpk2,Kif3c,Galk1,Atp2a3,Pfas,Dcakd,Cdk20,Plk2,Vdac2,Tars,Rabl2,Hsp90ab1,Pim1,Sik1,Spast,Nme4,Riok3,Gnaq,Papss2,Rps6ka4,Peo1,Fam20c,Hspd1,Bcs1l,Ddx59,Cdk18,Adck3,Gpsm2,Npr1,Slc27a3,Papss1,Rit1,Chd1l,Rragc,A…
KW-0808	Transferase	201	1805	0.19	1.66e-07	10090.ENSMUSP00000000451,10090.ENSMUSP00000000544,10090.ENSMUSP00000001675,10090.ENSMUSP00000001715,10090.ENSMUSP00000001900,10090.ENSMUSP00000002825,10090.ENSMUSP00000002846,10090.ENSMUSP00000003313,10090.ENSMUSP00000003433,10090.ENSMUSP00000003569,10090.ENSMUSP00000003655,10090.ENSMUSP00000003720,10090.ENSMUSP00000004281,10090.ENSMUSP00000004381,10090.ENSMUSP00000005164,10090.ENSMUSP00000006105…	Raf1,Acvr1b,Stk38l,Gstt3,Zdhhc4,Baz1b,Gnmt,Grk5,Mknk2,Inmt,As3mt,Crot,Dyrk2,Lpcat3,Prkacb,Shpk,Cdkal1,Cers4,Arih2,Ehmt2,Rnf166,Mapkapk2,Map2k3,Rnf145,Mknk1,Pdk4,Nuak1,Irak3,Jade2,Rnft1,Nampt,Map2k6,Cmpk2,Rnf144a,Rffl,Galk1,Cdk20,Plk2,Galnt15,N6amt2,Mgrn1,Gpt,Pim1,Sik1,Nme4,Riok3,Papss2,Peli3,Cpt1a,Rps6ka4,Rfng,Got1,Nudt5,Fam20c,Rev1,Cdk18,Adck3,Mettl13,Traf2,Extl2,Alpk1,Papss1,Gba2,Ak2,Map3k6,Nmn…
KW-0804	Transcription	209	1899	0.18	1.74e-07	10090.ENSMUSP00000000291,10090.ENSMUSP00000000925,10090.ENSMUSP00000001184,10090.ENSMUSP00000002320,10090.ENSMUSP00000002466,10090.ENSMUSP00000002825,10090.ENSMUSP00000003238,10090.ENSMUSP00000003870,10090.ENSMUSP00000004051,10090.ENSMUSP00000005749,10090.ENSMUSP00000006625,10090.ENSMUSP00000008528,10090.ENSMUSP00000008542,10090.ENSMUSP00000009102,10090.ENSMUSP00000015605,10090.ENSMUSP00000015749…	Mnt,Smarcb1,Mxd1,Ppard,Nr2f6,Baz1b,Foxj2,Mxi1,Hlf,Ctr9,Rbm14,Sertad1,Elk3,Vps72,Atf6b,Srf,Hspa8,Med22,Rxrg,Med24,Zfp687,Arid3a,Cry1,Nfic,Map2k6,Klf11,Per1,Polr2h,Snw1,Hif1a,Yy1,Btf3,Ecd,Khdrbs3,Tef,Srebf2,Litaf,Bcl6,Gtf2e1,Prr13,Calcoco1,Il33,Esrra,Limd1,Bach1,Gtf3c5,Creb3l1,Xrn2,Rprd1b,Naa15,Rorc,Nelfa,Foxp2,Klf15,Bhlhe40,Bhlhe41,Nr2f2,Maz,Rbl2,Smarca4,Rora,Csrnp1,Crebl2,BC018507,Kdm2b,Pak4,Heyl…
KW-0090	Biological rhythms	36	149	0.52	2.34e-07	10090.ENSMUSP00000004051,10090.ENSMUSP00000016680,10090.ENSMUSP00000020227,10090.ENSMUSP00000020886,10090.ENSMUSP00000021271,10090.ENSMUSP00000022720,10090.ENSMUSP00000023024,10090.ENSMUSP00000023849,10090.ENSMUSP00000024839,10090.ENSMUSP00000025649,10090.ENSMUSP00000029795,10090.ENSMUSP00000032194,10090.ENSMUSP00000032386,10090.ENSMUSP00000034508,10090.ENSMUSP00000034766,10090.ENSMUSP00000045639…	Hlf,Cul4a,Cry1,Nampt,Per1,Fbxl3,Tef,Ccrn4l,Sik1,Ddb1,Rorc,Bhlhe40,Bhlhe41,Usp2,Rora,Klf9,Arntl,Npas2,Spsb4,Nfil3,Per2,Siah2,Ncor1,Nr1d1,Clock,Dbp,Nr1d2,Cry2,Id1,Relb,Per3,Fbxw7,Csnk1e,Crem,Sin3a,Cipc
KW-0479	Metal-binding	338	3527	0.12	2.45e-06	10090.ENSMUSP00000000451,10090.ENSMUSP00000000544,10090.ENSMUSP00000001480,10090.ENSMUSP00000001507,10090.ENSMUSP00000001547,10090.ENSMUSP00000001675,10090.ENSMUSP00000001825,10090.ENSMUSP00000001963,10090.ENSMUSP00000002064,10090.ENSMUSP00000002320,10090.ENSMUSP00000002466,10090.ENSMUSP00000002825,10090.ENSMUSP00000003433,10090.ENSMUSP00000003912,10090.ENSMUSP00000006353,10090.ENSMUSP00000009789…	Raf1,Acvr1b,Npepps,Cyp51,Col1a1,Stk38l,Chordc1,Ace,Blvra,Ppard,Nr2f6,Baz1b,Mknk2,Calr,Cdkal1,P4ha1,Plcd1,Adam19,Arih2,Ehmt2,Chp1,Rnf166,Nol3,Galns,Slc25a13,Cybb,Clpx,Rxrg,Lnx2,Ptgis,Ypel2,Rnf145,Zfp687,Mknk1,Nudt4,Timp3,Thap2,Cpeb4,Jade2,Rnft1,Rsad2,Rnf144a,Klf11,Rffl,Aspa,Atp2a3,Cygb,Pfas,Zfp36l1,Yy1,Zfp346,Pdcd6,Galnt15,Cyp2d22,Litaf,Bcl6,Mgrn1,Bfar,Gtf2e1,Calcoco1,Cdkn1a,Ccrn4l,Acy1,Pim1,Glo1,…
KW-0862	Zinc	223	2168	0.15	6.26e-06	10090.ENSMUSP00000000451,10090.ENSMUSP00000001480,10090.ENSMUSP00000001825,10090.ENSMUSP00000001963,10090.ENSMUSP00000002064,10090.ENSMUSP00000002320,10090.ENSMUSP00000002466,10090.ENSMUSP00000002825,10090.ENSMUSP00000003433,10090.ENSMUSP00000003912,10090.ENSMUSP00000011400,10090.ENSMUSP00000013338,10090.ENSMUSP00000013931,10090.ENSMUSP00000014614,10090.ENSMUSP00000015501,10090.ENSMUSP00000015987…	Raf1,Npepps,Chordc1,Ace,Blvra,Ppard,Nr2f6,Baz1b,Mknk2,Calr,Adam19,Arih2,Ehmt2,Rnf166,Clpx,Rxrg,Lnx2,Ypel2,Rnf145,Zfp687,Timp3,Thap2,Cpeb4,Jade2,Rnft1,Rnf144a,Klf11,Rffl,Aspa,Zfp36l1,Yy1,Zfp346,Litaf,Bcl6,Mgrn1,Bfar,Gtf2e1,Calcoco1,Cdkn1a,Acy1,Glo1,Esrra,Limd1,Fgd1,Rabgef1,Slc39a10,Pnkd,Ddx59,Rassf5,Traf2,Zmynd19,Xrn2,Car3,Rorc,Rnf11,Smpdl3b,Nmnat1,Prkcz,Man2b2,Foxp2,Agfg2,Klf15,Nr2f2,Maz,Nsmce1,M…
KW-0833	Ubl conjugation pathway	85	652	0.26	2.3e-05	10090.ENSMUSP00000004281,10090.ENSMUSP00000013338,10090.ENSMUSP00000014370,10090.ENSMUSP00000014614,10090.ENSMUSP00000016680,10090.ENSMUSP00000017821,10090.ENSMUSP00000019333,10090.ENSMUSP00000020501,10090.ENSMUSP00000020655,10090.ENSMUSP00000020827,10090.ENSMUSP00000020971,10090.ENSMUSP00000021036,10090.ENSMUSP00000021617,10090.ENSMUSP00000021620,10090.ENSMUSP00000022720,10090.ENSMUSP00000023159…	Dyrk2,Arih2,Cacybp,Rnf166,Cul4a,Wsb1,Rnf145,Sumo3,Jade2,Rnft1,Rnf144a,Rffl,Asb2,Otub2,Fbxl3,Mgrn1,Spsb3,Ddb1,Otub1,Peli3,Rabgef1,Traf2,Fbxo3,Rad23b,Rnf11,Klhl8,Kbtbd8,Det1,Nsmce1,Map1lc3b,Usp2,Fem1b,Uba6,Fbxo21,Kdm2b,Rnf126,Pmepa1,Fbxo45,Dtx4,Ubr7,Usp22,Neurl2,Fbxl4,March1,Fbxo34,Ppp1r11,Dcun1d2,Senp6,Josd2,Spsb1,Tulp4,Kctd21,Hectd3,Sugt1,Neurl3,Spsb4,Rnf125,Fam188b,Siah2,Klhl18,Trim2,Rnf144b,Com…
KW-0067	ATP-binding	149	1360	0.18	3.35e-05	10090.ENSMUSP00000000348,10090.ENSMUSP00000000451,10090.ENSMUSP00000000544,10090.ENSMUSP00000001452,10090.ENSMUSP00000001675,10090.ENSMUSP00000001884,10090.ENSMUSP00000002825,10090.ENSMUSP00000003313,10090.ENSMUSP00000003433,10090.ENSMUSP00000004281,10090.ENSMUSP00000005164,10090.ENSMUSP00000006105,10090.ENSMUSP00000009058,10090.ENSMUSP00000015501,10090.ENSMUSP00000015800,10090.ENSMUSP00000016672…	Rtca,Raf1,Acvr1b,Cct3,Stk38l,Clpb,Baz1b,Grk5,Mknk2,Dyrk2,Prkacb,Shpk,Abcb1b,Clpx,Hspa8,Mapkapk2,G3bp1,Slc22a5,Map2k3,Mknk1,Pdk4,Nuak1,Hsp90b1,Irak3,Slc22a4,Hspa4,Map2k6,Cmpk2,Kif3c,Galk1,Atp2a3,Pfas,Dcakd,Cdk20,Plk2,Tars,Hsp90ab1,Pim1,Sik1,Spast,Nme4,Riok3,Papss2,Rps6ka4,Peo1,Fam20c,Hspd1,Bcs1l,Ddx59,Cdk18,Adck3,Slc27a3,Papss1,Chd1l,Ak2,Map3k6,Nmnat1,Prkcz,Rbks,Khk,Atp2a2,Dhx32,Wee1,Nadsyn1,Ctps2…
KW-0488	Methylation	109	926	0.21	5.3e-05	10090.ENSMUSP00000000451,10090.ENSMUSP00000000828,10090.ENSMUSP00000005077,10090.ENSMUSP00000008733,10090.ENSMUSP00000009003,10090.ENSMUSP00000013931,10090.ENSMUSP00000015256,10090.ENSMUSP00000015800,10090.ENSMUSP00000018727,10090.ENSMUSP00000019482,10090.ENSMUSP00000020461,10090.ENSMUSP00000020630,10090.ENSMUSP00000022163,10090.ENSMUSP00000022340,10090.ENSMUSP00000024739,10090.ENSMUSP00000024783…	Raf1,Txnrd3,Hspb1,Dnajb6,Rala,Ehmt2,Slc25a13,Hspa8,G3bp1,Zfp687,Nfic,Hspa4,Btf3,Nid2,Hsp90ab1,Bysl,Dcxr,Ncl,Caprin1,Pdia3,Xrn2,Cds1,Mepce,Fkbp4,Hcfc1,Polb,Dnaja2,Vps11,Rora,Mto1,Mras,Usp54,Irs2,Rrp9,Rbm3,Pak4,Tenc1,Lasp1,Rras,Fbxl4,Bclaf1,Eef2,Zfp503,Pdlim7,Ephx1,Taf6,Tulp4,Tesk1,Foxo3,Ddx17,Aldh3b1,Atat1,Atxn2,Nek4,Rap2c,Rhoj,Tubb2a,Sipa1l1,Rasip1,Atl2,Ilf3,Khdrbs1,Rras2,Esr1,Dnaja4,Foxk1,Dcaf8,…
KW-0418	Kinase	81	631	0.25	6.15e-05	10090.ENSMUSP00000000451,10090.ENSMUSP00000000544,10090.ENSMUSP00000001675,10090.ENSMUSP00000002825,10090.ENSMUSP00000003313,10090.ENSMUSP00000003433,10090.ENSMUSP00000004281,10090.ENSMUSP00000005164,10090.ENSMUSP00000006105,10090.ENSMUSP00000016672,10090.ENSMUSP00000019076,10090.ENSMUSP00000019677,10090.ENSMUSP00000019721,10090.ENSMUSP00000020220,10090.ENSMUSP00000020448,10090.ENSMUSP00000020949…	Raf1,Acvr1b,Stk38l,Baz1b,Grk5,Mknk2,Dyrk2,Prkacb,Shpk,Mapkapk2,Map2k3,Mknk1,Pdk4,Nuak1,Irak3,Map2k6,Cmpk2,Galk1,Cdk20,Plk2,Pim1,Sik1,Nme4,Riok3,Papss2,Rps6ka4,Fam20c,Cdk18,Adck3,Alpk1,Papss1,Ak2,Map3k6,Prkcz,Rbks,Khk,Wee1,Pdxk,Ripk2,Cdk19,Tesk2,Rps6ka5,Pim3,Itpk1,Eef2k,Lmtk2,Tesk1,Tk2,Nek4,Pi4k2a,Sphk2,Plk3,Dapk1,Pfkfb1,Fgfr3,Mapk12,Mekk4,Acvr1,Clk4,Trpm7,Tek,Mast2,Ak4,Prkci,Map3k10,Camk2b,Ptk2,P…
KW-0010	Activator	81	644	0.24	0.00012	10090.ENSMUSP00000000925,10090.ENSMUSP00000002320,10090.ENSMUSP00000003238,10090.ENSMUSP00000008542,10090.ENSMUSP00000015605,10090.ENSMUSP00000015749,10090.ENSMUSP00000015920,10090.ENSMUSP00000017354,10090.ENSMUSP00000019708,10090.ENSMUSP00000020461,10090.ENSMUSP00000020982,10090.ENSMUSP00000021530,10090.ENSMUSP00000021692,10090.ENSMUSP00000022344,10090.ENSMUSP00000023024,10090.ENSMUSP00000023100…	Smarcb1,Ppard,Foxj2,Elk3,Atf6b,Srf,Med22,Med24,Arid3a,Nfic,Klf11,Hif1a,Yy1,Ecd,Tef,Srebf2,Bcl6,Calcoco1,Bach1,Creb3l1,Rorc,Klf15,Nr2f2,Maz,Smarca4,Rora,Csrnp1,Crebl2,Usp22,Zfp410,Six5,Arntl,Leo1,Atf5,Hsf4,E2f2,Foxo3,Fam120b,Npas2,Ier5,Tead1,Zfp322a,Irf2bp2,Sox18,Nfil3,Klf13,Nr1d1,Yap1,Esr1,Foxk1,Hsf1,Bcl9l,Zxdc,Clock,Rfxank,Sox7,Dbp,Tbl1x,Nr1d2,Relb,Cpeb1,Mafb,Mdfic,Nfe2l2,E2f3,Sox4,Nr2c1,Cirbp,S…
KW-0496	Mitochondrion	125	1126	0.19	0.00012	10090.ENSMUSP00000000451,10090.ENSMUSP00000001884,10090.ENSMUSP00000002925,10090.ENSMUSP00000004756,10090.ENSMUSP00000009777,10090.ENSMUSP00000014920,10090.ENSMUSP00000015256,10090.ENSMUSP00000015501,10090.ENSMUSP00000018572,10090.ENSMUSP00000019721,10090.ENSMUSP00000020312,10090.ENSMUSP00000020969,10090.ENSMUSP00000021089,10090.ENSMUSP00000022293,10090.ENSMUSP00000022419,10090.ENSMUSP00000022543…	Raf1,Clpb,Timmdc1,Wwox,G0s2,Nol3,Slc25a13,Clpx,Akap1,Pdk4,Mcu,Cmpk2,Slc25a19,Vdac2,Ppif,Micu2,Bnip3l,Ccrn4l,Nme4,Cpt1a,Maoa,Peo1,Hspd1,Coq10b,Bcs1l,Pnkd,Adck3,Coq4,Mrrf,Ndufaf1,Mgme1,Etfdh,Slc27a3,Ak2,Mrpl19,Fkbp4,Dhx32,Star,Mto1,Mrps22,Ndufaf5,Mrps2,Rsad1,Slc25a34,Ppl,Clic4,Fbxl4,Tmem177,Tmem135,Rnmtl1,Exd2,Slc25a16,Mcl1,Pnpla7,Nubpl,Mrpl34,Oma1,Parl,Noa1,Cars2,Vat1,Mmaa,Gfer,Foxo3,Pyurf,Pptc7,T…
KW-0723	Serine/threonine-protein kinase	54	389	0.28	0.00038	10090.ENSMUSP00000000451,10090.ENSMUSP00000000544,10090.ENSMUSP00000001675,10090.ENSMUSP00000003313,10090.ENSMUSP00000003433,10090.ENSMUSP00000004281,10090.ENSMUSP00000005164,10090.ENSMUSP00000016672,10090.ENSMUSP00000019076,10090.ENSMUSP00000019677,10090.ENSMUSP00000020220,10090.ENSMUSP00000020448,10090.ENSMUSP00000020949,10090.ENSMUSP00000021939,10090.ENSMUSP00000022212,10090.ENSMUSP00000024811…	Raf1,Acvr1b,Stk38l,Grk5,Mknk2,Dyrk2,Prkacb,Mapkapk2,Map2k3,Mknk1,Nuak1,Irak3,Map2k6,Cdk20,Plk2,Pim1,Sik1,Riok3,Rps6ka4,Fam20c,Cdk18,Alpk1,Map3k6,Prkcz,Ripk2,Cdk19,Tesk2,Rps6ka5,Pim3,Eef2k,Lmtk2,Tesk1,Nek4,Plk3,Dapk1,Mapk12,Mekk4,Acvr1,Clk4,Trpm7,Mast2,Prkci,Map3k10,Camk2b,Prkcd,Snrk,Csnk1e,Sgk1,Srpk1,Nlk,Stk35,Map4k4,Adck1,Mast4
KW-0863	Zinc-finger	160	1599	0.14	0.001	10090.ENSMUSP00000000451,10090.ENSMUSP00000002320,10090.ENSMUSP00000002466,10090.ENSMUSP00000002825,10090.ENSMUSP00000013338,10090.ENSMUSP00000014614,10090.ENSMUSP00000015987,10090.ENSMUSP00000016664,10090.ENSMUSP00000019333,10090.ENSMUSP00000019482,10090.ENSMUSP00000020346,10090.ENSMUSP00000020655,10090.ENSMUSP00000020827,10090.ENSMUSP00000020971,10090.ENSMUSP00000020982,10090.ENSMUSP00000021036…	Raf1,Ppard,Nr2f6,Baz1b,Arih2,Rnf166,Rxrg,Lnx2,Rnf145,Zfp687,Thap2,Jade2,Rnft1,Rnf144a,Klf11,Rffl,Zfp36l1,Yy1,Zfp346,Bcl6,Mgrn1,Gtf2e1,Calcoco1,Cdkn1a,Esrra,Fgd1,Rabgef1,Ddx59,Rassf5,Traf2,Zmynd19,Xrn2,Rorc,Rnf11,Prkcz,Foxp2,Agfg2,Klf15,Nr2f2,Maz,Nsmce1,Morc4,Dnaja2,Vps11,Rora,Zc3h12a,Kdm2b,Rnf126,Zswim4,Dtx4,Irf2bpl,Tenc1,Zc4h2,Ubr7,Usp22,Thap1,Agap2,March1,Arhgap29,Zfhx2,Neil2,Zfp410,Klf9,Zfp503…
KW-0053	Apoptosis	62	491	0.24	0.0011	10090.ENSMUSP00000003313,10090.ENSMUSP00000003433,10090.ENSMUSP00000003910,10090.ENSMUSP00000004281,10090.ENSMUSP00000004756,10090.ENSMUSP00000009777,10090.ENSMUSP00000015456,10090.ENSMUSP00000015994,10090.ENSMUSP00000019723,10090.ENSMUSP00000020949,10090.ENSMUSP00000020979,10090.ENSMUSP00000020982,10090.ENSMUSP00000021036,10090.ENSMUSP00000022060,10090.ENSMUSP00000022419,10090.ENSMUSP00000022634…	Grk5,Mknk2,Dnase2a,Dyrk2,Wwox,G0s2,Gadd45b,Adamtsl4,D17Wsu104e,Map2k6,Bcap29,Klf11,Rffl,Pdcd6,Ppif,Bnip3l,Bfar,Tnfrsf12a,Tnfrsf21,Pim1,Rassf5,Traf2,Ppid,Fem1b,Csrnp1,Zc3h12a,Eva1a,Ripk2,Trib3,Mcl1,Pim3,Atg5,Noa1,Naif1,Dedd2,Foxo3,Bcl7c,Naip5,Siah2,Rnf144b,Elmo2,Pdcd4,Plk3,4930453N24Rik,Dapk1,Tax1bp1,Htatip2,Fgfr3,Gramd4,Vdac1,Bnip3,Blcap,Zfp385b,Prkcd,Sh3kbp1,Steap3,Trp53bp2,Sgk1,Sgms1,Tnfaip8,Fh…
KW-0458	Lysosome	43	299	0.3	0.0012	10090.ENSMUSP00000003910,10090.ENSMUSP00000004683,10090.ENSMUSP00000015171,10090.ENSMUSP00000016400,10090.ENSMUSP00000019631,10090.ENSMUSP00000021607,10090.ENSMUSP00000021738,10090.ENSMUSP00000023143,10090.ENSMUSP00000025010,10090.ENSMUSP00000025279,10090.ENSMUSP00000025646,10090.ENSMUSP00000026173,10090.ENSMUSP00000026595,10090.ENSMUSP00000030399,10090.ENSMUSP00000031377,10090.ENSMUSP00000031388…	Dnase2a,Mcoln1,Galns,Ctsz,Trip10,Lgmn,Gpr137b,Litaf,Tmem8,Npc1,Slc15a3,Wdr45b,Tmem192,Rragc,Scarb2,Vps33a,Plbd2,Lamp1,Bace1,Vps11,Ostm1,Sppl2b,Eva1a,Hgsnat,Slc7a5,Gns,March1,Pnpla7,Tlr7,Tmem9,Sphk2,Vps41,Ank3,Vps39,Arsg,Syt11,Cd68,Ctsf,Kif2a,Abhd6,Chid1,Gpr137,Lmbrd1
KW-0460	Magnesium	66	553	0.22	0.0028	10090.ENSMUSP00000000544,10090.ENSMUSP00000001675,10090.ENSMUSP00000003433,10090.ENSMUSP00000004281,10090.ENSMUSP00000019677,10090.ENSMUSP00000020217,10090.ENSMUSP00000020448,10090.ENSMUSP00000021142,10090.ENSMUSP00000021282,10090.ENSMUSP00000022060,10090.ENSMUSP00000023849,10090.ENSMUSP00000024811,10090.ENSMUSP00000024839,10090.ENSMUSP00000025007,10090.ENSMUSP00000025270,10090.ENSMUSP00000025541…	Acvr1b,Stk38l,Mknk2,Dyrk2,Mknk1,Nudt4,Irak3,Atp2a3,Pfas,Pdcd6,Ccrn4l,Pim1,Sik1,Nme4,Riok3,Gnaq,Nudt5,Rev1,Phospho2,Exo5,Map3k6,Nmnat1,Rbks,Cds1,Atp2a2,Wee1,Polb,Stt3b,Nudt16,Zc3h12a,Rhou,Atp1a1,Tesk2,Exd2,Fmo2,Itpk1,Ttl,Tesk1,Pptc7,Parn,Nek4,Mipep,Entpd5,Pgm2l1,Glul,Slc41a1,Mapk12,Mekk4,Acvr1,Atp11a,Ctdsp2,Foxk2,Mast2,Papola,Snrk,Mus81,Pfkp,Ept1,Nlk,Ppat,Magt1,Fhit,Nmrk1,Mast4,Dis3l2,Adssl1
KW-0967	Endosome	64	535	0.22	0.0032	10090.ENSMUSP00000001569,10090.ENSMUSP00000003512,10090.ENSMUSP00000004683,10090.ENSMUSP00000018311,10090.ENSMUSP00000020248,10090.ENSMUSP00000020827,10090.ENSMUSP00000021036,10090.ENSMUSP00000022060,10090.ENSMUSP00000023143,10090.ENSMUSP00000023159,10090.ENSMUSP00000024869,10090.ENSMUSP00000025279,10090.ENSMUSP00000026390,10090.ENSMUSP00000026595,10090.ENSMUSP00000028049,10090.ENSMUSP00000028252…	Flot1,Fcgrt,Mcoln1,Stard3,Ccdc53,Rnft1,Rffl,Pdcd6,Litaf,Mgrn1,Spast,Npc1,Rabgef1,Tmem192,Rabgap1l,Grb14,Rnf11,Prkcz,Vps33a,Praf2,Lamp1,Bace1,Vps11,Cmtm6,Sppl2b,Snx2,Fig4,Pmepa1,Appl1,March1,Snx10,Ackr2,Napepld,Golph3,Rap2c,Acap2,Tlr7,Adrb2,Tmem9,Pi4k2a,Ppap2c,Dtnbp1,Vps41,St5,Sun2,Fgd5,Atp11a,Vps26a,Mtm1,Vps39,Stam2,Syt11,Prkci,Cd68,Snx18,Steap3,Kdr,Abhd17c,Rab11fip3,Usp10,Osbpl9,Abhd6,Sla,Ndfip2
KW-0238	DNA-binding	152	1552	0.13	0.0034	10090.ENSMUSP00000000291,10090.ENSMUSP00000000925,10090.ENSMUSP00000001184,10090.ENSMUSP00000002320,10090.ENSMUSP00000002466,10090.ENSMUSP00000003238,10090.ENSMUSP00000003870,10090.ENSMUSP00000004051,10090.ENSMUSP00000008542,10090.ENSMUSP00000009102,10090.ENSMUSP00000015605,10090.ENSMUSP00000015749,10090.ENSMUSP00000015987,10090.ENSMUSP00000018727,10090.ENSMUSP00000019482,10090.ENSMUSP00000019708…	Mnt,Smarcb1,Mxd1,Ppard,Nr2f6,Foxj2,Mxi1,Hlf,Elk3,Vps72,Atf6b,Srf,Rxrg,G3bp1,Zfp687,Arid3a,Thap2,Nfic,Klf11,Polr2h,Hif1a,Zfp36l1,Fos,Yy1,Tef,Srebf2,Litaf,Bcl6,Ddb1,Esrra,Bach1,Rev1,Ncl,Gtf3c5,Creb3l1,Xrn2,Rorc,Exo5,Foxp2,Klf15,Bhlhe40,Bhlhe41,Nr2f2,Maz,Swap70,Polb,Rbl2,Rora,Xrn1,Csrnp1,Crebl2,Zc3h12a,Kdm2b,Brca2,Heyl,Erf,Thap1,Bclaf1,Zfhx2,Neil2,Zfp410,Klf9,Six5,Mycn,Lyl1,Arntl,Rbbp8,Cc2d1a,Atf5,H…
KW-0072	Autophagy	24	145	0.36	0.0072	10090.ENSMUSP00000001950,10090.ENSMUSP00000008748,10090.ENSMUSP00000014614,10090.ENSMUSP00000021738,10090.ENSMUSP00000022881,10090.ENSMUSP00000026173,10090.ENSMUSP00000031388,10090.ENSMUSP00000034270,10090.ENSMUSP00000034644,10090.ENSMUSP00000037422,10090.ENSMUSP00000039047,10090.ENSMUSP00000044769,10090.ENSMUSP00000047838,10090.ENSMUSP00000048260,10090.ENSMUSP00000050191,10090.ENSMUSP00000054322…	Tollip,Ubqln4,Rnf166,Gpr137b,Fam134b,Wdr45b,Vps33a,Map1lc3b,Vps11,Eva1a,Atg14,Atg5,Tbc1d25,Tbc1d17,Ubqln1,Stbd1,Epm2a,Fseg,Vps41,Vps39,Stx17,Usp10,Gpr137,Park2
KW-0043	Tumor suppressor	22	129	0.37	0.0083	10090.ENSMUSP00000000925,10090.ENSMUSP00000004756,10090.ENSMUSP00000015449,10090.ENSMUSP00000022212,10090.ENSMUSP00000024839,10090.ENSMUSP00000026269,10090.ENSMUSP00000027688,10090.ENSMUSP00000029566,10090.ENSMUSP00000034091,10090.ENSMUSP00000038576,10090.ENSMUSP00000051316,10090.ENSMUSP00000064961,10090.ENSMUSP00000073975,10090.ENSMUSP00000082374,10090.ENSMUSP00000083561,10090.ENSMUSP00000096728…	Smarcb1,Wwox,Sash1,Plk2,Sik1,Limd1,Rassf5,Efna1,Rbl2,Brca2,Kctd21,Susd6,Pdcd4,Htatip2,Cdkn2d,Mafb,Flcn,Txnip,Prkci,Maf,Prkcd,Dis3l2
KW-0677	Repeat	354	4163	0.07	0.0109	10090.ENSMUSP00000000925,10090.ENSMUSP00000001547,10090.ENSMUSP00000001825,10090.ENSMUSP00000001884,10090.ENSMUSP00000001950,10090.ENSMUSP00000001963,10090.ENSMUSP00000003912,10090.ENSMUSP00000004756,10090.ENSMUSP00000004774,10090.ENSMUSP00000005256,10090.ENSMUSP00000005749,10090.ENSMUSP00000006625,10090.ENSMUSP00000007207,10090.ENSMUSP00000007993,10090.ENSMUSP00000009058,10090.ENSMUSP00000010804…	Smarcb1,Col1a1,Chordc1,Clpb,Tollip,Ace,Calr,Wwox,Aqp1,Ndrg1,Ctr9,Rbm14,Clcn2,Rbm28,Abcb1b,Plcd1,Arih2,Ehmt2,Chp1,Ankrd52,Eln,Slc25a13,Sash1,Adamtsl4,Lnx2,Med24,Wsb1,Zfp687,Rhobtb1,Ap3d1,Cpeb4,Jade2,Rnf144a,Klf11,Rffl,Slc9a3r1,Slc25a19,Per1,Nfkbia,Hif1a,Zfp36l1,Asb2,Yy1,Ctla2a,Zfp346,Pdcd6,Lrrc14b,Plk2,Nid2,Vcl,Micu2,Sorbs3,Fbxl3,Dnajc3,Tbc1d31,Bcl6,Pvrl3,Sdf2l1,Cxadr,Il10rb,Creld2,Tnfrsf21,C2,Ttc…
KW-0703	Sarcoplasmic reticulum	11	44	0.54	0.0148	10090.ENSMUSP00000003912,10090.ENSMUSP00000014920,10090.ENSMUSP00000020238,10090.ENSMUSP00000021142,10090.ENSMUSP00000031423,10090.ENSMUSP00000033289,10090.ENSMUSP00000039072,10090.ENSMUSP00000077273,10090.ENSMUSP00000105438,10090.ENSMUSP00000118221,10090.ENSMUSP00000124562	Calr,Nol3,Hsp90b1,Atp2a3,Atp2a2,Stim1,Jph1,Asph,Camk2b,Sri,Manf
KW-0446	Lipid-binding	32	238	0.27	0.0203	10090.ENSMUSP00000003038,10090.ENSMUSP00000003313,10090.ENSMUSP00000004683,10090.ENSMUSP00000017276,10090.ENSMUSP00000018311,10090.ENSMUSP00000019631,10090.ENSMUSP00000020411,10090.ENSMUSP00000025007,10090.ENSMUSP00000026173,10090.ENSMUSP00000028311,10090.ENSMUSP00000029046,10090.ENSMUSP00000031750,10090.ENSMUSP00000033979,10090.ENSMUSP00000039243,10090.ENSMUSP00000041985,10090.ENSMUSP00000044165…	Ap2a2,Grk5,Mcoln1,Cyth1,Stard3,Trip10,Osbpl5,Nme4,Wdr45b,Traf2,Fabp5,Arhgef5,Star,Snx2,Tex2,Snx10,Fermt2,Osbpl2,Unc119b,Golph3,C2cd2l,Osbp2,Esr1,Stard5,Arhgap35,Snx18,Nr3c2,Mcf2l,Pitpnm2,Osbpl9,Manf,Snx24
KW-0206	Cytoskeleton	115	1180	0.13	0.0203	10090.ENSMUSP00000001179,10090.ENSMUSP00000001675,10090.ENSMUSP00000005077,10090.ENSMUSP00000005256,10090.ENSMUSP00000014221,10090.ENSMUSP00000018880,10090.ENSMUSP00000019631,10090.ENSMUSP00000020922,10090.ENSMUSP00000020949,10090.ENSMUSP00000020999,10090.ENSMUSP00000021207,10090.ENSMUSP00000022212,10090.ENSMUSP00000022369,10090.ENSMUSP00000022682,10090.ENSMUSP00000024869,10090.ENSMUSP00000025127…	Pcnt,Stk38l,Hspb1,Ndrg1,Chp1,Ndel1,Trip10,Trib2,Map2k6,Kif3c,Fam101b,Plk2,Vcl,Sorbs3,Spast,Mapre2,Fgd1,Rassf5,Fcgr2b,Cdc25b,Dclre1b,Gpsm2,Kbtbd8,Fkbp4,Stim1,Swap70,Ist1,Map1lc3b,Zw10,Nexn,Ypel5,Brca2,Ppl,Bicd2,Syne1,Lasp1,Tubb4b,Snx10,Rmdn2,Fermt2,Spata7,Cc2d1a,Pdlim7,Atf5,Tubg1,Cir1,Rilpl1,Ckap4,Ino80,Ccdc66,Marveld1,Map7d1,Atat1,Tubb2a,Sipa1l1,Uaca,Fam161a,Actn4,Cdc42ep3,Hook2,Tbcel,Hsf1,Lima1,…
KW-0813	Transport	174	1910	0.1	0.0224	10090.ENSMUSP00000000828,10090.ENSMUSP00000003038,10090.ENSMUSP00000003720,10090.ENSMUSP00000004683,10090.ENSMUSP00000004774,10090.ENSMUSP00000006181,10090.ENSMUSP00000007207,10090.ENSMUSP00000009058,10090.ENSMUSP00000014221,10090.ENSMUSP00000014647,10090.ENSMUSP00000015157,10090.ENSMUSP00000015256,10090.ENSMUSP00000015484,10090.ENSMUSP00000015486,10090.ENSMUSP00000016781,10090.ENSMUSP00000018311…	Txnrd3,Ap2a2,Crot,Mcoln1,Aqp1,Napa,Clcn2,Abcb1b,Chp1,Pkd2l2,Trappc2l,Slc25a13,Cybb,Xk,Ift27,Stard3,G3bp1,Ndel1,Slc22a5,Atp6v1e1,Ccdc53,Mcu,Osbpl5,Ap3d1,Slc22a4,Bcap29,Slc25a19,Atp2a3,Cygb,Atp6v1d,Zfp36l1,Btf3,Vdac2,Slc35a5,Slc4a8,Kcnk5,Nme4,Npc1,Ap3s1,C330018D20Rik,Slc15a3,Cpt1a,Rabgef1,Slco3a1,Get4,Slc39a10,Slc45a3,Stx6,Atp1b1,Blzf1,Rabgap1l,Slc2a8,Nup35,Slc12a6,Slc20a1,Fabp5,Mfsd1,Ppid,Etfdh,Gp…
KW-0413	Isomerase	20	124	0.35	0.0225	10090.ENSMUSP00000018113,10090.ENSMUSP00000022419,10090.ENSMUSP00000023231,10090.ENSMUSP00000024042,10090.ENSMUSP00000024802,10090.ENSMUSP00000024869,10090.ENSMUSP00000027123,10090.ENSMUSP00000028683,10090.ENSMUSP00000029382,10090.ENSMUSP00000031982,10090.ENSMUSP00000032508,10090.ENSMUSP00000046027,10090.ENSMUSP00000049355,10090.ENSMUSP00000050292,10090.ENSMUSP00000050395,10090.ENSMUSP00000052912…	Ptgis,Ppif,Tsta3,Creld2,Ppil1,Spast,Hspd1,Pdia3,Ppid,Hpgds,Fkbp4,Itpk1,Gpi1,Ptges3,Pus10,Pdia6,Fkbp5,Pgm2l1,Gale,Eci2
KW-0802	TPR repeat	23	153	0.32	0.0235	10090.ENSMUSP00000005749,10090.ENSMUSP00000009789,10090.ENSMUSP00000022734,10090.ENSMUSP00000025294,10090.ENSMUSP00000025918,10090.ENSMUSP00000026480,10090.ENSMUSP00000029303,10090.ENSMUSP00000029382,10090.ENSMUSP00000029482,10090.ENSMUSP00000032508,10090.ENSMUSP00000034775,10090.ENSMUSP00000040771,10090.ENSMUSP00000052942,10090.ENSMUSP00000066403,10090.ENSMUSP00000077273,10090.ENSMUSP00000078382…	Ctr9,P4ha1,Dnajc3,Ttc39c,Stip1,Ttc4,Naa15,Ppid,Gpsm2,Fkbp4,Fem1b,Ttc7,Sugt1,Lonrf1,Asph,Fkbp5,Cluh,Srp72,Ttc39b,Ifit3,Zc3h7b,Klc2,Ttc38
KW-9995	Disease	45	382	0.21	0.0261	10090.ENSMUSP00000000451,10090.ENSMUSP00000000925,10090.ENSMUSP00000004756,10090.ENSMUSP00000015449,10090.ENSMUSP00000019044,10090.ENSMUSP00000021674,10090.ENSMUSP00000022212,10090.ENSMUSP00000023294,10090.ENSMUSP00000024811,10090.ENSMUSP00000024839,10090.ENSMUSP00000025833,10090.ENSMUSP00000026269,10090.ENSMUSP00000027688,10090.ENSMUSP00000029566,10090.ENSMUSP00000030917,10090.ENSMUSP00000032487…	Raf1,Smarcb1,Wwox,Sash1,Slc22a5,Fos,Plk2,Rabl2,Pim1,Sik1,Papss2,Limd1,Rassf5,Efna1,Ski,Vamp1,Rbl2,Aars,Rora,Lepr,Brca2,Fig4,Pim3,Mycn,Foxo3,Kctd21,Susd6,Yap1,Lpin1,Dtnbp1,Pdcd4,Htatip2,Uri1,Cdkn2d,Mafb,Flcn,Txnip,Prkci,Maf,Mcf2l,Prkcd,Cacna1a,Gbe1,Enpp2,Dis3l2
KW-0285	Flavoprotein	20	127	0.34	0.0268	10090.ENSMUSP00000000828,10090.ENSMUSP00000005651,10090.ENSMUSP00000015484,10090.ENSMUSP00000018803,10090.ENSMUSP00000020227,10090.ENSMUSP00000026013,10090.ENSMUSP00000029386,10090.ENSMUSP00000034896,10090.ENSMUSP00000039429,10090.ENSMUSP00000039810,10090.ENSMUSP00000044405,10090.ENSMUSP00000049186,10090.ENSMUSP00000051163,10090.ENSMUSP00000069774,10090.ENSMUSP00000075825,10090.ENSMUSP00000078998…	Txnrd3,Por,Cybb,Pnpo,Cry1,Maoa,Etfdh,Mto1,Dpyd,Mtrr,Fmo2,Gfer,Mical2,Mthfr,Pyroxd2,Aifm2,Ppcdc,Cry2,Acad10,Steap3
KW-0521	NADP	23	161	0.3	0.0389	10090.ENSMUSP00000000828,10090.ENSMUSP00000002064,10090.ENSMUSP00000004756,10090.ENSMUSP00000005651,10090.ENSMUSP00000015484,10090.ENSMUSP00000023231,10090.ENSMUSP00000026144,10090.ENSMUSP00000027053,10090.ENSMUSP00000029850,10090.ENSMUSP00000039429,10090.ENSMUSP00000039810,10090.ENSMUSP00000040244,10090.ENSMUSP00000044405,10090.ENSMUSP00000048222,10090.ENSMUSP00000051163,10090.ENSMUSP00000069774…	Txnrd3,Blvra,Wwox,Por,Cybb,Tsta3,Dcxr,Rdh10,Cryz,Dpyd,Mtrr,Akr1b8,Fmo2,Mat2b,Mical2,Mthfr,Htatip2,Cyp4v3,Akr1b3,Steap3,Art3,Ptgr2,Dhrs3
KW-0227	DNA damage	43	372	0.2	0.0412	10090.ENSMUSP00000002825,10090.ENSMUSP00000008748,10090.ENSMUSP00000016672,10090.ENSMUSP00000016680,10090.ENSMUSP00000020220,10090.ENSMUSP00000021692,10090.ENSMUSP00000025649,10090.ENSMUSP00000025679,10090.ENSMUSP00000027251,10090.ENSMUSP00000028910,10090.ENSMUSP00000029435,10090.ENSMUSP00000029542,10090.ENSMUSP00000029730,10090.ENSMUSP00000030134,10090.ENSMUSP00000030375,10090.ENSMUSP00000033006…	Baz1b,Ubqln4,Mapkapk2,Cul4a,Nuak1,Yy1,Ddb1,Otub1,Rev1,Mgme1,Dclre1b,Ints3,Chd1l,Rad23b,Exo5,Nsmce1,Polb,Zc3h12a,Brca2,Exd2,Gadd45a,Neil2,Rbbp8,H2afx,Ino80,Mri,Npas2,Hsf1,Zswim7,Clock,Plk3,Nsmce2,Mgmt,Zranb3,Uvssa,Ruvbl2,Macrod2,Shld1,Alkbh3,Tank,Mus81,Fnip2,Usp10
KW-0274	FAD	18	115	0.34	0.0431	10090.ENSMUSP00000000828,10090.ENSMUSP00000005651,10090.ENSMUSP00000015484,10090.ENSMUSP00000020227,10090.ENSMUSP00000026013,10090.ENSMUSP00000029386,10090.ENSMUSP00000034896,10090.ENSMUSP00000039429,10090.ENSMUSP00000039810,10090.ENSMUSP00000044405,10090.ENSMUSP00000049186,10090.ENSMUSP00000051163,10090.ENSMUSP00000069774,10090.ENSMUSP00000075825,10090.ENSMUSP00000078998,10090.ENSMUSP00000088047…	Txnrd3,Por,Cybb,Cry1,Maoa,Etfdh,Mto1,Dpyd,Mtrr,Fmo2,Gfer,Mical2,Mthfr,Pyroxd2,Aifm2,Cry2,Acad10,Steap3
KW-0119	Carbohydrate metabolism	15	88	0.37	0.044	10090.ENSMUSP00000019721,10090.ENSMUSP00000021114,10090.ENSMUSP00000026144,10090.ENSMUSP00000031018,10090.ENSMUSP00000031053,10090.ENSMUSP00000031117,10090.ENSMUSP00000033652,10090.ENSMUSP00000036141,10090.ENSMUSP00000054322,10090.ENSMUSP00000065679,10090.ENSMUSP00000066050,10090.ENSMUSP00000070368,10090.ENSMUSP00000081998,10090.ENSMUSP00000084578,10090.ENSMUSP00000099599	Pdk4,Galk1,Dcxr,Rbks,Khk,Gnpda2,Phka2,Amdhd2,Stbd1,Ppp1r3b,Epm2a,Amy1,Pgm2l1,Ppp1r3c,Gale
KW-0834	Unfolded protein response	9	39	0.5	0.0495	10090.ENSMUSP00000015049,10090.ENSMUSP00000015605,10090.ENSMUSP00000022734,10090.ENSMUSP00000027592,10090.ENSMUSP00000028663,10090.ENSMUSP00000058941,10090.ENSMUSP00000059102,10090.ENSMUSP00000124201,10090.ENSMUSP00000124562	Dnajb9,Atf6b,Dnajc3,Ubxn4,Creb3l1,Edem3,Crebrf,Herpud1,Manf

## Sheet: KEGG (DAVID)
Term	Count	%	P-Value	Benjamini
Circadian rhythm	18	1.1	1.2e-10	4e-08
Protein processing in endoplasmic reticulum	36	2.2	2e-07	3.3e-05
Cellular senescence	31	1.9	0.00013	0.013
MAPK signaling pathway	43	2.6	0.00016	0.013
Metabolic pathways	167	10.2	0.00023	0.015
Mitophagy - animal	14	0.9	0.0026	0.12
Small cell lung cancer	17	1	0.0027	0.12
Alanine, aspartate and glutamate metabolism	10	0.6	0.0031	0.12
FoxO signaling pathway	21	1.3	0.0037	0.12
Arginine biosynthesis	7	0.4	0.0038	0.12
Selenocompound metabolism	6	0.4	0.0089	0.26
Salmonella infection	32	2	0.011	0.28
Glycerolipid metabolism	12	0.7	0.011	0.28
Antigen processing and presentation	15	0.9	0.012	0.28
AGE-RAGE signaling pathway in diabetic complications	16	1	0.014	0.28
SNARE interactions in vesicular transport	8	0.5	0.014	0.28
Thyroid hormone signaling pathway	18	1.1	0.015	0.28
N-Glycan biosynthesis	10	0.6	0.017	0.3
Legionellosis	11	0.7	0.022	0.36
Fructose and mannose metabolism	8	0.5	0.022	0.36
Glycerophospholipid metabolism	15	0.9	0.024	0.37
mTOR signaling pathway	21	1.3	0.026	0.38
Autophagy - animal	19	1.2	0.034	0.49
Proteoglycans in cancer	25	1.5	0.038	0.49
Various types of N-glycan biosynthesis	8	0.5	0.038	0.49
Lipid and atherosclerosis	26	1.6	0.039	0.49
Bladder cancer	8	0.5	0.042	0.51
Parathyroid hormone synthesis, secretion and action	15	0.9	0.049	0.57
Sulfur metabolism	4	0.2	0.052	0.58
Non-small cell lung cancer	11	0.7	0.06	0.65
Hepatocellular carcinoma	21	1.3	0.064	0.66
TNF signaling pathway	15	0.9	0.067	0.66
Lysine degradation	10	0.6	0.068	0.66
Estrogen signaling pathway	17	1	0.069	0.66
Pathways in cancer	54	3.3	0.073	0.66
Lysosome	17	1	0.073	0.66
Relaxin signaling pathway	16	1	0.092	0.8
Ferroptosis	7	0.4	0.097	0.81
Spinocerebellar ataxia	17	1	0.098	0.81
