# Supplementary material for: The circadian rhythm: A key variable in aging?
Source: Aging Cell. 2024 Jul 30;23(11):e14268. doi: 10.1111/acel.14268 (PMC11561671; doi:10.1111/acel.14268)
Supplement: Supplementary file 18 — Table S14. [file ACEL-23-e14268-s004.xlsx]

## Sheet: Confirmed genes to ME4
Feature (gene)	Feature (gene ID)	Variable (gene)	Variable (gene ID)	Mean of meanImp	Mean of normHits	Composite score (E * F)
Homer1	ENSMUSG00000007617	Snapin	ENSMUSG00000001018	3.6548	0.784512	2.86723
Homer1	ENSMUSG00000007617	Zdhhc4	ENSMUSG00000001844	5.30801	0.976431	5.18291
Homer1	ENSMUSG00000007617	Eif4g2	ENSMUSG00000005610	3.50732	0.861953	3.02315
Homer1	ENSMUSG00000007617	Hivep2	ENSMUSG00000015501	4.56262	0.956229	4.36291
Homer1	ENSMUSG00000007617	Cyb5r3	ENSMUSG00000018042	3.1484	0.777778	2.44876
Homer1	ENSMUSG00000007617	Ptprk	ENSMUSG00000019889	3.03605	0.747475	2.26937
Homer1	ENSMUSG00000007617	Atp2b1	ENSMUSG00000019943	4.47197	0.969697	4.33646
Homer1	ENSMUSG00000007617	Ccar1	ENSMUSG00000020074	4.15519	0.952862	3.95932
Homer1	ENSMUSG00000007617	Osbpl8	ENSMUSG00000020189	3.69443	0.811448	2.99784
Homer1	ENSMUSG00000007617	Mrnip	ENSMUSG00000020381	3.4423	0.784512	2.70053
Homer1	ENSMUSG00000007617	Rock2	ENSMUSG00000020580	5.79926	0.989899	5.74068
Homer1	ENSMUSG00000007617	Arsg	ENSMUSG00000020604	3.50919	0.777778	2.72937
Homer1	ENSMUSG00000007617	Ubxn2a	ENSMUSG00000020634	3.24052	0.782828	2.53677
Homer1	ENSMUSG00000007617	Nipbl	ENSMUSG00000022141	3.32841	0.79798	2.656
Homer1	ENSMUSG00000007617	Ankrd33b	ENSMUSG00000022237	3.19687	0.757576	2.42187
Homer1	ENSMUSG00000007617	Parn	ENSMUSG00000022685	3.86333	0.868687	3.35602
Homer1	ENSMUSG00000007617	Dlg1	ENSMUSG00000022770	3.76144	0.818182	3.07754
Homer1	ENSMUSG00000007617	Fgd4	ENSMUSG00000022788	3.77363	0.86532	3.26539
Homer1	ENSMUSG00000007617	Pdpk1	ENSMUSG00000024122	3.14765	0.747475	2.35279
Homer1	ENSMUSG00000007617	Arih1	ENSMUSG00000025234	3.26904	0.787879	2.57561
Homer1	ENSMUSG00000007617	Dctn2	ENSMUSG00000025410	3.98024	0.888889	3.53799
Homer1	ENSMUSG00000007617	Nrp1	ENSMUSG00000025810	3.34213	0.762626	2.5488
Homer1	ENSMUSG00000007617	Homer2	ENSMUSG00000025813	4.0325	0.845118	3.40793
Homer1	ENSMUSG00000007617	Slc39a10	ENSMUSG00000025986	3.68643	0.902357	3.32648
Homer1	ENSMUSG00000007617	Raph1	ENSMUSG00000026014	3.37083	0.771044	2.59906
Homer1	ENSMUSG00000007617	Cyp27a1	ENSMUSG00000026170	3.67066	0.818182	3.00327
Homer1	ENSMUSG00000007617	Abl2	ENSMUSG00000026596	3.44193	0.772727	2.65968
Homer1	ENSMUSG00000007617	Polr3c	ENSMUSG00000028099	3.61064	0.767677	2.7718
Homer1	ENSMUSG00000007617	Zdhhc21	ENSMUSG00000028403	3.27359	0.752525	2.46346
Homer1	ENSMUSG00000007617	Dyrk2	ENSMUSG00000028630	3.33638	0.814815	2.71853
Homer1	ENSMUSG00000007617	Sfpq	ENSMUSG00000028820	3.61949	0.936027	3.38794
Homer1	ENSMUSG00000007617	Mrpl19	ENSMUSG00000030045	3.48845	0.757576	2.64277
Homer1	ENSMUSG00000007617	Rps6ka3	ENSMUSG00000031309	3.42921	0.801347	2.74798
Homer1	ENSMUSG00000007617	Gas6	ENSMUSG00000031451	3.30494	0.752525	2.48705
Homer1	ENSMUSG00000007617	Smarca5	ENSMUSG00000031715	3.39277	0.79798	2.70736
Homer1	ENSMUSG00000007617	Ntpcr	ENSMUSG00000031851	3.56509	0.777778	2.77285
Homer1	ENSMUSG00000007617	Wwp2	ENSMUSG00000031930	3.85681	0.83165	3.20751
Homer1	ENSMUSG00000007617	Zbtb41	ENSMUSG00000033964	3.66682	0.888889	3.2594
Homer1	ENSMUSG00000007617	Ttc37	ENSMUSG00000033991	3.2457	0.79798	2.59001
Homer1	ENSMUSG00000007617	Pds5b	ENSMUSG00000034021	3.08142	0.757576	2.33441
Homer1	ENSMUSG00000007617	Baz1a	ENSMUSG00000035021	3.49525	0.828283	2.89505
Homer1	ENSMUSG00000007617	Tk2	ENSMUSG00000035824	3.21586	0.757576	2.43626
Homer1	ENSMUSG00000007617	Lysmd3	ENSMUSG00000035840	3.2516	0.752525	2.44691
Homer1	ENSMUSG00000007617	Uba6	ENSMUSG00000035898	4.84364	0.993266	4.81103
Homer1	ENSMUSG00000007617	Rif1	ENSMUSG00000036202	3.54943	0.835017	2.96383
Homer1	ENSMUSG00000007617	Lrrk2	ENSMUSG00000036273	4.14087	0.868687	3.59712
Homer1	ENSMUSG00000007617	Ago2	ENSMUSG00000036698	4.56384	0.946128	4.31798
Homer1	ENSMUSG00000007617	Sik2	ENSMUSG00000037112	3.29553	0.752525	2.47997
Homer1	ENSMUSG00000007617	Slc12a9	ENSMUSG00000037344	3.61187	0.811448	2.93084
Homer1	ENSMUSG00000007617	Dmxl1	ENSMUSG00000037416	3.50168	0.814815	2.85322
Homer1	ENSMUSG00000007617	Uggt1	ENSMUSG00000037470	3.21094	0.787879	2.52983
Homer1	ENSMUSG00000007617	Bloc1s5	ENSMUSG00000038982	3.95504	0.835017	3.30252
Homer1	ENSMUSG00000007617	Wdr45	ENSMUSG00000039382	3.57069	0.851852	3.0417
Homer1	ENSMUSG00000007617	Armh3	ENSMUSG00000039901	3.47818	0.767677	2.67012
Homer1	ENSMUSG00000007617	Mettl27	ENSMUSG00000040557	4.36698	0.959596	4.19053
Homer1	ENSMUSG00000007617	Btaf1	ENSMUSG00000040565	4.61594	1	4.61594
Homer1	ENSMUSG00000007617	Psme4	ENSMUSG00000040850	3.27847	0.794613	2.60511
Homer1	ENSMUSG00000007617	Abhd4	ENSMUSG00000040997	6.34816	1	6.34816
Homer1	ENSMUSG00000007617	Ggact	ENSMUSG00000041625	5.93942	0.939394	5.57945
Homer1	ENSMUSG00000007617	Ttc19	ENSMUSG00000042298	3.39773	0.772727	2.62552
Homer1	ENSMUSG00000007617	C1galt1	ENSMUSG00000042460	3.36028	0.828283	2.78326
Homer1	ENSMUSG00000007617	Kdm7a	ENSMUSG00000042599	3.25374	0.757576	2.46496
Homer1	ENSMUSG00000007617	Smg7	ENSMUSG00000042772	3.23341	0.757576	2.44955
Homer1	ENSMUSG00000007617	Edem3	ENSMUSG00000043019	4.17609	0.942761	3.93706
Homer1	ENSMUSG00000007617	Hexim2	ENSMUSG00000043372	4.3909	0.861953	3.78475
Homer1	ENSMUSG00000007617	Hscb	ENSMUSG00000043510	3.2586	0.767677	2.50155
Homer1	ENSMUSG00000007617	Pced1b	ENSMUSG00000044250	3.72693	0.875421	3.26263
Homer1	ENSMUSG00000007617	St7l	ENSMUSG00000045576	3.58014	0.808081	2.89304
Homer1	ENSMUSG00000007617	Hectd3	ENSMUSG00000046861	3.49197	0.841751	2.93937
Homer1	ENSMUSG00000007617	Tmem198b	ENSMUSG00000047090	3.42542	0.787879	2.69882
Homer1	ENSMUSG00000007617	Rbm15	ENSMUSG00000048109	3.05954	0.767677	2.34874
Homer1	ENSMUSG00000007617	Pskh1	ENSMUSG00000048310	3.25126	0.762626	2.47949
Homer1	ENSMUSG00000007617	Lemd3	ENSMUSG00000048661	3.63973	0.838384	3.05149
Homer1	ENSMUSG00000007617	Bdp1	ENSMUSG00000049658	4.12935	0.956229	3.9486
Homer1	ENSMUSG00000007617	Zbtb26	ENSMUSG00000050714	3.37839	0.808081	2.73002
Homer1	ENSMUSG00000007617	Babam2	ENSMUSG00000052139	3.41045	0.811448	2.76741
Homer1	ENSMUSG00000007617	Acvr2a	ENSMUSG00000052155	3.24707	0.752525	2.44351
Homer1	ENSMUSG00000007617	Atad2b	ENSMUSG00000052812	3.95071	0.872054	3.44523
Homer1	ENSMUSG00000007617	Gm9923	ENSMUSG00000053830	3.40633	0.767677	2.61496
Homer1	ENSMUSG00000007617	Vmac	ENSMUSG00000054723	3.62589	0.79798	2.89339
Homer1	ENSMUSG00000007617	Kxd1	ENSMUSG00000055553	4.18729	0.942761	3.94761
Homer1	ENSMUSG00000007617	Elmod3	ENSMUSG00000056698	3.3484	0.791246	2.64941
Homer1	ENSMUSG00000007617	Nsd2	ENSMUSG00000057406	3.14352	0.767677	2.41321
Homer1	ENSMUSG00000007617	Serhl	ENSMUSG00000058586	4.32573	0.952862	4.12182
Homer1	ENSMUSG00000007617	Sh2d3c	ENSMUSG00000059013	3.69657	0.777778	2.87511
Homer1	ENSMUSG00000007617	Gm11847	ENSMUSG00000060989	3.42269	0.79798	2.73124
Homer1	ENSMUSG00000007617	Cyp2d22	ENSMUSG00000061740	3.62827	0.878788	3.18848
Homer1	ENSMUSG00000007617	Flot2	ENSMUSG00000061981	4.61719	0.93266	4.30627
Homer1	ENSMUSG00000007617	Gspt1	ENSMUSG00000062203	3.03818	0.787879	2.39372
Homer1	ENSMUSG00000007617	Naa15	ENSMUSG00000063273	3.99998	0.96633	3.8653
Homer1	ENSMUSG00000007617	Usp31	ENSMUSG00000063317	3.08146	0.808081	2.49007
Homer1	ENSMUSG00000007617	Brwd3	ENSMUSG00000063663	3.17205	0.792929	2.51521
Homer1	ENSMUSG00000007617	Med14	ENSMUSG00000064127	3.25851	0.777778	2.5344
Homer1	ENSMUSG00000007617	Lrrc51	ENSMUSG00000064307	3.51897	0.767677	2.70143
Homer1	ENSMUSG00000007617	Arfgef1	ENSMUSG00000067851	4.29831	0.962963	4.13911
Homer1	ENSMUSG00000007617	Zfyve19	ENSMUSG00000068580	4.1873	0.878788	3.67975
Homer1	ENSMUSG00000007617	Msto1	ENSMUSG00000068922	3.59006	0.787879	2.82853
Homer1	ENSMUSG00000007617	Strada	ENSMUSG00000069631	3.35829	0.787879	2.64592
Homer1	ENSMUSG00000007617	Top1	ENSMUSG00000070544	5.03279	1	5.03279
Homer1	ENSMUSG00000007617	Lrrc61	ENSMUSG00000073096	5.24082	0.929293	4.87026
Homer1	ENSMUSG00000007617	Gm15545	ENSMUSG00000087138	3.6782	0.841751	3.09613
Homer1	ENSMUSG00000007617	Fignl2	ENSMUSG00000095440	4.94009	0.872054	4.30802
Homer1	ENSMUSG00000007617	Gm26582	ENSMUSG00000097479	3.60541	0.762626	2.74958
Homer1	ENSMUSG00000007617	Gm42595	ENSMUSG00000105161	3.65423	0.794613	2.9037
Homer1	ENSMUSG00000007617	Gm44950	ENSMUSG00000108350	4.25917	0.855219	3.64252
Homer1	ENSMUSG00000007617	9330162G02Rik	ENSMUSG00000109536	3.31998	0.760943	2.52631
Homer1	ENSMUSG00000007617	AC122442.1	ENSMUSG00000117814	3.18918	0.747475	2.38383
Ctsd	ENSMUSG00000007891	Hk2	ENSMUSG00000000628	3.91566	0.80303	3.14439
Ctsd	ENSMUSG00000007891	Akr1b3	ENSMUSG00000001642	4.69065	0.919192	4.31161
Ctsd	ENSMUSG00000007891	Capns1	ENSMUSG00000001794	3.3588	0.777778	2.6124
Ctsd	ENSMUSG00000007891	Psap	ENSMUSG00000004207	7.93127	1	7.93127
Ctsd	ENSMUSG00000007891	Cstb	ENSMUSG00000005054	3.53868	0.808081	2.85954
Ctsd	ENSMUSG00000007891	Cyba	ENSMUSG00000006519	4.4246	0.939394	4.15644
Ctsd	ENSMUSG00000007891	Emc10	ENSMUSG00000008140	4.15116	0.86532	3.59208
Ctsd	ENSMUSG00000007891	Elk1	ENSMUSG00000009406	3.67536	0.782828	2.87717
Ctsd	ENSMUSG00000007891	Adssl1	ENSMUSG00000011148	3.49906	0.760943	2.66258
Ctsd	ENSMUSG00000007891	Nol3	ENSMUSG00000014776	4.92221	0.973064	4.78963
Ctsd	ENSMUSG00000007891	Qdpr	ENSMUSG00000015806	3.85224	0.841751	3.24262
Ctsd	ENSMUSG00000007891	Ctsz	ENSMUSG00000016256	5.31562	0.979798	5.20823
Ctsd	ENSMUSG00000007891	Zfp207	ENSMUSG00000017421	4.1648	0.861953	3.58986
Ctsd	ENSMUSG00000007891	Pltp	ENSMUSG00000017754	3.60827	0.808081	2.91577
Ctsd	ENSMUSG00000007891	Cyb5r3	ENSMUSG00000018042	3.42896	0.86532	2.96715
Ctsd	ENSMUSG00000007891	Atox1	ENSMUSG00000018585	3.73951	0.821549	3.07219
Ctsd	ENSMUSG00000007891	Slc25a39	ENSMUSG00000018677	5.13638	0.979798	5.03262
Ctsd	ENSMUSG00000007891	Pfkl	ENSMUSG00000020277	4.24718	0.959596	4.07558
Ctsd	ENSMUSG00000007891	Scrn2	ENSMUSG00000020877	4.53729	0.895623	4.0637
Ctsd	ENSMUSG00000007891	Stx8	ENSMUSG00000020903	4.11065	0.794613	3.26637
Ctsd	ENSMUSG00000007891	Dhrs7	ENSMUSG00000021094	3.91329	0.902357	3.53118
Ctsd	ENSMUSG00000007891	Npc2	ENSMUSG00000021242	6.88493	1	6.88493
Ctsd	ENSMUSG00000007891	Anxa7	ENSMUSG00000021814	3.86399	0.851852	3.29154
Ctsd	ENSMUSG00000007891	Ctsb	ENSMUSG00000021939	9.5984	1	9.5984
Ctsd	ENSMUSG00000007891	Tkt	ENSMUSG00000021957	3.34006	0.784512	2.62032
Ctsd	ENSMUSG00000007891	Plin3	ENSMUSG00000024197	5.37607	0.986532	5.30366
Ctsd	ENSMUSG00000007891	Fth1	ENSMUSG00000024661	3.89291	0.828283	3.22443
Ctsd	ENSMUSG00000007891	Nabp2	ENSMUSG00000025374	3.94978	0.818182	3.23164
Ctsd	ENSMUSG00000007891	Cd151	ENSMUSG00000025510	9.60309	1	9.60309
Ctsd	ENSMUSG00000007891	Tspan17	ENSMUSG00000025875	4.5204	0.919192	4.15511
Ctsd	ENSMUSG00000007891	Pex16	ENSMUSG00000027222	3.40924	0.767677	2.6172
Ctsd	ENSMUSG00000007891	Cog6	ENSMUSG00000027742	3.2722	0.767677	2.512
Ctsd	ENSMUSG00000007891	S100a11	ENSMUSG00000027907	5.15651	0.969697	5.00025
Ctsd	ENSMUSG00000007891	Fbxw7	ENSMUSG00000028086	3.71377	0.79798	2.96351
Ctsd	ENSMUSG00000007891	Plin2	ENSMUSG00000028494	4.38573	0.93266	4.09039
Ctsd	ENSMUSG00000007891	Pgd	ENSMUSG00000028961	6.02825	0.996633	6.00796
Ctsd	ENSMUSG00000007891	Acads	ENSMUSG00000029545	3.91004	0.878788	3.43609
Ctsd	ENSMUSG00000007891	Fah	ENSMUSG00000030630	5.25465	0.969697	5.09541
Ctsd	ENSMUSG00000007891	Aldoa	ENSMUSG00000030695	5.39044	0.993266	5.35414
Ctsd	ENSMUSG00000007891	Pkm	ENSMUSG00000032294	4.84549	0.989899	4.79654
Ctsd	ENSMUSG00000007891	Pebp1	ENSMUSG00000032959	5.58595	0.993266	5.54833
Ctsd	ENSMUSG00000007891	Spr	ENSMUSG00000033735	6.87224	0.996633	6.8491
Ctsd	ENSMUSG00000007891	Nubpl	ENSMUSG00000035142	4.12135	0.83165	3.42752
Ctsd	ENSMUSG00000007891	Gpi1	ENSMUSG00000036427	5.83812	0.993266	5.7988
Ctsd	ENSMUSG00000007891	C1qc	ENSMUSG00000036896	3.91636	0.848485	3.32297
Ctsd	ENSMUSG00000007891	Mical2	ENSMUSG00000038244	3.44338	0.784512	2.70138
Ctsd	ENSMUSG00000007891	Atf5	ENSMUSG00000038539	4.33065	0.912458	3.95154
Ctsd	ENSMUSG00000007891	Rnh1	ENSMUSG00000038650	4.70551	0.905724	4.26189
Ctsd	ENSMUSG00000007891	Phb	ENSMUSG00000038845	3.50222	0.801347	2.80649
Ctsd	ENSMUSG00000007891	Fnbp1l	ENSMUSG00000039735	3.74046	0.79798	2.98481
Ctsd	ENSMUSG00000007891	Htatip2	ENSMUSG00000039745	4.53814	0.949495	4.30894
Ctsd	ENSMUSG00000007891	Nhsl1	ENSMUSG00000039835	3.74169	0.79798	2.9858
Ctsd	ENSMUSG00000007891	Creg1	ENSMUSG00000040713	3.4268	0.801347	2.74606
Ctsd	ENSMUSG00000007891	Tmem205	ENSMUSG00000040883	3.57889	0.824916	2.95228
Ctsd	ENSMUSG00000007891	Fbxw4	ENSMUSG00000040913	3.64394	0.79798	2.90779
Ctsd	ENSMUSG00000007891	Hectd2	ENSMUSG00000041180	4.32451	0.814815	3.52367
Ctsd	ENSMUSG00000007891	Hspb8	ENSMUSG00000041548	4.80511	0.912458	4.38446
Ctsd	ENSMUSG00000007891	Tspo	ENSMUSG00000041736	5.61771	1	5.61771
Ctsd	ENSMUSG00000007891	Phlda3	ENSMUSG00000041801	8.98174	1	8.98174
Ctsd	ENSMUSG00000007891	Maff	ENSMUSG00000042622	3.76744	0.851852	3.2093
Ctsd	ENSMUSG00000007891	Nudt18	ENSMUSG00000045211	4.78203	0.909091	4.3473
Ctsd	ENSMUSG00000007891	Hnrnph2	ENSMUSG00000045427	3.40241	0.771044	2.62341
Ctsd	ENSMUSG00000007891	Tmem268	ENSMUSG00000045917	3.78476	0.838384	3.17309
Ctsd	ENSMUSG00000007891	Exd1	ENSMUSG00000048647	3.36116	0.762626	2.56331
Ctsd	ENSMUSG00000007891	Armcx3	ENSMUSG00000049047	3.34269	0.767677	2.56611
Ctsd	ENSMUSG00000007891	Lsm10	ENSMUSG00000050188	3.66796	0.767677	2.81581
Ctsd	ENSMUSG00000007891	Ftl1	ENSMUSG00000050708	3.79744	0.939394	3.5673
Ctsd	ENSMUSG00000007891	Gpr17	ENSMUSG00000052229	5.25573	0.814815	4.28244
Ctsd	ENSMUSG00000007891	Tmem106c	ENSMUSG00000052369	3.60754	0.801347	2.89089
Ctsd	ENSMUSG00000007891	Mgmt	ENSMUSG00000054612	5.76859	0.986532	5.6909
Ctsd	ENSMUSG00000007891	Fbxo6	ENSMUSG00000055401	3.40683	0.754209	2.56946
Ctsd	ENSMUSG00000007891	R3hdm1	ENSMUSG00000056211	3.92649	0.848485	3.33156
Ctsd	ENSMUSG00000007891	Immp2l	ENSMUSG00000056899	3.29862	0.777778	2.5656
Ctsd	ENSMUSG00000007891	Rex1bd	ENSMUSG00000058833	4.16131	0.828283	3.44674
Ctsd	ENSMUSG00000007891	Lgals1	ENSMUSG00000068220	8.28186	1	8.28186
Ctsd	ENSMUSG00000007891	Cd59b	ENSMUSG00000068686	3.96281	0.821549	3.25564
Ctsd	ENSMUSG00000007891	Sod3	ENSMUSG00000072941	3.40383	0.767677	2.61304
Ctsd	ENSMUSG00000007891	Gpx4	ENSMUSG00000075706	7.41438	1	7.41438
Ctsd	ENSMUSG00000007891	Gpx4-ps2	ENSMUSG00000110841	3.22312	0.757576	2.44175
Ctsd	ENSMUSG00000007891	C030006K11Rik	ENSMUSG00000116138	3.77429	0.845118	3.18972
Nol3	ENSMUSG00000014776	Akr1b3	ENSMUSG00000001642	3.517	0.79798	2.80649
Nol3	ENSMUSG00000014776	Wwox	ENSMUSG00000004637	3.72626	0.855219	3.18677
Nol3	ENSMUSG00000014776	Ctsd	ENSMUSG00000007891	3.74113	0.888889	3.32545
Nol3	ENSMUSG00000014776	Snap47	ENSMUSG00000009894	5.3655	0.946128	5.07645
Nol3	ENSMUSG00000014776	Acsf3	ENSMUSG00000015016	3.14114	0.767677	2.41138
Nol3	ENSMUSG00000014776	Ctsz	ENSMUSG00000016256	3.57515	0.818182	2.92512
Nol3	ENSMUSG00000014776	Cyb5r3	ENSMUSG00000018042	7.03836	1	7.03836
Nol3	ENSMUSG00000014776	Yy1	ENSMUSG00000021264	3.37292	0.772727	2.60634
Nol3	ENSMUSG00000014776	Syngr1	ENSMUSG00000022415	5.17493	0.969697	5.01811
Nol3	ENSMUSG00000014776	Eef2kmt	ENSMUSG00000022544	3.73712	0.767677	2.8689
Nol3	ENSMUSG00000014776	Nectin3	ENSMUSG00000022656	3.36826	0.767677	2.58573
Nol3	ENSMUSG00000014776	Rsph3b	ENSMUSG00000023806	4.13926	0.828283	3.42848
Nol3	ENSMUSG00000014776	Arl2	ENSMUSG00000024944	6.25173	0.986532	6.16753
Nol3	ENSMUSG00000014776	Hoga1	ENSMUSG00000025176	3.40238	0.828283	2.81813
Nol3	ENSMUSG00000014776	Tspan17	ENSMUSG00000025875	3.41988	0.772727	2.64263
Nol3	ENSMUSG00000014776	Col3a1	ENSMUSG00000026043	2.98489	0.787879	2.35173
Nol3	ENSMUSG00000014776	Cdk18	ENSMUSG00000026437	3.38219	0.808081	2.73308
Nol3	ENSMUSG00000014776	Erp44	ENSMUSG00000028343	3.42786	0.824916	2.82769
Nol3	ENSMUSG00000014776	Pink1	ENSMUSG00000028756	2.96041	0.752525	2.22778
Nol3	ENSMUSG00000014776	Syp	ENSMUSG00000031144	3.69471	0.804714	2.97318
Nol3	ENSMUSG00000014776	Kifc3	ENSMUSG00000031788	4.71713	0.872054	4.11359
Nol3	ENSMUSG00000014776	Pkm	ENSMUSG00000032294	4.29935	0.925926	3.98088
Nol3	ENSMUSG00000014776	Gsta4	ENSMUSG00000032348	3.24146	0.762626	2.47203
Nol3	ENSMUSG00000014776	Hsf4	ENSMUSG00000033249	4.91395	0.969697	4.76504
Nol3	ENSMUSG00000014776	Wbp2	ENSMUSG00000034341	4.62893	0.976431	4.51983
Nol3	ENSMUSG00000014776	Tdg	ENSMUSG00000034674	3.59309	0.79798	2.86722
Nol3	ENSMUSG00000014776	Gpi1	ENSMUSG00000036427	4.32215	0.939394	4.0602
Nol3	ENSMUSG00000014776	Lrrc20	ENSMUSG00000037151	4.68751	0.868687	4.07198
Nol3	ENSMUSG00000014776	Fermt2	ENSMUSG00000037712	3.38538	0.824916	2.79265
Nol3	ENSMUSG00000014776	Ndufv1	ENSMUSG00000037916	3.394	0.762626	2.58836
Nol3	ENSMUSG00000014776	Nfe2l1	ENSMUSG00000038615	3.42035	0.757576	2.59117
Nol3	ENSMUSG00000014776	Prune2	ENSMUSG00000039126	3.42775	0.787879	2.70065
Nol3	ENSMUSG00000014776	Flywch1	ENSMUSG00000040097	4.88659	0.93266	4.55752
Nol3	ENSMUSG00000014776	Alkbh3	ENSMUSG00000040174	3.61764	0.777778	2.81372
Nol3	ENSMUSG00000014776	Cept1	ENSMUSG00000040774	3.9845	0.818182	3.26005
Nol3	ENSMUSG00000014776	Hspb8	ENSMUSG00000041548	3.71232	0.824916	3.06235
Nol3	ENSMUSG00000014776	Phlda3	ENSMUSG00000041801	3.29604	0.771044	2.54139
Nol3	ENSMUSG00000014776	Klhl23	ENSMUSG00000042155	3.42918	0.784512	2.69023
Nol3	ENSMUSG00000014776	Nrep	ENSMUSG00000042834	4.50856	0.96633	4.35676
Nol3	ENSMUSG00000014776	Gm5424	ENSMUSG00000046687	3.49669	0.781145	2.73143
Nol3	ENSMUSG00000014776	D10Jhu81e	ENSMUSG00000053329	5.59177	0.983165	5.49763
Nol3	ENSMUSG00000014776	Sirt5	ENSMUSG00000054021	3.90078	0.86532	3.37542
Nol3	ENSMUSG00000014776	Irs1	ENSMUSG00000055980	4.35462	0.946128	4.12003
Nol3	ENSMUSG00000014776	Dtnbp1	ENSMUSG00000057531	6.10024	0.993266	6.05916
Nol3	ENSMUSG00000014776	Camk2b	ENSMUSG00000057897	3.96052	0.915825	3.62715
Nol3	ENSMUSG00000014776	Flot1	ENSMUSG00000059714	3.54071	0.811448	2.8731
Nol3	ENSMUSG00000014776	mt-Tw	ENSMUSG00000064346	3.31933	0.767677	2.54817
Nol3	ENSMUSG00000014776	Hes6	ENSMUSG00000067071	3.81368	0.814815	3.10745
Nol3	ENSMUSG00000014776	Amy1	ENSMUSG00000074264	3.43581	0.787879	2.707
Nol3	ENSMUSG00000014776	Gpx4	ENSMUSG00000075706	4.01028	0.868687	3.48368
Nol3	ENSMUSG00000014776	Prnp	ENSMUSG00000079037	3.77968	0.791246	2.99066
Nol3	ENSMUSG00000014776	Olfr1372-ps1	ENSMUSG00000108218	3.455	0.767677	2.65232
Casd1	ENSMUSG00000015189	Dbt	ENSMUSG00000000340	3.55662	0.794613	2.82613
Casd1	ENSMUSG00000015189	Clcn4	ENSMUSG00000000605	3.24264	0.737374	2.39104
Casd1	ENSMUSG00000015189	Capns1	ENSMUSG00000001794	3.38577	0.777778	2.63338
Casd1	ENSMUSG00000015189	Abhd17a	ENSMUSG00000003346	3.35539	0.757576	2.54196
Casd1	ENSMUSG00000015189	Ulk2	ENSMUSG00000004798	4.73454	0.96633	4.57513
Casd1	ENSMUSG00000015189	Prkacb	ENSMUSG00000005034	4.04694	0.841751	3.40651
Casd1	ENSMUSG00000015189	Fbxo11	ENSMUSG00000005371	3.95951	0.885522	3.50623
Casd1	ENSMUSG00000015189	B4galnt1	ENSMUSG00000006731	3.34027	0.752525	2.51364
Casd1	ENSMUSG00000015189	Ctnnb1	ENSMUSG00000006932	3.30324	0.767677	2.53582
Casd1	ENSMUSG00000015189	Atad1	ENSMUSG00000013662	3.22426	0.774411	2.4969
Casd1	ENSMUSG00000015189	Nlk	ENSMUSG00000017376	3.36787	0.772727	2.60245
Casd1	ENSMUSG00000015189	Sec23a	ENSMUSG00000020986	4.58911	0.973064	4.4655
Casd1	ENSMUSG00000015189	Scamp1	ENSMUSG00000021687	3.2793	0.787879	2.58369
Casd1	ENSMUSG00000015189	Trappc13	ENSMUSG00000021711	3.29649	0.777778	2.56393
Casd1	ENSMUSG00000015189	Ngly1	ENSMUSG00000021785	3.8394	0.801347	3.07669
Casd1	ENSMUSG00000015189	Mapk8	ENSMUSG00000021936	4.10936	0.919192	3.77729
Casd1	ENSMUSG00000015189	Tdrd3	ENSMUSG00000022019	4.1775	0.868687	3.62894
Casd1	ENSMUSG00000015189	Rad21	ENSMUSG00000022314	3.72583	0.872054	3.24912
Casd1	ENSMUSG00000015189	Nectin3	ENSMUSG00000022656	4.60316	0.962963	4.43268
Casd1	ENSMUSG00000015189	Dirc2	ENSMUSG00000022848	3.43666	0.777778	2.67296
Casd1	ENSMUSG00000015189	Ogfod2	ENSMUSG00000023707	3.70199	0.747475	2.76715
Casd1	ENSMUSG00000015189	Pggt1b	ENSMUSG00000024477	3.75049	0.821549	3.08121
Casd1	ENSMUSG00000015189	Smad4	ENSMUSG00000024515	6.80017	0.993266	6.75438
Casd1	ENSMUSG00000015189	Smad2	ENSMUSG00000024563	4.17713	0.851852	3.5583
Casd1	ENSMUSG00000015189	Tle4	ENSMUSG00000024642	4.2643	0.868687	3.70435
Casd1	ENSMUSG00000015189	Carnmt1	ENSMUSG00000024726	3.61427	0.757576	2.73808
Casd1	ENSMUSG00000015189	Alkbh8	ENSMUSG00000025899	3.62622	0.841751	3.05237
Casd1	ENSMUSG00000015189	Als2	ENSMUSG00000026024	4.07846	0.818182	3.33692
Casd1	ENSMUSG00000015189	Stam	ENSMUSG00000026718	4.3527	0.93266	4.05959
Casd1	ENSMUSG00000015189	Yme1l1	ENSMUSG00000026775	3.43679	0.848485	2.91606
Casd1	ENSMUSG00000015189	Lin7c	ENSMUSG00000027162	3.35952	0.774411	2.60165
Casd1	ENSMUSG00000015189	Pik3ca	ENSMUSG00000027665	3.30133	0.762626	2.51768
Casd1	ENSMUSG00000015189	Sike1	ENSMUSG00000027854	3.60143	0.801347	2.88599
Casd1	ENSMUSG00000015189	Psip1	ENSMUSG00000028484	3.38635	0.747475	2.53121
Casd1	ENSMUSG00000015189	Tmem168	ENSMUSG00000029569	3.64631	0.835017	3.04473
Casd1	ENSMUSG00000015189	Limk1	ENSMUSG00000029674	3.65454	0.767677	2.8055
Casd1	ENSMUSG00000015189	Col4a5	ENSMUSG00000031274	4.38733	0.905724	3.97371
Casd1	ENSMUSG00000015189	Mvb12a	ENSMUSG00000031813	3.06922	0.747475	2.29417
Casd1	ENSMUSG00000015189	Rdx	ENSMUSG00000032050	5.05786	0.976431	4.93865
Casd1	ENSMUSG00000015189	Pebp1	ENSMUSG00000032959	3.3421	0.757576	2.53189
Casd1	ENSMUSG00000015189	Hsf4	ENSMUSG00000033249	3.85989	0.875421	3.37902
Casd1	ENSMUSG00000015189	Akr1c14	ENSMUSG00000033715	3.63388	0.791246	2.8753
Casd1	ENSMUSG00000015189	Ccnd3	ENSMUSG00000034165	3.56098	0.762626	2.7157
Casd1	ENSMUSG00000015189	Slc26a2	ENSMUSG00000034320	3.40741	0.757576	2.58137
Casd1	ENSMUSG00000015189	Reep6	ENSMUSG00000035504	4.20754	0.855219	3.59837
Casd1	ENSMUSG00000015189	Gpi1	ENSMUSG00000036427	3.80558	0.858586	3.26742
Casd1	ENSMUSG00000015189	Rcor1	ENSMUSG00000037896	3.42996	0.80303	2.75436
Casd1	ENSMUSG00000015189	Bend3	ENSMUSG00000038214	4.2481	0.841751	3.57584
Casd1	ENSMUSG00000015189	Tbkbp1	ENSMUSG00000038517	3.20983	0.757576	2.43169
Casd1	ENSMUSG00000015189	Rap1gap	ENSMUSG00000041351	3.80022	0.855219	3.25002
Casd1	ENSMUSG00000015189	Klhl23	ENSMUSG00000042155	3.33651	0.782828	2.61191
Casd1	ENSMUSG00000015189	Bmt2	ENSMUSG00000042742	3.76513	0.868687	3.27072
Casd1	ENSMUSG00000015189	Tmem64	ENSMUSG00000043252	7.27242	0.996633	7.24793
Casd1	ENSMUSG00000015189	E130308A19Rik	ENSMUSG00000045071	3.48955	0.782828	2.73172
Casd1	ENSMUSG00000015189	Lgr4	ENSMUSG00000050199	3.24905	0.737374	2.39576
Casd1	ENSMUSG00000015189	Zfp24	ENSMUSG00000051469	4.04287	0.861953	3.48476
Casd1	ENSMUSG00000015189	Msra	ENSMUSG00000054733	4.81449	0.892256	4.29575
Casd1	ENSMUSG00000015189	Fam8a1	ENSMUSG00000069237	3.7405	0.848485	3.17376
Casd1	ENSMUSG00000015189	Gpx4	ENSMUSG00000075706	3.93603	0.872054	3.43243
Casd1	ENSMUSG00000015189	Smim13	ENSMUSG00000091264	4.18605	0.909091	3.8055
Casd1	ENSMUSG00000015189	Gpr137b-ps	ENSMUSG00000097715	3.20782	0.767677	2.46257
Med1	ENSMUSG00000018160	Baz1b	ENSMUSG00000002748	4.48211	0.983165	4.40665
Med1	ENSMUSG00000018160	Lamb1	ENSMUSG00000002900	3.84603	0.909091	3.49639
Med1	ENSMUSG00000018160	Igf1r	ENSMUSG00000005533	3.30175	0.821549	2.71255
Med1	ENSMUSG00000018160	Mrtfb	ENSMUSG00000009569	3.30739	0.821549	2.71719
Med1	ENSMUSG00000018160	2610507B11Rik	ENSMUSG00000010277	3.29104	0.804714	2.64835
Med1	ENSMUSG00000018160	Tnpo3	ENSMUSG00000012535	3.85209	0.936027	3.60566
Med1	ENSMUSG00000018160	Prdm15	ENSMUSG00000014039	3.87567	0.973064	3.77128
Med1	ENSMUSG00000018160	Wdfy2	ENSMUSG00000014547	4.39181	0.976431	4.2883
Med1	ENSMUSG00000018160	Rbsn	ENSMUSG00000014550	4.39879	0.942761	4.147
Med1	ENSMUSG00000018160	Fam120b	ENSMUSG00000014763	4.02689	0.919192	3.70148
Med1	ENSMUSG00000018160	Nlk	ENSMUSG00000017376	4.26884	0.905724	3.86639
Med1	ENSMUSG00000018160	Med13l	ENSMUSG00000018076	3.30305	0.838384	2.76922
Med1	ENSMUSG00000018160	Mtmr4	ENSMUSG00000018401	3.43914	0.848485	2.91806
Med1	ENSMUSG00000018160	Kansl1	ENSMUSG00000018412	3.76602	0.925926	3.48705
Med1	ENSMUSG00000018160	Cops6	ENSMUSG00000019494	3.87155	0.845118	3.27191
Med1	ENSMUSG00000018160	Med23	ENSMUSG00000019984	4.31079	0.956229	4.1221
Med1	ENSMUSG00000018160	Frs2	ENSMUSG00000020170	4.29825	0.979798	4.21142
Med1	ENSMUSG00000018160	Wdr82	ENSMUSG00000020257	4.08945	0.962963	3.93799
Med1	ENSMUSG00000018160	Sptbn1	ENSMUSG00000020315	3.87871	0.946128	3.66975
Med1	ENSMUSG00000018160	Mfap3	ENSMUSG00000020522	4.39342	0.962963	4.2307
Med1	ENSMUSG00000018160	Itsn2	ENSMUSG00000020640	3.18795	0.777778	2.47952
Med1	ENSMUSG00000018160	Ncoa1	ENSMUSG00000020647	3.17002	0.777778	2.46557
Med1	ENSMUSG00000018160	Dnmt3a	ENSMUSG00000020661	3.90041	0.942761	3.67715
Med1	ENSMUSG00000018160	Lig3	ENSMUSG00000020697	3.82709	0.93266	3.56937
Med1	ENSMUSG00000018160	Ankfy1	ENSMUSG00000020790	4.65254	0.989899	4.60555
Med1	ENSMUSG00000018160	Pfas	ENSMUSG00000020899	3.47922	0.767677	2.67092
Med1	ENSMUSG00000018160	Papola	ENSMUSG00000021111	5.31528	0.993266	5.27949
Med1	ENSMUSG00000018160	Mtr	ENSMUSG00000021311	5.23215	0.962963	5.03837
Med1	ENSMUSG00000018160	Zkscan3	ENSMUSG00000021327	3.13751	0.760943	2.38747
Med1	ENSMUSG00000018160	Mrs2	ENSMUSG00000021339	3.20718	0.767677	2.46208
Med1	ENSMUSG00000018160	Hivep1	ENSMUSG00000021366	4.82987	0.986532	4.76482
Med1	ENSMUSG00000018160	Nsd1	ENSMUSG00000021488	6.77708	1	6.77708
Med1	ENSMUSG00000018160	Hmgcr	ENSMUSG00000021670	3.37566	0.772727	2.60846
Med1	ENSMUSG00000018160	Il6st	ENSMUSG00000021756	3.12681	0.813131	2.54251
Med1	ENSMUSG00000018160	Vcl	ENSMUSG00000021823	3.20386	0.804714	2.57819
Med1	ENSMUSG00000018160	Mapk1ip1l	ENSMUSG00000021840	3.80036	0.895623	3.40369
Med1	ENSMUSG00000018160	Parg	ENSMUSG00000021911	3.8252	0.909091	3.47745
Med1	ENSMUSG00000018160	Dcp1a	ENSMUSG00000021962	4.74496	0.986532	4.68106
Med1	ENSMUSG00000018160	Hmbox1	ENSMUSG00000021972	4.47455	0.989899	4.42935
Med1	ENSMUSG00000018160	Zc3h13	ENSMUSG00000022000	4.84587	0.986532	4.7806
Med1	ENSMUSG00000018160	Ankrd33b	ENSMUSG00000022237	3.60515	0.777778	2.80401
Med1	ENSMUSG00000018160	Crebbp	ENSMUSG00000022521	4.6496	0.983165	4.57133
Med1	ENSMUSG00000018160	Arhgap31	ENSMUSG00000022799	3.80135	0.959596	3.64776
Med1	ENSMUSG00000018160	Lrch3	ENSMUSG00000022801	4.94143	0.989899	4.89152
Med1	ENSMUSG00000018160	Dyrk1a	ENSMUSG00000022897	4.55678	0.983165	4.48007
Med1	ENSMUSG00000018160	Dip2b	ENSMUSG00000023026	3.26944	0.823232	2.69151
Med1	ENSMUSG00000018160	Ubr2	ENSMUSG00000023977	3.66795	0.925926	3.39625
Med1	ENSMUSG00000018160	Arhgap28	ENSMUSG00000024043	3.38948	0.754209	2.55638
Med1	ENSMUSG00000018160	Zfp91	ENSMUSG00000024695	3.24643	0.791246	2.56872
Med1	ENSMUSG00000018160	Ppp6r3	ENSMUSG00000024908	3.53545	0.902357	3.19024
Med1	ENSMUSG00000018160	Mgea5	ENSMUSG00000025220	3.46379	0.83165	2.88066
Med1	ENSMUSG00000018160	Usp33	ENSMUSG00000025437	3.35041	0.787879	2.63972
Med1	ENSMUSG00000018160	Klf7	ENSMUSG00000025959	5.5772	1	5.5772
Med1	ENSMUSG00000018160	Trak2	ENSMUSG00000026028	3.10384	0.757576	2.35139
Med1	ENSMUSG00000018160	Cflar	ENSMUSG00000026031	3.43188	0.872054	2.99279
Med1	ENSMUSG00000018160	Inpp4a	ENSMUSG00000026113	4.68773	0.973064	4.56146
Med1	ENSMUSG00000018160	Zfp142	ENSMUSG00000026135	3.36842	0.814815	2.74464
Med1	ENSMUSG00000018160	Asb1	ENSMUSG00000026311	4.8457	0.983165	4.76412
Med1	ENSMUSG00000018160	Ccdc93	ENSMUSG00000026339	4.18958	0.989899	4.14726
Med1	ENSMUSG00000018160	Cdc42bpa	ENSMUSG00000026490	3.10189	0.754209	2.33948
Med1	ENSMUSG00000018160	Nvl	ENSMUSG00000026516	3.7451	0.942761	3.53073
Med1	ENSMUSG00000018160	Abl2	ENSMUSG00000026596	5.25531	0.989899	5.20223
Med1	ENSMUSG00000018160	Zbtb43	ENSMUSG00000026788	4.86925	0.986532	4.80367
Med1	ENSMUSG00000018160	Gapvd1	ENSMUSG00000026867	4.57427	0.986532	4.51266
Med1	ENSMUSG00000018160	Fastkd1	ENSMUSG00000027086	4.31784	0.885522	3.82354
Med1	ENSMUSG00000018160	Traf6	ENSMUSG00000027164	3.12477	0.818182	2.55663
Med1	ENSMUSG00000018160	Sema6d	ENSMUSG00000027200	3.23252	0.838384	2.71009
Med1	ENSMUSG00000018160	Atrn	ENSMUSG00000027312	3.5855	0.905724	3.24748
Med1	ENSMUSG00000018160	Gzf1	ENSMUSG00000027439	4.07181	0.949495	3.86617
Med1	ENSMUSG00000018160	Rab22a	ENSMUSG00000027519	2.88028	0.737374	2.12384
Med1	ENSMUSG00000018160	Ncoa3	ENSMUSG00000027678	3.43192	0.86532	2.96971
Med1	ENSMUSG00000018160	Naxe	ENSMUSG00000028070	3.23536	0.752525	2.43469
Med1	ENSMUSG00000018160	Adgrl2	ENSMUSG00000028184	4.01902	0.922559	3.70778
Med1	ENSMUSG00000018160	Akr1a1	ENSMUSG00000028692	3.34798	0.777778	2.60399
Med1	ENSMUSG00000018160	Mtf1	ENSMUSG00000028890	3.11897	0.787879	2.45737
Med1	ENSMUSG00000018160	Pigg	ENSMUSG00000029263	3.42697	0.781145	2.67696
Med1	ENSMUSG00000018160	Ankle2	ENSMUSG00000029501	3.11762	0.752525	2.34609
Med1	ENSMUSG00000018160	Ep400	ENSMUSG00000029505	3.05247	0.772727	2.35873
Med1	ENSMUSG00000018160	Dusp11	ENSMUSG00000030002	3.2566	0.838384	2.73028
Med1	ENSMUSG00000018160	Bms1	ENSMUSG00000030138	4.52897	0.976431	4.42223
Med1	ENSMUSG00000018160	Erc1	ENSMUSG00000030172	3.22269	0.791246	2.54994
Med1	ENSMUSG00000018160	Msl3	ENSMUSG00000031358	3.59106	0.841751	3.02278
Med1	ENSMUSG00000018160	Atp11a	ENSMUSG00000031441	3.07792	0.737374	2.26958
Med1	ENSMUSG00000018160	Kat6a	ENSMUSG00000031540	3.10939	0.787879	2.44983
Med1	ENSMUSG00000018160	Ap1g1	ENSMUSG00000031731	4.62554	0.989899	4.57882
Med1	ENSMUSG00000018160	Phlpp2	ENSMUSG00000031732	3.25754	0.804714	2.62139
Med1	ENSMUSG00000018160	Mau2	ENSMUSG00000031858	3.56867	0.939394	3.35239
Med1	ENSMUSG00000018160	Ddx6	ENSMUSG00000032097	3.97425	0.919192	3.6531
Med1	ENSMUSG00000018160	Csnk1g1	ENSMUSG00000032384	3.68497	0.902357	3.32516
Med1	ENSMUSG00000018160	Nktr	ENSMUSG00000032525	3.80349	0.969697	3.68824
Med1	ENSMUSG00000018160	Srek1	ENSMUSG00000032621	3.45879	0.791246	2.73675
Med1	ENSMUSG00000018160	Mier3	ENSMUSG00000032727	3.74292	0.875421	3.27663
Med1	ENSMUSG00000018160	Pebp1	ENSMUSG00000032959	3.26799	0.757576	2.47575
Med1	ENSMUSG00000018160	Ttll4	ENSMUSG00000033257	4.29213	0.986532	4.23433
Med1	ENSMUSG00000018160	Pcgf3	ENSMUSG00000033623	3.39587	0.824916	2.80131
Med1	ENSMUSG00000018160	Ddx19b	ENSMUSG00000033658	5.26761	0.986532	5.19667
Med1	ENSMUSG00000018160	Foxn3	ENSMUSG00000033713	4.27582	0.946128	4.04547
Med1	ENSMUSG00000018160	Fkbpl	ENSMUSG00000033739	3.80477	0.772727	2.94005
Med1	ENSMUSG00000018160	Jcad	ENSMUSG00000033960	4.26708	0.983165	4.19525
Med1	ENSMUSG00000018160	Golgb1	ENSMUSG00000034243	3.53322	0.902357	3.18822
Med1	ENSMUSG00000018160	Ice1	ENSMUSG00000034525	4.48166	0.993266	4.45148
Med1	ENSMUSG00000018160	Morc2a	ENSMUSG00000034543	3.36724	0.821549	2.76635
Med1	ENSMUSG00000018160	Zfyve9	ENSMUSG00000034557	3.24714	0.757576	2.45996
Med1	ENSMUSG00000018160	Mon2	ENSMUSG00000034602	3.47408	0.845118	2.93601
Med1	ENSMUSG00000018160	Tet3	ENSMUSG00000034832	3.66012	0.929293	3.40132
Med1	ENSMUSG00000018160	Mitf	ENSMUSG00000035158	4.80561	0.868687	4.17457
Med1	ENSMUSG00000018160	Emsy	ENSMUSG00000035401	3.03503	0.782828	2.37591
Med1	ENSMUSG00000018160	Gtf3c4	ENSMUSG00000035666	4.64757	0.989899	4.60062
Med1	ENSMUSG00000018160	Supt16	ENSMUSG00000035726	3.26874	0.818182	2.67443
Med1	ENSMUSG00000018160	Zhx3	ENSMUSG00000035877	3.87439	0.912458	3.53521
Med1	ENSMUSG00000018160	Mgat5	ENSMUSG00000036155	4.20989	0.949495	3.99727
Med1	ENSMUSG00000018160	Ago2	ENSMUSG00000036698	3.02454	0.747475	2.26077
Med1	ENSMUSG00000018160	Jmjd4	ENSMUSG00000036819	3.11727	0.787879	2.45603
Med1	ENSMUSG00000018160	Taf2	ENSMUSG00000037343	3.89451	0.919192	3.57981
Med1	ENSMUSG00000018160	Ppp1r16b	ENSMUSG00000037754	4.37793	0.895623	3.92098
Med1	ENSMUSG00000018160	Rcor1	ENSMUSG00000037896	4.29034	0.969697	4.16033
Med1	ENSMUSG00000018160	Ssh2	ENSMUSG00000037926	3.45778	0.791246	2.73595
Med1	ENSMUSG00000018160	Cramp1l	ENSMUSG00000038002	4.51147	0.996633	4.49628
Med1	ENSMUSG00000018160	Fam120a	ENSMUSG00000038014	5.46252	0.993266	5.42574
Med1	ENSMUSG00000018160	Sbno1	ENSMUSG00000038095	8.09225	1	8.09225
Med1	ENSMUSG00000018160	Stox2	ENSMUSG00000038143	3.73278	0.912458	3.406
Med1	ENSMUSG00000018160	Ncoa6	ENSMUSG00000038369	4.01079	0.976431	3.91626
Med1	ENSMUSG00000018160	Jarid2	ENSMUSG00000038518	4.12076	0.905724	3.73227
Med1	ENSMUSG00000018160	Cbfa2t2	ENSMUSG00000038533	5.03536	0.979798	4.93363
Med1	ENSMUSG00000018160	Pogz	ENSMUSG00000038902	5.01855	0.993266	4.98476
Med1	ENSMUSG00000018160	Dido1	ENSMUSG00000038914	6.06595	1	6.06595
Med1	ENSMUSG00000018160	Gpatch2	ENSMUSG00000039210	3.49331	0.808081	2.82288
Med1	ENSMUSG00000018160	Edrf1	ENSMUSG00000039990	4.51488	0.976431	4.40847
Med1	ENSMUSG00000018160	Ipo8	ENSMUSG00000040029	4.01753	0.946128	3.80109
Med1	ENSMUSG00000018160	Baz2a	ENSMUSG00000040054	3.3878	0.878788	2.97716
Med1	ENSMUSG00000018160	Prrc2c	ENSMUSG00000040225	4.05109	0.936027	3.79193
Med1	ENSMUSG00000018160	Dcaf1	ENSMUSG00000040325	3.23572	0.824916	2.6692
Med1	ENSMUSG00000018160	Bptf	ENSMUSG00000040481	3.20699	0.787879	2.52672
Med1	ENSMUSG00000018160	Pogk	ENSMUSG00000040596	5.26044	0.983165	5.17188
Med1	ENSMUSG00000018160	Dhx33	ENSMUSG00000040620	3.90345	0.959596	3.74574
Med1	ENSMUSG00000018160	Rad54l2	ENSMUSG00000040661	4.40203	0.979798	4.3131
Med1	ENSMUSG00000018160	Virma	ENSMUSG00000040720	3.7555	0.942761	3.54054
Med1	ENSMUSG00000018160	Tet2	ENSMUSG00000040943	3.95514	0.922559	3.64885
Med1	ENSMUSG00000018160	Phf8	ENSMUSG00000041229	3.87012	0.915825	3.54435
Med1	ENSMUSG00000018160	Zfp236	ENSMUSG00000041258	4.4581	0.983165	4.38305
Med1	ENSMUSG00000018160	Sntb2	ENSMUSG00000041308	3.33272	0.835017	2.78288
Med1	ENSMUSG00000018160	Ammecr1l	ENSMUSG00000041915	5.42797	0.993266	5.39142
Med1	ENSMUSG00000018160	Dstyk	ENSMUSG00000042046	3.61862	0.905724	3.27747
Med1	ENSMUSG00000018160	Arel1	ENSMUSG00000042350	3.36318	0.794613	2.67243
Med1	ENSMUSG00000018160	Alkbh5	ENSMUSG00000042650	3.76237	0.93266	3.50902
Med1	ENSMUSG00000018160	Hectd4	ENSMUSG00000042744	3.16341	0.774411	2.44978
Med1	ENSMUSG00000018160	Smg7	ENSMUSG00000042772	7.37205	1	7.37205
Med1	ENSMUSG00000018160	Zfp507	ENSMUSG00000044452	3.66255	0.922559	3.37892
Med1	ENSMUSG00000018160	Kmt5b	ENSMUSG00000045098	3.56581	0.878788	3.13359
Med1	ENSMUSG00000018160	She	ENSMUSG00000046280	3.67102	0.86532	3.17661
Med1	ENSMUSG00000018160	Zfp518b	ENSMUSG00000046572	3.16193	0.747475	2.36346
Med1	ENSMUSG00000018160	Fbxo28	ENSMUSG00000047539	3.36767	0.83165	2.80072
Med1	ENSMUSG00000018160	Slc39a9	ENSMUSG00000048833	3.59932	0.878788	3.16304
Med1	ENSMUSG00000018160	Smcr8	ENSMUSG00000049323	4.05089	0.973064	3.94178
Med1	ENSMUSG00000018160	Zfp169	ENSMUSG00000050954	3.50975	0.855219	3.0016
Med1	ENSMUSG00000018160	Adam17	ENSMUSG00000052593	4.75241	0.969697	4.6084
Med1	ENSMUSG00000018160	Ercc6	ENSMUSG00000054051	3.1626	0.787879	2.49174
Med1	ENSMUSG00000018160	Lifr	ENSMUSG00000054263	3.34735	0.808081	2.70493
Med1	ENSMUSG00000018160	Prr14l	ENSMUSG00000054280	5.09441	1	5.09441
Med1	ENSMUSG00000018160	Nsd3	ENSMUSG00000054823	3.18582	0.824916	2.62803
Med1	ENSMUSG00000018160	Ddx17	ENSMUSG00000055065	3.12368	0.804714	2.51367
Med1	ENSMUSG00000018160	Ankrd17	ENSMUSG00000055204	4.58845	0.959596	4.40305
Med1	ENSMUSG00000018160	R3hdm1	ENSMUSG00000056211	3.20409	0.858586	2.75099
Med1	ENSMUSG00000018160	Aak1	ENSMUSG00000057230	4.70018	0.976431	4.5894
Med1	ENSMUSG00000018160	Zfp317	ENSMUSG00000057551	3.53669	0.838384	2.9651
Med1	ENSMUSG00000018160	Zfp809	ENSMUSG00000057982	3.87072	0.892256	3.45368
Med1	ENSMUSG00000018160	Fbh1	ENSMUSG00000058594	4.08963	0.909091	3.71785
Med1	ENSMUSG00000018160	Zfp933	ENSMUSG00000059423	4.95035	0.925926	4.58365
Med1	ENSMUSG00000018160	Arhgef12	ENSMUSG00000059495	6.08994	1	6.08994
Med1	ENSMUSG00000018160	Marf1	ENSMUSG00000060657	3.14547	0.787879	2.47825
Med1	ENSMUSG00000018160	Ipmk	ENSMUSG00000060733	4.07943	0.905724	3.69484
Med1	ENSMUSG00000018160	Phactr2	ENSMUSG00000062866	3.04741	0.737374	2.24708
Med1	ENSMUSG00000018160	Nup98	ENSMUSG00000063550	4.54556	0.989899	4.49965
Med1	ENSMUSG00000018160	Zbtb16	ENSMUSG00000066687	3.42031	0.762626	2.60842
Med1	ENSMUSG00000018160	Rasgrp3	ENSMUSG00000071042	3.23935	0.79798	2.58494
Med1	ENSMUSG00000018160	Map3k5	ENSMUSG00000071369	4.06434	0.939394	3.81802
Med1	ENSMUSG00000018160	Peak1	ENSMUSG00000074305	3.0607	0.808081	2.47329
Med1	ENSMUSG00000018160	Arfgef2	ENSMUSG00000074582	3.36217	0.814815	2.73954
Med1	ENSMUSG00000018160	Prdm11	ENSMUSG00000075028	3.20746	0.767677	2.46229
Med1	ENSMUSG00000018160	Heg1	ENSMUSG00000075254	3.24093	0.848485	2.74988
Med1	ENSMUSG00000018160	A730017L22Rik	ENSMUSG00000085566	3.82795	0.919192	3.51862
Med1	ENSMUSG00000018160	Atf7	ENSMUSG00000099083	3.28551	0.855219	2.80983
Med1	ENSMUSG00000018160	Gm42979	ENSMUSG00000104814	3.07377	0.757576	2.32861
Med1	ENSMUSG00000018160	Gpx4-ps2	ENSMUSG00000110841	3.82984	0.895623	3.4301
Med1	ENSMUSG00000018160	Gm47260	ENSMUSG00000113328	3.21123	0.747475	2.40031
Ncor1	ENSMUSG00000018501	Fer	ENSMUSG00000000127	4.58022	0.969697	4.44143
Ncor1	ENSMUSG00000018501	Clcn4	ENSMUSG00000000605	3.63424	0.872054	3.16925
Ncor1	ENSMUSG00000018501	Luzp1	ENSMUSG00000001089	3.61363	0.929293	3.35812
Ncor1	ENSMUSG00000018501	Capns1	ENSMUSG00000001794	3.13419	0.757576	2.37439
Ncor1	ENSMUSG00000018501	Idh3g	ENSMUSG00000002010	3.16557	0.747475	2.36618
Ncor1	ENSMUSG00000018501	Kmt2a	ENSMUSG00000002028	4.09516	0.986532	4.04001
Ncor1	ENSMUSG00000018501	Supt6	ENSMUSG00000002052	3.59989	0.915825	3.29687
Ncor1	ENSMUSG00000018501	Braf	ENSMUSG00000002413	3.22669	0.747475	2.41187
Ncor1	ENSMUSG00000018501	Cdk12	ENSMUSG00000003119	5.18479	1	5.18479
Ncor1	ENSMUSG00000018501	Glg1	ENSMUSG00000003316	4.19219	0.979798	4.1075
Ncor1	ENSMUSG00000018501	Snrnp200	ENSMUSG00000003660	4.14218	0.973064	4.0306
Ncor1	ENSMUSG00000018501	Nfat5	ENSMUSG00000003847	3.24065	0.787879	2.55324
Ncor1	ENSMUSG00000018501	Atp6v1f	ENSMUSG00000004285	3.25508	0.752525	2.44953
Ncor1	ENSMUSG00000018501	Ulk2	ENSMUSG00000004798	3.29778	0.83165	2.7426
Ncor1	ENSMUSG00000018501	Adcy9	ENSMUSG00000005580	3.93103	0.959596	3.7722
Ncor1	ENSMUSG00000018501	Apc	ENSMUSG00000005871	3.39651	0.845118	2.87045
Ncor1	ENSMUSG00000018501	Ncoa2	ENSMUSG00000005886	3.2987	0.824916	2.72115
Ncor1	ENSMUSG00000018501	Hipk1	ENSMUSG00000008730	4.18952	0.976431	4.09078
Ncor1	ENSMUSG00000018501	Man1a2	ENSMUSG00000008763	3.94969	0.962963	3.8034
Ncor1	ENSMUSG00000018501	Bcl2l13	ENSMUSG00000009112	3.58718	0.855219	3.06783
Ncor1	ENSMUSG00000018501	Met	ENSMUSG00000009376	3.79701	0.861953	3.27285
Ncor1	ENSMUSG00000018501	Anapc1	ENSMUSG00000014355	4.40057	0.989899	4.35612
Ncor1	ENSMUSG00000018501	Sash1	ENSMUSG00000015305	4.37759	0.96633	4.23019
Ncor1	ENSMUSG00000018501	Hivep2	ENSMUSG00000015501	3.28399	0.808081	2.65373
Ncor1	ENSMUSG00000018501	Zfp318	ENSMUSG00000015597	3.24295	0.814815	2.64241
Ncor1	ENSMUSG00000018501	Kctd2	ENSMUSG00000016940	3.67959	0.828283	3.04774
Ncor1	ENSMUSG00000018501	Med1	ENSMUSG00000018160	3.65967	0.925926	3.38858
Ncor1	ENSMUSG00000018501	Smurf2	ENSMUSG00000018363	4.21201	0.983165	4.1411
Ncor1	ENSMUSG00000018501	Ypel2	ENSMUSG00000018427	3.32666	0.767677	2.5538
Ncor1	ENSMUSG00000018501	Dync1h1	ENSMUSG00000018707	4.50243	0.996633	4.48727
Ncor1	ENSMUSG00000018501	Fis1	ENSMUSG00000019054	3.39125	0.767677	2.60338
Ncor1	ENSMUSG00000018501	Stxbp5	ENSMUSG00000019790	3.41576	0.848485	2.89822
Ncor1	ENSMUSG00000018501	Utrn	ENSMUSG00000019820	3.25043	0.878788	2.85644
Ncor1	ENSMUSG00000018501	Lama4	ENSMUSG00000019846	3.28233	0.823232	2.70212
Ncor1	ENSMUSG00000018501	Ptprk	ENSMUSG00000019889	3.64024	0.919192	3.34608
Ncor1	ENSMUSG00000018501	Atp2b1	ENSMUSG00000019943	3.13913	0.777778	2.44155
Ncor1	ENSMUSG00000018501	Uhrf1bp1l	ENSMUSG00000019951	4.0711	0.976431	3.97515
Ncor1	ENSMUSG00000018501	Fgd6	ENSMUSG00000020021	3.51207	0.895623	3.14549
Ncor1	ENSMUSG00000018501	Cand1	ENSMUSG00000020114	3.18708	0.792929	2.52713
Ncor1	ENSMUSG00000018501	Vps13d	ENSMUSG00000020220	4.51692	1	4.51692
Ncor1	ENSMUSG00000018501	Sptbn1	ENSMUSG00000020315	3.49195	0.946128	3.30383
Ncor1	ENSMUSG00000018501	Vdac1	ENSMUSG00000020402	3.43183	0.79798	2.73853
Ncor1	ENSMUSG00000018501	Acaca	ENSMUSG00000020532	3.34421	0.757576	2.5335
Ncor1	ENSMUSG00000018501	Atxn7l1	ENSMUSG00000020564	3.54221	0.841751	2.98166
Ncor1	ENSMUSG00000018501	Nbas	ENSMUSG00000020576	3.35547	0.868687	2.91485
Ncor1	ENSMUSG00000018501	Itsn2	ENSMUSG00000020640	3.94041	0.989899	3.90061
Ncor1	ENSMUSG00000018501	Ncoa1	ENSMUSG00000020647	6.15473	1	6.15473
Ncor1	ENSMUSG00000018501	Lig3	ENSMUSG00000020697	4.23867	0.919192	3.89615
Ncor1	ENSMUSG00000018501	Helz	ENSMUSG00000020721	4.99553	0.996633	4.97871
Ncor1	ENSMUSG00000018501	Prpf8	ENSMUSG00000020850	4.56648	0.993266	4.53573
Ncor1	ENSMUSG00000018501	Ston2	ENSMUSG00000020961	3.08457	0.767677	2.36796
Ncor1	ENSMUSG00000018501	Sel1l	ENSMUSG00000020964	5.53175	0.993266	5.4945
Ncor1	ENSMUSG00000018501	Ralgapa1	ENSMUSG00000021027	3.76386	0.922559	3.47238
Ncor1	ENSMUSG00000018501	Pcnx	ENSMUSG00000021140	4.74928	1	4.74928
Ncor1	ENSMUSG00000018501	Trip11	ENSMUSG00000021188	3.70909	0.922559	3.42185
Ncor1	ENSMUSG00000018501	Isca2	ENSMUSG00000021241	3.45055	0.841751	2.9045
Ncor1	ENSMUSG00000018501	Ylpm1	ENSMUSG00000021244	6.77746	1	6.77746
Ncor1	ENSMUSG00000018501	Mtr	ENSMUSG00000021311	4.61283	0.946128	4.36433
Ncor1	ENSMUSG00000018501	Hivep1	ENSMUSG00000021366	5.82547	1	5.82547
Ncor1	ENSMUSG00000018501	Nup153	ENSMUSG00000021374	3.00518	0.79798	2.39808
Ncor1	ENSMUSG00000018501	Kif13a	ENSMUSG00000021375	3.10809	0.787879	2.4488
Ncor1	ENSMUSG00000018501	Nsd1	ENSMUSG00000021488	3.64008	0.962963	3.50526
Ncor1	ENSMUSG00000018501	Agtpbp1	ENSMUSG00000021557	4.96934	0.993266	4.93588
Ncor1	ENSMUSG00000018501	Btf3	ENSMUSG00000021660	3.4813	0.79798	2.77801
Ncor1	ENSMUSG00000018501	Thrb	ENSMUSG00000021779	4.6373	0.983165	4.55923
Ncor1	ENSMUSG00000018501	Zc3h13	ENSMUSG00000022000	3.05813	0.757576	2.31676
Ncor1	ENSMUSG00000018501	Trio	ENSMUSG00000022263	4.51222	0.986532	4.45145
Ncor1	ENSMUSG00000018501	Crybg3	ENSMUSG00000022723	4.91459	0.996633	4.89805
Ncor1	ENSMUSG00000018501	Igf2r	ENSMUSG00000023830	3.10751	0.777778	2.41695
Ncor1	ENSMUSG00000018501	Mpc1	ENSMUSG00000023861	4.40831	0.946128	4.17083
Ncor1	ENSMUSG00000018501	Ubr2	ENSMUSG00000023977	3.68935	0.902357	3.32911
Ncor1	ENSMUSG00000018501	Birc6	ENSMUSG00000024073	3.84092	0.949495	3.64693
Ncor1	ENSMUSG00000018501	Prepl	ENSMUSG00000024127	3.38066	0.772727	2.61233
Ncor1	ENSMUSG00000018501	Thada	ENSMUSG00000024251	5.08504	1	5.08504
Ncor1	ENSMUSG00000018501	Ankhd1	ENSMUSG00000024483	3.63915	0.989899	3.60239
Ncor1	ENSMUSG00000018501	Smad4	ENSMUSG00000024515	3.12793	0.747475	2.33805
Ncor1	ENSMUSG00000018501	Ldlrad4	ENSMUSG00000024544	4.72646	0.983165	4.64689
Ncor1	ENSMUSG00000018501	Gnaq	ENSMUSG00000024639	3.19271	0.79798	2.54772
Ncor1	ENSMUSG00000018501	Fth1	ENSMUSG00000024661	3.83183	0.882155	3.38027
Ncor1	ENSMUSG00000018501	Ostf1	ENSMUSG00000024725	3.98724	0.875421	3.49051
Ncor1	ENSMUSG00000018501	Cemip2	ENSMUSG00000024754	3.53522	0.861953	3.04719
Ncor1	ENSMUSG00000018501	Ppp6r3	ENSMUSG00000024908	3.65511	0.936027	3.42128
Ncor1	ENSMUSG00000018501	Eif3a	ENSMUSG00000024991	3.0147	0.747475	2.25341
Ncor1	ENSMUSG00000018501	Sorbs1	ENSMUSG00000025006	2.94736	0.777778	2.29239
Ncor1	ENSMUSG00000018501	Gbf1	ENSMUSG00000025224	3.2966	0.872054	2.87482
Ncor1	ENSMUSG00000018501	Fyco1	ENSMUSG00000025241	3.90896	0.942761	3.68521
Ncor1	ENSMUSG00000018501	Tbl1x	ENSMUSG00000025246	3.86076	0.969697	3.74377
Ncor1	ENSMUSG00000018501	Huwe1	ENSMUSG00000025261	7.0515	1	7.0515
Ncor1	ENSMUSG00000018501	Clybl	ENSMUSG00000025545	3.27888	0.784512	2.57232
Ncor1	ENSMUSG00000018501	Nrp1	ENSMUSG00000025810	2.97942	0.76431	2.2772
Ncor1	ENSMUSG00000018501	Als2	ENSMUSG00000026024	3.52794	0.811448	2.86274
Ncor1	ENSMUSG00000018501	Tmem131	ENSMUSG00000026116	6.28436	1	6.28436
Ncor1	ENSMUSG00000018501	Dst	ENSMUSG00000026131	4.12329	0.993266	4.09552
Ncor1	ENSMUSG00000018501	Trip12	ENSMUSG00000026219	3.76263	0.922559	3.47125
Ncor1	ENSMUSG00000018501	Hdac4	ENSMUSG00000026313	3.50762	0.845118	2.96436
Ncor1	ENSMUSG00000018501	Ccdc93	ENSMUSG00000026339	4.07043	0.983165	4.0019
Ncor1	ENSMUSG00000018501	Srgap2	ENSMUSG00000026425	3.20575	0.777778	2.49336
Ncor1	ENSMUSG00000018501	Atp2b4	ENSMUSG00000026463	3.66611	0.915825	3.35752
Ncor1	ENSMUSG00000018501	Xpr1	ENSMUSG00000026469	4.34022	0.993266	4.31099
Ncor1	ENSMUSG00000018501	Cdc42bpa	ENSMUSG00000026490	4.50088	0.989899	4.45542
Ncor1	ENSMUSG00000018501	Abl2	ENSMUSG00000026596	5.38437	1	5.38437
Ncor1	ENSMUSG00000018501	Eprs	ENSMUSG00000026615	4.1794	0.96633	4.03868
Ncor1	ENSMUSG00000018501	Irf6	ENSMUSG00000026638	3.60644	0.804714	2.90215
Ncor1	ENSMUSG00000018501	Plxna2	ENSMUSG00000026640	4.7205	0.989899	4.67282
Ncor1	ENSMUSG00000018501	Atf6	ENSMUSG00000026663	4.84652	0.989899	4.79757
Ncor1	ENSMUSG00000018501	Gapvd1	ENSMUSG00000026867	4.89801	0.996633	4.88152
Ncor1	ENSMUSG00000018501	B230118H07Rik	ENSMUSG00000027165	3.32896	0.762626	2.53875
Ncor1	ENSMUSG00000018501	Caprin1	ENSMUSG00000027184	3.32258	0.851852	2.83035
Ncor1	ENSMUSG00000018501	Sema6d	ENSMUSG00000027200	3.67214	0.956229	3.5114
Ncor1	ENSMUSG00000018501	Zfp106	ENSMUSG00000027288	3.15417	0.83165	2.62317
Ncor1	ENSMUSG00000018501	Atrn	ENSMUSG00000027312	5.53075	1	5.53075
Ncor1	ENSMUSG00000018501	Rpusd2	ENSMUSG00000027324	3.48731	0.777778	2.71235
Ncor1	ENSMUSG00000018501	Rtf2	ENSMUSG00000027502	3.31833	0.752525	2.49713
Ncor1	ENSMUSG00000018501	Rab22a	ENSMUSG00000027519	3.10743	0.774411	2.40643
Ncor1	ENSMUSG00000018501	Ralgapb	ENSMUSG00000027652	5.03357	0.996633	5.01662
Ncor1	ENSMUSG00000018501	Ppm1l	ENSMUSG00000027784	3.71755	0.902357	3.35456
Ncor1	ENSMUSG00000018501	Aimp1	ENSMUSG00000028029	3.54922	0.757576	2.6888
Ncor1	ENSMUSG00000018501	Ash1l	ENSMUSG00000028053	5.17084	1	5.17084
Ncor1	ENSMUSG00000018501	Lamtor2	ENSMUSG00000028062	4.43644	0.922559	4.09288
Ncor1	ENSMUSG00000018501	Gpr89	ENSMUSG00000028096	3.6176	0.791246	2.86241
Ncor1	ENSMUSG00000018501	Snx27	ENSMUSG00000028136	3.48528	0.875421	3.05109
Ncor1	ENSMUSG00000018501	Adgrl2	ENSMUSG00000028184	4.4752	0.989899	4.43
Ncor1	ENSMUSG00000018501	Mpdz	ENSMUSG00000028402	3.84607	0.952862	3.66478
Ncor1	ENSMUSG00000018501	Usp24	ENSMUSG00000028514	3.67474	0.979798	3.6005
Ncor1	ENSMUSG00000018501	Dyrk2	ENSMUSG00000028630	3.32016	0.858586	2.85064
Ncor1	ENSMUSG00000018501	Macf1	ENSMUSG00000028649	4.57983	0.996633	4.56441
Ncor1	ENSMUSG00000018501	Park7	ENSMUSG00000028964	3.89287	0.895623	3.48655
Ncor1	ENSMUSG00000018501	Htt	ENSMUSG00000029104	3.69465	0.969697	3.58269
Ncor1	ENSMUSG00000018501	Tbc1d1	ENSMUSG00000029174	3.18615	0.747475	2.38156
Ncor1	ENSMUSG00000018501	Pds5a	ENSMUSG00000029202	3.50195	0.895623	3.13643
Ncor1	ENSMUSG00000018501	Clock	ENSMUSG00000029238	3.90654	0.973064	3.80131
Ncor1	ENSMUSG00000018501	Aff1	ENSMUSG00000029313	3.14317	0.747475	2.34944
Ncor1	ENSMUSG00000018501	Atp2a2	ENSMUSG00000029467	3.2239	0.808081	2.60517
Ncor1	ENSMUSG00000018501	Golga3	ENSMUSG00000029502	3.82927	0.973064	3.72613
Ncor1	ENSMUSG00000018501	Ep400	ENSMUSG00000029505	3.92513	0.976431	3.83262
Ncor1	ENSMUSG00000018501	Adamts9	ENSMUSG00000030022	3.19354	0.757576	2.41935
Ncor1	ENSMUSG00000018501	Itpr1	ENSMUSG00000030102	3.38944	0.818182	2.77318
Ncor1	ENSMUSG00000018501	Erc1	ENSMUSG00000030172	4.90015	0.996633	4.88366
Ncor1	ENSMUSG00000018501	Rassf8	ENSMUSG00000030259	3.25924	0.821549	2.67762
Ncor1	ENSMUSG00000018501	Herc2	ENSMUSG00000030451	5.10087	1	5.10087
Ncor1	ENSMUSG00000018501	Tjp1	ENSMUSG00000030516	3.30673	0.848485	2.80571
Ncor1	ENSMUSG00000018501	Cdkl5	ENSMUSG00000031292	3.53918	0.872054	3.08635
Ncor1	ENSMUSG00000018501	Hcfc1	ENSMUSG00000031386	3.98159	0.956229	3.80731
Ncor1	ENSMUSG00000018501	Kat6a	ENSMUSG00000031540	4.58862	1	4.58862
Ncor1	ENSMUSG00000018501	Tenm3	ENSMUSG00000031561	3.11565	0.772727	2.40755
Ncor1	ENSMUSG00000018501	Ap1g1	ENSMUSG00000031731	3.46921	0.885522	3.07206
Ncor1	ENSMUSG00000018501	Cdyl2	ENSMUSG00000031758	3.48045	0.828283	2.88279
Ncor1	ENSMUSG00000018501	Urb2	ENSMUSG00000031976	3.26447	0.777778	2.53903
Ncor1	ENSMUSG00000018501	Bace1	ENSMUSG00000032086	3.29133	0.808081	2.65966
Ncor1	ENSMUSG00000018501	Nedd4	ENSMUSG00000032216	3.30178	0.882155	2.91268
Ncor1	ENSMUSG00000018501	Neo1	ENSMUSG00000032340	4.78804	0.979798	4.69131
Ncor1	ENSMUSG00000018501	Dpp8	ENSMUSG00000032393	3.97407	0.962963	3.82688
Ncor1	ENSMUSG00000018501	Atp2c1	ENSMUSG00000032570	3.03132	0.767677	2.32708
Ncor1	ENSMUSG00000018501	Pik3r4	ENSMUSG00000032571	4.13763	0.976431	4.04011
Ncor1	ENSMUSG00000018501	Gtf3c1	ENSMUSG00000032777	3.44378	0.835017	2.87561
Ncor1	ENSMUSG00000018501	Ank2	ENSMUSG00000032826	3.70229	0.929293	3.44051
Ncor1	ENSMUSG00000018501	Rnf125	ENSMUSG00000033107	3.48819	0.808081	2.81874
Ncor1	ENSMUSG00000018501	Arid2	ENSMUSG00000033237	3.07099	0.767677	2.35753
Ncor1	ENSMUSG00000018501	Spg11	ENSMUSG00000033396	3.60059	0.925926	3.33388
Ncor1	ENSMUSG00000018501	Cep350	ENSMUSG00000033671	3.59012	0.936027	3.36045
Ncor1	ENSMUSG00000018501	Exoc6b	ENSMUSG00000033769	4.6295	0.983165	4.55156
Ncor1	ENSMUSG00000018501	Jcad	ENSMUSG00000033960	3.1948	0.861953	2.75377
Ncor1	ENSMUSG00000018501	Efcab14	ENSMUSG00000034210	3.01654	0.752525	2.27002
Ncor1	ENSMUSG00000018501	Golgb1	ENSMUSG00000034243	4.21982	0.976431	4.12037
Ncor1	ENSMUSG00000018501	Senp6	ENSMUSG00000034252	3.77617	0.936027	3.5346
Ncor1	ENSMUSG00000018501	Cbl	ENSMUSG00000034342	3.71871	0.983165	3.65611
Ncor1	ENSMUSG00000018501	Ice1	ENSMUSG00000034525	4.50952	0.993266	4.47915
Ncor1	ENSMUSG00000018501	Morc2a	ENSMUSG00000034543	3.37832	0.808081	2.72996
Ncor1	ENSMUSG00000018501	Daam1	ENSMUSG00000034574	3.1948	0.79798	2.54938
Ncor1	ENSMUSG00000018501	Mon2	ENSMUSG00000034602	4.69015	0.996633	4.67436
Ncor1	ENSMUSG00000018501	Mast4	ENSMUSG00000034751	3.45705	0.872054	3.01474
Ncor1	ENSMUSG00000018501	Filip1	ENSMUSG00000034898	3.43954	0.828283	2.84891
Ncor1	ENSMUSG00000018501	Dhx8	ENSMUSG00000034931	3.52277	0.875421	3.08391
Ncor1	ENSMUSG00000018501	Synrg	ENSMUSG00000034940	5.13374	0.989899	5.08188
Ncor1	ENSMUSG00000018501	Heatr5a	ENSMUSG00000035181	5.24695	1	5.24695
Ncor1	ENSMUSG00000018501	Emsy	ENSMUSG00000035401	3.08075	0.747475	2.30278
Ncor1	ENSMUSG00000018501	Gtf3c4	ENSMUSG00000035666	3.29684	0.835017	2.75291
Ncor1	ENSMUSG00000018501	Cog5	ENSMUSG00000035933	3.2579	0.811448	2.64361
Ncor1	ENSMUSG00000018501	Dock4	ENSMUSG00000035954	4.48632	0.96633	4.33527
Ncor1	ENSMUSG00000018501	Nepro	ENSMUSG00000036208	3.25184	0.79798	2.5949
Ncor1	ENSMUSG00000018501	Kidins220	ENSMUSG00000036333	4.03715	0.989899	3.99637
Ncor1	ENSMUSG00000018501	Cnot1	ENSMUSG00000036550	4.72344	1	4.72344
Ncor1	ENSMUSG00000018501	Ago2	ENSMUSG00000036698	5.17596	1	5.17596
Ncor1	ENSMUSG00000018501	Tent4b	ENSMUSG00000036779	3.31204	0.855219	2.83252
Ncor1	ENSMUSG00000018501	Mbd5	ENSMUSG00000036792	3.81779	0.962963	3.67639
Ncor1	ENSMUSG00000018501	Jmjd4	ENSMUSG00000036819	3.71935	0.868687	3.23095
Ncor1	ENSMUSG00000018501	Ralgapa2	ENSMUSG00000037110	3.10132	0.782828	2.4278
Ncor1	ENSMUSG00000018501	Sik2	ENSMUSG00000037112	3.04526	0.791246	2.40955
Ncor1	ENSMUSG00000018501	Hook3	ENSMUSG00000037234	3.04174	0.808081	2.45797
Ncor1	ENSMUSG00000018501	4932438A13Rik	ENSMUSG00000037270	4.32704	0.979798	4.23963
Ncor1	ENSMUSG00000018501	Gemin5	ENSMUSG00000037275	3.35209	0.885522	2.96835
Ncor1	ENSMUSG00000018501	Uggt1	ENSMUSG00000037470	5.43432	1	5.43432
Ncor1	ENSMUSG00000018501	Ubr5	ENSMUSG00000037487	3.81299	0.973064	3.71028
Ncor1	ENSMUSG00000018501	Ssh2	ENSMUSG00000037926	4.80112	0.993266	4.76879
Ncor1	ENSMUSG00000018501	Fam120a	ENSMUSG00000038014	3.2771	0.808081	2.64816
Ncor1	ENSMUSG00000018501	Kmt2c	ENSMUSG00000038056	3.79493	0.942761	3.57771
Ncor1	ENSMUSG00000018501	Stox2	ENSMUSG00000038143	5.12121	0.996633	5.10396
Ncor1	ENSMUSG00000018501	Pde4dip	ENSMUSG00000038170	3.04471	0.772727	2.35273
Ncor1	ENSMUSG00000018501	Bend3	ENSMUSG00000038214	3.50248	0.794613	2.78312
Ncor1	ENSMUSG00000018501	Ncoa6	ENSMUSG00000038369	6.1096	1	6.1096
Ncor1	ENSMUSG00000018501	Ric1	ENSMUSG00000038658	3.52786	0.878788	3.10024
Ncor1	ENSMUSG00000018501	Golga4	ENSMUSG00000038708	5.31835	1	5.31835
Ncor1	ENSMUSG00000018501	Ascc3	ENSMUSG00000038774	3.93599	0.959596	3.77696
Ncor1	ENSMUSG00000018501	Kif16b	ENSMUSG00000038844	3.02277	0.747475	2.25945
Ncor1	ENSMUSG00000018501	Dido1	ENSMUSG00000038914	3.58065	0.905724	3.24308
Ncor1	ENSMUSG00000018501	Rreb1	ENSMUSG00000039087	3.51885	0.905724	3.18711
Ncor1	ENSMUSG00000018501	L3mbtl3	ENSMUSG00000039089	3.31154	0.774411	2.56449
Ncor1	ENSMUSG00000018501	Atp6v1g1	ENSMUSG00000039105	3.24209	0.777778	2.52162
Ncor1	ENSMUSG00000018501	Heatr5b	ENSMUSG00000039414	3.84887	0.983165	3.78407
Ncor1	ENSMUSG00000018501	Ipo8	ENSMUSG00000040029	2.99617	0.757576	2.26983
Ncor1	ENSMUSG00000018501	Prrc2c	ENSMUSG00000040225	4.67104	0.996633	4.65531
Ncor1	ENSMUSG00000018501	Bcor	ENSMUSG00000040363	3.80393	0.915825	3.48373
Ncor1	ENSMUSG00000018501	Aqr	ENSMUSG00000040383	4.4517	0.986532	4.39174
Ncor1	ENSMUSG00000018501	Akap9	ENSMUSG00000040407	3.15598	0.808081	2.55029
Ncor1	ENSMUSG00000018501	Bptf	ENSMUSG00000040481	5.42276	1	5.42276
Ncor1	ENSMUSG00000018501	Pogk	ENSMUSG00000040596	4.33588	0.979798	4.24829
Ncor1	ENSMUSG00000018501	Virma	ENSMUSG00000040720	4.56922	1	4.56922
Ncor1	ENSMUSG00000018501	Chd7	ENSMUSG00000041235	3.21187	0.791246	2.54138
Ncor1	ENSMUSG00000018501	Zfp236	ENSMUSG00000041258	4.65075	0.996633	4.63509
Ncor1	ENSMUSG00000018501	Atg2b	ENSMUSG00000041341	5.73433	1	5.73433
Ncor1	ENSMUSG00000018501	Dicer1	ENSMUSG00000041415	3.90302	0.989899	3.8636
Ncor1	ENSMUSG00000018501	Arhgap32	ENSMUSG00000041444	3.16962	0.781145	2.47593
Ncor1	ENSMUSG00000018501	Btbd7	ENSMUSG00000041702	3.09526	0.767677	2.37616
Ncor1	ENSMUSG00000018501	Alkbh5	ENSMUSG00000042650	4.08203	0.946128	3.86212
Ncor1	ENSMUSG00000018501	Garem1	ENSMUSG00000042680	5.33237	1	5.33237
Ncor1	ENSMUSG00000018501	Sipa1l1	ENSMUSG00000042700	3.16849	0.757576	2.40037
Ncor1	ENSMUSG00000018501	Naa25	ENSMUSG00000042719	4.20073	0.969697	4.07343
Ncor1	ENSMUSG00000018501	Hectd4	ENSMUSG00000042744	3.85008	0.976431	3.75934
Ncor1	ENSMUSG00000018501	Smg7	ENSMUSG00000042772	5.01967	0.986532	4.95207
Ncor1	ENSMUSG00000018501	Rnf214	ENSMUSG00000042790	7.19811	1	7.19811
Ncor1	ENSMUSG00000018501	Gm1840	ENSMUSG00000043192	4.47766	0.808081	3.61831
Ncor1	ENSMUSG00000018501	Trp53bp1	ENSMUSG00000043909	4.7047	0.993266	4.67302
Ncor1	ENSMUSG00000018501	Wdfy3	ENSMUSG00000043940	5.41566	1	5.41566
Ncor1	ENSMUSG00000018501	Cep68	ENSMUSG00000044066	3.93857	0.959596	3.77944
Ncor1	ENSMUSG00000018501	Zfp507	ENSMUSG00000044452	3.47885	0.882155	3.06888
Ncor1	ENSMUSG00000018501	Setd2	ENSMUSG00000044791	4.17136	0.969697	4.04495
Ncor1	ENSMUSG00000018501	Ankrd50	ENSMUSG00000044864	3.49995	0.888889	3.11107
Ncor1	ENSMUSG00000018501	Trrap	ENSMUSG00000045482	3.4074	0.909091	3.09764
Ncor1	ENSMUSG00000018501	Mtus1	ENSMUSG00000045636	4.0846	0.878788	3.5895
Ncor1	ENSMUSG00000018501	Wnk1	ENSMUSG00000045962	4.07064	0.986532	4.01581
Ncor1	ENSMUSG00000018501	9930021J03Rik	ENSMUSG00000046138	3.21686	0.787879	2.5345
Ncor1	ENSMUSG00000018501	Scaf8	ENSMUSG00000046201	3.24463	0.83165	2.6984
Ncor1	ENSMUSG00000018501	Zfp518b	ENSMUSG00000046572	3.75138	0.872054	3.27141
Ncor1	ENSMUSG00000018501	Fat4	ENSMUSG00000046743	4.16676	0.96633	4.02647
Ncor1	ENSMUSG00000018501	C2cd3	ENSMUSG00000047248	3.75728	0.93266	3.50426
Ncor1	ENSMUSG00000018501	Akap10	ENSMUSG00000047804	4.01553	0.969697	3.89385
Ncor1	ENSMUSG00000018501	Dip2c	ENSMUSG00000048264	4.01471	0.973064	3.90657
Ncor1	ENSMUSG00000018501	Zfp407	ENSMUSG00000048410	3.12197	0.772727	2.41243
Ncor1	ENSMUSG00000018501	Phf3	ENSMUSG00000048874	4.88827	0.996633	4.87181
Ncor1	ENSMUSG00000018501	Smcr8	ENSMUSG00000049323	5.63724	1	5.63724
Ncor1	ENSMUSG00000018501	Armcx4	ENSMUSG00000049804	4.1612	0.922559	3.83895
Ncor1	ENSMUSG00000018501	Prkca	ENSMUSG00000050965	3.94058	0.895623	3.52927
Ncor1	ENSMUSG00000018501	Nup160	ENSMUSG00000051329	3.05756	0.747475	2.28545
Ncor1	ENSMUSG00000018501	Sox6	ENSMUSG00000051910	4.26225	0.952862	4.06134
Ncor1	ENSMUSG00000018501	Pard3b	ENSMUSG00000052062	3.61276	0.912458	3.29649
Ncor1	ENSMUSG00000018501	Pbx1	ENSMUSG00000052534	3.58178	0.86532	3.09939
Ncor1	ENSMUSG00000018501	Magi3	ENSMUSG00000052539	3.07643	0.767677	2.3617
Ncor1	ENSMUSG00000018501	Tanc2	ENSMUSG00000053580	3.11657	0.79798	2.48696
Ncor1	ENSMUSG00000018501	Chd8	ENSMUSG00000053754	3.24444	0.848485	2.75286
Ncor1	ENSMUSG00000018501	Slc39a8	ENSMUSG00000053897	3.79321	0.813131	3.08438
Ncor1	ENSMUSG00000018501	Prr14l	ENSMUSG00000054280	3.43022	0.89899	3.08373
Ncor1	ENSMUSG00000018501	Ep300	ENSMUSG00000055024	4.0508	0.993266	4.02353
Ncor1	ENSMUSG00000018501	Ankrd17	ENSMUSG00000055204	4.74039	1	4.74039
Ncor1	ENSMUSG00000018501	Tead1	ENSMUSG00000055320	4.08607	0.96633	3.94849
Ncor1	ENSMUSG00000018501	Zzef1	ENSMUSG00000055670	4.17731	0.983165	4.10698
Ncor1	ENSMUSG00000018501	R3hdm1	ENSMUSG00000056211	4.26502	0.956229	4.07833
Ncor1	ENSMUSG00000018501	Tgoln1	ENSMUSG00000056429	3.36968	0.811448	2.73432
Ncor1	ENSMUSG00000018501	Chd6	ENSMUSG00000057133	3.48394	0.882155	3.07337
Ncor1	ENSMUSG00000018501	Aak1	ENSMUSG00000057230	3.90465	0.976431	3.81262
Ncor1	ENSMUSG00000018501	Nsd2	ENSMUSG00000057406	3.90989	0.979798	3.8309
Ncor1	ENSMUSG00000018501	Mdn1	ENSMUSG00000058006	3.82224	0.973064	3.71929
Ncor1	ENSMUSG00000018501	Usp47	ENSMUSG00000059263	3.75766	0.942761	3.54257
Ncor1	ENSMUSG00000018501	Gm8116	ENSMUSG00000059422	3.14164	0.747475	2.3483
Ncor1	ENSMUSG00000018501	Arhgef12	ENSMUSG00000059495	4.99833	1	4.99833
Ncor1	ENSMUSG00000018501	Zfp462	ENSMUSG00000060206	3.21401	0.801347	2.57554
Ncor1	ENSMUSG00000018501	Haghl	ENSMUSG00000061046	3.40767	0.782828	2.66762
Ncor1	ENSMUSG00000018501	Hipk2	ENSMUSG00000061436	4.85736	1	4.85736
Ncor1	ENSMUSG00000018501	Bod1l	ENSMUSG00000061755	3.45414	0.915825	3.16339
Ncor1	ENSMUSG00000018501	Zfp398	ENSMUSG00000062519	3.48829	0.878788	3.06547
Ncor1	ENSMUSG00000018501	Gm12751	ENSMUSG00000062554	5.01343	0.787879	3.94998
Ncor1	ENSMUSG00000018501	Phactr2	ENSMUSG00000062866	3.08043	0.762626	2.34922
Ncor1	ENSMUSG00000018501	Ufc1	ENSMUSG00000062963	3.45488	0.787879	2.72203
Ncor1	ENSMUSG00000018501	Stk24	ENSMUSG00000063410	3.50922	0.872054	3.06023
Ncor1	ENSMUSG00000018501	Syne2	ENSMUSG00000063450	3.72577	0.949495	3.5376
Ncor1	ENSMUSG00000018501	Nup98	ENSMUSG00000063550	4.34797	0.976431	4.24549
Ncor1	ENSMUSG00000018501	Alms1	ENSMUSG00000063810	3.16204	0.754209	2.38484
Ncor1	ENSMUSG00000018501	Clasp1	ENSMUSG00000064302	4.06613	0.989899	4.02506
Ncor1	ENSMUSG00000018501	Ubr4	ENSMUSG00000066036	3.66013	0.979798	3.58619
Ncor1	ENSMUSG00000018501	Arfgef1	ENSMUSG00000067851	3.41153	0.86532	2.95206
Ncor1	ENSMUSG00000018501	Afdn	ENSMUSG00000068036	3.82146	0.959596	3.66705
Ncor1	ENSMUSG00000018501	Usf3	ENSMUSG00000068284	3.30609	0.811448	2.68272
Ncor1	ENSMUSG00000018501	Scyl2	ENSMUSG00000069539	3.49221	0.848485	2.96309
Ncor1	ENSMUSG00000018501	Arid1b	ENSMUSG00000069729	4.78138	0.983165	4.70088
Ncor1	ENSMUSG00000018501	Fat1	ENSMUSG00000070047	4.45302	0.993266	4.42303
Ncor1	ENSMUSG00000018501	Rnf213	ENSMUSG00000070327	3.08023	0.76431	2.35425
Ncor1	ENSMUSG00000018501	Rasal2	ENSMUSG00000070565	4.03924	0.983165	3.97124
Ncor1	ENSMUSG00000018501	Fryl	ENSMUSG00000070733	3.41454	0.902357	3.08113
Ncor1	ENSMUSG00000018501	Map3k5	ENSMUSG00000071369	5.40331	0.993266	5.36692
Ncor1	ENSMUSG00000018501	Klf12	ENSMUSG00000072294	3.19412	0.794613	2.53809
Ncor1	ENSMUSG00000018501	Zfp568	ENSMUSG00000074221	3.19475	0.771044	2.4633
Ncor1	ENSMUSG00000018501	Zfp109	ENSMUSG00000074283	3.88987	0.939394	3.65412
Ncor1	ENSMUSG00000018501	Peak1	ENSMUSG00000074305	4.81663	1	4.81663
Ncor1	ENSMUSG00000018501	Arfgef2	ENSMUSG00000074582	3.51112	0.939394	3.29832
Ncor1	ENSMUSG00000018501	B130055M24Rik	ENSMUSG00000086502	3.6159	0.905724	3.27501
Ncor1	ENSMUSG00000018501	2010001A14Rik	ENSMUSG00000087165	3.96276	0.838384	3.32232
Ncor1	ENSMUSG00000018501	Gm3555	ENSMUSG00000089791	3.94591	0.794613	3.13547
Ncor1	ENSMUSG00000018501	Gm340	ENSMUSG00000090673	3.77227	0.919192	3.46744
Ncor1	ENSMUSG00000018501	Syne1	ENSMUSG00000096054	4.32587	0.996633	4.31131
Ncor1	ENSMUSG00000018501	Gm26899	ENSMUSG00000097799	2.95755	0.767677	2.27044
Ncor1	ENSMUSG00000018501	Gpx4-ps2	ENSMUSG00000110841	3.14614	0.757576	2.38344
Ncor1	ENSMUSG00000018501	Gm35558	ENSMUSG00000113662	4.37426	0.882155	3.85878
Igf1	ENSMUSG00000020053	Spg7	ENSMUSG00000000738	5.08787	0.949495	4.8309
Igf1	ENSMUSG00000020053	Nid1	ENSMUSG00000005397	3.2524	0.742424	2.41466
Igf1	ENSMUSG00000020053	Steap4	ENSMUSG00000012428	6.13927	0.962963	5.91189
Igf1	ENSMUSG00000020053	Pten	ENSMUSG00000013663	3.70006	0.794613	2.94011
Igf1	ENSMUSG00000020053	Cr1l	ENSMUSG00000016481	3.51358	0.747475	2.62632
Igf1	ENSMUSG00000020053	Acadvl	ENSMUSG00000018574	3.86938	0.861953	3.33522
Igf1	ENSMUSG00000020053	Map7	ENSMUSG00000019996	4.59465	0.882155	4.0532
Igf1	ENSMUSG00000020053	Sdha	ENSMUSG00000021577	3.25917	0.757576	2.46907
Igf1	ENSMUSG00000020053	Gpx8	ENSMUSG00000021760	3.53458	0.792929	2.80267
Igf1	ENSMUSG00000020053	Scara5	ENSMUSG00000022032	3.89332	0.828283	3.22477
Igf1	ENSMUSG00000020053	Sema5a	ENSMUSG00000022231	6.83227	0.993266	6.78626
Igf1	ENSMUSG00000020053	C1qtnf6	ENSMUSG00000022440	4.84396	0.952862	4.61563
Igf1	ENSMUSG00000020053	Ccdc80	ENSMUSG00000022665	5.71502	0.989899	5.65729
Igf1	ENSMUSG00000020053	Adamts5	ENSMUSG00000022894	3.27526	0.782828	2.56397
Igf1	ENSMUSG00000020053	Csnk1a1	ENSMUSG00000024576	3.6039	0.777778	2.80303
Igf1	ENSMUSG00000020053	Col3a1	ENSMUSG00000026043	3.54072	0.909091	3.21884
Igf1	ENSMUSG00000020053	Plxdc2	ENSMUSG00000026748	3.68058	0.835017	3.07335
Igf1	ENSMUSG00000020053	Sike1	ENSMUSG00000027854	4.09298	0.818182	3.3488
Igf1	ENSMUSG00000020053	Rorc	ENSMUSG00000028150	3.78001	0.767677	2.90183
Igf1	ENSMUSG00000020053	Gpx7	ENSMUSG00000028597	4.54543	0.86532	3.93325
Igf1	ENSMUSG00000020053	Pcdh7	ENSMUSG00000029108	3.44067	0.787879	2.71083
Igf1	ENSMUSG00000020053	Mapre3	ENSMUSG00000029166	3.41043	0.757576	2.58366
Igf1	ENSMUSG00000020053	Camkk2	ENSMUSG00000029471	4.20255	0.845118	3.55165
Igf1	ENSMUSG00000020053	Ptpro	ENSMUSG00000030223	4.28898	0.824916	3.53804
Igf1	ENSMUSG00000020053	Rexo5	ENSMUSG00000030924	3.67431	0.767677	2.82068
Igf1	ENSMUSG00000020053	Ccdc88a	ENSMUSG00000032740	3.51449	0.79798	2.80449
Igf1	ENSMUSG00000020053	Elmod2	ENSMUSG00000035151	3.38911	0.762626	2.58462
Igf1	ENSMUSG00000020053	Spon1	ENSMUSG00000038156	4.37393	0.858586	3.7554
Igf1	ENSMUSG00000020053	Dsel	ENSMUSG00000038702	5.00157	0.969697	4.85001
Igf1	ENSMUSG00000020053	Gbp7	ENSMUSG00000040253	3.09762	0.777778	2.40926
Igf1	ENSMUSG00000020053	Sema3d	ENSMUSG00000040254	3.15216	0.787879	2.48352
Igf1	ENSMUSG00000020053	Creg1	ENSMUSG00000040713	3.53208	0.791246	2.79474
Igf1	ENSMUSG00000020053	Fam160a2	ENSMUSG00000044465	3.61636	0.767677	2.77619
Igf1	ENSMUSG00000020053	Lurap1l	ENSMUSG00000048706	3.70482	0.772727	2.86282
Igf1	ENSMUSG00000020053	Gnai1	ENSMUSG00000057614	3.26005	0.760943	2.48071
Igf1	ENSMUSG00000020053	Sntb1	ENSMUSG00000060429	4.25938	0.821549	3.49929
Igf1	ENSMUSG00000020053	Tmem263	ENSMUSG00000060935	3.31048	0.767677	2.54138
Micu1	ENSMUSG00000020111	Sox9	ENSMUSG00000000567	3.51931	0.737374	2.59505
Micu1	ENSMUSG00000020111	Tspan33	ENSMUSG00000001763	3.77864	0.861953	3.25701
Micu1	ENSMUSG00000020111	Dnase2a	ENSMUSG00000003812	3.6069	0.772727	2.78715
Micu1	ENSMUSG00000020111	Snap47	ENSMUSG00000009894	4.0048	0.858586	3.43847
Micu1	ENSMUSG00000020111	Prune1	ENSMUSG00000015711	3.66572	0.777778	2.85112
Micu1	ENSMUSG00000020111	Sqstm1	ENSMUSG00000015837	4.00476	0.895623	3.58676
Micu1	ENSMUSG00000020111	Vps53	ENSMUSG00000017288	3.96494	0.878788	3.48434
Micu1	ENSMUSG00000020111	Cops6	ENSMUSG00000019494	3.63126	0.747475	2.71428
Micu1	ENSMUSG00000020111	Dnmt3a	ENSMUSG00000020661	3.4967	0.757576	2.64901
Micu1	ENSMUSG00000020111	2210016F16Rik	ENSMUSG00000021550	3.54642	0.757576	2.68668
Micu1	ENSMUSG00000020111	Mfsd13a	ENSMUSG00000025227	3.56209	0.801347	2.85447
Micu1	ENSMUSG00000020111	Abhd6	ENSMUSG00000025277	5.64072	0.956229	5.39382
Micu1	ENSMUSG00000020111	Upp2	ENSMUSG00000026839	3.88418	0.83165	3.23028
Micu1	ENSMUSG00000020111	Gnas	ENSMUSG00000027523	3.3025	0.747475	2.46854
Micu1	ENSMUSG00000020111	Atp9a	ENSMUSG00000027546	4.28761	0.872054	3.73903
Micu1	ENSMUSG00000020111	Car2	ENSMUSG00000027562	4.21453	0.868687	3.66111
Micu1	ENSMUSG00000020111	Atg7	ENSMUSG00000030314	7.13637	0.989899	7.06429
Micu1	ENSMUSG00000020111	Mvp	ENSMUSG00000030681	3.707	0.801347	2.97059
Micu1	ENSMUSG00000020111	Eif3c	ENSMUSG00000030738	3.6358	0.787879	2.86457
Micu1	ENSMUSG00000020111	Pak1	ENSMUSG00000030774	3.26144	0.767677	2.50373
Micu1	ENSMUSG00000020111	Cx3cl1	ENSMUSG00000031778	3.23433	0.747475	2.41758
Micu1	ENSMUSG00000020111	Mpi	ENSMUSG00000032306	3.23218	0.747475	2.41597
Micu1	ENSMUSG00000020111	Srxn1	ENSMUSG00000032802	3.58832	0.821549	2.94798
Micu1	ENSMUSG00000020111	Lrfn3	ENSMUSG00000036957	3.84751	0.801347	3.08319
Micu1	ENSMUSG00000020111	Actr1b	ENSMUSG00000037351	3.89207	0.782828	3.04682
Micu1	ENSMUSG00000020111	Nfe2l1	ENSMUSG00000038615	3.76252	0.824916	3.10376
Micu1	ENSMUSG00000020111	Aldh1a1	ENSMUSG00000053279	3.95437	0.861953	3.40848
Micu1	ENSMUSG00000020111	Ghr	ENSMUSG00000055737	3.25633	0.767677	2.49981
Mtif2	ENSMUSG00000020459	Dbt	ENSMUSG00000000340	6.06102	0.993266	6.0202
Mtif2	ENSMUSG00000020459	Timm44	ENSMUSG00000002949	3.28806	0.757576	2.49095
Mtif2	ENSMUSG00000020459	Crot	ENSMUSG00000003623	4.23652	0.912458	3.86564
Mtif2	ENSMUSG00000020459	Usp40	ENSMUSG00000005501	3.34775	0.747475	2.50236
Mtif2	ENSMUSG00000020459	Por	ENSMUSG00000005514	3.57045	0.79798	2.84915
Mtif2	ENSMUSG00000020459	Scrn3	ENSMUSG00000008226	3.4006	0.774411	2.63346
Mtif2	ENSMUSG00000020459	Nlk	ENSMUSG00000017376	3.55317	0.79798	2.83536
Mtif2	ENSMUSG00000020459	Hars2	ENSMUSG00000019143	4.81737	0.89899	4.33077
Mtif2	ENSMUSG00000020459	Rmnd1	ENSMUSG00000019763	4.11148	0.915825	3.7654
Mtif2	ENSMUSG00000020459	1700021F05Rik	ENSMUSG00000019797	3.68568	0.791246	2.91628
Mtif2	ENSMUSG00000020459	Qrsl1	ENSMUSG00000019863	4.75717	0.939394	4.46886
Mtif2	ENSMUSG00000020459	Usp15	ENSMUSG00000020124	3.38085	0.787879	2.6637
Mtif2	ENSMUSG00000020459	Trappc13	ENSMUSG00000021711	3.43255	0.777778	2.66976
Mtif2	ENSMUSG00000020459	Oxsm	ENSMUSG00000021786	6.70077	0.996633	6.67821
Mtif2	ENSMUSG00000020459	Nek4	ENSMUSG00000021918	4.02131	0.86532	3.47972
Mtif2	ENSMUSG00000020459	Riox2	ENSMUSG00000022724	4.81398	0.902357	4.34393
Mtif2	ENSMUSG00000020459	Dnm1l	ENSMUSG00000022789	3.49865	0.79798	2.79185
Mtif2	ENSMUSG00000020459	Slc25a46	ENSMUSG00000024259	7.69283	1	7.69283
Mtif2	ENSMUSG00000020459	Chuk	ENSMUSG00000025199	4.0032	0.855219	3.42361
Mtif2	ENSMUSG00000020459	Sacm1l	ENSMUSG00000025240	3.99464	0.821549	3.28179
Mtif2	ENSMUSG00000020459	Fastkd1	ENSMUSG00000027086	6.90371	0.989899	6.83398
Mtif2	ENSMUSG00000020459	4930402H24Rik	ENSMUSG00000027309	3.29731	0.747475	2.46465
Mtif2	ENSMUSG00000020459	Armc1	ENSMUSG00000027599	3.56215	0.835017	2.97445
Mtif2	ENSMUSG00000020459	Etfdh	ENSMUSG00000027809	3.72833	0.784512	2.92492
Mtif2	ENSMUSG00000020459	Tbck	ENSMUSG00000028030	5.67723	0.925926	5.25669
Mtif2	ENSMUSG00000020459	Guf1	ENSMUSG00000029208	3.27165	0.757576	2.47852
Mtif2	ENSMUSG00000020459	Mrpl1	ENSMUSG00000029486	4.86104	0.922559	4.4846
Mtif2	ENSMUSG00000020459	Klhdc10	ENSMUSG00000029775	3.79249	0.848485	3.21787
Mtif2	ENSMUSG00000020459	Mrpl19	ENSMUSG00000030045	3.60647	0.794613	2.86575
Mtif2	ENSMUSG00000020459	Magt1	ENSMUSG00000031232	3.77935	0.814815	3.07947
Mtif2	ENSMUSG00000020459	Ints10	ENSMUSG00000031864	5.20949	0.986532	5.13933
Mtif2	ENSMUSG00000020459	Vat1	ENSMUSG00000034993	4.55618	0.895623	4.08062
Mtif2	ENSMUSG00000020459	Nup37	ENSMUSG00000035351	3.52857	0.767677	2.7088
Mtif2	ENSMUSG00000020459	Klf16	ENSMUSG00000035397	3.43767	0.757576	2.60429
Mtif2	ENSMUSG00000020459	Aifm1	ENSMUSG00000036932	3.40687	0.757576	2.58096
Mtif2	ENSMUSG00000020459	Mmaa	ENSMUSG00000037022	5.13926	0.983165	5.05274
Mtif2	ENSMUSG00000020459	Ints7	ENSMUSG00000037461	3.62301	0.784512	2.84229
Mtif2	ENSMUSG00000020459	Cox15	ENSMUSG00000040018	6.81011	0.983165	6.69546
Mtif2	ENSMUSG00000020459	Ipo8	ENSMUSG00000040029	3.50088	0.771044	2.69933
Mtif2	ENSMUSG00000020459	Plpp6	ENSMUSG00000040105	3.56412	0.777778	2.77209
Mtif2	ENSMUSG00000020459	Cep78	ENSMUSG00000041491	3.51421	0.79798	2.80427
Mtif2	ENSMUSG00000020459	Nqo2	ENSMUSG00000046949	5.03265	0.956229	4.81236
Mtif2	ENSMUSG00000020459	Nsun3	ENSMUSG00000050312	4.87235	0.841751	4.10131
Mtif2	ENSMUSG00000020459	Senp8	ENSMUSG00000051705	3.26931	0.767677	2.50978
Mtif2	ENSMUSG00000020459	Zfp961	ENSMUSG00000052446	5.64172	0.942761	5.31879
Mtif2	ENSMUSG00000020459	Fbh1	ENSMUSG00000058594	3.8216	0.851852	3.25543
Mtif2	ENSMUSG00000020459	Mppe1	ENSMUSG00000062526	3.93103	0.79798	3.13688
Mtif2	ENSMUSG00000020459	Ptcd3	ENSMUSG00000063884	6.51081	0.996633	6.48889
Mtif2	ENSMUSG00000020459	Trmt2b	ENSMUSG00000067369	4.88148	0.952862	4.65138
Mtif2	ENSMUSG00000020459	Ccdc58	ENSMUSG00000075229	3.34807	0.777778	2.60405
Mtif2	ENSMUSG00000020459	Tmlhe	ENSMUSG00000079834	4.70338	0.922559	4.33914
Mtif2	ENSMUSG00000020459	C130013H08Rik	ENSMUSG00000105509	4.38841	0.79798	3.50186
Mtif2	ENSMUSG00000020459	Mpv17	ENSMUSG00000107283	4.05506	0.79798	3.23585
Mtif2	ENSMUSG00000020459	Gm49331	ENSMUSG00000114025	3.9194	0.787879	3.08802
Pum2	ENSMUSG00000020594	Kat2b	ENSMUSG00000000708	3.9208	0.952862	3.73598
Pum2	ENSMUSG00000020594	Ddx3x	ENSMUSG00000000787	3.14917	0.828283	2.6084
Pum2	ENSMUSG00000020594	Usp32	ENSMUSG00000000804	5.13257	1	5.13257
Pum2	ENSMUSG00000020594	Sp1	ENSMUSG00000001280	3.12967	0.821549	2.57117
Pum2	ENSMUSG00000020594	Rmnd5a	ENSMUSG00000002222	5.92609	1	5.92609
Pum2	ENSMUSG00000020594	Braf	ENSMUSG00000002413	3.99667	0.976431	3.90248
Pum2	ENSMUSG00000020594	Hltf	ENSMUSG00000002428	3.76105	0.959596	3.60909
Pum2	ENSMUSG00000020594	Timm50	ENSMUSG00000003438	3.37659	0.747475	2.52392
Pum2	ENSMUSG00000020594	Man1a	ENSMUSG00000003746	3.27357	0.777778	2.54611
Pum2	ENSMUSG00000020594	Zfp81	ENSMUSG00000003929	3.92731	0.929293	3.64962
Pum2	ENSMUSG00000020594	Cul3	ENSMUSG00000004364	5.0734	0.996633	5.05632
Pum2	ENSMUSG00000020594	Pkn2	ENSMUSG00000004591	4.73814	0.996633	4.72219
Pum2	ENSMUSG00000020594	Ulk2	ENSMUSG00000004798	4.65452	0.989899	4.6075
Pum2	ENSMUSG00000020594	Fbxo11	ENSMUSG00000005371	4.99929	0.989899	4.94879
Pum2	ENSMUSG00000020594	Eif4g2	ENSMUSG00000005610	4.21225	0.969697	4.0846
Pum2	ENSMUSG00000020594	Apc	ENSMUSG00000005871	3.7874	0.942761	3.57062
Pum2	ENSMUSG00000020594	Nr2c2	ENSMUSG00000005893	3.84297	0.925926	3.5583
Pum2	ENSMUSG00000020594	Sfmbt1	ENSMUSG00000006527	3.4931	0.838384	2.92856
Pum2	ENSMUSG00000020594	Tgfbr1	ENSMUSG00000007613	3.92509	0.956229	3.75329
Pum2	ENSMUSG00000020594	Ankrd26	ENSMUSG00000007827	3.10195	0.767677	2.38129
Pum2	ENSMUSG00000020594	Gabpa	ENSMUSG00000008976	3.8808	0.969697	3.7632
Pum2	ENSMUSG00000020594	Tnpo1	ENSMUSG00000009470	3.56291	0.89899	3.20302
Pum2	ENSMUSG00000020594	Cbx5	ENSMUSG00000009575	3.6767	0.946128	3.47863
Pum2	ENSMUSG00000020594	Evi5	ENSMUSG00000011831	3.89065	0.959596	3.73345
Pum2	ENSMUSG00000020594	Ccnt1	ENSMUSG00000011960	3.32021	0.868687	2.88422
Pum2	ENSMUSG00000020594	Efr3a	ENSMUSG00000015002	5.0616	1	5.0616
Pum2	ENSMUSG00000020594	Sirt2	ENSMUSG00000015149	3.34991	0.772727	2.58857
Pum2	ENSMUSG00000020594	Casd1	ENSMUSG00000015189	4.31284	0.976431	4.21119
Pum2	ENSMUSG00000020594	Mtmr1	ENSMUSG00000015214	4.91539	0.983165	4.83264
Pum2	ENSMUSG00000020594	Nkap	ENSMUSG00000016409	3.35768	0.79798	2.67936
Pum2	ENSMUSG00000020594	Taok1	ENSMUSG00000017291	3.21186	0.83165	2.67114
Pum2	ENSMUSG00000020594	Suz12	ENSMUSG00000017548	4.18587	0.969697	4.05903
Pum2	ENSMUSG00000020594	Smurf2	ENSMUSG00000018363	3.1507	0.771044	2.42933
Pum2	ENSMUSG00000020594	Appbp2	ENSMUSG00000018481	3.58214	0.929293	3.32886
Pum2	ENSMUSG00000020594	Lims1	ENSMUSG00000019920	3.1061	0.774411	2.4054
Pum2	ENSMUSG00000020594	Atp2b1	ENSMUSG00000019943	3.48706	0.939394	3.27572
Pum2	ENSMUSG00000020594	Cdk17	ENSMUSG00000020015	3.24708	0.757576	2.45991
Pum2	ENSMUSG00000020594	Herc4	ENSMUSG00000020064	4.9878	0.979798	4.88703
Pum2	ENSMUSG00000020594	Usp15	ENSMUSG00000020124	3.79162	0.936027	3.54906
Pum2	ENSMUSG00000020594	Vps54	ENSMUSG00000020128	3.01392	0.79798	2.40505
Pum2	ENSMUSG00000020594	Hcfc2	ENSMUSG00000020246	3.82979	0.949495	3.63637
Pum2	ENSMUSG00000020594	Papolg	ENSMUSG00000020273	3.96867	0.96633	3.83504
Pum2	ENSMUSG00000020594	Ppp4r3b	ENSMUSG00000020463	3.99686	0.973064	3.8892
Pum2	ENSMUSG00000020594	Rock2	ENSMUSG00000020580	4.37781	0.989899	4.33359
Pum2	ENSMUSG00000020594	Fam49a	ENSMUSG00000020589	3.42859	0.858586	2.94373
Pum2	ENSMUSG00000020594	Snx13	ENSMUSG00000020590	4.70536	0.996633	4.68952
Pum2	ENSMUSG00000020594	Smc6	ENSMUSG00000020608	4.04565	0.983165	3.97754
Pum2	ENSMUSG00000020594	Gna13	ENSMUSG00000020611	3.6694	0.93266	3.4223
Pum2	ENSMUSG00000020594	Rab10	ENSMUSG00000020671	2.98801	0.747475	2.23346
Pum2	ENSMUSG00000020594	Cdc27	ENSMUSG00000020687	3.64687	0.939394	3.42584
Pum2	ENSMUSG00000020594	Nf1	ENSMUSG00000020716	3.74351	0.89899	3.36538
Pum2	ENSMUSG00000020594	Pafah1b1	ENSMUSG00000020745	4.15019	0.983165	4.08032
Pum2	ENSMUSG00000020594	Rabep1	ENSMUSG00000020817	4.75384	0.996633	4.73784
Pum2	ENSMUSG00000020594	Cpd	ENSMUSG00000020841	3.0287	0.784512	2.37605
Pum2	ENSMUSG00000020594	Spag9	ENSMUSG00000020859	3.96859	0.96633	3.83496
Pum2	ENSMUSG00000020594	Strn3	ENSMUSG00000020954	4.2182	0.989899	4.17559
Pum2	ENSMUSG00000020594	Ralgapa1	ENSMUSG00000021027	3.59174	0.919192	3.3015
Pum2	ENSMUSG00000020594	Ppp2r5e	ENSMUSG00000021051	3.72679	0.962963	3.58876
Pum2	ENSMUSG00000020594	Nin	ENSMUSG00000021068	3.58855	0.902357	3.23816
Pum2	ENSMUSG00000020594	Wdr37	ENSMUSG00000021147	3.52174	0.885522	3.11858
Pum2	ENSMUSG00000020594	Esyt2	ENSMUSG00000021171	4.36014	0.986532	4.30141
Pum2	ENSMUSG00000020594	Eif5	ENSMUSG00000021282	3.27298	0.814815	2.66687
Pum2	ENSMUSG00000020594	Nup153	ENSMUSG00000021374	3.69831	0.949495	3.51153
Pum2	ENSMUSG00000020594	Nol8	ENSMUSG00000021392	3.51175	0.892256	3.13338
Pum2	ENSMUSG00000020594	Ercc6l2	ENSMUSG00000021470	4.46071	0.979798	4.37059
Pum2	ENSMUSG00000020594	Smad5	ENSMUSG00000021540	3.4302	0.905724	3.10682
Pum2	ENSMUSG00000020594	Rasa1	ENSMUSG00000021549	3.20141	0.824916	2.6409
Pum2	ENSMUSG00000020594	Col4a3bp	ENSMUSG00000021669	6.09347	1	6.09347
Pum2	ENSMUSG00000020594	Kif2a	ENSMUSG00000021693	3.12353	0.762626	2.38208
Pum2	ENSMUSG00000020594	Zfyve16	ENSMUSG00000021706	3.43629	0.925926	3.18175
Pum2	ENSMUSG00000020594	Samd8	ENSMUSG00000021770	4.13794	0.979798	4.05435
Pum2	ENSMUSG00000020594	Ppp3cb	ENSMUSG00000021816	3.92655	0.942761	3.7018
Pum2	ENSMUSG00000020594	Slmap	ENSMUSG00000021870	3.98649	0.983165	3.91938
Pum2	ENSMUSG00000020594	Capn7	ENSMUSG00000021893	3.58805	0.93266	3.34643
Pum2	ENSMUSG00000020594	Parg	ENSMUSG00000021911	3.31005	0.83165	2.75281
Pum2	ENSMUSG00000020594	Kpna3	ENSMUSG00000021929	3.19205	0.861953	2.7514
Pum2	ENSMUSG00000020594	Mapk8	ENSMUSG00000021936	5.05096	0.996633	5.03396
Pum2	ENSMUSG00000020594	Zmym2	ENSMUSG00000021945	3.15453	0.762626	2.40573
Pum2	ENSMUSG00000020594	Xpo4	ENSMUSG00000021952	4.61238	0.996633	4.59685
Pum2	ENSMUSG00000020594	Mtmr6	ENSMUSG00000021987	3.07215	0.76431	2.34807
Pum2	ENSMUSG00000020594	Akap11	ENSMUSG00000022016	4.28136	0.989899	4.23812
Pum2	ENSMUSG00000020594	Nipbl	ENSMUSG00000022141	3.14792	0.757576	2.38479
Pum2	ENSMUSG00000020594	Rrm2b	ENSMUSG00000022292	3.2765	0.855219	2.80212
Pum2	ENSMUSG00000020594	Washc5	ENSMUSG00000022350	3.11015	0.747475	2.32476
Pum2	ENSMUSG00000020594	Slc38a2	ENSMUSG00000022462	3.47449	0.888889	3.08844
Pum2	ENSMUSG00000020594	Atp13a3	ENSMUSG00000022533	3.32431	0.885522	2.94375
Pum2	ENSMUSG00000020594	Zbtb11	ENSMUSG00000022601	3.66248	0.89899	3.29253
Pum2	ENSMUSG00000020594	Kif21a	ENSMUSG00000022629	3.2078	0.818182	2.62457
Pum2	ENSMUSG00000020594	Bbx	ENSMUSG00000022641	3.52776	0.925926	3.26645
Pum2	ENSMUSG00000020594	Tomm70a	ENSMUSG00000022752	3.04221	0.767677	2.33543
Pum2	ENSMUSG00000020594	Dlg1	ENSMUSG00000022770	6.91944	1	6.91944
Pum2	ENSMUSG00000020594	Fyttd1	ENSMUSG00000022800	3.09866	0.79798	2.47267
Pum2	ENSMUSG00000020594	Zfp148	ENSMUSG00000022811	3.16353	0.747475	2.36466
Pum2	ENSMUSG00000020594	Gsk3b	ENSMUSG00000022812	4.06567	0.976431	3.96985
Pum2	ENSMUSG00000020594	Kpna1	ENSMUSG00000022905	3.45847	0.939394	3.24886
Pum2	ENSMUSG00000020594	Smchd1	ENSMUSG00000024054	3.35988	0.909091	3.05443
Pum2	ENSMUSG00000020594	Prkd3	ENSMUSG00000024070	3.56652	0.915825	3.26631
Pum2	ENSMUSG00000020594	Strn	ENSMUSG00000024077	4.42867	0.989899	4.38393
Pum2	ENSMUSG00000020594	Pdpk1	ENSMUSG00000024122	3.60423	0.959596	3.45861
Pum2	ENSMUSG00000020594	Sos1	ENSMUSG00000024241	3.42709	0.878788	3.01168
Pum2	ENSMUSG00000020594	Zfp397	ENSMUSG00000024276	3.21967	0.878788	2.8294
Pum2	ENSMUSG00000020594	Ccny	ENSMUSG00000024286	3.12608	0.777778	2.4314
Pum2	ENSMUSG00000020594	Zfp871	ENSMUSG00000024298	3.3021	0.811448	2.67948
Pum2	ENSMUSG00000020594	Stard4	ENSMUSG00000024378	2.94981	0.747475	2.20491
Pum2	ENSMUSG00000020594	Iws1	ENSMUSG00000024384	3.94805	0.973064	3.8417
Pum2	ENSMUSG00000020594	Nr3c1	ENSMUSG00000024431	4.11333	0.986532	4.05793
Pum2	ENSMUSG00000020594	Dcp2	ENSMUSG00000024472	3.43821	0.878788	3.02146
Pum2	ENSMUSG00000020594	Pggt1b	ENSMUSG00000024477	5.34055	0.993266	5.30459
Pum2	ENSMUSG00000020594	Rbm27	ENSMUSG00000024491	3.50095	0.905724	3.17089
Pum2	ENSMUSG00000020594	Smad4	ENSMUSG00000024515	5.26046	0.996633	5.24274
Pum2	ENSMUSG00000020594	Smad2	ENSMUSG00000024563	3.07509	0.757576	2.32961
Pum2	ENSMUSG00000020594	Csnk1a1	ENSMUSG00000024576	3.66807	0.946128	3.47047
Pum2	ENSMUSG00000020594	Tle4	ENSMUSG00000024642	3.59244	0.858586	3.08441
Pum2	ENSMUSG00000020594	Jak2	ENSMUSG00000024789	4.50445	0.986532	4.44379
Pum2	ENSMUSG00000020594	Pcgf5	ENSMUSG00000024805	3.11244	0.762626	2.37363
Pum2	ENSMUSG00000020594	Tnks2	ENSMUSG00000024811	6.31946	1	6.31946
Pum2	ENSMUSG00000020594	Smc3	ENSMUSG00000024974	3.61224	0.925926	3.34467
Pum2	ENSMUSG00000020594	Eif3a	ENSMUSG00000024991	2.9927	0.757576	2.2672
Pum2	ENSMUSG00000020594	Tm9sf3	ENSMUSG00000025016	4.08599	0.946128	3.86587
Pum2	ENSMUSG00000020594	Slk	ENSMUSG00000025060	3.0665	0.737374	2.26115
Pum2	ENSMUSG00000020594	Mgea5	ENSMUSG00000025220	5.6413	1	5.6413
Pum2	ENSMUSG00000020594	Arih1	ENSMUSG00000025234	5.20222	0.996633	5.1847
Pum2	ENSMUSG00000020594	Chm	ENSMUSG00000025531	4.46877	0.996633	4.45372
Pum2	ENSMUSG00000020594	Mkln1	ENSMUSG00000025609	3.65413	0.909091	3.32194
Pum2	ENSMUSG00000020594	Xiap	ENSMUSG00000025860	3.40935	0.93266	3.17976
Pum2	ENSMUSG00000020594	Alkbh8	ENSMUSG00000025899	5.75941	1	5.75941
Pum2	ENSMUSG00000020594	Rb1cc1	ENSMUSG00000025907	4.52391	0.989899	4.47821
Pum2	ENSMUSG00000020594	Pikfyve	ENSMUSG00000025949	4.96443	0.996633	4.94772
Pum2	ENSMUSG00000020594	Creb1	ENSMUSG00000025958	4.33429	0.993266	4.30511
Pum2	ENSMUSG00000020594	Gls	ENSMUSG00000026103	2.90041	0.747475	2.16798
Pum2	ENSMUSG00000020594	Agfg1	ENSMUSG00000026159	4.94581	0.996633	4.92916
Pum2	ENSMUSG00000020594	Trip12	ENSMUSG00000026219	4.25013	0.989899	4.20719
Pum2	ENSMUSG00000020594	Nek7	ENSMUSG00000026393	6.38851	1	6.38851
Pum2	ENSMUSG00000020594	Ptprc	ENSMUSG00000026395	3.62762	0.808081	2.93141
Pum2	ENSMUSG00000020594	Ralgps2	ENSMUSG00000026594	3.33677	0.811448	2.70761
Pum2	ENSMUSG00000020594	Abl2	ENSMUSG00000026596	3.4486	0.875421	3.01897
Pum2	ENSMUSG00000020594	Lpgat1	ENSMUSG00000026623	5.07838	0.986532	5.00999
Pum2	ENSMUSG00000020594	Uhmk1	ENSMUSG00000026667	3.64932	0.956229	3.48958
Pum2	ENSMUSG00000020594	Yme1l1	ENSMUSG00000026775	3.48843	0.888889	3.10083
Pum2	ENSMUSG00000020594	Nckap1	ENSMUSG00000027002	5.86725	1	5.86725
Pum2	ENSMUSG00000020594	Atf2	ENSMUSG00000027104	3.21459	0.79798	2.56518
Pum2	ENSMUSG00000020594	Sp3	ENSMUSG00000027109	3.2676	0.882155	2.88253
Pum2	ENSMUSG00000020594	Lin7c	ENSMUSG00000027162	3.2826	0.83165	2.72997
Pum2	ENSMUSG00000020594	Spred1	ENSMUSG00000027351	4.12705	0.952862	3.93251
Pum2	ENSMUSG00000020594	Sppl2a	ENSMUSG00000027366	4.94728	0.996633	4.93062
Pum2	ENSMUSG00000020594	Itch	ENSMUSG00000027598	5.49269	1	5.49269
Pum2	ENSMUSG00000020594	Pik3ca	ENSMUSG00000027665	6.65109	1	6.65109
Pum2	ENSMUSG00000020594	Dhx36	ENSMUSG00000027770	3.60546	0.89899	3.24127
Pum2	ENSMUSG00000020594	Kpna4	ENSMUSG00000027782	4.02634	0.962963	3.87721
Pum2	ENSMUSG00000020594	Cpne3	ENSMUSG00000028228	3.49171	0.922559	3.22131
Pum2	ENSMUSG00000020594	Tgs1	ENSMUSG00000028233	3.40958	0.861953	2.9389
Pum2	ENSMUSG00000020594	Rragd	ENSMUSG00000028278	3.35904	0.747475	2.5108
Pum2	ENSMUSG00000020594	Fktn	ENSMUSG00000028414	3.37649	0.855219	2.88764
Pum2	ENSMUSG00000020594	Jak1	ENSMUSG00000028530	3.98297	0.96633	3.84887
Pum2	ENSMUSG00000020594	Eps15	ENSMUSG00000028552	5.38663	0.996633	5.36849
Pum2	ENSMUSG00000020594	Fam126a	ENSMUSG00000028995	3.9286	0.925926	3.63759
Pum2	ENSMUSG00000020594	Pds5a	ENSMUSG00000029202	5.18144	1	5.18144
Pum2	ENSMUSG00000020594	Tmem106b	ENSMUSG00000029571	3.28996	0.83165	2.73609
Pum2	ENSMUSG00000020594	Wasl	ENSMUSG00000029684	3.48022	0.885522	3.08181
Pum2	ENSMUSG00000020594	Zkscan1	ENSMUSG00000029729	3.93226	0.96633	3.79986
Pum2	ENSMUSG00000020594	Smarcad1	ENSMUSG00000029920	3.46194	0.888889	3.07728
Pum2	ENSMUSG00000020594	Gfpt1	ENSMUSG00000029992	3.57807	0.895623	3.20461
Pum2	ENSMUSG00000020594	Tmf1	ENSMUSG00000030059	3.27915	0.861953	2.82647
Pum2	ENSMUSG00000020594	Lrp6	ENSMUSG00000030201	3.23553	0.838384	2.71262
Pum2	ENSMUSG00000020594	Etnk1	ENSMUSG00000030275	3.59419	0.93266	3.35216
Pum2	ENSMUSG00000020594	Mef2a	ENSMUSG00000030557	3.32107	0.861953	2.8626
Pum2	ENSMUSG00000020594	Zfp626	ENSMUSG00000030604	3.69109	0.912458	3.36796
Pum2	ENSMUSG00000020594	Smg1	ENSMUSG00000030655	3.71865	0.939394	3.49328
Pum2	ENSMUSG00000020594	Rnf141	ENSMUSG00000030788	2.96929	0.757576	2.24946
Pum2	ENSMUSG00000020594	Atrx	ENSMUSG00000031229	3.16153	0.762626	2.41107
Pum2	ENSMUSG00000020594	2610002M06Rik	ENSMUSG00000031242	4.15229	0.959596	3.98452
Pum2	ENSMUSG00000020594	Acsl4	ENSMUSG00000031278	3.17529	0.752525	2.38948
Pum2	ENSMUSG00000020594	Rps6ka3	ENSMUSG00000031309	3.67166	0.973064	3.57276
Pum2	ENSMUSG00000020594	Taf1	ENSMUSG00000031314	3.68382	0.936027	3.44815
Pum2	ENSMUSG00000020594	Tnks	ENSMUSG00000031529	3.28359	0.838384	2.75291
Pum2	ENSMUSG00000020594	Vps37a	ENSMUSG00000031600	3.54175	0.875421	3.10052
Pum2	ENSMUSG00000020594	Vps35	ENSMUSG00000031696	4.0578	0.973064	3.9485
Pum2	ENSMUSG00000020594	Mvb12a	ENSMUSG00000031813	3.3763	0.801347	2.70559
Pum2	ENSMUSG00000020594	Nfatc3	ENSMUSG00000031902	3.73991	0.946128	3.53843
Pum2	ENSMUSG00000020594	Rdx	ENSMUSG00000032050	4.08972	0.973064	3.97956
Pum2	ENSMUSG00000020594	Ddx6	ENSMUSG00000032097	4.2625	0.993266	4.2338
Pum2	ENSMUSG00000020594	Fem1b	ENSMUSG00000032244	3.7606	0.922559	3.46938
Pum2	ENSMUSG00000020594	Dpp8	ENSMUSG00000032393	4.57313	0.983165	4.49614
Pum2	ENSMUSG00000020594	Rasa2	ENSMUSG00000032413	4.30993	0.979798	4.22286
Pum2	ENSMUSG00000020594	Dnajc13	ENSMUSG00000032560	3.26719	0.801347	2.61815
Pum2	ENSMUSG00000020594	Atp2c1	ENSMUSG00000032570	4.22069	0.96633	4.07858
Pum2	ENSMUSG00000020594	Ppp1r9a	ENSMUSG00000032827	3.09089	0.757576	2.34158
Pum2	ENSMUSG00000020594	Trim33	ENSMUSG00000033014	4.09573	0.996633	4.08194
Pum2	ENSMUSG00000020594	Scaf11	ENSMUSG00000033228	3.53617	0.942761	3.33376
Pum2	ENSMUSG00000020594	Fem1c	ENSMUSG00000033319	3.64114	0.929293	3.38368
Pum2	ENSMUSG00000020594	Trappc8	ENSMUSG00000033382	4.9889	1	4.9889
Pum2	ENSMUSG00000020594	Clasp2	ENSMUSG00000033392	3.83699	0.952862	3.65612
Pum2	ENSMUSG00000020594	Cacul1	ENSMUSG00000033417	4.38683	0.996633	4.37206
Pum2	ENSMUSG00000020594	Zbtb1	ENSMUSG00000033454	3.0683	0.747475	2.29348
Pum2	ENSMUSG00000020594	Larp4b	ENSMUSG00000033499	4.52612	0.993266	4.49565
Pum2	ENSMUSG00000020594	Cep350	ENSMUSG00000033671	3.22689	0.794613	2.56413
Pum2	ENSMUSG00000020594	Mga	ENSMUSG00000033943	3.71562	0.949495	3.52797
Pum2	ENSMUSG00000020594	Ttc37	ENSMUSG00000033991	4.16224	0.983165	4.09217
Pum2	ENSMUSG00000020594	Pds5b	ENSMUSG00000034021	3.91556	0.952862	3.73099
Pum2	ENSMUSG00000020594	Tmed8	ENSMUSG00000034111	4.36878	0.979798	4.28052
Pum2	ENSMUSG00000020594	Efcab14	ENSMUSG00000034210	2.99792	0.757576	2.27115
Pum2	ENSMUSG00000020594	Senp6	ENSMUSG00000034252	3.13297	0.808081	2.53169
Pum2	ENSMUSG00000020594	Med13	ENSMUSG00000034297	4.30655	0.996633	4.29205
Pum2	ENSMUSG00000020594	Smc4	ENSMUSG00000034349	3.14604	0.737374	2.31981
Pum2	ENSMUSG00000020594	Tulp4	ENSMUSG00000034377	3.09205	0.79798	2.4674
Pum2	ENSMUSG00000020594	Washc4	ENSMUSG00000034560	3.94239	0.976431	3.84947
Pum2	ENSMUSG00000020594	Tmx4	ENSMUSG00000034723	3.66677	0.929293	3.40751
Pum2	ENSMUSG00000020594	Cnot6l	ENSMUSG00000034724	4.74405	1	4.74405
Pum2	ENSMUSG00000020594	Sos2	ENSMUSG00000034801	3.76178	0.969697	3.64778
Pum2	ENSMUSG00000020594	Baz1a	ENSMUSG00000035021	3.40662	0.848485	2.89046
Pum2	ENSMUSG00000020594	Secisbp2l	ENSMUSG00000035093	3.4845	0.895623	3.1208
Pum2	ENSMUSG00000020594	Ccdc186	ENSMUSG00000035173	4.18155	0.986532	4.12523
Pum2	ENSMUSG00000020594	Lin54	ENSMUSG00000035310	3.10637	0.757576	2.35331
Pum2	ENSMUSG00000020594	Rabgap1	ENSMUSG00000035437	3.76107	0.952862	3.58378
Pum2	ENSMUSG00000020594	Tab3	ENSMUSG00000035476	3.64867	0.915825	3.34155
Pum2	ENSMUSG00000020594	Dcaf10	ENSMUSG00000035572	3.99688	0.962963	3.84884
Pum2	ENSMUSG00000020594	Rsf1	ENSMUSG00000035623	3.07203	0.757576	2.3273
Pum2	ENSMUSG00000020594	Zdhhc17	ENSMUSG00000035798	3.07878	0.79798	2.4568
Pum2	ENSMUSG00000020594	Cog5	ENSMUSG00000035933	3.36773	0.858586	2.89148
Pum2	ENSMUSG00000020594	Ibtk	ENSMUSG00000035941	4.21834	0.989899	4.17573
Pum2	ENSMUSG00000020594	Dock4	ENSMUSG00000035954	3.1744	0.79798	2.53311
Pum2	ENSMUSG00000020594	Arl5a	ENSMUSG00000036093	4.68476	0.989899	4.63743
Pum2	ENSMUSG00000020594	Slf2	ENSMUSG00000036097	4.17934	0.993266	4.1512
Pum2	ENSMUSG00000020594	Pnpla8	ENSMUSG00000036257	3.33106	0.858586	2.86
Pum2	ENSMUSG00000020594	Ap5m1	ENSMUSG00000036291	3.7429	0.949495	3.55387
Pum2	ENSMUSG00000020594	Cep135	ENSMUSG00000036403	3.28316	0.777778	2.55357
Pum2	ENSMUSG00000020594	Eea1	ENSMUSG00000036499	5.82398	1	5.82398
Pum2	ENSMUSG00000020594	Fam13b	ENSMUSG00000036501	3.99569	0.969697	3.87461
Pum2	ENSMUSG00000020594	Tmtc3	ENSMUSG00000036676	4.66358	1	4.66358
Pum2	ENSMUSG00000020594	Cab39	ENSMUSG00000036707	3.91996	0.959596	3.76158
Pum2	ENSMUSG00000020594	Cyld	ENSMUSG00000036712	3.43578	0.875421	3.00776
Pum2	ENSMUSG00000020594	Wdr44	ENSMUSG00000036769	3.37901	0.875421	2.95805
Pum2	ENSMUSG00000020594	Phkb	ENSMUSG00000036879	3.89438	0.962963	3.75015
Pum2	ENSMUSG00000020594	Rab8b	ENSMUSG00000036943	3.76905	0.909091	3.42641
Pum2	ENSMUSG00000020594	Otud4	ENSMUSG00000036990	4.00185	0.989899	3.96143
Pum2	ENSMUSG00000020594	Hook3	ENSMUSG00000037234	4.61374	0.989899	4.56713
Pum2	ENSMUSG00000020594	Stag1	ENSMUSG00000037286	5.39562	1	5.39562
Pum2	ENSMUSG00000020594	Kdm6a	ENSMUSG00000037369	4.02642	0.969697	3.90441
Pum2	ENSMUSG00000020594	Atp11b	ENSMUSG00000037400	4.06058	0.986532	4.0059
Pum2	ENSMUSG00000020594	Thoc2	ENSMUSG00000037475	3.67405	0.96633	3.55034
Pum2	ENSMUSG00000020594	Asxl2	ENSMUSG00000037486	4.07697	0.962963	3.92597
Pum2	ENSMUSG00000020594	Rapgef6	ENSMUSG00000037533	3.27869	0.824916	2.70464
Pum2	ENSMUSG00000020594	Atp8a1	ENSMUSG00000037685	3.15838	0.818182	2.58413
Pum2	ENSMUSG00000020594	Dennd4c	ENSMUSG00000038024	3.38161	0.878788	2.97172
Pum2	ENSMUSG00000020594	Fam210a	ENSMUSG00000038121	3.0585	0.757576	2.31705
Pum2	ENSMUSG00000020594	Ccdc50	ENSMUSG00000038127	4.4397	1	4.4397
Pum2	ENSMUSG00000020594	Cdk19	ENSMUSG00000038481	3.12393	0.777778	2.42972
Pum2	ENSMUSG00000020594	Wdr26	ENSMUSG00000038733	3.39272	0.949495	3.22137
Pum2	ENSMUSG00000020594	Ube3c	ENSMUSG00000039000	3.44047	0.89899	3.09295
Pum2	ENSMUSG00000020594	Zzz3	ENSMUSG00000039068	4.34925	0.989899	4.30532
Pum2	ENSMUSG00000020594	Arid4b	ENSMUSG00000039219	2.99651	0.772727	2.31548
Pum2	ENSMUSG00000020594	Megf9	ENSMUSG00000039270	3.44981	0.895623	3.08973
Pum2	ENSMUSG00000020594	Azi2	ENSMUSG00000039285	4.63266	0.979798	4.53907
Pum2	ENSMUSG00000020594	Myo9a	ENSMUSG00000039585	3.5095	0.905724	3.17864
Pum2	ENSMUSG00000020594	Zfp597	ENSMUSG00000039789	3.32074	0.878788	2.91822
Pum2	ENSMUSG00000020594	Heca	ENSMUSG00000039879	4.68646	0.993266	4.6549
Pum2	ENSMUSG00000020594	Zfp292	ENSMUSG00000039967	3.25403	0.861953	2.80482
Pum2	ENSMUSG00000020594	Suco	ENSMUSG00000040297	4.16629	0.993266	4.13823
Pum2	ENSMUSG00000020594	Ankib1	ENSMUSG00000040351	3.78481	0.959596	3.63189
Pum2	ENSMUSG00000020594	Rc3h1	ENSMUSG00000040423	4.74741	0.993266	4.71545
Pum2	ENSMUSG00000020594	Rprd1a	ENSMUSG00000040446	3.7913	0.942761	3.57429
Pum2	ENSMUSG00000020594	Usp45	ENSMUSG00000040455	4.50383	0.983165	4.428
Pum2	ENSMUSG00000020594	Ckap5	ENSMUSG00000040549	3.10223	0.818182	2.53819
Pum2	ENSMUSG00000020594	Btaf1	ENSMUSG00000040565	3.62347	0.959596	3.47707
Pum2	ENSMUSG00000020594	Ppip5k2	ENSMUSG00000040648	3.58837	0.93266	3.34673
Pum2	ENSMUSG00000020594	Appl1	ENSMUSG00000040760	3.08095	0.777778	2.39629
Pum2	ENSMUSG00000020594	Ttc3	ENSMUSG00000040785	4.41937	0.989899	4.37473
Pum2	ENSMUSG00000020594	Psme4	ENSMUSG00000040850	4.76297	1	4.76297
Pum2	ENSMUSG00000020594	Ino80d	ENSMUSG00000040865	4.71902	1	4.71902
Pum2	ENSMUSG00000020594	Cyyr1	ENSMUSG00000041134	3.03157	0.787879	2.38851
Pum2	ENSMUSG00000020594	Arhgap12	ENSMUSG00000041225	4.84659	0.996633	4.83027
Pum2	ENSMUSG00000020594	Gtf3c3	ENSMUSG00000041303	3.50274	0.875421	3.06637
Pum2	ENSMUSG00000020594	Camsap2	ENSMUSG00000041570	3.82625	0.959596	3.67165
Pum2	ENSMUSG00000020594	Btbd7	ENSMUSG00000041702	3.62916	0.973064	3.53141
Pum2	ENSMUSG00000020594	Tpp2	ENSMUSG00000041763	3.87971	0.976431	3.78827
Pum2	ENSMUSG00000020594	AW549877	ENSMUSG00000041935	3.8983	0.986532	3.84579
Pum2	ENSMUSG00000020594	Dcaf17	ENSMUSG00000041966	3.02935	0.747475	2.26436
Pum2	ENSMUSG00000020594	Rapgef5	ENSMUSG00000041992	3.23513	0.787879	2.54889
Pum2	ENSMUSG00000020594	Agps	ENSMUSG00000042410	5.31074	0.993266	5.27498
Pum2	ENSMUSG00000020594	Zmym4	ENSMUSG00000042446	3.34212	0.882155	2.94827
Pum2	ENSMUSG00000020594	Kdm7a	ENSMUSG00000042599	5.45601	1	5.45601
Pum2	ENSMUSG00000020594	Bmt2	ENSMUSG00000042742	4.81089	0.986532	4.7461
Pum2	ENSMUSG00000020594	Edem3	ENSMUSG00000043019	3.95766	0.973064	3.85106
Pum2	ENSMUSG00000020594	Upf2	ENSMUSG00000043241	5.33249	1	5.33249
Pum2	ENSMUSG00000020594	Setx	ENSMUSG00000043535	3.25359	0.828283	2.69489
Pum2	ENSMUSG00000020594	B230219D22Rik	ENSMUSG00000045767	4.74424	0.996633	4.72826
Pum2	ENSMUSG00000020594	Cep295	ENSMUSG00000046111	3.12434	0.808081	2.52472
Pum2	ENSMUSG00000020594	9930021J03Rik	ENSMUSG00000046138	4.99161	1	4.99161
Pum2	ENSMUSG00000020594	Mbtps2	ENSMUSG00000046873	4.18982	0.946128	3.96411
Pum2	ENSMUSG00000020594	Zfp445	ENSMUSG00000047036	2.97531	0.737374	2.19391
Pum2	ENSMUSG00000020594	Zbtb33	ENSMUSG00000048047	3.32559	0.878788	2.92249
Pum2	ENSMUSG00000020594	Socs4	ENSMUSG00000048379	3.43342	0.922559	3.16753
Pum2	ENSMUSG00000020594	Lemd3	ENSMUSG00000048661	3.39375	0.841751	2.85669
Pum2	ENSMUSG00000020594	Phf3	ENSMUSG00000048874	3.03395	0.767677	2.3291
Pum2	ENSMUSG00000020594	Zfp260	ENSMUSG00000049421	3.08211	0.787879	2.42833
Pum2	ENSMUSG00000020594	Spty2d1	ENSMUSG00000049516	3.23409	0.794613	2.56985
Pum2	ENSMUSG00000020594	Zfp644	ENSMUSG00000049606	3.72405	0.986532	3.6739
Pum2	ENSMUSG00000020594	Aftph	ENSMUSG00000049659	4.19134	0.976431	4.09256
Pum2	ENSMUSG00000020594	Rlf	ENSMUSG00000049878	3.67283	0.946128	3.47496
Pum2	ENSMUSG00000020594	Arhgap42	ENSMUSG00000050730	3.27728	0.811448	2.65934
Pum2	ENSMUSG00000020594	Ecpas	ENSMUSG00000050812	4.42646	0.996633	4.41156
Pum2	ENSMUSG00000020594	Pcmtd1	ENSMUSG00000051285	4.75229	1	4.75229
Pum2	ENSMUSG00000020594	Nup160	ENSMUSG00000051329	4.03924	0.983165	3.97123
Pum2	ENSMUSG00000020594	Ppp4r2	ENSMUSG00000052144	3.53004	0.885522	3.12593
Pum2	ENSMUSG00000020594	Acvr2a	ENSMUSG00000052155	3.48012	0.922559	3.21062
Pum2	ENSMUSG00000020594	Ltn1	ENSMUSG00000052299	3.11569	0.818182	2.5492
Pum2	ENSMUSG00000020594	Magi3	ENSMUSG00000052539	3.18598	0.787879	2.51016
Pum2	ENSMUSG00000020594	Atad2b	ENSMUSG00000052812	3.17581	0.814815	2.5877
Pum2	ENSMUSG00000020594	Dennd4a	ENSMUSG00000053641	3.64205	0.882155	3.21285
Pum2	ENSMUSG00000020594	Fpgt	ENSMUSG00000053870	3.00826	0.767677	2.30937
Pum2	ENSMUSG00000020594	Taf4b	ENSMUSG00000054321	3.83136	0.895623	3.43146
Pum2	ENSMUSG00000020594	Adam10	ENSMUSG00000054693	5.17166	1	5.17166
Pum2	ENSMUSG00000020594	Atrnl1	ENSMUSG00000054843	3.75944	0.946128	3.55691
Pum2	ENSMUSG00000020594	Mettl4	ENSMUSG00000055660	4.43882	0.973064	4.31926
Pum2	ENSMUSG00000020594	Zfp709	ENSMUSG00000056019	3.31799	0.784512	2.603
Pum2	ENSMUSG00000020594	Usp34	ENSMUSG00000056342	3.92962	0.949495	3.73115
Pum2	ENSMUSG00000020594	Pign	ENSMUSG00000056536	5.27741	1	5.27741
Pum2	ENSMUSG00000020594	Cep170	ENSMUSG00000057335	3.15714	0.804714	2.54059
Pum2	ENSMUSG00000020594	Znrf2	ENSMUSG00000058446	3.98795	0.976431	3.89396
Pum2	ENSMUSG00000020594	Ccser2	ENSMUSG00000058690	5.45812	0.996633	5.43974
Pum2	ENSMUSG00000020594	Usp47	ENSMUSG00000059263	3.9902	0.979798	3.90959
Pum2	ENSMUSG00000020594	Marf1	ENSMUSG00000060657	3.79255	0.959596	3.63931
Pum2	ENSMUSG00000020594	Prpf40a	ENSMUSG00000061136	3.13796	0.835017	2.62025
Pum2	ENSMUSG00000020594	Gmfb	ENSMUSG00000062014	4.89028	0.993266	4.85735
Pum2	ENSMUSG00000020594	Qk	ENSMUSG00000062078	3.21903	0.835017	2.68795
Pum2	ENSMUSG00000020594	Mysm1	ENSMUSG00000062627	3.45637	0.888889	3.07233
Pum2	ENSMUSG00000020594	Klhl24	ENSMUSG00000062901	3.1079	0.767677	2.38586
Pum2	ENSMUSG00000020594	Zfp780b	ENSMUSG00000063047	3.32293	0.818182	2.71876
Pum2	ENSMUSG00000020594	Usp31	ENSMUSG00000063317	3.39345	0.888889	3.0164
Pum2	ENSMUSG00000020594	Zbtb18	ENSMUSG00000063659	3.1494	0.79798	2.51316
Pum2	ENSMUSG00000020594	Ipo7	ENSMUSG00000066232	4.89279	1	4.89279
Pum2	ENSMUSG00000020594	Msl2	ENSMUSG00000066415	3.55579	0.919192	3.26845
Pum2	ENSMUSG00000020594	Arfgef1	ENSMUSG00000067851	5.57584	1	5.57584
Pum2	ENSMUSG00000020594	Epc2	ENSMUSG00000069495	4.26017	0.986532	4.20279
Pum2	ENSMUSG00000020594	9930111J21Rik2	ENSMUSG00000069892	3.12297	0.813131	2.53938
Pum2	ENSMUSG00000020594	Pgap1	ENSMUSG00000073678	3.13478	0.774411	2.42761
Pum2	ENSMUSG00000020594	Ptar1	ENSMUSG00000074925	3.16051	0.801347	2.53267
Pum2	ENSMUSG00000020594	1700020I14Rik	ENSMUSG00000085438	4.38747	1	4.38747
Pum2	ENSMUSG00000020594	Ttbk2	ENSMUSG00000090100	4.03621	0.96633	3.90031
Pum2	ENSMUSG00000020594	Smim13	ENSMUSG00000091264	4.05732	0.976431	3.96169
Pum2	ENSMUSG00000020594	Zfp955a	ENSMUSG00000094441	3.6425	0.89899	3.27457
Pum2	ENSMUSG00000020594	Zfp955b	ENSMUSG00000096910	4.05405	0.952862	3.86295
Pum2	ENSMUSG00000020594	Kctd12	ENSMUSG00000098557	3.73915	0.922559	3.44959
Pum2	ENSMUSG00000020594	Gm21378	ENSMUSG00000114940	3.37968	0.787879	2.66278
Strn3	ENSMUSG00000020954	Kat2b	ENSMUSG00000000708	3.23893	0.767677	2.48645
Strn3	ENSMUSG00000020954	Ddx3x	ENSMUSG00000000787	3.95988	0.962963	3.81322
Strn3	ENSMUSG00000020954	Cse1l	ENSMUSG00000002718	3.39567	0.909091	3.08698
Strn3	ENSMUSG00000020954	Ulk2	ENSMUSG00000004798	3.37173	0.868687	2.92898
Strn3	ENSMUSG00000020954	Eif4g2	ENSMUSG00000005610	4.94759	0.989899	4.89762
Strn3	ENSMUSG00000020954	Crkl	ENSMUSG00000006134	3.35089	0.828283	2.77548
Strn3	ENSMUSG00000020954	Ankrd26	ENSMUSG00000007827	3.70627	0.885522	3.28198
Strn3	ENSMUSG00000020954	Gabpa	ENSMUSG00000008976	3.46206	0.892256	3.08904
Strn3	ENSMUSG00000020954	Zfp715	ENSMUSG00000012640	3.84283	0.939394	3.60993
Strn3	ENSMUSG00000020954	Efr3a	ENSMUSG00000015002	3.0486	0.838384	2.5559
Strn3	ENSMUSG00000020954	Mtmr1	ENSMUSG00000015214	3.85722	0.946128	3.64943
Strn3	ENSMUSG00000020954	Mtrex	ENSMUSG00000016018	3.14945	0.777778	2.44957
Strn3	ENSMUSG00000020954	Nkap	ENSMUSG00000016409	3.50131	0.855219	2.99438
Strn3	ENSMUSG00000020954	Ints2	ENSMUSG00000018068	3.07895	0.767677	2.36364
Strn3	ENSMUSG00000020954	Gopc	ENSMUSG00000019861	3.432	0.791246	2.71556
Strn3	ENSMUSG00000020954	Atp2b1	ENSMUSG00000019943	3.38637	0.835017	2.82767
Strn3	ENSMUSG00000020954	Ccar1	ENSMUSG00000020074	5.23193	0.996633	5.21431
Strn3	ENSMUSG00000020954	Hcfc2	ENSMUSG00000020246	4.05731	0.956229	3.87972
Strn3	ENSMUSG00000020954	Ppp4r3b	ENSMUSG00000020463	3.2867	0.774411	2.54525
Strn3	ENSMUSG00000020954	Rps6kb1	ENSMUSG00000020516	3.74444	0.915825	3.42925
Strn3	ENSMUSG00000020954	Rock2	ENSMUSG00000020580	4.04446	0.942761	3.81295
Strn3	ENSMUSG00000020954	Snx13	ENSMUSG00000020590	3.81793	0.878788	3.35515
Strn3	ENSMUSG00000020954	Ubxn2a	ENSMUSG00000020634	5.86137	1	5.86137
Strn3	ENSMUSG00000020954	Rabep1	ENSMUSG00000020817	3.88462	0.939394	3.64919
Strn3	ENSMUSG00000020954	Nemf	ENSMUSG00000020982	3.42281	0.855219	2.92725
Strn3	ENSMUSG00000020954	Ppp2r5e	ENSMUSG00000021051	4.06657	0.942761	3.83381
Strn3	ENSMUSG00000020954	Nin	ENSMUSG00000021068	3.80518	0.895623	3.408
Strn3	ENSMUSG00000020954	Wdr37	ENSMUSG00000021147	3.25681	0.835017	2.71949
Strn3	ENSMUSG00000020954	Trip11	ENSMUSG00000021188	3.72451	0.882155	3.28559
Strn3	ENSMUSG00000020954	Nup153	ENSMUSG00000021374	4.11015	0.983165	4.04096
Strn3	ENSMUSG00000020954	Nol8	ENSMUSG00000021392	3.11152	0.782828	2.43579
Strn3	ENSMUSG00000020954	Prpf4b	ENSMUSG00000021413	3.8364	0.949495	3.64264
Strn3	ENSMUSG00000020954	Rasa1	ENSMUSG00000021549	4.37701	0.962963	4.2149
Strn3	ENSMUSG00000020954	Zfyve16	ENSMUSG00000021706	3.59418	0.925926	3.32795
Strn3	ENSMUSG00000020954	Slmap	ENSMUSG00000021870	3.67149	0.919192	3.37481
Strn3	ENSMUSG00000020954	Gm6768	ENSMUSG00000021908	5.54899	0.989899	5.49294
Strn3	ENSMUSG00000020954	Parg	ENSMUSG00000021911	3.23519	0.752525	2.43456
Strn3	ENSMUSG00000020954	Kpna3	ENSMUSG00000021929	3.50311	0.912458	3.19644
Strn3	ENSMUSG00000020954	Xpo4	ENSMUSG00000021952	3.08306	0.747475	2.30451
Strn3	ENSMUSG00000020954	Dpysl2	ENSMUSG00000022048	3.2828	0.747475	2.45381
Strn3	ENSMUSG00000020954	Zfr	ENSMUSG00000022201	3.82824	0.905724	3.46733
Strn3	ENSMUSG00000020954	Mtdh	ENSMUSG00000022255	3.21266	0.762626	2.45006
Strn3	ENSMUSG00000020954	Rrm2b	ENSMUSG00000022292	3.05712	0.787879	2.40864
Strn3	ENSMUSG00000020954	Zbtb11	ENSMUSG00000022601	3.55518	0.875421	3.11228
Strn3	ENSMUSG00000020954	Dlg1	ENSMUSG00000022770	4.2192	0.976431	4.11975
Strn3	ENSMUSG00000020954	Senp5	ENSMUSG00000022772	3.36352	0.851852	2.86522
Strn3	ENSMUSG00000020954	Dnm1l	ENSMUSG00000022789	4.25506	0.976431	4.15478
Strn3	ENSMUSG00000020954	Fyttd1	ENSMUSG00000022800	3.507	0.851852	2.98744
Strn3	ENSMUSG00000020954	Usp25	ENSMUSG00000022867	5.76531	0.996633	5.7459
Strn3	ENSMUSG00000020954	Kpna1	ENSMUSG00000022905	4.58163	0.989899	4.53535
Strn3	ENSMUSG00000020954	Mut	ENSMUSG00000023921	3.56039	0.838384	2.98498
Strn3	ENSMUSG00000020954	Pja2	ENSMUSG00000024083	5.24543	0.996633	5.22777
Strn3	ENSMUSG00000020954	Rhoq	ENSMUSG00000024143	4.44275	0.93266	4.14357
Strn3	ENSMUSG00000020954	Map4k3	ENSMUSG00000024242	3.2017	0.777778	2.49021
Strn3	ENSMUSG00000020954	Tcerg1	ENSMUSG00000024498	3.1755	0.818182	2.59813
Strn3	ENSMUSG00000020954	Eif3a	ENSMUSG00000024991	4.24626	0.952862	4.0461
Strn3	ENSMUSG00000020954	Arih1	ENSMUSG00000025234	5.99372	1	5.99372
Strn3	ENSMUSG00000020954	Sacm1l	ENSMUSG00000025240	3.55114	0.858586	3.04896
Strn3	ENSMUSG00000020954	Fam120c	ENSMUSG00000025262	3.76561	0.885522	3.33453
Strn3	ENSMUSG00000020954	Usp16	ENSMUSG00000025616	3.52646	0.804714	2.83779
Strn3	ENSMUSG00000020954	Kansl1l	ENSMUSG00000026004	3.42076	0.808081	2.76425
Strn3	ENSMUSG00000020954	Trak2	ENSMUSG00000026028	3.62992	0.872054	3.16548
Strn3	ENSMUSG00000020954	Itch	ENSMUSG00000027598	4.00038	0.96633	3.86569
Strn3	ENSMUSG00000020954	Fxr1	ENSMUSG00000027680	3.36022	0.792929	2.66441
Strn3	ENSMUSG00000020954	Kpna4	ENSMUSG00000027782	5.17914	0.993266	5.14427
Strn3	ENSMUSG00000020954	Tgs1	ENSMUSG00000028233	3.30293	0.79798	2.63567
Strn3	ENSMUSG00000020954	Rnf20	ENSMUSG00000028309	3.42673	0.858586	2.94214
Strn3	ENSMUSG00000020954	Mpdz	ENSMUSG00000028402	3.68271	0.848485	3.12472
Strn3	ENSMUSG00000020954	Prkaa2	ENSMUSG00000028518	3.18363	0.79798	2.54047
Strn3	ENSMUSG00000020954	Jak1	ENSMUSG00000028530	4.00815	0.882155	3.53581
Strn3	ENSMUSG00000020954	Usp1	ENSMUSG00000028560	3.43811	0.787879	2.70881
Strn3	ENSMUSG00000020954	Dhx15	ENSMUSG00000029169	3.21122	0.747475	2.4003
Strn3	ENSMUSG00000020954	D5Ertd579e	ENSMUSG00000029190	5.50051	0.989899	5.44495
Strn3	ENSMUSG00000020954	Pigg	ENSMUSG00000029263	3.09101	0.757576	2.34168
Strn3	ENSMUSG00000020954	Ankle2	ENSMUSG00000029501	3.46626	0.851852	2.95274
Strn3	ENSMUSG00000020954	Tmf1	ENSMUSG00000030059	3.94847	0.915825	3.61611
Strn3	ENSMUSG00000020954	Etnk1	ENSMUSG00000030275	3.287	0.824916	2.7115
Strn3	ENSMUSG00000020954	Anapc15	ENSMUSG00000030649	3.5327	0.767677	2.71197
Strn3	ENSMUSG00000020954	Thap12	ENSMUSG00000030753	4.42024	0.952862	4.21188
Strn3	ENSMUSG00000020954	Ate1	ENSMUSG00000030850	4.73039	0.989899	4.6826
Strn3	ENSMUSG00000020954	Rbm41	ENSMUSG00000031433	5.33835	0.996633	5.32038
Strn3	ENSMUSG00000020954	Pcm1	ENSMUSG00000031592	3.82012	0.902357	3.44712
Strn3	ENSMUSG00000020954	Tcf12	ENSMUSG00000032228	3.87259	0.952862	3.69004
Strn3	ENSMUSG00000020954	Trappc8	ENSMUSG00000033382	3.4989	0.858586	3.0041
Strn3	ENSMUSG00000020954	Larp4b	ENSMUSG00000033499	4.32912	0.96633	4.18336
Strn3	ENSMUSG00000020954	Pdpr	ENSMUSG00000033624	3.18917	0.794613	2.53416
Strn3	ENSMUSG00000020954	Cep350	ENSMUSG00000033671	3.35448	0.841751	2.82363
Strn3	ENSMUSG00000020954	Atp7a	ENSMUSG00000033792	3.49081	0.818182	2.85612
Strn3	ENSMUSG00000020954	Ttc37	ENSMUSG00000033991	3.4396	0.888889	3.05743
Strn3	ENSMUSG00000020954	Senp6	ENSMUSG00000034252	4.33042	0.979798	4.24293
Strn3	ENSMUSG00000020954	Xpot	ENSMUSG00000034667	3.94577	0.841751	3.32135
Strn3	ENSMUSG00000020954	Map4k5	ENSMUSG00000034761	5.17186	0.989899	5.11962
Strn3	ENSMUSG00000020954	Sos2	ENSMUSG00000034801	4.09799	0.973064	3.98761
Strn3	ENSMUSG00000020954	Slain2	ENSMUSG00000036087	7.15573	1	7.15573
Strn3	ENSMUSG00000020954	Slf2	ENSMUSG00000036097	3.78253	0.969697	3.6679
Strn3	ENSMUSG00000020954	Fam13b	ENSMUSG00000036501	3.97484	0.979798	3.89454
Strn3	ENSMUSG00000020954	Tmtc3	ENSMUSG00000036676	3.43814	0.912458	3.13716
Strn3	ENSMUSG00000020954	Cab39	ENSMUSG00000036707	4.78204	0.993266	4.74983
Strn3	ENSMUSG00000020954	Tent4b	ENSMUSG00000036779	3.08079	0.777778	2.39617
Strn3	ENSMUSG00000020954	Phkb	ENSMUSG00000036879	4.05877	0.973064	3.94944
Strn3	ENSMUSG00000020954	Arhgef26	ENSMUSG00000036885	3.39479	0.747475	2.53752
Strn3	ENSMUSG00000020954	Otud4	ENSMUSG00000036990	4.32529	0.993266	4.29616
Strn3	ENSMUSG00000020954	Taf2	ENSMUSG00000037343	4.44548	0.979798	4.35567
Strn3	ENSMUSG00000020954	Dmxl1	ENSMUSG00000037416	3.17578	0.79798	2.53421
Strn3	ENSMUSG00000020954	Dennd4c	ENSMUSG00000038024	4.44644	0.96633	4.29673
Strn3	ENSMUSG00000020954	Kdm1b	ENSMUSG00000038080	5.44565	0.989899	5.39065
Strn3	ENSMUSG00000020954	Usp38	ENSMUSG00000038250	3.74065	0.912458	3.41318
Strn3	ENSMUSG00000020954	Nup205	ENSMUSG00000038759	3.18344	0.814815	2.59391
Strn3	ENSMUSG00000020954	Ube3c	ENSMUSG00000039000	3.54844	0.872054	3.09443
Strn3	ENSMUSG00000020954	Zzz3	ENSMUSG00000039068	3.23301	0.787879	2.54722
Strn3	ENSMUSG00000020954	Morc3	ENSMUSG00000039456	3.76246	0.939394	3.53443
Strn3	ENSMUSG00000020954	Zfp189	ENSMUSG00000039634	3.82866	0.794613	3.04231
Strn3	ENSMUSG00000020954	Zfp597	ENSMUSG00000039789	3.15622	0.757576	2.39108
Strn3	ENSMUSG00000020954	Phtf2	ENSMUSG00000039987	5.15108	0.989899	5.09905
Strn3	ENSMUSG00000020954	Ankib1	ENSMUSG00000040351	3.12523	0.747475	2.33603
Strn3	ENSMUSG00000020954	Rprd1a	ENSMUSG00000040446	4.57156	0.956229	4.37146
Strn3	ENSMUSG00000020954	Btaf1	ENSMUSG00000040565	3.64878	0.939394	3.42764
Strn3	ENSMUSG00000020954	Dennd6a	ENSMUSG00000040818	4.44562	0.973064	4.32587
Strn3	ENSMUSG00000020954	Cyyr1	ENSMUSG00000041134	3.59526	0.86532	3.11105
Strn3	ENSMUSG00000020954	Arhgap12	ENSMUSG00000041225	3.18041	0.784512	2.49507
Strn3	ENSMUSG00000020954	Cdk13	ENSMUSG00000041297	3.15748	0.821549	2.59403
Strn3	ENSMUSG00000020954	Btbd7	ENSMUSG00000041702	3.18726	0.791246	2.52191
Strn3	ENSMUSG00000020954	Tpp2	ENSMUSG00000041763	4.05261	0.946128	3.83429
Strn3	ENSMUSG00000020954	Edem3	ENSMUSG00000043019	3.88455	0.942761	3.6622
Strn3	ENSMUSG00000020954	Zmpste24	ENSMUSG00000043207	4.0262	0.895623	3.60596
Strn3	ENSMUSG00000020954	Upf2	ENSMUSG00000043241	3.41315	0.861953	2.94197
Strn3	ENSMUSG00000020954	Cep68	ENSMUSG00000044066	4.13224	0.909091	3.75658
Strn3	ENSMUSG00000020954	B230219D22Rik	ENSMUSG00000045767	4.16721	0.952862	3.97078
Strn3	ENSMUSG00000020954	Cradd	ENSMUSG00000045867	4.55154	0.821549	3.73931
Strn3	ENSMUSG00000020954	Zfp445	ENSMUSG00000047036	3.38086	0.858586	2.90276
Strn3	ENSMUSG00000020954	Lemd3	ENSMUSG00000048661	5.5713	1	5.5713
Strn3	ENSMUSG00000020954	Zfp260	ENSMUSG00000049421	3.13326	0.79798	2.50028
Strn3	ENSMUSG00000020954	Lig4	ENSMUSG00000049717	3.75841	0.875421	3.29019
Strn3	ENSMUSG00000020954	Rlf	ENSMUSG00000049878	4.00224	0.973064	3.89444
Strn3	ENSMUSG00000020954	Nup160	ENSMUSG00000051329	3.05512	0.787879	2.40707
Strn3	ENSMUSG00000020954	Zfp24	ENSMUSG00000051469	3.72416	0.93266	3.47337
Strn3	ENSMUSG00000020954	Gm9870	ENSMUSG00000052154	5.09315	0.838384	4.27001
Strn3	ENSMUSG00000020954	Atad2b	ENSMUSG00000052812	3.25106	0.757576	2.46292
Strn3	ENSMUSG00000020954	Taf4b	ENSMUSG00000054321	4.35982	0.936027	4.08091
Strn3	ENSMUSG00000020954	Zfp869	ENSMUSG00000054648	3.47491	0.804714	2.79631
Strn3	ENSMUSG00000020954	Adam10	ENSMUSG00000054693	2.97646	0.747475	2.22483
Strn3	ENSMUSG00000020954	Ankrd17	ENSMUSG00000055204	3.42229	0.76431	2.61569
Strn3	ENSMUSG00000020954	Sec23ip	ENSMUSG00000055319	3.83973	0.89899	3.45188
Strn3	ENSMUSG00000020954	Tead1	ENSMUSG00000055320	3.68288	0.895623	3.29847
Strn3	ENSMUSG00000020954	Ncoa4	ENSMUSG00000056234	6.4433	1	6.4433
Strn3	ENSMUSG00000020954	Arl16	ENSMUSG00000057594	3.53245	0.774411	2.73557
Strn3	ENSMUSG00000020954	Ccser2	ENSMUSG00000058690	3.45572	0.855219	2.9554
Strn3	ENSMUSG00000020954	Usp47	ENSMUSG00000059263	3.2719	0.821549	2.68803
Strn3	ENSMUSG00000020954	Akap17b	ENSMUSG00000059708	3.29507	0.83165	2.74034
Strn3	ENSMUSG00000020954	Exoc5	ENSMUSG00000061244	3.0837	0.727273	2.24269
Strn3	ENSMUSG00000020954	Tmem65	ENSMUSG00000062373	3.31643	0.777778	2.57945
Strn3	ENSMUSG00000020954	Naa15	ENSMUSG00000063273	3.55254	0.905724	3.21762
Strn3	ENSMUSG00000020954	Zbtb18	ENSMUSG00000063659	3.387	0.808081	2.73697
Strn3	ENSMUSG00000020954	Ipo7	ENSMUSG00000066232	4.59711	0.983165	4.51972
Strn3	ENSMUSG00000020954	Scyl2	ENSMUSG00000069539	3.39488	0.851852	2.89193
Strn3	ENSMUSG00000020954	Top1	ENSMUSG00000070544	4.81306	0.983165	4.73203
Strn3	ENSMUSG00000020954	Gm14698	ENSMUSG00000071748	4.32135	0.848485	3.6666
Strn3	ENSMUSG00000020954	Phf20l1	ENSMUSG00000072501	3.31561	0.838384	2.77975
Strn3	ENSMUSG00000020954	Rybp	ENSMUSG00000072872	4.06273	0.925926	3.76179
Strn3	ENSMUSG00000020954	Cep76	ENSMUSG00000073542	3.369	0.784512	2.64302
Strn3	ENSMUSG00000020954	Gm10557	ENSMUSG00000073647	3.43948	0.838384	2.8836
Strn3	ENSMUSG00000020954	Qser1	ENSMUSG00000074994	3.59827	0.888889	3.19846
Strn3	ENSMUSG00000020954	Prps1l3	ENSMUSG00000079104	4.00392	0.909091	3.63993
Strn3	ENSMUSG00000020954	Gm12183	ENSMUSG00000082454	3.53111	0.777778	2.74642
Strn3	ENSMUSG00000020954	2610021A01Rik	ENSMUSG00000091474	4.85865	0.962963	4.6787
Strn3	ENSMUSG00000020954	Gm18588	ENSMUSG00000093402	4.40963	0.79798	3.51879
Strn3	ENSMUSG00000020954	Zfp955a	ENSMUSG00000094441	3.71792	0.892256	3.31734
Strn3	ENSMUSG00000020954	Gm26699	ENSMUSG00000097206	3.53342	0.804714	2.8434
Strn3	ENSMUSG00000020954	Gm26899	ENSMUSG00000097799	3.45076	0.79798	2.75364
Strn3	ENSMUSG00000020954	Gm10031	ENSMUSG00000101523	3.47896	0.787879	2.741
Strn3	ENSMUSG00000020954	Zc3h11a	ENSMUSG00000102976	3.42972	0.922559	3.16412
Strn3	ENSMUSG00000020954	Gm2981	ENSMUSG00000111027	3.20989	0.767677	2.46416
Strn3	ENSMUSG00000020954	Gm21378	ENSMUSG00000114940	3.8903	0.828283	3.22227
Strn3	ENSMUSG00000020954	Ptp4a1	ENSMUSG00000117310	4.06806	0.875421	3.56127
Trip11	ENSMUSG00000021188	Clcn4	ENSMUSG00000000605	3.8691	0.922559	3.56948
Trip11	ENSMUSG00000021188	Luzp1	ENSMUSG00000001089	3.60051	0.942761	3.39442
Trip11	ENSMUSG00000021188	Ranbp2	ENSMUSG00000003226	5.50243	1	5.50243
Trip11	ENSMUSG00000021188	Clcn5	ENSMUSG00000004317	3.39206	0.905724	3.07227
Trip11	ENSMUSG00000021188	Clcn3	ENSMUSG00000004319	3.13221	0.824916	2.58381
Trip11	ENSMUSG00000021188	Cul3	ENSMUSG00000004364	3.50951	0.888889	3.11956
Trip11	ENSMUSG00000021188	Pkn2	ENSMUSG00000004591	3.77181	0.976431	3.68291
Trip11	ENSMUSG00000021188	Eif4g2	ENSMUSG00000005610	4.40633	0.996633	4.39149
Trip11	ENSMUSG00000021188	Apc	ENSMUSG00000005871	3.25513	0.885522	2.88249
Trip11	ENSMUSG00000021188	Ncoa2	ENSMUSG00000005886	2.79297	0.656566	1.83377
Trip11	ENSMUSG00000021188	Tpr	ENSMUSG00000006005	2.99038	0.747475	2.23523
Trip11	ENSMUSG00000021188	Napa	ENSMUSG00000006024	3.07963	0.747475	2.30195
Trip11	ENSMUSG00000021188	Homer1	ENSMUSG00000007617	3.81953	0.962963	3.67807
Trip11	ENSMUSG00000021188	Ankrd26	ENSMUSG00000007827	3.24407	0.811448	2.63239
Trip11	ENSMUSG00000021188	Hipk1	ENSMUSG00000008730	3.04456	0.76431	2.32699
Trip11	ENSMUSG00000021188	Man1a2	ENSMUSG00000008763	3.2298	0.885522	2.86006
Trip11	ENSMUSG00000021188	Anapc1	ENSMUSG00000014355	4.15176	0.996633	4.13778
Trip11	ENSMUSG00000021188	Efr3a	ENSMUSG00000015002	4.0397	0.983165	3.97169
Trip11	ENSMUSG00000021188	C8g	ENSMUSG00000015083	3.40598	0.787879	2.6835
Trip11	ENSMUSG00000021188	Ints2	ENSMUSG00000018068	3.70653	0.915825	3.39453
Trip11	ENSMUSG00000021188	Appbp2	ENSMUSG00000018481	3.64212	0.952862	3.47044
Trip11	ENSMUSG00000021188	Ncor1	ENSMUSG00000018501	3.27491	0.841751	2.75666
Trip11	ENSMUSG00000021188	Fkbp8	ENSMUSG00000019428	3.41009	0.757576	2.5834
Trip11	ENSMUSG00000021188	Stxbp5	ENSMUSG00000019790	3.2608	0.848485	2.76674
Trip11	ENSMUSG00000021188	Cep290	ENSMUSG00000019971	3.22786	0.821549	2.65185
Trip11	ENSMUSG00000021188	Ccar1	ENSMUSG00000020074	3.84343	0.969697	3.72697
Trip11	ENSMUSG00000021188	Cand1	ENSMUSG00000020114	4.98188	0.996633	4.96511
Trip11	ENSMUSG00000021188	Rock2	ENSMUSG00000020580	3.22623	0.828283	2.67223
Trip11	ENSMUSG00000021188	Ubxn2a	ENSMUSG00000020634	4.38012	1	4.38012
Trip11	ENSMUSG00000021188	Itsn2	ENSMUSG00000020640	4.68758	1	4.68758
Trip11	ENSMUSG00000021188	Ncoa1	ENSMUSG00000020647	3.75995	0.956229	3.59537
Trip11	ENSMUSG00000021188	Nf1	ENSMUSG00000020716	3.65092	0.882155	3.22067
Trip11	ENSMUSG00000021188	Pafah1b1	ENSMUSG00000020745	3.01283	0.818182	2.46505
Trip11	ENSMUSG00000021188	Cpd	ENSMUSG00000020841	3.50613	0.93266	3.27003
Trip11	ENSMUSG00000021188	Strn3	ENSMUSG00000020954	4.05849	0.989899	4.0175
Trip11	ENSMUSG00000021188	Ralgapa1	ENSMUSG00000021027	5.40493	1	5.40493
Trip11	ENSMUSG00000021188	Ppp2r5e	ENSMUSG00000021051	5.68337	0.996633	5.66424
Trip11	ENSMUSG00000021188	Ylpm1	ENSMUSG00000021244	4.83182	0.986532	4.76675
Trip11	ENSMUSG00000021188	Nup153	ENSMUSG00000021374	3.04011	0.767677	2.33382
Trip11	ENSMUSG00000021188	Nol8	ENSMUSG00000021392	3.96289	0.956229	3.78943
Trip11	ENSMUSG00000021188	Smad5	ENSMUSG00000021540	3.04193	0.787879	2.39668
Trip11	ENSMUSG00000021188	Zfyve16	ENSMUSG00000021706	3.04902	0.787879	2.40226
Trip11	ENSMUSG00000021188	Ero1l	ENSMUSG00000021831	3.24831	0.804714	2.61396
Trip11	ENSMUSG00000021188	Slmap	ENSMUSG00000021870	4.72545	0.983165	4.6459
Trip11	ENSMUSG00000021188	Gm6768	ENSMUSG00000021908	4.35999	0.959596	4.18383
Trip11	ENSMUSG00000021188	Parg	ENSMUSG00000021911	3.5807	0.909091	3.25518
Trip11	ENSMUSG00000021188	Xpo4	ENSMUSG00000021952	3.93103	0.973064	3.82514
Trip11	ENSMUSG00000021188	Nipbl	ENSMUSG00000022141	3.2217	0.885522	2.85288
Trip11	ENSMUSG00000021188	Zfr	ENSMUSG00000022201	4.76595	0.993266	4.73386
Trip11	ENSMUSG00000021188	Sema5a	ENSMUSG00000022231	3.47867	0.86532	3.01016
Trip11	ENSMUSG00000021188	Crybg3	ENSMUSG00000022723	4.34778	0.983165	4.27458
Trip11	ENSMUSG00000021188	Dlg1	ENSMUSG00000022770	4.08181	0.962963	3.93063
Trip11	ENSMUSG00000021188	Pak2	ENSMUSG00000022781	4.62821	0.986532	4.56588
Trip11	ENSMUSG00000021188	Dnm1l	ENSMUSG00000022789	3.81742	0.946128	3.61177
Trip11	ENSMUSG00000021188	Zfp148	ENSMUSG00000022811	3.86226	0.962963	3.71922
Trip11	ENSMUSG00000021188	Kpna1	ENSMUSG00000022905	4.03546	0.989899	3.9947
Trip11	ENSMUSG00000021188	Son	ENSMUSG00000022961	2.87396	0.744108	2.13854
Trip11	ENSMUSG00000021188	Larp4	ENSMUSG00000023025	3.18497	0.79798	2.54154
Trip11	ENSMUSG00000021188	Smchd1	ENSMUSG00000024054	3.66561	0.96633	3.54219
Trip11	ENSMUSG00000021188	Birc6	ENSMUSG00000024073	3.77973	0.993266	3.75428
Trip11	ENSMUSG00000021188	Lrpprc	ENSMUSG00000024120	3.09205	0.757576	2.34246
Trip11	ENSMUSG00000021188	Pdpk1	ENSMUSG00000024122	3.86117	0.976431	3.77016
Trip11	ENSMUSG00000021188	Sos1	ENSMUSG00000024241	4.04708	0.969697	3.92444
Trip11	ENSMUSG00000021188	Thada	ENSMUSG00000024251	3.1293	0.791246	2.47605
Trip11	ENSMUSG00000021188	Zfp397	ENSMUSG00000024276	2.92205	0.737374	2.15464
Trip11	ENSMUSG00000021188	Dcp2	ENSMUSG00000024472	3.32562	0.814815	2.70976
Trip11	ENSMUSG00000021188	Rbm27	ENSMUSG00000024491	3.79651	0.962963	3.6559
Trip11	ENSMUSG00000021188	Smad4	ENSMUSG00000024515	3.72834	0.915825	3.41451
Trip11	ENSMUSG00000021188	Cdc37l1	ENSMUSG00000024780	4.69078	0.976431	4.58022
Trip11	ENSMUSG00000021188	Pcgf5	ENSMUSG00000024805	3.22957	0.791246	2.55538
Trip11	ENSMUSG00000021188	Ppp6r3	ENSMUSG00000024908	3.0126	0.757576	2.28227
Trip11	ENSMUSG00000021188	Eif3a	ENSMUSG00000024991	4.19178	0.986532	4.13533
Trip11	ENSMUSG00000021188	Plce1	ENSMUSG00000024998	3.43686	0.841751	2.89298
Trip11	ENSMUSG00000021188	Arih1	ENSMUSG00000025234	3.68764	0.952862	3.51381
Trip11	ENSMUSG00000021188	Fam120c	ENSMUSG00000025262	3.39439	0.925926	3.14296
Trip11	ENSMUSG00000021188	Dctn2	ENSMUSG00000025410	3.14079	0.747475	2.34766
Trip11	ENSMUSG00000021188	Nrp1	ENSMUSG00000025810	4.42527	0.976431	4.32097
Trip11	ENSMUSG00000021188	Xiap	ENSMUSG00000025860	3.11311	0.801347	2.49468
Trip11	ENSMUSG00000021188	Alkbh8	ENSMUSG00000025899	3.24392	0.828283	2.68688
Trip11	ENSMUSG00000021188	Rb1cc1	ENSMUSG00000025907	3.72958	0.973064	3.62912
Trip11	ENSMUSG00000021188	Creb1	ENSMUSG00000025958	3.59352	0.952862	3.42413
Trip11	ENSMUSG00000021188	Slc39a10	ENSMUSG00000025986	3.55562	0.919192	3.2683
Trip11	ENSMUSG00000021188	Dst	ENSMUSG00000026131	3.12613	0.801347	2.50511
Trip11	ENSMUSG00000021188	Agfg1	ENSMUSG00000026159	3.32575	0.851852	2.83304
Trip11	ENSMUSG00000021188	Trip12	ENSMUSG00000026219	4.60639	0.996633	4.59088
Trip11	ENSMUSG00000021188	Cdc73	ENSMUSG00000026361	4.28115	0.973064	4.16583
Trip11	ENSMUSG00000021188	Xpr1	ENSMUSG00000026469	3.38777	0.868687	2.94291
Trip11	ENSMUSG00000021188	Ahctf1	ENSMUSG00000026491	3.61605	0.959596	3.46995
Trip11	ENSMUSG00000021188	Eprs	ENSMUSG00000026615	3.29796	0.818182	2.69833
Trip11	ENSMUSG00000021188	Lpgat1	ENSMUSG00000026623	3.17593	0.828283	2.63057
Trip11	ENSMUSG00000021188	Atf6	ENSMUSG00000026663	3.22879	0.841751	2.71784
Trip11	ENSMUSG00000021188	Uhmk1	ENSMUSG00000026667	4.12798	0.986532	4.07239
Trip11	ENSMUSG00000021188	Gapvd1	ENSMUSG00000026867	3.67064	0.956229	3.50997
Trip11	ENSMUSG00000021188	Caprin1	ENSMUSG00000027184	4.02122	0.949495	3.81813
Trip11	ENSMUSG00000021188	Itch	ENSMUSG00000027598	3.51089	0.922559	3.23901
Trip11	ENSMUSG00000021188	Ralgapb	ENSMUSG00000027652	4.24315	0.986532	4.186
Trip11	ENSMUSG00000021188	Pik3ca	ENSMUSG00000027665	3.61597	0.939394	3.39682
Trip11	ENSMUSG00000021188	P2ry1	ENSMUSG00000027765	3.28572	0.79798	2.62194
Trip11	ENSMUSG00000021188	Tgs1	ENSMUSG00000028233	3.85071	0.93266	3.5914
Trip11	ENSMUSG00000021188	Rnf20	ENSMUSG00000028309	4.09898	0.976431	4.00237
Trip11	ENSMUSG00000021188	Mpdz	ENSMUSG00000028402	3.40273	0.83165	2.82988
Trip11	ENSMUSG00000021188	Fktn	ENSMUSG00000028414	5.09184	0.989899	5.04041
Trip11	ENSMUSG00000021188	Usp24	ENSMUSG00000028514	2.98654	0.777778	2.32287
Trip11	ENSMUSG00000021188	Sfpq	ENSMUSG00000028820	3.08413	0.80303	2.47665
Trip11	ENSMUSG00000021188	Ago3	ENSMUSG00000028842	4.71245	1	4.71245
Trip11	ENSMUSG00000021188	Pds5a	ENSMUSG00000029202	4.72297	1	4.72297
Trip11	ENSMUSG00000021188	Clock	ENSMUSG00000029238	4.12797	0.989899	4.08628
Trip11	ENSMUSG00000021188	Polr2b	ENSMUSG00000029250	3.1914	0.787879	2.51444
Trip11	ENSMUSG00000021188	Golga3	ENSMUSG00000029502	4.12061	0.976431	4.02349
Trip11	ENSMUSG00000021188	Gfpt1	ENSMUSG00000029992	5.07689	0.996633	5.0598
Trip11	ENSMUSG00000021188	Zfp638	ENSMUSG00000030016	3.73288	0.956229	3.56949
Trip11	ENSMUSG00000021188	Mrpl19	ENSMUSG00000030045	3.5921	0.777778	2.79386
Trip11	ENSMUSG00000021188	Tmf1	ENSMUSG00000030059	3.37392	0.855219	2.88544
Trip11	ENSMUSG00000021188	Rassf8	ENSMUSG00000030259	3.17375	0.787879	2.50053
Trip11	ENSMUSG00000021188	Usp9x	ENSMUSG00000031010	3.52286	0.956229	3.36866
Trip11	ENSMUSG00000021188	Cdkl5	ENSMUSG00000031292	3.82871	0.909091	3.48065
Trip11	ENSMUSG00000021188	Taf1	ENSMUSG00000031314	3.10373	0.794613	2.46626
Trip11	ENSMUSG00000021188	Pcm1	ENSMUSG00000031592	3.44442	0.936027	3.22407
Trip11	ENSMUSG00000021188	Smarca5	ENSMUSG00000031715	3.03385	0.752525	2.28305
Trip11	ENSMUSG00000021188	Ap1g1	ENSMUSG00000031731	4.07135	0.976431	3.97539
Trip11	ENSMUSG00000021188	Hsbp1	ENSMUSG00000031839	3.16305	0.747475	2.3643
Trip11	ENSMUSG00000021188	Urb2	ENSMUSG00000031976	3.42132	0.821549	2.81078
Trip11	ENSMUSG00000021188	Fem1b	ENSMUSG00000032244	3.6854	0.942761	3.47445
Trip11	ENSMUSG00000021188	U2surp	ENSMUSG00000032407	3.47237	0.919192	3.19177
Trip11	ENSMUSG00000021188	Nktr	ENSMUSG00000032525	3.24858	0.772727	2.51026
Trip11	ENSMUSG00000021188	Trim33	ENSMUSG00000033014	3.03453	0.757576	2.29888
Trip11	ENSMUSG00000021188	Fem1c	ENSMUSG00000033319	3.06749	0.767677	2.35484
Trip11	ENSMUSG00000021188	Trappc8	ENSMUSG00000033382	4.36384	0.993266	4.33445
Trip11	ENSMUSG00000021188	Fndc3a	ENSMUSG00000033487	4.08746	0.973064	3.97736
Trip11	ENSMUSG00000021188	Larp4b	ENSMUSG00000033499	4.85529	0.996633	4.83894
Trip11	ENSMUSG00000021188	Cep350	ENSMUSG00000033671	5.16896	1	5.16896
Trip11	ENSMUSG00000021188	Atp7a	ENSMUSG00000033792	3.51231	0.909091	3.19301
Trip11	ENSMUSG00000021188	Zbtb41	ENSMUSG00000033964	3.70073	0.949495	3.51383
Trip11	ENSMUSG00000021188	Ttc37	ENSMUSG00000033991	4.31729	0.993266	4.28822
Trip11	ENSMUSG00000021188	Pds5b	ENSMUSG00000034021	4.18599	0.989899	4.14371
Trip11	ENSMUSG00000021188	Efcab14	ENSMUSG00000034210	3.98008	0.946128	3.76566
Trip11	ENSMUSG00000021188	Senp6	ENSMUSG00000034252	3.86532	0.959596	3.70914
Trip11	ENSMUSG00000021188	Med13	ENSMUSG00000034297	4.98653	0.996633	4.96974
Trip11	ENSMUSG00000021188	Tulp4	ENSMUSG00000034377	3.26482	0.851852	2.78115
Trip11	ENSMUSG00000021188	Zfyve9	ENSMUSG00000034557	4.02678	0.93266	3.75561
Trip11	ENSMUSG00000021188	Mon2	ENSMUSG00000034602	4.13829	0.989899	4.09649
Trip11	ENSMUSG00000021188	Xpot	ENSMUSG00000034667	3.15093	0.777778	2.45072
Trip11	ENSMUSG00000021188	Sos2	ENSMUSG00000034801	3.64409	0.922559	3.36189
Trip11	ENSMUSG00000021188	Dop1a	ENSMUSG00000034973	3.76676	0.969697	3.65261
Trip11	ENSMUSG00000021188	Ccdc186	ENSMUSG00000035173	3.76811	0.962963	3.62855
Trip11	ENSMUSG00000021188	Heatr5a	ENSMUSG00000035181	4.76738	0.996633	4.75133
Trip11	ENSMUSG00000021188	Hectd1	ENSMUSG00000035247	4.07341	0.996633	4.0597
Trip11	ENSMUSG00000021188	Togaram1	ENSMUSG00000035614	3.38338	0.875421	2.96188
Trip11	ENSMUSG00000021188	Uba6	ENSMUSG00000035898	3.07027	0.804714	2.47069
Trip11	ENSMUSG00000021188	Ibtk	ENSMUSG00000035941	4.51071	0.993266	4.48033
Trip11	ENSMUSG00000021188	Dock4	ENSMUSG00000035954	3.19812	0.814815	2.60588
Trip11	ENSMUSG00000021188	Slain2	ENSMUSG00000036087	3.13864	0.833333	2.61553
Trip11	ENSMUSG00000021188	Arl5a	ENSMUSG00000036093	3.66539	0.93266	3.41856
Trip11	ENSMUSG00000021188	Fam13b	ENSMUSG00000036501	3.29088	0.882155	2.90307
Trip11	ENSMUSG00000021188	Otud4	ENSMUSG00000036990	3.1155	0.811448	2.52807
Trip11	ENSMUSG00000021188	Hook3	ENSMUSG00000037234	3.31102	0.925926	3.06576
Trip11	ENSMUSG00000021188	Taf2	ENSMUSG00000037343	4.81545	0.996633	4.79923
Trip11	ENSMUSG00000021188	Dmxl1	ENSMUSG00000037416	3.11738	0.824916	2.57158
Trip11	ENSMUSG00000021188	Thoc2	ENSMUSG00000037475	3.87219	0.989899	3.83308
Trip11	ENSMUSG00000021188	Ubr5	ENSMUSG00000037487	3.23699	0.851852	2.75743
Trip11	ENSMUSG00000021188	Dennd4c	ENSMUSG00000038024	3.17501	0.885522	2.81154
Trip11	ENSMUSG00000021188	Kmt2c	ENSMUSG00000038056	3.34142	0.915825	3.06015
Trip11	ENSMUSG00000021188	Opa1	ENSMUSG00000038084	3.09066	0.828283	2.55994
Trip11	ENSMUSG00000021188	Plcl1	ENSMUSG00000038349	3.24928	0.80303	2.60927
Trip11	ENSMUSG00000021188	Golga4	ENSMUSG00000038708	3.6658	0.939394	3.44363
Trip11	ENSMUSG00000021188	Ascc3	ENSMUSG00000038774	4.69664	0.986532	4.63338
Trip11	ENSMUSG00000021188	Ube3c	ENSMUSG00000039000	2.99478	0.757576	2.26877
Trip11	ENSMUSG00000021188	Heatr5b	ENSMUSG00000039414	4.18044	0.96633	4.03968
Trip11	ENSMUSG00000021188	Myo9a	ENSMUSG00000039585	3.21353	0.848485	2.72663
Trip11	ENSMUSG00000021188	Ipo8	ENSMUSG00000040029	3.77423	0.936027	3.53278
Trip11	ENSMUSG00000021188	Ankib1	ENSMUSG00000040351	4.53879	0.996633	4.52351
Trip11	ENSMUSG00000021188	Aqr	ENSMUSG00000040383	2.99445	0.757576	2.26853
Trip11	ENSMUSG00000021188	Abhd13	ENSMUSG00000040396	3.32023	0.845118	2.80599
Trip11	ENSMUSG00000021188	Akap9	ENSMUSG00000040407	3.05303	0.771044	2.35402
Trip11	ENSMUSG00000021188	Usp45	ENSMUSG00000040455	3.22008	0.824916	2.6563
Trip11	ENSMUSG00000021188	Rabggta	ENSMUSG00000040472	3.7918	0.791246	3.00025
Trip11	ENSMUSG00000021188	Btaf1	ENSMUSG00000040565	5.00186	1	5.00186
Trip11	ENSMUSG00000021188	Virma	ENSMUSG00000040720	3.15487	0.80303	2.53346
Trip11	ENSMUSG00000021188	Ino80d	ENSMUSG00000040865	3.03723	0.747475	2.27025
Trip11	ENSMUSG00000021188	Arhgap12	ENSMUSG00000041225	3.57658	0.888889	3.17919
Trip11	ENSMUSG00000021188	Cdk13	ENSMUSG00000041297	4.3847	0.979798	4.29612
Trip11	ENSMUSG00000021188	Wapl	ENSMUSG00000041408	3.84216	0.969697	3.72573
Trip11	ENSMUSG00000021188	Camsap2	ENSMUSG00000041570	3.51067	0.912458	3.20334
Trip11	ENSMUSG00000021188	Btbd7	ENSMUSG00000041702	3.58753	0.946128	3.39427
Trip11	ENSMUSG00000021188	Pde3a	ENSMUSG00000041741	3.30082	0.83165	2.74513
Trip11	ENSMUSG00000021188	Tpp2	ENSMUSG00000041763	3.41495	0.868687	2.96652
Trip11	ENSMUSG00000021188	Ttc19	ENSMUSG00000042298	3.18176	0.754209	2.39971
Trip11	ENSMUSG00000021188	Tbc1d8b	ENSMUSG00000042473	3.47821	0.929293	3.23228
Trip11	ENSMUSG00000021188	Edem3	ENSMUSG00000043019	6.09388	1	6.09388
Trip11	ENSMUSG00000021188	Setx	ENSMUSG00000043535	3.10455	0.757576	2.35193
Trip11	ENSMUSG00000021188	Pced1b	ENSMUSG00000044250	3.46897	0.782828	2.71561
Trip11	ENSMUSG00000021188	Setd2	ENSMUSG00000044791	3.01653	0.737374	2.22431
Trip11	ENSMUSG00000021188	Wnk1	ENSMUSG00000045962	3.86202	0.96633	3.73199
Trip11	ENSMUSG00000021188	9930021J03Rik	ENSMUSG00000046138	3.14318	0.851852	2.67752
Trip11	ENSMUSG00000021188	Mars2	ENSMUSG00000046994	3.41553	0.868687	2.96703
Trip11	ENSMUSG00000021188	Cltc	ENSMUSG00000047126	4.04992	0.983165	3.98174
Trip11	ENSMUSG00000021188	Ythdf3	ENSMUSG00000047213	3.03393	0.771044	2.33929
Trip11	ENSMUSG00000021188	Yipf6	ENSMUSG00000047694	3.06631	0.757576	2.32296
Trip11	ENSMUSG00000021188	Akap10	ENSMUSG00000047804	3.07251	0.787879	2.42077
Trip11	ENSMUSG00000021188	Dip2c	ENSMUSG00000048264	4.66931	1	4.66931
Trip11	ENSMUSG00000021188	Zfp407	ENSMUSG00000048410	3.06079	0.752525	2.30332
Trip11	ENSMUSG00000021188	Klhl11	ENSMUSG00000048732	3.64515	0.909091	3.31377
Trip11	ENSMUSG00000021188	Aff4	ENSMUSG00000049470	4.52367	0.993266	4.4932
Trip11	ENSMUSG00000021188	Spty2d1	ENSMUSG00000049516	3.89261	0.952862	3.70912
Trip11	ENSMUSG00000021188	Bdp1	ENSMUSG00000049658	4.11867	0.983165	4.04933
Trip11	ENSMUSG00000021188	Ecpas	ENSMUSG00000050812	3.30751	0.882155	2.91773
Trip11	ENSMUSG00000021188	Zfp24	ENSMUSG00000051469	3.47618	0.885522	3.07824
Trip11	ENSMUSG00000021188	Ltn1	ENSMUSG00000052299	2.93127	0.747475	2.19105
Trip11	ENSMUSG00000021188	Magi3	ENSMUSG00000052539	3.4788	0.909091	3.16255
Trip11	ENSMUSG00000021188	Atad2b	ENSMUSG00000052812	4.8009	1	4.8009
Trip11	ENSMUSG00000021188	Ankrd17	ENSMUSG00000055204	5.04179	0.989899	4.99086
Trip11	ENSMUSG00000021188	Sec23ip	ENSMUSG00000055319	3.38745	0.878788	2.97685
Trip11	ENSMUSG00000021188	Tead1	ENSMUSG00000055320	4.89094	0.996633	4.87447
Trip11	ENSMUSG00000021188	Ncoa4	ENSMUSG00000056234	4.65074	0.989899	4.60376
Trip11	ENSMUSG00000021188	Usp34	ENSMUSG00000056342	3.73443	0.956229	3.57097
Trip11	ENSMUSG00000021188	Tug1	ENSMUSG00000056579	3.26429	0.838384	2.73673
Trip11	ENSMUSG00000021188	Chd9	ENSMUSG00000056608	3.15781	0.838384	2.64746
Trip11	ENSMUSG00000021188	Aak1	ENSMUSG00000057230	4.28652	0.983165	4.21436
Trip11	ENSMUSG00000021188	Nsd2	ENSMUSG00000057406	4.08779	0.993266	4.06027
Trip11	ENSMUSG00000021188	Mdn1	ENSMUSG00000058006	3.20589	0.835017	2.67697
Trip11	ENSMUSG00000021188	Flot1	ENSMUSG00000059714	3.22535	0.787879	2.54119
Trip11	ENSMUSG00000021188	Ube4a	ENSMUSG00000059890	3.67239	0.93266	3.42509
Trip11	ENSMUSG00000021188	Haghl	ENSMUSG00000061046	3.10282	0.747475	2.31928
Trip11	ENSMUSG00000021188	Mmgt1	ENSMUSG00000061273	3.17746	0.804714	2.55695
Trip11	ENSMUSG00000021188	Bod1l	ENSMUSG00000061755	3.51431	0.936027	3.28949
Trip11	ENSMUSG00000021188	Gspt1	ENSMUSG00000062203	3.17617	0.858586	2.72702
Trip11	ENSMUSG00000021188	Naa15	ENSMUSG00000063273	3.94375	0.986532	3.89063
Trip11	ENSMUSG00000021188	Usp31	ENSMUSG00000063317	4.27445	0.989899	4.23128
Trip11	ENSMUSG00000021188	Ipo7	ENSMUSG00000066232	3.21774	0.838384	2.6977
Trip11	ENSMUSG00000021188	Arfgef1	ENSMUSG00000067851	4.62454	0.996633	4.60897
Trip11	ENSMUSG00000021188	Afdn	ENSMUSG00000068036	3.62031	0.93266	3.37652
Trip11	ENSMUSG00000021188	Zfyve19	ENSMUSG00000068580	3.78617	0.818182	3.09777
Trip11	ENSMUSG00000021188	Top1	ENSMUSG00000070544	3.88152	0.952862	3.69856
Trip11	ENSMUSG00000021188	Rasal2	ENSMUSG00000070565	2.99557	0.767677	2.29963
Trip11	ENSMUSG00000021188	Dnajb14	ENSMUSG00000074212	5.12281	1	5.12281
Trip11	ENSMUSG00000021188	Pdzd8	ENSMUSG00000074746	4.55381	0.993266	4.52314
Trip11	ENSMUSG00000021188	Ranbp6	ENSMUSG00000074909	4.22651	0.976431	4.1269
Trip11	ENSMUSG00000021188	Ptar1	ENSMUSG00000074925	3.63421	0.952862	3.4629
Trip11	ENSMUSG00000021188	Qser1	ENSMUSG00000074994	3.18504	0.828283	2.63812
Trip11	ENSMUSG00000021188	Selenoi	ENSMUSG00000075703	3.27598	0.838384	2.74653
Trip11	ENSMUSG00000021188	B230354K17Rik	ENSMUSG00000097119	3.15197	0.747475	2.35602
Pdzd2	ENSMUSG00000022197	Ltbp1	ENSMUSG00000001870	3.68611	0.851852	3.14002
Pdzd2	ENSMUSG00000022197	Grk5	ENSMUSG00000003228	3.48025	0.794613	2.76545
Pdzd2	ENSMUSG00000022197	Large1	ENSMUSG00000004383	3.97258	0.868687	3.45093
Pdzd2	ENSMUSG00000022197	Tek	ENSMUSG00000006386	3.60814	0.885522	3.19508
Pdzd2	ENSMUSG00000022197	Zmiz1	ENSMUSG00000007817	5.55009	0.983165	5.45665
Pdzd2	ENSMUSG00000022197	Atxn7l1	ENSMUSG00000020564	3.8052	0.814815	3.10053
Pdzd2	ENSMUSG00000022197	Pxdn	ENSMUSG00000020674	3.5998	0.858586	3.09073
Pdzd2	ENSMUSG00000022197	Hivep1	ENSMUSG00000021366	3.162	0.747475	2.36351
Pdzd2	ENSMUSG00000022197	Agtpbp1	ENSMUSG00000021557	4.49761	0.851852	3.8313
Pdzd2	ENSMUSG00000022197	Dapk1	ENSMUSG00000021559	3.17946	0.767677	2.4408
Pdzd2	ENSMUSG00000022197	Abcc5	ENSMUSG00000022822	6.33953	0.989899	6.27549
Pdzd2	ENSMUSG00000022197	Igf2r	ENSMUSG00000023830	3.16452	0.757576	2.39736
Pdzd2	ENSMUSG00000022197	Ccdc167	ENSMUSG00000024018	3.16483	0.747475	2.36563
Pdzd2	ENSMUSG00000022197	Srbd1	ENSMUSG00000024135	3.5021	0.757576	2.65311
Pdzd2	ENSMUSG00000022197	Ldlrad4	ENSMUSG00000024544	3.99123	0.872054	3.48056
Pdzd2	ENSMUSG00000022197	Hspa12a	ENSMUSG00000025092	3.64504	0.868687	3.1664
Pdzd2	ENSMUSG00000022197	Dst	ENSMUSG00000026131	3.58603	0.821549	2.9461
Pdzd2	ENSMUSG00000022197	Atp2b4	ENSMUSG00000026463	3.91383	0.946128	3.70298
Pdzd2	ENSMUSG00000022197	Mpdz	ENSMUSG00000028402	3.90466	0.838384	3.2736
Pdzd2	ENSMUSG00000022197	Plxna1	ENSMUSG00000030084	3.32821	0.824916	2.7455
Pdzd2	ENSMUSG00000022197	Cdyl2	ENSMUSG00000031758	3.62624	0.757576	2.74715
Pdzd2	ENSMUSG00000022197	Mpi	ENSMUSG00000032306	4.10579	0.814815	3.34545
Pdzd2	ENSMUSG00000022197	Ppp1r9a	ENSMUSG00000032827	4.23716	0.855219	3.6237
Pdzd2	ENSMUSG00000022197	Prrg3	ENSMUSG00000033361	3.30223	0.767677	2.53504
Pdzd2	ENSMUSG00000022197	Exoc6b	ENSMUSG00000033769	3.39408	0.801347	2.71984
Pdzd2	ENSMUSG00000022197	Arhgap26	ENSMUSG00000036452	4.2698	0.888889	3.79538
Pdzd2	ENSMUSG00000022197	Sik2	ENSMUSG00000037112	4.25793	0.956229	4.07156
Pdzd2	ENSMUSG00000022197	Limch1	ENSMUSG00000037736	3.39181	0.804714	2.72944
Pdzd2	ENSMUSG00000022197	Ncoa7	ENSMUSG00000039697	4.57375	0.895623	4.09635
Pdzd2	ENSMUSG00000022197	Bahcc1	ENSMUSG00000039741	3.15746	0.747475	2.36012
Pdzd2	ENSMUSG00000022197	Klhl42	ENSMUSG00000040102	3.55133	0.792929	2.81595
Pdzd2	ENSMUSG00000022197	Sox5	ENSMUSG00000041540	3.54109	0.767677	2.71841
Pdzd2	ENSMUSG00000022197	Grk3	ENSMUSG00000042249	4.11604	0.93266	3.83887
Pdzd2	ENSMUSG00000022197	Hectd4	ENSMUSG00000042744	3.43125	0.801347	2.74962
Pdzd2	ENSMUSG00000022197	Ankrd50	ENSMUSG00000044864	3.97014	0.915825	3.63595
Pdzd2	ENSMUSG00000022197	Fat4	ENSMUSG00000046743	3.28814	0.787879	2.59066
Pdzd2	ENSMUSG00000022197	Ust	ENSMUSG00000047712	3.60185	0.747475	2.69229
Pdzd2	ENSMUSG00000022197	Dip2c	ENSMUSG00000048264	3.92141	0.845118	3.31406
Pdzd2	ENSMUSG00000022197	Kcnb1	ENSMUSG00000050556	3.73279	0.83165	3.10438
Pdzd2	ENSMUSG00000022197	Sox6	ENSMUSG00000051910	3.50895	0.747475	2.62285
Pdzd2	ENSMUSG00000022197	Nav2	ENSMUSG00000052512	3.74197	0.821549	3.07421
Pdzd2	ENSMUSG00000022197	Tln2	ENSMUSG00000052698	3.27086	0.757576	2.47792
Pdzd2	ENSMUSG00000022197	Zfp608	ENSMUSG00000052713	3.32049	0.767677	2.54907
Pdzd2	ENSMUSG00000022197	Tanc2	ENSMUSG00000053580	4.0844	0.875421	3.57557
Pdzd2	ENSMUSG00000022197	Sh3pxd2a	ENSMUSG00000053617	3.59562	0.83165	2.99029
Pdzd2	ENSMUSG00000022197	Slc8a1	ENSMUSG00000054640	3.53798	0.821549	2.90662
Pdzd2	ENSMUSG00000022197	Ntrk2	ENSMUSG00000055254	3.87645	0.818182	3.17164
Pdzd2	ENSMUSG00000022197	Soga1	ENSMUSG00000055485	3.47771	0.872054	3.03275
Pdzd2	ENSMUSG00000022197	Fry	ENSMUSG00000056602	4.49577	0.946128	4.25357
Pdzd2	ENSMUSG00000022197	Arhgef12	ENSMUSG00000059495	3.79215	0.892256	3.38356
Pdzd2	ENSMUSG00000022197	Zfp462	ENSMUSG00000060206	3.33223	0.76431	2.54686
Pdzd2	ENSMUSG00000022197	Sntb1	ENSMUSG00000060429	3.46162	0.804714	2.78562
Pdzd2	ENSMUSG00000022197	Samd5	ENSMUSG00000060487	3.46863	0.747475	2.59271
Pdzd2	ENSMUSG00000022197	Rapgef2	ENSMUSG00000062232	3.4881	0.777778	2.71297
Pdzd2	ENSMUSG00000022197	Syne2	ENSMUSG00000063450	3.89055	0.885522	3.44517
Pdzd2	ENSMUSG00000022197	Cnnm2	ENSMUSG00000064105	4.5128	0.89899	4.05696
Pdzd2	ENSMUSG00000022197	Airn	ENSMUSG00000078247	3.47695	0.757576	2.63405
Pdzd2	ENSMUSG00000022197	Nhsl2	ENSMUSG00000079481	3.58497	0.811448	2.90902
Pdzd2	ENSMUSG00000022197	Wipf3	ENSMUSG00000086040	3.29739	0.757576	2.49802
Lama3	ENSMUSG00000024421	Dll1	ENSMUSG00000014773	3.93922	0.777778	3.06384
Lama3	ENSMUSG00000024421	Crybg1	ENSMUSG00000019866	3.76357	0.848485	3.19333
Lama3	ENSMUSG00000024421	Tmem131	ENSMUSG00000026116	3.55647	0.808081	2.87392
Lama3	ENSMUSG00000024421	Irf6	ENSMUSG00000026638	4.00883	0.848485	3.40144
Lama3	ENSMUSG00000024421	Adgrl2	ENSMUSG00000028184	4.19122	0.929293	3.89487
Lama3	ENSMUSG00000024421	Epb41l4b	ENSMUSG00000028434	4.0889	0.813131	3.32481
Lama3	ENSMUSG00000024421	Glt28d2	ENSMUSG00000031286	4.45594	0.79798	3.55575
Lama3	ENSMUSG00000024421	Vps26b	ENSMUSG00000031988	3.40331	0.752525	2.56108
Lama3	ENSMUSG00000024421	Arhgef5	ENSMUSG00000033542	3.39538	0.752525	2.55511
Lama3	ENSMUSG00000024421	Bach2	ENSMUSG00000040270	3.80125	0.767677	2.91813
Lama3	ENSMUSG00000024421	Mfsd6	ENSMUSG00000041439	4.43295	0.89899	3.98518
Lama3	ENSMUSG00000024421	Kdm5b	ENSMUSG00000042207	4.48601	0.885522	3.97246
Lama3	ENSMUSG00000024421	Adora1	ENSMUSG00000042429	3.52604	0.767677	2.70686
Lama3	ENSMUSG00000024421	Tshz1	ENSMUSG00000046982	4.20251	0.86532	3.63652
Lama3	ENSMUSG00000024421	Afdn	ENSMUSG00000068036	3.88517	0.851852	3.30959
Csnk1a1	ENSMUSG00000024576	Gnai3	ENSMUSG00000000001	3.16258	0.747475	2.36395
Csnk1a1	ENSMUSG00000024576	Dbt	ENSMUSG00000000340	3.68001	0.80303	2.95516
Csnk1a1	ENSMUSG00000024576	Ddx3x	ENSMUSG00000000787	3.83373	0.925926	3.54975
Csnk1a1	ENSMUSG00000024576	Fmr1	ENSMUSG00000000838	3.23577	0.757576	2.45134
Csnk1a1	ENSMUSG00000024576	Fbxo11	ENSMUSG00000005371	3.17938	0.794613	2.52638
Csnk1a1	ENSMUSG00000024576	Arpp19	ENSMUSG00000007656	3.90933	0.791246	3.09324
Csnk1a1	ENSMUSG00000024576	Herpud2	ENSMUSG00000008429	3.42564	0.757576	2.59518
Csnk1a1	ENSMUSG00000024576	Nfib	ENSMUSG00000008575	3.29006	0.811448	2.66971
Csnk1a1	ENSMUSG00000024576	Taok1	ENSMUSG00000017291	4.22156	0.959596	4.051
Csnk1a1	ENSMUSG00000024576	Ppp1r12a	ENSMUSG00000019907	3.52759	0.885522	3.12376
Csnk1a1	ENSMUSG00000024576	Igf1	ENSMUSG00000020053	4.46058	0.905724	4.04005
Csnk1a1	ENSMUSG00000024576	Cnot6	ENSMUSG00000020362	4.67023	0.989899	4.62306
Csnk1a1	ENSMUSG00000024576	Smc6	ENSMUSG00000020608	3.80695	0.902357	3.43523
Csnk1a1	ENSMUSG00000024576	Rab10	ENSMUSG00000020671	4.53372	0.969697	4.39633
Csnk1a1	ENSMUSG00000024576	Pafah1b1	ENSMUSG00000020745	5.06204	0.993266	5.02795
Csnk1a1	ENSMUSG00000024576	Rhobtb3	ENSMUSG00000021589	3.18798	0.737374	2.35074
Csnk1a1	ENSMUSG00000024576	Polk	ENSMUSG00000021668	3.40922	0.787879	2.68605
Csnk1a1	ENSMUSG00000024576	Mapk8	ENSMUSG00000021936	3.30685	0.83165	2.75014
Csnk1a1	ENSMUSG00000024576	Mtdh	ENSMUSG00000022255	4.02732	0.983165	3.95952
Csnk1a1	ENSMUSG00000024576	1810013L24Rik	ENSMUSG00000022507	3.38566	0.861953	2.91828
Csnk1a1	ENSMUSG00000024576	Mroh1	ENSMUSG00000022558	3.41641	0.762626	2.60544
Csnk1a1	ENSMUSG00000024576	Fyttd1	ENSMUSG00000022800	5.43527	0.996633	5.41697
Csnk1a1	ENSMUSG00000024576	Hnrnpll	ENSMUSG00000024095	5.07338	0.993266	5.03922
Csnk1a1	ENSMUSG00000024576	Pggt1b	ENSMUSG00000024477	4.29114	0.96633	4.14666
Csnk1a1	ENSMUSG00000024576	Jak2	ENSMUSG00000024789	3.72103	0.915825	3.40781
Csnk1a1	ENSMUSG00000024576	Tm9sf3	ENSMUSG00000025016	3.14821	0.79798	2.51221
Csnk1a1	ENSMUSG00000024576	Slk	ENSMUSG00000025060	3.16873	0.752525	2.38455
Csnk1a1	ENSMUSG00000024576	Pias2	ENSMUSG00000025423	3.90397	0.922559	3.60164
Csnk1a1	ENSMUSG00000024576	Sf3b1	ENSMUSG00000025982	3.20752	0.814815	2.61353
Csnk1a1	ENSMUSG00000024576	Fam135a	ENSMUSG00000026153	3.86917	0.93266	3.60862
Csnk1a1	ENSMUSG00000024576	Agfg1	ENSMUSG00000026159	3.36894	0.821549	2.76775
Csnk1a1	ENSMUSG00000024576	Relch	ENSMUSG00000026319	3.86861	0.936027	3.62112
Csnk1a1	ENSMUSG00000024576	Yme1l1	ENSMUSG00000026775	3.38723	0.835017	2.82839
Csnk1a1	ENSMUSG00000024576	Rbms1	ENSMUSG00000026970	3.31245	0.782828	2.59308
Csnk1a1	ENSMUSG00000024576	Elp4	ENSMUSG00000027167	3.58748	0.828283	2.97145
Csnk1a1	ENSMUSG00000024576	Xrn2	ENSMUSG00000027433	3.48718	0.787879	2.74748
Csnk1a1	ENSMUSG00000024576	Mapre1	ENSMUSG00000027479	3.73337	0.882155	3.29341
Csnk1a1	ENSMUSG00000024576	Skil	ENSMUSG00000027660	3.63006	0.895623	3.25117
Csnk1a1	ENSMUSG00000024576	Ttc14	ENSMUSG00000027677	3.45636	0.892256	3.08396
Csnk1a1	ENSMUSG00000024576	Sike1	ENSMUSG00000027854	4.05344	0.882155	3.57576
Csnk1a1	ENSMUSG00000024576	Slc35a3	ENSMUSG00000027957	3.21948	0.80303	2.58534
Csnk1a1	ENSMUSG00000024576	Ppp3ca	ENSMUSG00000028161	4.12039	0.922559	3.8013
Csnk1a1	ENSMUSG00000024576	Asph	ENSMUSG00000028207	3.44295	0.80303	2.76479
Csnk1a1	ENSMUSG00000024576	Fam126a	ENSMUSG00000028995	3.16974	0.777778	2.46536
Csnk1a1	ENSMUSG00000024576	Dhx15	ENSMUSG00000029169	3.64719	0.915825	3.34019
Csnk1a1	ENSMUSG00000024576	Zfp326	ENSMUSG00000029290	3.92181	0.841751	3.30119
Csnk1a1	ENSMUSG00000024576	Tmem168	ENSMUSG00000029569	3.58655	0.888889	3.18804
Csnk1a1	ENSMUSG00000024576	N4bp2l2	ENSMUSG00000029655	4.33209	0.983165	4.25916
Csnk1a1	ENSMUSG00000024576	Wasl	ENSMUSG00000029684	4.02474	0.912458	3.6724
Csnk1a1	ENSMUSG00000024576	Kdm5a	ENSMUSG00000030180	3.1663	0.808081	2.55863
Csnk1a1	ENSMUSG00000024576	Kras	ENSMUSG00000030265	3.77093	0.936027	3.5297
Csnk1a1	ENSMUSG00000024576	Rab6a	ENSMUSG00000030704	2.95882	0.747475	2.21164
Csnk1a1	ENSMUSG00000024576	Rps6ka3	ENSMUSG00000031309	4.23293	0.983165	4.16167
Csnk1a1	ENSMUSG00000024576	Vps36	ENSMUSG00000031479	3.42129	0.79798	2.73012
Csnk1a1	ENSMUSG00000024576	Cul5	ENSMUSG00000032030	3.62197	0.919192	3.32928
Csnk1a1	ENSMUSG00000024576	U2surp	ENSMUSG00000032407	4.32996	0.959596	4.15501
Csnk1a1	ENSMUSG00000024576	Klf9	ENSMUSG00000033863	4.8923	0.905724	4.43107
Csnk1a1	ENSMUSG00000024576	Smc4	ENSMUSG00000034349	3.00607	0.737374	2.2166
Csnk1a1	ENSMUSG00000024576	Tdg	ENSMUSG00000034674	3.63065	0.79798	2.89718
Csnk1a1	ENSMUSG00000024576	Cnot6l	ENSMUSG00000034724	3.1973	0.80303	2.56753
Csnk1a1	ENSMUSG00000024576	Abi3bp	ENSMUSG00000035258	4.01567	0.875421	3.5154
Csnk1a1	ENSMUSG00000024576	Serbp1	ENSMUSG00000036371	3.65079	0.872054	3.18369
Csnk1a1	ENSMUSG00000024576	Atp11b	ENSMUSG00000037400	3.27691	0.821549	2.69214
Csnk1a1	ENSMUSG00000024576	Azin1	ENSMUSG00000037458	3.84867	0.93266	3.5895
Csnk1a1	ENSMUSG00000024576	Ccdc50	ENSMUSG00000038127	3.25944	0.781145	2.54609
Csnk1a1	ENSMUSG00000024576	Usp38	ENSMUSG00000038250	3.43181	0.772727	2.65186
Csnk1a1	ENSMUSG00000024576	Wdr26	ENSMUSG00000038733	5.68985	1	5.68985
Csnk1a1	ENSMUSG00000024576	Appl1	ENSMUSG00000040760	3.716	0.912458	3.3907
Csnk1a1	ENSMUSG00000024576	Psme4	ENSMUSG00000040850	3.35216	0.772727	2.59031
Csnk1a1	ENSMUSG00000024576	Hectd2	ENSMUSG00000041180	3.11543	0.747475	2.32871
Csnk1a1	ENSMUSG00000024576	Inhba	ENSMUSG00000041324	3.40988	0.767677	2.61768
Csnk1a1	ENSMUSG00000024576	Pde3a	ENSMUSG00000041741	3.15603	0.772727	2.43875
Csnk1a1	ENSMUSG00000024576	Mios	ENSMUSG00000042447	3.42392	0.777778	2.66305
Csnk1a1	ENSMUSG00000024576	Zbtb33	ENSMUSG00000048047	3.44456	0.848485	2.92265
Csnk1a1	ENSMUSG00000024576	Lemd3	ENSMUSG00000048661	4.04615	0.939394	3.80093
Csnk1a1	ENSMUSG00000024576	Acap2	ENSMUSG00000049076	3.30688	0.801347	2.64996
Csnk1a1	ENSMUSG00000024576	Zfp260	ENSMUSG00000049421	3.15067	0.757576	2.38687
Csnk1a1	ENSMUSG00000024576	Aff4	ENSMUSG00000049470	3.62207	0.858586	3.10986
Csnk1a1	ENSMUSG00000024576	Tor1aip2	ENSMUSG00000050565	3.65566	0.784512	2.86791
Csnk1a1	ENSMUSG00000024576	Zbtb26	ENSMUSG00000050714	3.09618	0.747475	2.31432
Csnk1a1	ENSMUSG00000024576	Fsd1l	ENSMUSG00000054752	3.29186	0.808081	2.66009
Csnk1a1	ENSMUSG00000024576	Ankrd29	ENSMUSG00000057766	3.83668	0.767677	2.94533
Csnk1a1	ENSMUSG00000024576	Zfp329	ENSMUSG00000057894	3.21716	0.772727	2.48598
Csnk1a1	ENSMUSG00000024576	Exoc5	ENSMUSG00000061244	3.70672	0.909091	3.36974
Csnk1a1	ENSMUSG00000024576	Gmfb	ENSMUSG00000062014	3.28325	0.841751	2.76368
Csnk1a1	ENSMUSG00000024576	Btbd3	ENSMUSG00000062098	4.01891	0.912458	3.66708
Csnk1a1	ENSMUSG00000024576	mt-Nd4	ENSMUSG00000064363	3.32839	0.747475	2.48789
Csnk1a1	ENSMUSG00000024576	mt-Cytb	ENSMUSG00000064370	3.91983	0.828283	3.24673
Csnk1a1	ENSMUSG00000024576	Lmbrd1	ENSMUSG00000073725	3.66899	0.888889	3.26133
Csnk1a1	ENSMUSG00000024576	Pdzd8	ENSMUSG00000074746	3.40367	0.794613	2.7046
Csnk1a1	ENSMUSG00000024576	BC005561	ENSMUSG00000079065	3.02312	0.757576	2.29024
Csnk1a1	ENSMUSG00000024576	Tmem250-ps	ENSMUSG00000087679	3.08795	0.747475	2.30816
Csnk1a1	ENSMUSG00000024576	Purb	ENSMUSG00000094483	3.48547	0.848485	2.95737
Csnk1a1	ENSMUSG00000024576	Gm49336	ENSMUSG00000114797	3.15506	0.777778	2.45394
Fam120c	ENSMUSG00000025262	Mid2	ENSMUSG00000000266	3.06574	0.760943	2.33285
Fam120c	ENSMUSG00000025262	Usp32	ENSMUSG00000000804	3.20215	0.828283	2.65228
Fam120c	ENSMUSG00000025262	Ranbp2	ENSMUSG00000003226	3.44322	0.925926	3.18816
Fam120c	ENSMUSG00000025262	Clcn3	ENSMUSG00000004319	3.54004	0.939394	3.32549
Fam120c	ENSMUSG00000025262	Apc	ENSMUSG00000005871	3.76655	0.973064	3.6651
Fam120c	ENSMUSG00000025262	Ncoa2	ENSMUSG00000005886	4.84184	1	4.84184
Fam120c	ENSMUSG00000025262	Tpr	ENSMUSG00000006005	4.18834	0.989899	4.14604
Fam120c	ENSMUSG00000025262	Kif5b	ENSMUSG00000006740	3.42572	0.925926	3.17197
Fam120c	ENSMUSG00000025262	Tnpo1	ENSMUSG00000009470	3.14881	0.848485	2.67171
Fam120c	ENSMUSG00000025262	Cdk9	ENSMUSG00000009555	3.74209	0.845118	3.1625
Fam120c	ENSMUSG00000025262	Anapc1	ENSMUSG00000014355	4.73484	0.989899	4.68701
Fam120c	ENSMUSG00000025262	Lyst	ENSMUSG00000019726	3.27753	0.885522	2.90232
Fam120c	ENSMUSG00000025262	Rev3l	ENSMUSG00000019841	3.61859	0.956229	3.4602
Fam120c	ENSMUSG00000025262	Atp2b1	ENSMUSG00000019943	2.99579	0.757576	2.26954
Fam120c	ENSMUSG00000025262	Cep290	ENSMUSG00000019971	4.22102	0.986532	4.16417
Fam120c	ENSMUSG00000025262	Ptprb	ENSMUSG00000020154	3.55837	0.868687	3.09111
Fam120c	ENSMUSG00000025262	Llph	ENSMUSG00000020224	3.17384	0.767677	2.43648
Fam120c	ENSMUSG00000025262	Nbas	ENSMUSG00000020576	3.03017	0.747475	2.26497
Fam120c	ENSMUSG00000025262	Rock2	ENSMUSG00000020580	3.29222	0.841751	2.77123
Fam120c	ENSMUSG00000025262	Snx13	ENSMUSG00000020590	3.08131	0.818182	2.52107
Fam120c	ENSMUSG00000025262	Ubxn2a	ENSMUSG00000020634	5.63149	1	5.63149
Fam120c	ENSMUSG00000025262	Rabep1	ENSMUSG00000020817	3.82353	0.946128	3.61755
Fam120c	ENSMUSG00000025262	Spag9	ENSMUSG00000020859	4.20304	0.996633	4.18889
Fam120c	ENSMUSG00000025262	Strn3	ENSMUSG00000020954	4.14728	0.979798	4.0635
Fam120c	ENSMUSG00000025262	Ralgapa1	ENSMUSG00000021027	4.86703	0.996633	4.85065
Fam120c	ENSMUSG00000025262	Nin	ENSMUSG00000021068	3.21968	0.858586	2.76437
Fam120c	ENSMUSG00000025262	Trip11	ENSMUSG00000021188	3.73876	0.959596	3.58769
Fam120c	ENSMUSG00000025262	Mlh3	ENSMUSG00000021245	3.34598	0.835017	2.79395
Fam120c	ENSMUSG00000025262	Rasa1	ENSMUSG00000021549	3.23435	0.838384	2.71163
Fam120c	ENSMUSG00000025262	Jmy	ENSMUSG00000021690	3.70655	0.969697	3.59423
Fam120c	ENSMUSG00000025262	Zfyve16	ENSMUSG00000021706	3.32375	0.841751	2.79777
Fam120c	ENSMUSG00000025262	Ptprg	ENSMUSG00000021745	3.7866	0.956229	3.62085
Fam120c	ENSMUSG00000025262	Slmap	ENSMUSG00000021870	3.06575	0.771044	2.36383
Fam120c	ENSMUSG00000025262	Gm6768	ENSMUSG00000021908	3.80448	0.89899	3.42019
Fam120c	ENSMUSG00000025262	Akap11	ENSMUSG00000022016	3.00296	0.752525	2.2598
Fam120c	ENSMUSG00000025262	Dpysl2	ENSMUSG00000022048	3.70257	0.841751	3.11664
Fam120c	ENSMUSG00000025262	Rb1	ENSMUSG00000022105	3.34884	0.845118	2.83017
Fam120c	ENSMUSG00000025262	Nipbl	ENSMUSG00000022141	3.48437	0.949495	3.3084
Fam120c	ENSMUSG00000025262	Fyb	ENSMUSG00000022148	3.2575	0.757576	2.4678
Fam120c	ENSMUSG00000025262	Npr3	ENSMUSG00000022206	3.5716	0.79798	2.85007
Fam120c	ENSMUSG00000025262	Kif21a	ENSMUSG00000022629	4.67356	0.993266	4.64209
Fam120c	ENSMUSG00000025262	Prkdc	ENSMUSG00000022672	4.44415	0.986532	4.3843
Fam120c	ENSMUSG00000025262	Zbtb20	ENSMUSG00000022708	3.47829	0.868687	3.02155
Fam120c	ENSMUSG00000025262	Gsk3b	ENSMUSG00000022812	4.99169	1	4.99169
Fam120c	ENSMUSG00000025262	Clic5	ENSMUSG00000023959	3.3094	0.80303	2.65755
Fam120c	ENSMUSG00000025262	Fbxl17	ENSMUSG00000023965	3.95286	0.93266	3.68668
Fam120c	ENSMUSG00000025262	Smchd1	ENSMUSG00000024054	3.53991	0.956229	3.38497
Fam120c	ENSMUSG00000025262	Birc6	ENSMUSG00000024073	3.47041	0.96633	3.35356
Fam120c	ENSMUSG00000025262	Eif2ak2	ENSMUSG00000024079	3.002	0.757576	2.27424
Fam120c	ENSMUSG00000025262	Pja2	ENSMUSG00000024083	4.56875	0.996633	4.55337
Fam120c	ENSMUSG00000025262	Pdpk1	ENSMUSG00000024122	4.24806	0.996633	4.23375
Fam120c	ENSMUSG00000025262	Thada	ENSMUSG00000024251	3.22667	0.794613	2.56396
Fam120c	ENSMUSG00000025262	Setbp1	ENSMUSG00000024548	4.56211	0.973064	4.43922
Fam120c	ENSMUSG00000025262	Vldlr	ENSMUSG00000024924	3.48438	0.835017	2.90951
Fam120c	ENSMUSG00000025262	Eif3a	ENSMUSG00000024991	3.9349	0.96633	3.80241
Fam120c	ENSMUSG00000025262	Sorbs1	ENSMUSG00000025006	3.40072	0.895623	3.04576
Fam120c	ENSMUSG00000025262	Lcor	ENSMUSG00000025019	4.58617	1	4.58617
Fam120c	ENSMUSG00000025262	Slk	ENSMUSG00000025060	3.00281	0.777778	2.33552
Fam120c	ENSMUSG00000025262	Nrp1	ENSMUSG00000025810	4.3705	0.986532	4.31164
Fam120c	ENSMUSG00000025262	Trip12	ENSMUSG00000026219	3.18931	0.808081	2.57722
Fam120c	ENSMUSG00000025262	Ahctf1	ENSMUSG00000026491	3.8917	0.939394	3.65584
Fam120c	ENSMUSG00000025262	Uhmk1	ENSMUSG00000026667	3.27322	0.895623	2.93157
Fam120c	ENSMUSG00000025262	Dars2	ENSMUSG00000026709	3.96713	0.828283	3.2859
Fam120c	ENSMUSG00000025262	Ralgapb	ENSMUSG00000027652	3.07913	0.781145	2.40524
Fam120c	ENSMUSG00000025262	Trim2	ENSMUSG00000027993	3.08	0.777778	2.39556
Fam120c	ENSMUSG00000025262	Lrba	ENSMUSG00000028080	3.04509	0.762626	2.32227
Fam120c	ENSMUSG00000025262	Ptprd	ENSMUSG00000028399	3.34139	0.86532	2.89137
Fam120c	ENSMUSG00000025262	Mpdz	ENSMUSG00000028402	4.60611	0.973064	4.48204
Fam120c	ENSMUSG00000025262	Zdhhc21	ENSMUSG00000028403	3.56766	0.949495	3.38747
Fam120c	ENSMUSG00000025262	Fktn	ENSMUSG00000028414	4.39218	0.983165	4.31824
Fam120c	ENSMUSG00000025262	Usp24	ENSMUSG00000028514	3.10219	0.79798	2.47549
Fam120c	ENSMUSG00000025262	Ipp	ENSMUSG00000028696	3.16005	0.752525	2.37802
Fam120c	ENSMUSG00000025262	Ppargc1a	ENSMUSG00000029167	3.1369	0.760943	2.387
Fam120c	ENSMUSG00000025262	Clock	ENSMUSG00000029238	3.07218	0.801347	2.46188
Fam120c	ENSMUSG00000025262	Pon3	ENSMUSG00000029759	4.31699	0.993266	4.28792
Fam120c	ENSMUSG00000025262	Psd3	ENSMUSG00000030465	3.33084	0.892256	2.97196
Fam120c	ENSMUSG00000025262	Smg1	ENSMUSG00000030655	3.25751	0.89899	2.92847
Fam120c	ENSMUSG00000025262	Pgm2l1	ENSMUSG00000030729	3.18394	0.747475	2.37991
Fam120c	ENSMUSG00000025262	Usp9x	ENSMUSG00000031010	6.32824	1	6.32824
Fam120c	ENSMUSG00000025262	Cul4b	ENSMUSG00000031095	3.15136	0.787879	2.48289
Fam120c	ENSMUSG00000025262	Gpc4	ENSMUSG00000031119	3.22146	0.754209	2.42966
Fam120c	ENSMUSG00000025262	Atrx	ENSMUSG00000031229	2.89684	0.717172	2.07753
Fam120c	ENSMUSG00000025262	Cdkl5	ENSMUSG00000031292	2.99529	0.777778	2.32967
Fam120c	ENSMUSG00000025262	Rps6ka3	ENSMUSG00000031309	2.95176	0.747475	2.20636
Fam120c	ENSMUSG00000025262	Taf1	ENSMUSG00000031314	3.61076	0.93266	3.36761
Fam120c	ENSMUSG00000025262	Rbm41	ENSMUSG00000031433	5.00796	0.996633	4.9911
Fam120c	ENSMUSG00000025262	Tnks	ENSMUSG00000031529	4.27561	0.996633	4.26121
Fam120c	ENSMUSG00000025262	Pcm1	ENSMUSG00000031592	5.33659	1	5.33659
Fam120c	ENSMUSG00000025262	Nfatc3	ENSMUSG00000031902	3.11372	0.767677	2.39033
Fam120c	ENSMUSG00000025262	Sesn3	ENSMUSG00000032009	4.48189	0.996633	4.4668
Fam120c	ENSMUSG00000025262	Atr	ENSMUSG00000032409	3.03614	0.760943	2.31033
Fam120c	ENSMUSG00000025262	Mycbp2	ENSMUSG00000033004	3.4557	0.93266	3.223
Fam120c	ENSMUSG00000025262	Tbc1d4	ENSMUSG00000033083	4.009	0.952862	3.82003
Fam120c	ENSMUSG00000025262	Trappc8	ENSMUSG00000033382	3.53681	0.915825	3.2391
Fam120c	ENSMUSG00000025262	Pdpr	ENSMUSG00000033624	5.29363	1	5.29363
Fam120c	ENSMUSG00000025262	Cep350	ENSMUSG00000033671	4.18482	0.989899	4.14255
Fam120c	ENSMUSG00000025262	Atp7a	ENSMUSG00000033792	7.24768	1	7.24768
Fam120c	ENSMUSG00000025262	Map9	ENSMUSG00000033900	3.25867	0.821549	2.67716
Fam120c	ENSMUSG00000025262	Mga	ENSMUSG00000033943	3.7172	0.989899	3.67966
Fam120c	ENSMUSG00000025262	Pds5b	ENSMUSG00000034021	3.18009	0.814815	2.59119
Fam120c	ENSMUSG00000025262	Atm	ENSMUSG00000034218	6.2481	1	6.2481
Fam120c	ENSMUSG00000025262	Diaph2	ENSMUSG00000034480	3.1766	0.845118	2.6846
Fam120c	ENSMUSG00000025262	Myo5a	ENSMUSG00000034593	3.09085	0.757576	2.34155
Fam120c	ENSMUSG00000025262	Ankrd12	ENSMUSG00000034647	3.14154	0.767677	2.41169
Fam120c	ENSMUSG00000025262	Becn1	ENSMUSG00000035086	3.56973	0.747475	2.66829
Fam120c	ENSMUSG00000025262	Secisbp2l	ENSMUSG00000035093	3.38645	0.885522	2.99877
Fam120c	ENSMUSG00000025262	Zc3h12c	ENSMUSG00000035164	4.13051	0.989899	4.08879
Fam120c	ENSMUSG00000025262	Hectd1	ENSMUSG00000035247	4.41577	0.996633	4.4009
Fam120c	ENSMUSG00000025262	Vps13c	ENSMUSG00000035284	3.82682	0.983165	3.76239
Fam120c	ENSMUSG00000025262	Togaram1	ENSMUSG00000035614	3.23343	0.828283	2.67819
Fam120c	ENSMUSG00000025262	Rsf1	ENSMUSG00000035623	3.61296	0.925926	3.34533
Fam120c	ENSMUSG00000025262	Cog5	ENSMUSG00000035933	5.14051	1	5.14051
Fam120c	ENSMUSG00000025262	Ibtk	ENSMUSG00000035941	3.19039	0.771044	2.45993
Fam120c	ENSMUSG00000025262	Dock4	ENSMUSG00000035954	4.21511	0.989899	4.17254
Fam120c	ENSMUSG00000025262	Lrrk2	ENSMUSG00000036273	3.39072	0.902357	3.05964
Fam120c	ENSMUSG00000025262	Eea1	ENSMUSG00000036499	3.28188	0.801347	2.62993
Fam120c	ENSMUSG00000025262	Etl4	ENSMUSG00000036617	3.65593	0.902357	3.29895
Fam120c	ENSMUSG00000025262	Phkb	ENSMUSG00000036879	4.31963	0.976431	4.21782
Fam120c	ENSMUSG00000025262	Hook3	ENSMUSG00000037234	3.90906	0.989899	3.86958
Fam120c	ENSMUSG00000025262	4932438A13Rik	ENSMUSG00000037270	5.44182	1	5.44182
Fam120c	ENSMUSG00000025262	Rcor3	ENSMUSG00000037395	4.33955	0.983165	4.26649
Fam120c	ENSMUSG00000025262	Dmxl1	ENSMUSG00000037416	3.78875	0.993266	3.76324
Fam120c	ENSMUSG00000025262	Vps13b	ENSMUSG00000037646	4.43885	1	4.43885
Fam120c	ENSMUSG00000025262	Phc3	ENSMUSG00000037652	2.89952	0.727273	2.10874
Fam120c	ENSMUSG00000025262	Atp8a1	ENSMUSG00000037685	3.28647	0.835017	2.74425
Fam120c	ENSMUSG00000025262	N4bp2	ENSMUSG00000037795	3.31626	0.787879	2.61281
Fam120c	ENSMUSG00000025262	Jmjd1c	ENSMUSG00000037876	6.78647	1	6.78647
Fam120c	ENSMUSG00000025262	Dennd4c	ENSMUSG00000038024	5.87058	1	5.87058
Fam120c	ENSMUSG00000025262	Kmt2c	ENSMUSG00000038056	4.0675	0.996633	4.0538
Fam120c	ENSMUSG00000025262	Kdm1b	ENSMUSG00000038080	4.46282	0.952862	4.25245
Fam120c	ENSMUSG00000025262	Opa1	ENSMUSG00000038084	4.91456	1	4.91456
Fam120c	ENSMUSG00000025262	Fam210a	ENSMUSG00000038121	3.55267	0.89899	3.19381
Fam120c	ENSMUSG00000025262	Tbc1d32	ENSMUSG00000038122	4.77187	0.976431	4.6594
Fam120c	ENSMUSG00000025262	Herc1	ENSMUSG00000038664	3.01117	0.757576	2.28119
Fam120c	ENSMUSG00000025262	Ascc3	ENSMUSG00000038774	4.62732	1	4.62732
Fam120c	ENSMUSG00000025262	Tlr4	ENSMUSG00000039005	3.5941	0.868687	3.12214
Fam120c	ENSMUSG00000025262	Cdc123	ENSMUSG00000039128	3.54509	0.781145	2.76923
Fam120c	ENSMUSG00000025262	Fndc3b	ENSMUSG00000039286	3.35533	0.878788	2.94863
Fam120c	ENSMUSG00000025262	Heatr5b	ENSMUSG00000039414	3.35353	0.872054	2.92446
Fam120c	ENSMUSG00000025262	Myo9a	ENSMUSG00000039585	3.24936	0.835017	2.71327
Fam120c	ENSMUSG00000025262	Cpeb2	ENSMUSG00000039782	3.1506	0.79798	2.51411
Fam120c	ENSMUSG00000025262	Zfp292	ENSMUSG00000039967	3.00587	0.787879	2.36826
Fam120c	ENSMUSG00000025262	Akap9	ENSMUSG00000040407	3.18745	0.868687	2.7689
Fam120c	ENSMUSG00000025262	Zbtb38	ENSMUSG00000040433	3.11506	0.774411	2.41233
Fam120c	ENSMUSG00000025262	Ckap5	ENSMUSG00000040549	4.61639	0.993266	4.5853
Fam120c	ENSMUSG00000025262	Wdr7	ENSMUSG00000040560	4.41201	0.989899	4.36745
Fam120c	ENSMUSG00000025262	Appl1	ENSMUSG00000040760	3.13767	0.79798	2.5038
Fam120c	ENSMUSG00000025262	Dennd6a	ENSMUSG00000040818	4.52561	0.996633	4.51037
Fam120c	ENSMUSG00000025262	Psme4	ENSMUSG00000040850	3.07355	0.794613	2.44229
Fam120c	ENSMUSG00000025262	Wwp1	ENSMUSG00000041058	3.37332	0.905724	3.0553
Fam120c	ENSMUSG00000025262	Cyyr1	ENSMUSG00000041134	5.08341	0.989899	5.03206
Fam120c	ENSMUSG00000025262	Camsap2	ENSMUSG00000041570	3.92276	0.969697	3.80388
Fam120c	ENSMUSG00000025262	Mindy2	ENSMUSG00000042444	3.12081	0.818182	2.55339
Fam120c	ENSMUSG00000025262	Tbc1d8b	ENSMUSG00000042473	4.76286	0.993266	4.73079
Fam120c	ENSMUSG00000025262	Garem1	ENSMUSG00000042680	3.40886	0.861953	2.93828
Fam120c	ENSMUSG00000025262	Gm6863	ENSMUSG00000043483	3.80541	0.838384	3.1904
Fam120c	ENSMUSG00000025262	Setx	ENSMUSG00000043535	3.99714	0.993266	3.97022
[truncated: 5,417 more rows]

## Sheet: KEGG ME4 (DAVID)
Term	Count	%	P-Value	Benjamini
Pathways in cancer	142	4,3	4,5E-10	1,4E-7
ErbB signaling pathway	38	1,2	8,7E-10	1,4E-7
Thyroid hormone signaling pathway	47	1,4	2,1E-9	2,4E-7
Focal adhesion	66	2,0	4,4E-9	3,7E-7
Endocrine resistance	39	1,2	6,8E-9	4,5E-7
EGFR tyrosine kinase inhibitor resistance	35	1,1	8,7E-9	4,8E-7
Prostate cancer	40	1,2	1,5E-8	7,0E-7
Protein processing in endoplasmic reticulum	57	1,7	4,0E-8	1,7E-6
FoxO signaling pathway	47	1,4	5,2E-8	1,9E-6
Hepatitis B	54	1,6	9,7E-8	3,2E-6
Circadian rhythm	20	0,6	1,1E-7	3,2E-6
Ubiquitin mediated proteolysis	50	1,5	1,2E-7	3,5E-6
Chronic myeloid leukemia	32	1,0	1,7E-7	4,5E-6
Neurotrophin signaling pathway	43	1,3	2,8E-7	6,5E-6
Growth hormone synthesis, secretion and action	42	1,3	2,9E-7	6,5E-6
Rap1 signaling pathway	64	1,9	3,8E-7	7,5E-6
Proteoglycans in cancer	62	1,9	3,8E-7	7,5E-6
MAPK signaling pathway	81	2,5	4,1E-7	7,6E-6
mTOR signaling pathway	51	1,5	4,6E-7	8,1E-6
Non-small cell lung cancer	30	0,9	5,9E-7	9,9E-6
Insulin signaling pathway	46	1,4	1,0E-6	1,6E-5
Glioma	30	0,9	1,2E-6	1,8E-5
Long-term depression	26	0,8	1,7E-6	2,4E-5
Autophagy - animal	46	1,4	2,0E-6	2,8E-5
Adherens junction	28	0,8	5,3E-6	7,1E-5
Glucagon signaling pathway	36	1,1	6,1E-6	7,8E-5
Melanoma	28	0,8	7,3E-6	8,8E-5
Pancreatic cancer	29	0,9	7,3E-6	8,8E-5
Sphingolipid signaling pathway	40	1,2	1,2E-5	1,3E-4
Endometrial cancer	24	0,7	1,2E-5	1,3E-4
Gap junction	31	0,9	1,2E-5	1,3E-4
Axon guidance	52	1,6	1,9E-5	1,9E-4
Progesterone-mediated oocyte maturation	32	1,0	2,0E-5	2,0E-4
Renal cell carcinoma	26	0,8	2,3E-5	2,3E-4
Small cell lung cancer	32	1,0	2,5E-5	2,4E-4
Hepatocellular carcinoma	50	1,5	2,7E-5	2,5E-4
Human papillomavirus infection	88	2,7	3,1E-5	2,8E-4
Longevity regulating pathway - multiple species	24	0,7	4,2E-5	3,6E-4
Yersinia infection	41	1,2	4,2E-5	3,6E-4
Signaling pathways regulating pluripotency of stem cells	42	1,3	4,6E-5	3,8E-4
Human T-cell leukemia virus 1 infection	65	2,0	4,8E-5	3,9E-4
HIF-1 signaling pathway	36	1,1	5,6E-5	4,5E-4
Colorectal cancer	30	0,9	5,8E-5	4,5E-4
Toxoplasmosis	35	1,1	6,1E-5	4,6E-4
Endocytosis	69	2,1	6,3E-5	4,6E-4
Breast cancer	43	1,3	7,0E-5	5,1E-4
Choline metabolism in cancer	32	1,0	7,9E-5	5,6E-4
Cell cycle	38	1,2	8,3E-5	5,8E-4
GnRH signaling pathway	30	0,9	9,2E-5	6,2E-4
Human cytomegalovirus infection	65	2,0	1,0E-4	6,8E-4
Salmonella infection	64	1,9	1,3E-4	8,4E-4
Phosphatidylinositol signaling system	31	0,9	1,3E-4	8,4E-4
Insulin resistance	34	1,0	1,5E-4	9,4E-4
PD-L1 expression and PD-1 checkpoint pathway in cancer	29	0,9	1,5E-4	9,5E-4
Long-term potentiation	24	0,7	1,7E-4	1,0E-3
Lipid and atherosclerosis	56	1,7	1,9E-4	1,1E-3
Platelet activation	37	1,1	1,9E-4	1,1E-3
PI3K-Akt signaling pathway	84	2,5	1,9E-4	1,1E-3
Mitophagy - animal	24	0,7	2,1E-4	1,2E-3
Nucleocytoplasmic transport	35	1,1	2,3E-4	1,3E-3
Longevity regulating pathway	29	0,9	2,4E-4	1,3E-3
Gastric cancer	42	1,3	2,4E-4	1,3E-3
Ras signaling pathway	59	1,8	3,1E-4	1,6E-3
Chemical carcinogenesis - receptor activation	57	1,7	3,1E-4	1,6E-3
Regulation of actin cytoskeleton	58	1,8	3,4E-4	1,8E-3
AGE-RAGE signaling pathway in diabetic complications	31	0,9	3,5E-4	1,8E-3
Platinum drug resistance	26	0,8	4,6E-4	2,3E-3
T cell receptor signaling pathway	31	0,9	5,1E-4	2,5E-3
Apelin signaling pathway	38	1,2	6,2E-4	3,0E-3
Melanogenesis	30	0,9	6,8E-4	3,2E-3
Oxytocin signaling pathway	41	1,2	7,7E-4	3,6E-3
Estrogen signaling pathway	37	1,1	8,1E-4	3,8E-3
Prolactin signaling pathway	24	0,7	8,4E-4	3,8E-3
Cellular senescence	47	1,4	9,2E-4	4,2E-3
Bladder cancer	16	0,5	1,1E-3	4,7E-3
Cholinergic synapse	32	1,0	1,1E-3	4,7E-3
Chagas disease	30	0,9	1,1E-3	4,9E-3
AMPK signaling pathway	35	1,1	1,2E-3	5,1E-3
Chemical carcinogenesis - reactive oxygen species	54	1,6	1,2E-3	5,3E-3
Inositol phosphate metabolism	23	0,7	1,4E-3	5,8E-3
Th17 cell differentiation	30	0,9	1,6E-3	6,5E-3
Relaxin signaling pathway	35	1,1	1,6E-3	6,5E-3
Human immunodeficiency virus 1 infection	57	1,7	1,6E-3	6,5E-3
TGF-beta signaling pathway	28	0,8	1,7E-3	6,7E-3
Apoptosis	36	1,1	2,1E-3	8,3E-3
Spinocerebellar ataxia	37	1,1	2,2E-3	8,3E-3
Wnt signaling pathway	43	1,3	2,2E-3	8,3E-3
Acute myeloid leukemia	22	0,7	2,3E-3	8,6E-3
Chemokine signaling pathway	47	1,4	2,3E-3	8,8E-3
Parathyroid hormone synthesis, secretion and action	30	0,9	2,5E-3	9,3E-3
Phospholipase D signaling pathway	38	1,2	3,2E-3	1,2E-2
Hepatitis C	41	1,2	3,5E-3	1,3E-2
Alcoholic liver disease	36	1,1	4,0E-3	1,5E-2
Aldosterone-regulated sodium reabsorption	14	0,4	4,4E-3	1,6E-2
Central carbon metabolism in cancer	21	0,6	4,4E-3	1,6E-2
Notch signaling pathway	19	0,6	4,5E-3	1,6E-2
cGMP-PKG signaling pathway	42	1,3	4,8E-3	1,7E-2
RIG-I-like receptor signaling pathway	21	0,6	5,3E-3	1,8E-2
Viral life cycle - HIV-1	19	0,6	5,5E-3	1,9E-2
Purine metabolism	34	1,0	5,9E-3	2,0E-2
Propanoate metabolism	12	0,4	6,3E-3	2,1E-2
B cell receptor signaling pathway	23	0,7	6,8E-3	2,2E-2
Herpes simplex virus 1 infection	94	2,9	6,9E-3	2,2E-2
Ferroptosis	14	0,4	7,2E-3	2,3E-2
Oocyte meiosis	31	0,9	7,6E-3	2,4E-2
Cushing syndrome	39	1,2	7,7E-3	2,4E-2
Fluid shear stress and atherosclerosis	36	1,1	8,1E-3	2,5E-2
Influenza A	41	1,2	8,2E-3	2,5E-2
Circadian entrainment	26	0,8	9,7E-3	3,0E-2
mRNA surveillance pathway	27	0,8	9,7E-3	3,0E-2
NOD-like receptor signaling pathway	48	1,5	1,1E-2	3,3E-2
Fc epsilon RI signaling pathway	19	0,6	1,3E-2	3,9E-2
Starch and sucrose metabolism	12	0,4	1,3E-2	3,9E-2
Adipocytokine signaling pathway	20	0,6	1,3E-2	3,9E-2
TNF signaling pathway	28	0,8	1,8E-2	5,1E-2
Glutamatergic synapse	28	0,8	1,8E-2	5,1E-2
Spliceosome	32	1,0	1,8E-2	5,2E-2
Fc gamma R-mediated phagocytosis	24	0,7	1,8E-2	5,2E-2
JAK-STAT signaling pathway	39	1,2	1,8E-2	5,2E-2
Dopaminergic synapse	32	1,0	2,0E-2	5,6E-2
Thyroid hormone synthesis	20	0,6	2,1E-2	5,7E-2
RNA degradation	22	0,7	2,1E-2	5,7E-2
Measles	34	1,0	2,1E-2	5,8E-2
Metabolic pathways	287	8,7	2,2E-2	5,8E-2
Alzheimer disease	77	2,3	2,2E-2	5,9E-2
Leishmaniasis	19	0,6	2,4E-2	6,3E-2
Thyroid cancer	12	0,4	2,6E-2	6,7E-2
Renin secretion	20	0,6	2,7E-2	7,1E-2
Regulation of lipolysis in adipocytes	16	0,5	3,0E-2	7,9E-2
Biosynthesis of nucleotide sugars	12	0,4	3,1E-2	7,9E-2
Tight junction	37	1,1	3,3E-2	8,4E-2
Lysosome	31	0,9	3,3E-2	8,5E-2
Type II diabetes mellitus	14	0,4	3,4E-2	8,5E-2
Th1 and Th2 cell differentiation	22	0,7	3,4E-2	8,5E-2
VEGF signaling pathway	16	0,5	3,5E-2	8,7E-2
GnRH secretion	17	0,5	3,5E-2	8,7E-2
Viral carcinogenesis	48	1,5	3,7E-2	9,1E-2
Kaposi sarcoma-associated herpesvirus infection	47	1,4	3,9E-2	9,3E-2
Lysine degradation	17	0,5	4,0E-2	9,7E-2
N-Glycan biosynthesis	14	0,4	4,6E-2	1,1E-1
Amoebiasis	25	0,8	4,8E-2	1,1E-1
Bacterial invasion of epithelial cells	19	0,6	5,0E-2	1,2E-1
Adrenergic signaling in cardiomyocytes	33	1,0	5,6E-2	1,3E-1
Galactose metabolism	10	0,3	5,7E-2	1,3E-1
p53 signaling pathway	18	0,5	5,8E-2	1,3E-1
Toll-like receptor signaling pathway	23	0,7	6,8E-2	1,6E-1
Hedgehog signaling pathway	15	0,5	6,8E-2	1,6E-1
Diabetic cardiomyopathy	43	1,3	7,1E-2	1,6E-1
Pathways of neurodegeneration - multiple diseases	88	2,7	7,3E-2	1,6E-1
C-type lectin receptor signaling pathway	25	0,8	7,5E-2	1,7E-1
Morphine addiction	21	0,6	8,0E-2	1,7E-1
Gastric acid secretion	18	0,5	8,0E-2	1,7E-1
cAMP signaling pathway	44	1,3	8,6E-2	1,9E-1
Necroptosis	36	1,1	9,3E-2	2,0E-1
Various types of N-glycan biosynthesis	11	0,3	9,3E-2	2,0E-1
Endocrine and other factor-regulated calcium reabsorption	15	0,5	9,7E-2	2,1E-1

## Sheet: Non-rejected genes to SH
Feature (gene)	Feature (gene ID)	Variable (gene)	Variable (gene ID)	Mean of meanImp	Mean of normHits	Composite score (E * F)
Runx1	ENSMUSG00000022952	Klf6	ENSMUSG00000000078	3.14902	0.703704	2.21597
Runx1	ENSMUSG00000022952	Itgb2	ENSMUSG00000000290	3.06841	0.690236	2.11792
Runx1	ENSMUSG00000022952	Sox9	ENSMUSG00000000567	3.34645	0.727273	2.43378
Runx1	ENSMUSG00000022952	Cd52	ENSMUSG00000000682	2.76432	0.59596	1.64742
Runx1	ENSMUSG00000022952	Tubb6	ENSMUSG00000001473	3.08285	0.717172	2.21093
Runx1	ENSMUSG00000022952	Lcp2	ENSMUSG00000002699	2.72489	0.572391	1.5597
Runx1	ENSMUSG00000022952	Timmdc1	ENSMUSG00000002846	2.28219	0.383838	0.875994
Runx1	ENSMUSG00000022952	Relb	ENSMUSG00000002983	4.50466	0.952862	4.29232
Runx1	ENSMUSG00000022952	Hck	ENSMUSG00000003283	3.44861	0.818182	2.82159
Runx1	ENSMUSG00000022952	Ier3	ENSMUSG00000003541	2.33535	0.414141	0.967165
Runx1	ENSMUSG00000022952	Cp	ENSMUSG00000003617	2.1852	0.328283	0.717365
Runx1	ENSMUSG00000022952	Dnase2a	ENSMUSG00000003812	2.71703	0.518519	1.40883
Runx1	ENSMUSG00000022952	Cd44	ENSMUSG00000005087	3.93352	0.922559	3.6289
Runx1	ENSMUSG00000022952	Ampd3	ENSMUSG00000005686	4.47905	0.855219	3.83057
Runx1	ENSMUSG00000022952	Rfx5	ENSMUSG00000005774	2.76363	0.565657	1.56326
Runx1	ENSMUSG00000022952	B4galnt1	ENSMUSG00000006731	2.50035	0.498316	1.24597
Runx1	ENSMUSG00000022952	Sod2	ENSMUSG00000006818	2.2901	0.373737	0.855896
Runx1	ENSMUSG00000022952	Pole	ENSMUSG00000007080	2.33347	0.387205	0.903531
Runx1	ENSMUSG00000022952	Tgfbr1	ENSMUSG00000007613	2.61068	0.515152	1.3449
Runx1	ENSMUSG00000022952	Nol3	ENSMUSG00000014776	2.19135	0.40404	0.885394
Runx1	ENSMUSG00000022952	Cybb	ENSMUSG00000015340	2.83255	0.616162	1.74531
Runx1	ENSMUSG00000022952	Nfe2l2	ENSMUSG00000015839	2.28127	0.383838	0.875641
Runx1	ENSMUSG00000022952	Gid4	ENSMUSG00000018415	2.40449	0.47138	1.13343
Runx1	ENSMUSG00000022952	Akap1	ENSMUSG00000018428	2.1228	0.373737	0.793369
Runx1	ENSMUSG00000022952	Ikzf1	ENSMUSG00000018654	2.62467	0.508418	1.33443
Runx1	ENSMUSG00000022952	E2f2	ENSMUSG00000018983	2.83432	0.589226	1.67005
Runx1	ENSMUSG00000022952	Tnfaip3	ENSMUSG00000019850	2.92842	0.643098	1.88326
Runx1	ENSMUSG00000022952	Plek	ENSMUSG00000020120	3.90343	0.912458	3.56172
Runx1	ENSMUSG00000022952	Dock2	ENSMUSG00000020143	2.80762	0.602694	1.69214
Runx1	ENSMUSG00000022952	Irak3	ENSMUSG00000020227	2.1896	0.333333	0.729867
Runx1	ENSMUSG00000022952	Cyfip2	ENSMUSG00000020340	2.8762	0.606061	1.74315
Runx1	ENSMUSG00000022952	Rad50	ENSMUSG00000020380	2.68927	0.558923	1.50309
Runx1	ENSMUSG00000022952	Tnip1	ENSMUSG00000020400	3.206	0.727273	2.33164
Runx1	ENSMUSG00000022952	Tns3	ENSMUSG00000020422	3.66339	0.801347	2.93564
Runx1	ENSMUSG00000022952	Pik3cg	ENSMUSG00000020573	2.41782	0.424242	1.02574
Runx1	ENSMUSG00000022952	Slc25a19	ENSMUSG00000020744	2.30252	0.40404	0.930309
Runx1	ENSMUSG00000022952	Atp2a3	ENSMUSG00000020788	2.18257	0.353535	0.771615
Runx1	ENSMUSG00000022952	Pik3r5	ENSMUSG00000020901	2.66018	0.478114	1.27187
Runx1	ENSMUSG00000022952	Dcakd	ENSMUSG00000020935	2.55169	0.525253	1.34028
Runx1	ENSMUSG00000022952	Serpina3n	ENSMUSG00000021091	3.7884	0.875421	3.31644
Runx1	ENSMUSG00000022952	Plk2	ENSMUSG00000021701	1.91787	0.292929	0.561799
Runx1	ENSMUSG00000022952	Emb	ENSMUSG00000021728	3.75727	0.83165	3.12473
Runx1	ENSMUSG00000022952	Osmr	ENSMUSG00000022146	2.73738	0.565657	1.54842
Runx1	ENSMUSG00000022952	Fyb	ENSMUSG00000022148	5.20065	0.996633	5.18314
Runx1	ENSMUSG00000022952	Rai14	ENSMUSG00000022246	4.52524	0.848485	3.8396
Runx1	ENSMUSG00000022952	Retreg1	ENSMUSG00000022270	3.45722	0.760943	2.63075
Runx1	ENSMUSG00000022952	Myc	ENSMUSG00000022346	3.13235	0.681818	2.13569
Runx1	ENSMUSG00000022952	Tbc1d31	ENSMUSG00000022364	2.01003	0.363636	0.73092
Runx1	ENSMUSG00000022952	Sla	ENSMUSG00000022372	2.43617	0.417508	1.01712
Runx1	ENSMUSG00000022952	Parvg	ENSMUSG00000022439	2.52557	0.474747	1.19901
Runx1	ENSMUSG00000022952	Myh9	ENSMUSG00000022443	2.60575	0.494949	1.28972
Runx1	ENSMUSG00000022952	Nckap1l	ENSMUSG00000022488	2.86649	0.609428	1.74692
Runx1	ENSMUSG00000022952	Ehhadh	ENSMUSG00000022853	2.20372	0.474747	1.04621
Runx1	ENSMUSG00000022952	Slc15a2	ENSMUSG00000022899	2.00938	0.40404	0.811872
Runx1	ENSMUSG00000022952	Krt18	ENSMUSG00000023043	5.2292	0.946128	4.94749
Runx1	ENSMUSG00000022952	Vwa5a	ENSMUSG00000023186	3.13345	0.693603	2.17337
Runx1	ENSMUSG00000022952	Tiam2	ENSMUSG00000023800	2.66858	0.569024	1.51848
Runx1	ENSMUSG00000022952	Nfkbie	ENSMUSG00000023947	2.46003	0.441077	1.08506
Runx1	ENSMUSG00000022952	Myl12a	ENSMUSG00000024048	2.73304	0.585859	1.60118
Runx1	ENSMUSG00000022952	Lpin2	ENSMUSG00000024052	3.0366	0.670034	2.03463
Runx1	ENSMUSG00000022952	Crim1	ENSMUSG00000024074	2.87532	0.60101	1.7281
Runx1	ENSMUSG00000022952	Map3k8	ENSMUSG00000024235	3.58299	0.841751	3.01598
Runx1	ENSMUSG00000022952	Myo1f	ENSMUSG00000024300	3.2622	0.750842	2.44939
Runx1	ENSMUSG00000022952	Riok3	ENSMUSG00000024404	2.10033	0.333333	0.70011
Runx1	ENSMUSG00000022952	Fads2	ENSMUSG00000024665	2.35018	0.525253	1.23444
Runx1	ENSMUSG00000022952	Lpxn	ENSMUSG00000024696	2.15203	0.30303	0.652131
Runx1	ENSMUSG00000022952	Ak3	ENSMUSG00000024782	4.62842	0.909091	4.20766
Runx1	ENSMUSG00000022952	Aldh3b1	ENSMUSG00000024885	3.91993	0.814815	3.19402
Runx1	ENSMUSG00000022952	Arhgap19	ENSMUSG00000025154	2.54393	0.484848	1.23342
Runx1	ENSMUSG00000022952	Nfkb2	ENSMUSG00000025225	5.7785	0.989899	5.72013
Runx1	ENSMUSG00000022952	Ifitm1	ENSMUSG00000025491	3.03616	0.632997	1.92188
Runx1	ENSMUSG00000022952	Ncl	ENSMUSG00000026234	3.17092	0.710438	2.25274
Runx1	ENSMUSG00000022952	Mlph	ENSMUSG00000026303	4.56921	0.882155	4.03075
Runx1	ENSMUSG00000022952	Tfcp2l1	ENSMUSG00000026380	2.15103	0.358586	0.771329
Runx1	ENSMUSG00000022952	Ptprc	ENSMUSG00000026395	3.99758	0.942761	3.76876
Runx1	ENSMUSG00000022952	Cd55	ENSMUSG00000026399	2.91048	0.656566	1.91092
Runx1	ENSMUSG00000022952	Fam129a	ENSMUSG00000026483	2.96503	0.636364	1.88684
Runx1	ENSMUSG00000022952	Slamf9	ENSMUSG00000026548	2.34263	0.368687	0.863698
Runx1	ENSMUSG00000022952	Ptpn14	ENSMUSG00000026604	3.4297	0.747475	2.56361
Runx1	ENSMUSG00000022952	Nek6	ENSMUSG00000026749	2.25126	0.434343	0.977819
Runx1	ENSMUSG00000022952	Prkcq	ENSMUSG00000026778	3.64673	0.83165	3.03281
Runx1	ENSMUSG00000022952	Apbb1ip	ENSMUSG00000026786	2.58543	0.498316	1.28836
Runx1	ENSMUSG00000022952	Card9	ENSMUSG00000026928	2.36553	0.383838	0.907981
Runx1	ENSMUSG00000022952	Psd4	ENSMUSG00000026979	2.94234	0.676768	1.99128
Runx1	ENSMUSG00000022952	Itga4	ENSMUSG00000027009	4.06093	0.952862	3.8695
Runx1	ENSMUSG00000022952	Cd82	ENSMUSG00000027215	2.61055	0.474747	1.23935
Runx1	ENSMUSG00000022952	Mkks	ENSMUSG00000027274	2.3853	0.444444	1.06013
Runx1	ENSMUSG00000022952	Ehd4	ENSMUSG00000027293	2.60426	0.511785	1.33282
Runx1	ENSMUSG00000022952	Dsn1	ENSMUSG00000027635	2.35814	0.424242	1.00042
Runx1	ENSMUSG00000022952	Vcam1	ENSMUSG00000027962	2.53374	0.457912	1.16023
Runx1	ENSMUSG00000022952	Tlr2	ENSMUSG00000027995	4.65916	0.976431	4.54935
Runx1	ENSMUSG00000022952	Alpk1	ENSMUSG00000028028	3.83075	0.905724	3.4696
Runx1	ENSMUSG00000022952	Zbtb7b	ENSMUSG00000028042	2.60354	0.525253	1.36752
Runx1	ENSMUSG00000022952	Dapp1	ENSMUSG00000028159	2.86551	0.59596	1.70773
Runx1	ENSMUSG00000022952	Trp53inp1	ENSMUSG00000028211	2.11956	0.30303	0.642291
Runx1	ENSMUSG00000022952	Ugcg	ENSMUSG00000028381	2.27308	0.383838	0.872494
Runx1	ENSMUSG00000022952	Aco1	ENSMUSG00000028405	2.69383	0.565657	1.52378
Runx1	ENSMUSG00000022952	Slc44a1	ENSMUSG00000028412	2.35893	0.383838	0.905448
Runx1	ENSMUSG00000022952	Tln1	ENSMUSG00000028465	2.59724	0.484848	1.25927
Runx1	ENSMUSG00000022952	Mllt3	ENSMUSG00000028496	3.22212	0.69697	2.24572
Runx1	ENSMUSG00000022952	Hivep3	ENSMUSG00000028634	2.56898	0.498316	1.28016
Runx1	ENSMUSG00000022952	Khdrbs1	ENSMUSG00000028790	2.70088	0.505051	1.36408
Runx1	ENSMUSG00000022952	Csf3r	ENSMUSG00000028859	2.93593	0.622896	1.82878
Runx1	ENSMUSG00000022952	Smpdl3b	ENSMUSG00000028885	2.51371	0.457912	1.15106
Runx1	ENSMUSG00000022952	Abcb1b	ENSMUSG00000028970	3.46593	0.79798	2.76574
Runx1	ENSMUSG00000022952	Prkcz	ENSMUSG00000029053	2.47141	0.414141	1.02351
Runx1	ENSMUSG00000022952	Tbc1d1	ENSMUSG00000029174	3.04673	0.686869	2.0927
Runx1	ENSMUSG00000022952	Gbp9	ENSMUSG00000029298	2.35723	0.373737	0.880985
Runx1	ENSMUSG00000022952	Scarb2	ENSMUSG00000029426	2.15558	0.333333	0.718525
Runx1	ENSMUSG00000022952	P2rx7	ENSMUSG00000029468	2.80636	0.555556	1.55909
Runx1	ENSMUSG00000022952	Mfsd7a	ENSMUSG00000029490	2.95355	0.707071	2.08837
Runx1	ENSMUSG00000022952	Tmem176b	ENSMUSG00000029810	2.36521	0.368687	0.872021
Runx1	ENSMUSG00000022952	Hpgds	ENSMUSG00000029919	2.72183	0.542088	1.47547
Runx1	ENSMUSG00000022952	Anxa4	ENSMUSG00000029994	2.56172	0.479798	1.22911
Runx1	ENSMUSG00000022952	Slc6a6	ENSMUSG00000030096	2.42196	0.434343	1.05196
Runx1	ENSMUSG00000022952	Ptpro	ENSMUSG00000030223	2.11011	0.353535	0.746
Runx1	ENSMUSG00000022952	Aebp2	ENSMUSG00000030232	2.45152	0.414141	1.01528
Runx1	ENSMUSG00000022952	Fkbp4	ENSMUSG00000030357	2.76271	0.636364	1.75809
Runx1	ENSMUSG00000022952	Iqgap1	ENSMUSG00000030536	2.34455	0.343434	0.805198
Runx1	ENSMUSG00000022952	Mvp	ENSMUSG00000030681	2.73127	0.521886	1.42541
Runx1	ENSMUSG00000022952	Itgal	ENSMUSG00000030830	3.48717	0.824916	2.87663
Runx1	ENSMUSG00000022952	Mki67	ENSMUSG00000031004	3.15204	0.713805	2.24994
Runx1	ENSMUSG00000022952	Atp6ap2	ENSMUSG00000031007	3.34036	0.723906	2.4181
Runx1	ENSMUSG00000022952	Usp11	ENSMUSG00000031066	3.1225	0.639731	1.99756
Runx1	ENSMUSG00000022952	Elf4	ENSMUSG00000031103	2.28126	0.292929	0.668247
Runx1	ENSMUSG00000022952	Slc9a9	ENSMUSG00000031129	2.77031	0.565657	1.56705
Runx1	ENSMUSG00000022952	Msn	ENSMUSG00000031207	1.90311	0.292929	0.557477
Runx1	ENSMUSG00000022952	Ap1s2	ENSMUSG00000031367	3.19135	0.690236	2.20278
Runx1	ENSMUSG00000022952	Slc7a2	ENSMUSG00000031596	2.84824	0.609428	1.73579
Runx1	ENSMUSG00000022952	Galnt7	ENSMUSG00000031608	4.83658	0.905724	4.38061
Runx1	ENSMUSG00000022952	Cx3cl1	ENSMUSG00000031778	3.75726	0.858586	3.22593
Runx1	ENSMUSG00000022952	Panx1	ENSMUSG00000031934	3.51976	0.760943	2.67834
Runx1	ENSMUSG00000022952	Birc3	ENSMUSG00000032000	4.13994	0.942761	3.90297
Runx1	ENSMUSG00000022952	Cadm1	ENSMUSG00000032076	2.47047	0.505051	1.24771
Runx1	ENSMUSG00000022952	Slc37a2	ENSMUSG00000032122	2.51066	0.469697	1.17925
Runx1	ENSMUSG00000022952	Plscr1	ENSMUSG00000032369	2.30685	0.393939	0.908758
Runx1	ENSMUSG00000022952	Tgfbr2	ENSMUSG00000032440	2.31083	0.363636	0.8403
Runx1	ENSMUSG00000022952	Slc10a3	ENSMUSG00000032806	2.57011	0.535354	1.37592
Runx1	ENSMUSG00000022952	Prr5l	ENSMUSG00000032841	2.67261	0.515152	1.3768
Runx1	ENSMUSG00000022952	Nfatc1	ENSMUSG00000033016	2.56962	0.478114	1.22857
Runx1	ENSMUSG00000022952	Clec1a	ENSMUSG00000033082	3.56822	0.838384	2.99154
Runx1	ENSMUSG00000022952	Lpcat2	ENSMUSG00000033192	4.95014	0.96633	4.78347
Runx1	ENSMUSG00000022952	Vav1	ENSMUSG00000034116	3.61175	0.848485	3.06451
Runx1	ENSMUSG00000022952	Ino80	ENSMUSG00000034154	2.70506	0.552189	1.4937
Runx1	ENSMUSG00000022952	Cpne2	ENSMUSG00000034361	3.10199	0.649832	2.01577
Runx1	ENSMUSG00000022952	Cacna1a	ENSMUSG00000034656	3.07242	0.710438	2.18277
Runx1	ENSMUSG00000022952	Egln3	ENSMUSG00000035105	2.90553	0.676768	1.96637
Runx1	ENSMUSG00000022952	Ntng2	ENSMUSG00000035513	2.62413	0.489899	1.28556
Runx1	ENSMUSG00000022952	Prkx	ENSMUSG00000035725	3.03043	0.69697	2.11212
Runx1	ENSMUSG00000022952	Cyld	ENSMUSG00000036712	3.25702	0.70202	2.2865
Runx1	ENSMUSG00000022952	Micall2	ENSMUSG00000036718	2.98757	0.636364	1.90118
Runx1	ENSMUSG00000022952	Rab8b	ENSMUSG00000036943	2.66146	0.52862	1.4069
Runx1	ENSMUSG00000022952	Tmem71	ENSMUSG00000036944	3.30129	0.76431	2.52321
Runx1	ENSMUSG00000022952	Mmaa	ENSMUSG00000037022	2.32171	0.383838	0.89116
Runx1	ENSMUSG00000022952	Sh3glb1	ENSMUSG00000037062	3.15405	0.707071	2.23014
Runx1	ENSMUSG00000022952	Krt80	ENSMUSG00000037185	3.11648	0.713805	2.22456
Runx1	ENSMUSG00000022952	Traf3ip3	ENSMUSG00000037318	2.6226	0.515152	1.35103
Runx1	ENSMUSG00000022952	Icam1	ENSMUSG00000037405	3.67736	0.872054	3.20686
Runx1	ENSMUSG00000022952	Arid5a	ENSMUSG00000037447	2.33009	0.429293	1.00029
Runx1	ENSMUSG00000022952	Tnfrsf23	ENSMUSG00000037613	5.9713	0.952862	5.68982
Runx1	ENSMUSG00000022952	Fbxw17	ENSMUSG00000037816	2.92517	0.646465	1.89102
Runx1	ENSMUSG00000022952	Aim2	ENSMUSG00000037860	3.26056	0.804714	2.62381
Runx1	ENSMUSG00000022952	Cd84	ENSMUSG00000038147	2.6461	0.531987	1.40769
Runx1	ENSMUSG00000022952	Ttc39b	ENSMUSG00000038172	2.86464	0.626263	1.79401
Runx1	ENSMUSG00000022952	Dock10	ENSMUSG00000038608	2.10624	0.30303	0.638254
Runx1	ENSMUSG00000022952	Ctss	ENSMUSG00000038642	2.3435	0.368687	0.864018
Runx1	ENSMUSG00000022952	Tlr4	ENSMUSG00000039005	3.04182	0.632997	1.92546
Runx1	ENSMUSG00000022952	Adgrg6	ENSMUSG00000039116	3.55589	0.774411	2.75372
Runx1	ENSMUSG00000022952	Prune2	ENSMUSG00000039126	3.52357	0.811448	2.85919
Runx1	ENSMUSG00000022952	Mrpl12	ENSMUSG00000039640	2.26365	0.393939	0.89174
Runx1	ENSMUSG00000022952	Slc7a5	ENSMUSG00000040010	3.04183	0.666667	2.02788
Runx1	ENSMUSG00000022952	Slc25a24	ENSMUSG00000040322	2.66192	0.525253	1.39818
Runx1	ENSMUSG00000022952	Rcsd1	ENSMUSG00000040723	2.19666	0.318182	0.698939
Runx1	ENSMUSG00000022952	Hlcs	ENSMUSG00000040820	2.4899	0.454545	1.13177
Runx1	ENSMUSG00000022952	Arhgap11a	ENSMUSG00000041219	2.1757	0.353535	0.769187
Runx1	ENSMUSG00000022952	Mbp	ENSMUSG00000041607	2.27189	0.358586	0.814668
Runx1	ENSMUSG00000022952	Kif21b	ENSMUSG00000041642	2.0992	0.323232	0.678528
Runx1	ENSMUSG00000022952	Card6	ENSMUSG00000041849	2.433	0.420875	1.02399
Runx1	ENSMUSG00000022952	Rassf4	ENSMUSG00000042129	2.53618	0.47138	1.19551
Runx1	ENSMUSG00000022952	Mustn1	ENSMUSG00000042485	2.31273	0.414141	0.957797
Runx1	ENSMUSG00000022952	Zc3h12a	ENSMUSG00000042677	2.47443	0.474747	1.17473
Runx1	ENSMUSG00000022952	Nrep	ENSMUSG00000042834	2.6636	0.535354	1.42597
Runx1	ENSMUSG00000022952	Gng2	ENSMUSG00000043004	2.2628	0.397306	0.899025
Runx1	ENSMUSG00000022952	Arf6	ENSMUSG00000044147	1.97729	0.282828	0.559235
Runx1	ENSMUSG00000022952	Tlr7	ENSMUSG00000044583	2.5079	0.400673	1.00485
Runx1	ENSMUSG00000022952	Plaur	ENSMUSG00000046223	2.25964	0.348485	0.787451
Runx1	ENSMUSG00000022952	Tifa	ENSMUSG00000046688	2.69945	0.558923	1.50879
Runx1	ENSMUSG00000022952	Mpeg1	ENSMUSG00000046805	4.78964	0.986532	4.72513
Runx1	ENSMUSG00000022952	Cd24a	ENSMUSG00000047139	2.74823	0.59596	1.63784
Runx1	ENSMUSG00000022952	Tgif1	ENSMUSG00000047407	2.86407	0.59596	1.70687
Runx1	ENSMUSG00000022952	Ric3	ENSMUSG00000048330	3.99807	0.922559	3.68846
Runx1	ENSMUSG00000022952	Myof	ENSMUSG00000048612	3.20504	0.744108	2.3849
Runx1	ENSMUSG00000022952	Lgals3	ENSMUSG00000050335	5.96933	0.989899	5.90903
Runx1	ENSMUSG00000022952	Zfp52	ENSMUSG00000051341	1.9632	0.313131	0.614739
Runx1	ENSMUSG00000022952	Plekhm3	ENSMUSG00000051344	2.23053	0.308081	0.687182
Runx1	ENSMUSG00000022952	Wdfy4	ENSMUSG00000051506	3.40001	0.824916	2.80472
Runx1	ENSMUSG00000022952	Cx3cr1	ENSMUSG00000052336	2.27986	0.393939	0.898126
Runx1	ENSMUSG00000022952	Ezr	ENSMUSG00000052397	3.55005	0.875421	3.10779
Runx1	ENSMUSG00000022952	Prkcb	ENSMUSG00000052889	3.06726	0.734007	2.25139
Runx1	ENSMUSG00000022952	Clec12a	ENSMUSG00000053063	2.84639	0.616162	1.75383
Runx1	ENSMUSG00000022952	Aldh1a1	ENSMUSG00000053279	2.45422	0.449495	1.10316
Runx1	ENSMUSG00000022952	Zfand2a	ENSMUSG00000053581	1.98871	0.343434	0.682993
Runx1	ENSMUSG00000022952	Chchd3	ENSMUSG00000053768	2.4795	0.424242	1.05191
Runx1	ENSMUSG00000022952	Taf4b	ENSMUSG00000054321	4.12596	0.808081	3.33411
Runx1	ENSMUSG00000022952	Parp4	ENSMUSG00000054509	4.64193	0.946128	4.39186
Runx1	ENSMUSG00000022952	Lair1	ENSMUSG00000055541	3.04663	0.693603	2.11315
Runx1	ENSMUSG00000022952	Irs1	ENSMUSG00000055980	2.33972	0.424242	0.99261
Runx1	ENSMUSG00000022952	Glipr1	ENSMUSG00000056888	3.22663	0.781145	2.52047
Runx1	ENSMUSG00000022952	Lepr	ENSMUSG00000057722	2.89459	0.636364	1.84201
Runx1	ENSMUSG00000022952	Skap2	ENSMUSG00000059182	2.4406	0.373737	0.912143
Runx1	ENSMUSG00000022952	Cdyl	ENSMUSG00000059288	3.54659	0.777778	2.75846
Runx1	ENSMUSG00000022952	Serpinb6a	ENSMUSG00000060147	2.99953	0.6633	1.98959
Runx1	ENSMUSG00000022952	Cep128	ENSMUSG00000061533	2.74163	0.590909	1.62005
Runx1	ENSMUSG00000022952	Srpk2	ENSMUSG00000062604	3.01408	0.641414	1.93327
Runx1	ENSMUSG00000022952	Mrpl42	ENSMUSG00000062981	4.00786	0.855219	3.4276
Runx1	ENSMUSG00000022952	Rps4l	ENSMUSG00000063171	3.84782	0.774411	2.97979
Runx1	ENSMUSG00000022952	Fam172a	ENSMUSG00000064138	2.2064	0.424242	0.936048
Runx1	ENSMUSG00000022952	Akap13	ENSMUSG00000066406	2.45925	0.474747	1.16752
Runx1	ENSMUSG00000022952	Ecsit	ENSMUSG00000066839	1.92891	0.292929	0.565034
Runx1	ENSMUSG00000022952	9930111J21Rik2	ENSMUSG00000069892	2.06342	0.30303	0.625279
Runx1	ENSMUSG00000022952	Serpinh1	ENSMUSG00000070436	2.45856	0.515152	1.26653
Runx1	ENSMUSG00000022952	Csf2rb2	ENSMUSG00000071714	3.1082	0.707071	2.19772
Runx1	ENSMUSG00000022952	Zfp951	ENSMUSG00000072774	2.27396	0.414141	0.94174
Runx1	ENSMUSG00000022952	C4b	ENSMUSG00000073418	2.23258	0.363636	0.811847
Runx1	ENSMUSG00000022952	Gas2l3	ENSMUSG00000074802	2.00706	0.343434	0.689293
Runx1	ENSMUSG00000022952	Naip2	ENSMUSG00000078945	2.46597	0.451178	1.11259
Runx1	ENSMUSG00000022952	Clec7a	ENSMUSG00000079293	2.28307	0.323232	0.737962
Runx1	ENSMUSG00000022952	6530402F18Rik	ENSMUSG00000079499	2.02613	0.313131	0.634444
Runx1	ENSMUSG00000022952	Nim1k	ENSMUSG00000095930	3.77861	0.787879	2.97708
Runx1	ENSMUSG00000022952	Zfp953	ENSMUSG00000098905	2.72582	0.565657	1.54188
Runx1	ENSMUSG00000022952	Olfr1372-ps1	ENSMUSG00000108218	2.82202	0.589226	1.66281
Runx1	ENSMUSG00000022952	Gm45774	ENSMUSG00000110588	2.19696	0.30303	0.665745
Runx1	ENSMUSG00000022952	Gm9118	ENSMUSG00000112825	2.29909	0.424242	0.975372
Runx1	ENSMUSG00000022952	Gm49417	ENSMUSG00000115186	3.40396	0.686869	2.33807
Runx1	ENSMUSG00000022952	AC114539.1	ENSMUSG00000118087	2.53336	0.525253	1.33065
Tcf12	ENSMUSG00000032228	Klf6	ENSMUSG00000000078	2.11262	0.282828	0.597508
Tcf12	ENSMUSG00000032228	Mid2	ENSMUSG00000000266	3.07976	0.700337	2.15687
Tcf12	ENSMUSG00000032228	Kat2b	ENSMUSG00000000708	3.95121	0.962963	3.80487
Tcf12	ENSMUSG00000032228	Ddx3x	ENSMUSG00000000787	3.96151	0.912458	3.61472
Tcf12	ENSMUSG00000032228	Ocrl	ENSMUSG00000001173	3.44345	0.878788	3.02606
Tcf12	ENSMUSG00000032228	Sp1	ENSMUSG00000001280	4.26105	0.993266	4.23236
Tcf12	ENSMUSG00000032228	Braf	ENSMUSG00000002413	2.38233	0.333333	0.794109
Tcf12	ENSMUSG00000032228	Ikbkg	ENSMUSG00000004221	2.3289	0.353535	0.82335
Tcf12	ENSMUSG00000032228	Clcn5	ENSMUSG00000004317	2.28335	0.356902	0.814933
Tcf12	ENSMUSG00000032228	Cd33	ENSMUSG00000004609	2.66873	0.52862	1.41074
Tcf12	ENSMUSG00000032228	Crbn	ENSMUSG00000005362	2.32831	0.373737	0.870178
Tcf12	ENSMUSG00000032228	Insr	ENSMUSG00000005534	2.39354	0.420875	1.00738
Tcf12	ENSMUSG00000032228	Eif4g2	ENSMUSG00000005610	2.29621	0.343434	0.788599
Tcf12	ENSMUSG00000032228	Apc	ENSMUSG00000005871	2.43731	0.400673	0.976565
Tcf12	ENSMUSG00000032228	Pola1	ENSMUSG00000006678	2.32688	0.343434	0.79913
Tcf12	ENSMUSG00000032228	Dennd2c	ENSMUSG00000007379	3.37683	0.740741	2.50135
Tcf12	ENSMUSG00000032228	Tgfbr1	ENSMUSG00000007613	4.60895	0.993266	4.57791
Tcf12	ENSMUSG00000032228	Ankrd26	ENSMUSG00000007827	2.35773	0.378788	0.893078
Tcf12	ENSMUSG00000032228	Tnpo1	ENSMUSG00000009470	2.34186	0.343434	0.804274
Tcf12	ENSMUSG00000032228	Cbx5	ENSMUSG00000009575	2.18336	0.343434	0.74984
Tcf12	ENSMUSG00000032228	Rbm25	ENSMUSG00000010608	2.37314	0.343434	0.815016
Tcf12	ENSMUSG00000032228	Evi5	ENSMUSG00000011831	3.64028	0.912458	3.3216
Tcf12	ENSMUSG00000032228	Anapc1	ENSMUSG00000014355	2.85054	0.612795	1.74679
Tcf12	ENSMUSG00000032228	Ankrd28	ENSMUSG00000014496	3.42861	0.909091	3.11691
Tcf12	ENSMUSG00000032228	Efr3a	ENSMUSG00000015002	3.03643	0.740741	2.24921
Tcf12	ENSMUSG00000032228	Mtmr1	ENSMUSG00000015214	3.21312	0.757576	2.43418
Tcf12	ENSMUSG00000032228	Abca1	ENSMUSG00000015243	2.36664	0.377104	0.892471
Tcf12	ENSMUSG00000032228	Sash1	ENSMUSG00000015305	2.30947	0.340067	0.785374
Tcf12	ENSMUSG00000032228	Ppt2	ENSMUSG00000015474	2.54817	0.521886	1.32985
Tcf12	ENSMUSG00000032228	Ppfibp1	ENSMUSG00000016487	2.34478	0.338384	0.793435
Tcf12	ENSMUSG00000032228	Sulf1	ENSMUSG00000016918	2.332	0.383838	0.895113
Tcf12	ENSMUSG00000032228	Suz12	ENSMUSG00000017548	2.44059	0.383838	0.936791
Tcf12	ENSMUSG00000032228	Atad5	ENSMUSG00000017550	2.37383	0.377104	0.895183
Tcf12	ENSMUSG00000032228	Zbtb4	ENSMUSG00000018750	2.48317	0.454545	1.12871
Tcf12	ENSMUSG00000032228	Abca5	ENSMUSG00000018800	2.38695	0.356902	0.851908
Tcf12	ENSMUSG00000032228	Ahr	ENSMUSG00000019256	4.0893	0.902357	3.69001
Tcf12	ENSMUSG00000032228	Akt3	ENSMUSG00000019699	2.46269	0.356902	0.878939
Tcf12	ENSMUSG00000032228	Lyst	ENSMUSG00000019726	2.95383	0.683502	2.01895
Tcf12	ENSMUSG00000032228	Stxbp5	ENSMUSG00000019790	2.88468	0.565657	1.63174
Tcf12	ENSMUSG00000032228	Plagl1	ENSMUSG00000019817	2.56652	0.474747	1.21845
Tcf12	ENSMUSG00000032228	Utrn	ENSMUSG00000019820	3.94779	0.96633	3.81487
Tcf12	ENSMUSG00000032228	Reep3	ENSMUSG00000019873	2.26428	0.289562	0.65565
Tcf12	ENSMUSG00000032228	Lims1	ENSMUSG00000019920	3.05468	0.723906	2.2113
Tcf12	ENSMUSG00000032228	Kitl	ENSMUSG00000019966	3.43965	0.777778	2.67528
Tcf12	ENSMUSG00000032228	Ahi1	ENSMUSG00000019986	2.57944	0.484848	1.25064
Tcf12	ENSMUSG00000032228	Ddx21	ENSMUSG00000020075	2.40086	0.393939	0.945792
Tcf12	ENSMUSG00000032228	Plek	ENSMUSG00000020120	3.49999	0.760943	2.66329
Tcf12	ENSMUSG00000032228	Ptprb	ENSMUSG00000020154	2.32964	0.323232	0.753016
Tcf12	ENSMUSG00000032228	Zfp607a	ENSMUSG00000020420	2.62939	0.474747	1.2483
Tcf12	ENSMUSG00000032228	Tns3	ENSMUSG00000020422	2.82481	0.59596	1.68347
Tcf12	ENSMUSG00000032228	Ppp4r3b	ENSMUSG00000020463	2.98356	0.659933	1.96895
Tcf12	ENSMUSG00000032228	Stxbp4	ENSMUSG00000020546	3.20862	0.744108	2.38756
Tcf12	ENSMUSG00000032228	Pik3cg	ENSMUSG00000020573	3.83116	0.811448	3.10879
Tcf12	ENSMUSG00000032228	Gna13	ENSMUSG00000020611	4.00637	0.983165	3.93893
Tcf12	ENSMUSG00000032228	Abca8b	ENSMUSG00000020620	2.30831	0.326599	0.753894
Tcf12	ENSMUSG00000032228	Ubxn2a	ENSMUSG00000020634	2.17879	0.292929	0.638231
Tcf12	ENSMUSG00000032228	Nf1	ENSMUSG00000020716	2.40026	0.368687	0.884944
Tcf12	ENSMUSG00000032228	Ddx5	ENSMUSG00000020719	2.21355	0.323232	0.71549
Tcf12	ENSMUSG00000032228	Cpd	ENSMUSG00000020841	2.50709	0.444444	1.11426
Tcf12	ENSMUSG00000032228	Strn3	ENSMUSG00000020954	3.68127	0.939394	3.45816
Tcf12	ENSMUSG00000032228	Ralgapa1	ENSMUSG00000021027	2.36063	0.37037	0.874307
Tcf12	ENSMUSG00000032228	Ppp2r5e	ENSMUSG00000021051	2.48482	0.377104	0.937035
Tcf12	ENSMUSG00000032228	Atl1	ENSMUSG00000021066	2.45932	0.40404	0.993663
Tcf12	ENSMUSG00000032228	Nin	ENSMUSG00000021068	3.59269	0.872054	3.13302
Tcf12	ENSMUSG00000032228	Hif1a	ENSMUSG00000021109	2.46036	0.451178	1.11006
Tcf12	ENSMUSG00000032228	Esyt2	ENSMUSG00000021171	3.11633	0.73064	2.27691
Tcf12	ENSMUSG00000032228	Trip11	ENSMUSG00000021188	2.2734	0.30303	0.688909
Tcf12	ENSMUSG00000032228	Atxn3	ENSMUSG00000021189	2.37521	0.353535	0.839721
Tcf12	ENSMUSG00000032228	Papln	ENSMUSG00000021223	3.09266	0.710438	2.19714
Tcf12	ENSMUSG00000032228	Mlh3	ENSMUSG00000021245	2.51965	0.424242	1.06894
Tcf12	ENSMUSG00000032228	Exoc2	ENSMUSG00000021357	2.31358	0.360269	0.83351
Tcf12	ENSMUSG00000032228	Fars2	ENSMUSG00000021420	3.40065	0.782828	2.66212
Tcf12	ENSMUSG00000032228	Ptch1	ENSMUSG00000021466	3.55645	0.855219	3.04154
Tcf12	ENSMUSG00000032228	Ercc6l2	ENSMUSG00000021470	4.46708	0.989899	4.42196
Tcf12	ENSMUSG00000032228	Ddx46	ENSMUSG00000021500	2.71721	0.52862	1.43637
Tcf12	ENSMUSG00000032228	Zfp729a	ENSMUSG00000021510	3.38304	0.845118	2.85907
Tcf12	ENSMUSG00000032228	Smad5	ENSMUSG00000021540	3.47732	0.909091	3.1612
Tcf12	ENSMUSG00000032228	Rasa1	ENSMUSG00000021549	2.56641	0.378788	0.972124
Tcf12	ENSMUSG00000032228	Cast	ENSMUSG00000021585	4.44834	0.989899	4.4034
Tcf12	ENSMUSG00000032228	Col4a3bp	ENSMUSG00000021669	2.3565	0.360269	0.848973
Tcf12	ENSMUSG00000032228	Rasgrf2	ENSMUSG00000021708	3.45926	0.845118	2.92348
Tcf12	ENSMUSG00000032228	Erbin	ENSMUSG00000021709	3.13604	0.734007	2.30187
Tcf12	ENSMUSG00000032228	Ptprg	ENSMUSG00000021745	2.20545	0.333333	0.735151
Tcf12	ENSMUSG00000032228	Map3k1	ENSMUSG00000021754	3.62853	0.919192	3.33531
Tcf12	ENSMUSG00000032228	Ero1l	ENSMUSG00000021831	2.84453	0.582492	1.65691
Tcf12	ENSMUSG00000032228	Gm6768	ENSMUSG00000021908	2.85784	0.622896	1.78014
Tcf12	ENSMUSG00000032228	Xpo4	ENSMUSG00000021952	3.06504	0.727273	2.22912
Tcf12	ENSMUSG00000032228	Dcp1a	ENSMUSG00000021962	3.01489	0.686869	2.07084
Tcf12	ENSMUSG00000032228	Pibf1	ENSMUSG00000022064	2.16576	0.323232	0.700044
Tcf12	ENSMUSG00000032228	Nup155	ENSMUSG00000022142	2.34929	0.346801	0.814735
Tcf12	ENSMUSG00000032228	Fyb	ENSMUSG00000022148	3.06767	0.703704	2.15873
Tcf12	ENSMUSG00000032228	Mtdh	ENSMUSG00000022255	2.98115	0.653199	1.94729
Tcf12	ENSMUSG00000032228	Rrm2b	ENSMUSG00000022292	3.2544	0.784512	2.55312
Tcf12	ENSMUSG00000032228	Washc5	ENSMUSG00000022350	3.71971	0.936027	3.48175
Tcf12	ENSMUSG00000032228	Mtss1	ENSMUSG00000022353	3.36444	0.824916	2.77538
Tcf12	ENSMUSG00000032228	Il1rap	ENSMUSG00000022514	2.43641	0.427609	1.04183
Tcf12	ENSMUSG00000032228	Tbc1d23	ENSMUSG00000022749	2.44389	0.397306	0.970974
Tcf12	ENSMUSG00000032228	Dlg1	ENSMUSG00000022770	3.12324	0.734007	2.29248
Tcf12	ENSMUSG00000032228	Pak2	ENSMUSG00000022781	3.30325	0.828283	2.73603
Tcf12	ENSMUSG00000032228	D16Ertd472e	ENSMUSG00000022864	4.06091	0.925926	3.7601
Tcf12	ENSMUSG00000032228	Usp25	ENSMUSG00000022867	4.63843	0.993266	4.6072
Tcf12	ENSMUSG00000032228	Son	ENSMUSG00000022961	2.79404	0.626263	1.74981
Tcf12	ENSMUSG00000032228	Synj1	ENSMUSG00000022973	2.23778	0.308081	0.689416
Tcf12	ENSMUSG00000032228	Rttn	ENSMUSG00000023066	2.63545	0.474747	1.25117
Tcf12	ENSMUSG00000032228	Vwa5a	ENSMUSG00000023186	2.43422	0.390572	0.950737
Tcf12	ENSMUSG00000032228	Thbs2	ENSMUSG00000023885	2.732	0.545455	1.49018
Tcf12	ENSMUSG00000032228	Enpp4	ENSMUSG00000023961	2.68569	0.525253	1.41066
Tcf12	ENSMUSG00000032228	Smchd1	ENSMUSG00000024054	2.27751	0.333333	0.759171
Tcf12	ENSMUSG00000032228	Prkd3	ENSMUSG00000024070	4.86141	0.996633	4.84505
Tcf12	ENSMUSG00000032228	Crim1	ENSMUSG00000024074	2.27228	0.313131	0.711521
Tcf12	ENSMUSG00000032228	Eif2ak2	ENSMUSG00000024079	3.13031	0.767677	2.40307
Tcf12	ENSMUSG00000032228	Pja2	ENSMUSG00000024083	3.78086	0.89899	3.39895
Tcf12	ENSMUSG00000032228	Man2a1	ENSMUSG00000024085	3.24314	0.808081	2.62072
Tcf12	ENSMUSG00000032228	Washc2	ENSMUSG00000024104	2.13781	0.292929	0.626227
Tcf12	ENSMUSG00000032228	Rhoq	ENSMUSG00000024143	2.71742	0.589226	1.60117
Tcf12	ENSMUSG00000032228	Nudt12	ENSMUSG00000024228	2.30466	0.39899	0.919534
Tcf12	ENSMUSG00000032228	Zeb1	ENSMUSG00000024238	2.93017	0.683502	2.00277
Tcf12	ENSMUSG00000032228	Map4k3	ENSMUSG00000024242	2.92973	0.683502	2.00248
Tcf12	ENSMUSG00000032228	Ccny	ENSMUSG00000024286	2.44088	0.397306	0.969776
Tcf12	ENSMUSG00000032228	Stard4	ENSMUSG00000024378	2.97622	0.693603	2.06432
Tcf12	ENSMUSG00000032228	Iws1	ENSMUSG00000024384	3.10371	0.737374	2.28859
Tcf12	ENSMUSG00000032228	Nr3c1	ENSMUSG00000024431	2.15438	0.292929	0.63108
Tcf12	ENSMUSG00000032228	Ankhd1	ENSMUSG00000024483	2.15288	0.373737	0.804612
Tcf12	ENSMUSG00000032228	Lars	ENSMUSG00000024493	3.19766	0.777778	2.48707
Tcf12	ENSMUSG00000032228	Cep192	ENSMUSG00000024542	2.42018	0.363636	0.880066
Tcf12	ENSMUSG00000032228	Setbp1	ENSMUSG00000024548	2.73746	0.612795	1.6775
Tcf12	ENSMUSG00000032228	Smad2	ENSMUSG00000024563	2.9463	0.670034	1.97412
Tcf12	ENSMUSG00000032228	Atl3	ENSMUSG00000024759	3.81193	0.959596	3.65791
Tcf12	ENSMUSG00000032228	Pcgf5	ENSMUSG00000024805	2.26336	0.393939	0.891627
Tcf12	ENSMUSG00000032228	Asah2	ENSMUSG00000024887	2.98451	0.686869	2.04996
Tcf12	ENSMUSG00000032228	Ppp6r3	ENSMUSG00000024908	2.8182	0.606061	1.708
Tcf12	ENSMUSG00000032228	Eif3a	ENSMUSG00000024991	3.2839	0.777778	2.55415
Tcf12	ENSMUSG00000032228	Plce1	ENSMUSG00000024998	4.43716	0.962963	4.27282
Tcf12	ENSMUSG00000032228	Add3	ENSMUSG00000025026	2.89773	0.649832	1.88304
Tcf12	ENSMUSG00000032228	Slk	ENSMUSG00000025060	2.39747	0.343434	0.823375
Tcf12	ENSMUSG00000032228	Dclre1a	ENSMUSG00000025077	1.95881	0.282828	0.554007
Tcf12	ENSMUSG00000032228	Nhlrc2	ENSMUSG00000025078	4.11197	0.993266	4.08428
Tcf12	ENSMUSG00000032228	Dock9	ENSMUSG00000025558	2.56927	0.43771	1.1246
Tcf12	ENSMUSG00000032228	Pde8a	ENSMUSG00000025584	2.19027	0.343434	0.752215
Tcf12	ENSMUSG00000032228	Bach1	ENSMUSG00000025612	2.28569	0.323232	0.738809
Tcf12	ENSMUSG00000032228	Phf6	ENSMUSG00000025626	2.486	0.383838	0.954222
Tcf12	ENSMUSG00000032228	Jade1	ENSMUSG00000025764	3.22517	0.83165	2.68222
Tcf12	ENSMUSG00000032228	Nrp1	ENSMUSG00000025810	3.21659	0.771044	2.48013
Tcf12	ENSMUSG00000032228	Sgk3	ENSMUSG00000025915	2.13787	0.323232	0.691029
Tcf12	ENSMUSG00000032228	Paqr8	ENSMUSG00000025931	3.36129	0.784512	2.63697
Tcf12	ENSMUSG00000032228	Sf3b1	ENSMUSG00000025982	3.12506	0.740741	2.31486
Tcf12	ENSMUSG00000032228	Raph1	ENSMUSG00000026014	2.19086	0.29798	0.652831
Tcf12	ENSMUSG00000032228	Als2	ENSMUSG00000026024	2.42731	0.575758	1.39754
Tcf12	ENSMUSG00000032228	Cflar	ENSMUSG00000026031	2.12398	0.282828	0.600722
Tcf12	ENSMUSG00000032228	Pms1	ENSMUSG00000026098	1.9032	0.323232	0.615176
Tcf12	ENSMUSG00000032228	Inpp1	ENSMUSG00000026102	2.70241	0.535354	1.44675
Tcf12	ENSMUSG00000032228	Trip12	ENSMUSG00000026219	2.9038	0.602694	1.7501
Tcf12	ENSMUSG00000032228	Asb1	ENSMUSG00000026311	3.01931	0.713805	2.1552
Tcf12	ENSMUSG00000032228	Ccnt2	ENSMUSG00000026349	2.30993	0.318182	0.734977
Tcf12	ENSMUSG00000032228	Nek7	ENSMUSG00000026393	2.43455	0.383838	0.934475
Tcf12	ENSMUSG00000032228	Ptprc	ENSMUSG00000026395	3.28946	0.781145	2.56954
Tcf12	ENSMUSG00000032228	Esrrg	ENSMUSG00000026610	2.28312	0.313131	0.714916
Tcf12	ENSMUSG00000032228	Atf6	ENSMUSG00000026663	2.5745	0.457912	1.17889
Tcf12	ENSMUSG00000032228	Uhmk1	ENSMUSG00000026667	2.30239	0.316498	0.728704
Tcf12	ENSMUSG00000032228	Hsd17b7	ENSMUSG00000026675	2.59749	0.515152	1.3381
Tcf12	ENSMUSG00000032228	Mrc1	ENSMUSG00000026712	2.46302	0.393939	0.970279
Tcf12	ENSMUSG00000032228	Bmi1	ENSMUSG00000026739	2.4628	0.393939	0.970193
Tcf12	ENSMUSG00000032228	Zeb2	ENSMUSG00000026872	2.83078	0.606061	1.71563
Tcf12	ENSMUSG00000032228	Baz2b	ENSMUSG00000026987	3.84633	0.956229	3.67797
Tcf12	ENSMUSG00000032228	Dnajc10	ENSMUSG00000027006	2.65759	0.555556	1.47644
Tcf12	ENSMUSG00000032228	Itprid2	ENSMUSG00000027007	4.4995	0.96633	4.34801
Tcf12	ENSMUSG00000032228	Itga4	ENSMUSG00000027009	2.62652	0.479798	1.2602
Tcf12	ENSMUSG00000032228	Traf6	ENSMUSG00000027164	2.499	0.43771	1.09384
Tcf12	ENSMUSG00000032228	Adal	ENSMUSG00000027259	2.17947	0.323232	0.704474
Tcf12	ENSMUSG00000032228	Ubr1	ENSMUSG00000027272	2.40405	0.333333	0.801349
Tcf12	ENSMUSG00000032228	Trpm7	ENSMUSG00000027365	3.41663	0.909091	3.10603
Tcf12	ENSMUSG00000032228	Xrn2	ENSMUSG00000027433	2.7386	0.575758	1.57677
Tcf12	ENSMUSG00000032228	Pag1	ENSMUSG00000027508	3.35479	0.821549	2.75613
Tcf12	ENSMUSG00000032228	Itch	ENSMUSG00000027598	2.78202	0.572391	1.5924
Tcf12	ENSMUSG00000032228	Hps3	ENSMUSG00000027615	2.52586	0.407407	1.02905
Tcf12	ENSMUSG00000032228	Rbl1	ENSMUSG00000027641	2.54181	0.454545	1.15537
Tcf12	ENSMUSG00000032228	Ttc14	ENSMUSG00000027677	2.29874	0.383838	0.882344
Tcf12	ENSMUSG00000032228	Mecom	ENSMUSG00000027684	4.42259	0.925926	4.09499
Tcf12	ENSMUSG00000032228	Pld1	ENSMUSG00000027695	3.27806	0.784512	2.57168
Tcf12	ENSMUSG00000032228	Nbea	ENSMUSG00000027799	2.96683	0.680135	2.01784
Tcf12	ENSMUSG00000032228	Notch2	ENSMUSG00000027878	2.20487	0.29798	0.657008
Tcf12	ENSMUSG00000032228	Trp53inp1	ENSMUSG00000028211	2.36175	0.377104	0.890625
Tcf12	ENSMUSG00000032228	Cpne3	ENSMUSG00000028228	2.80361	0.606061	1.69916
Tcf12	ENSMUSG00000032228	Rnf20	ENSMUSG00000028309	3.62093	0.919192	3.32833
Tcf12	ENSMUSG00000032228	Kdm4c	ENSMUSG00000028397	3.05716	0.700337	2.14104
Tcf12	ENSMUSG00000032228	Fktn	ENSMUSG00000028414	2.48477	0.388889	0.966298
Tcf12	ENSMUSG00000032228	Bag1	ENSMUSG00000028416	1.91879	0.282828	0.542688
Tcf12	ENSMUSG00000032228	Elp1	ENSMUSG00000028431	2.35905	0.346801	0.818121
Tcf12	ENSMUSG00000032228	Hacd4	ENSMUSG00000028497	1.98976	0.272727	0.542661
Tcf12	ENSMUSG00000032228	Mier1	ENSMUSG00000028522	2.51924	0.40404	1.01787
Tcf12	ENSMUSG00000032228	Jak1	ENSMUSG00000028530	3.51777	0.868687	3.05584
Tcf12	ENSMUSG00000032228	Dock7	ENSMUSG00000028556	4.02903	0.986532	3.97477
Tcf12	ENSMUSG00000032228	Usp1	ENSMUSG00000028560	3.20396	0.781145	2.50276
Tcf12	ENSMUSG00000032228	Macf1	ENSMUSG00000028649	2.37279	0.346801	0.822887
Tcf12	ENSMUSG00000032228	Sepsecs	ENSMUSG00000029173	3.84485	0.949495	3.65067
Tcf12	ENSMUSG00000032228	Klf3	ENSMUSG00000029178	4.33546	0.962963	4.17489
Tcf12	ENSMUSG00000032228	Rfc1	ENSMUSG00000029191	2.28612	0.30303	0.692765
Tcf12	ENSMUSG00000032228	Apbb2	ENSMUSG00000029207	3.02327	0.744108	2.24964
Tcf12	ENSMUSG00000032228	Pdgfra	ENSMUSG00000029231	2.46156	0.414141	1.01943
Tcf12	ENSMUSG00000032228	Rest	ENSMUSG00000029249	2.63934	0.494949	1.30634
Tcf12	ENSMUSG00000032228	Tgfbr3	ENSMUSG00000029287	2.24741	0.343434	0.771839
Tcf12	ENSMUSG00000032228	Gbp9	ENSMUSG00000029298	3.74292	0.909091	3.40266
Tcf12	ENSMUSG00000032228	Scarb2	ENSMUSG00000029426	3.36563	0.848485	2.85569
Tcf12	ENSMUSG00000032228	Ankle2	ENSMUSG00000029501	3.34058	0.838384	2.80069
Tcf12	ENSMUSG00000032228	Ddx51	ENSMUSG00000029504	2.67019	0.521886	1.39353
Tcf12	ENSMUSG00000032228	Ep400	ENSMUSG00000029505	2.43333	0.444444	1.08148
Tcf12	ENSMUSG00000032228	Cul1	ENSMUSG00000029686	2.39215	0.383838	0.918199
Tcf12	ENSMUSG00000032228	Zkscan1	ENSMUSG00000029729	2.19611	0.282828	0.621122
Tcf12	ENSMUSG00000032228	Pon3	ENSMUSG00000029759	2.19166	0.323232	0.708415
Tcf12	ENSMUSG00000032228	Zc3hav1	ENSMUSG00000029826	2.211	0.30303	0.67
Tcf12	ENSMUSG00000032228	Prickle2	ENSMUSG00000030020	2.23783	0.328283	0.73464
Tcf12	ENSMUSG00000032228	Adamts9	ENSMUSG00000030022	2.6992	0.540404	1.45866
Tcf12	ENSMUSG00000032228	Itpr1	ENSMUSG00000030102	2.71786	0.518519	1.40926
Tcf12	ENSMUSG00000032228	Abcc9	ENSMUSG00000030249	3.83184	0.959596	3.67701
Tcf12	ENSMUSG00000032228	Etnk1	ENSMUSG00000030275	2.27658	0.313131	0.712869
Tcf12	ENSMUSG00000032228	Tmtc1	ENSMUSG00000030306	2.54277	0.427609	1.08731
Tcf12	ENSMUSG00000032228	Cyfip1	ENSMUSG00000030447	3.044	0.73064	2.22407
Tcf12	ENSMUSG00000032228	Asb7	ENSMUSG00000030509	2.33831	0.429293	1.00382
Tcf12	ENSMUSG00000032228	Mtmr10	ENSMUSG00000030522	4.9376	0.979798	4.83785
Tcf12	ENSMUSG00000032228	Iqgap1	ENSMUSG00000030536	2.27945	0.282828	0.644693
Tcf12	ENSMUSG00000032228	Ttc23	ENSMUSG00000030555	2.31396	0.494949	1.14529
Tcf12	ENSMUSG00000032228	Mef2a	ENSMUSG00000030557	2.54376	0.420875	1.0706
Tcf12	ENSMUSG00000032228	Smg1	ENSMUSG00000030655	2.52872	0.447811	1.13239
Tcf12	ENSMUSG00000032228	Pde3b	ENSMUSG00000030671	3.14012	0.740741	2.32602
Tcf12	ENSMUSG00000032228	Acer3	ENSMUSG00000030760	2.2768	0.323232	0.735934
Tcf12	ENSMUSG00000032228	Rnf141	ENSMUSG00000030788	2.68783	0.548822	1.47514
Tcf12	ENSMUSG00000032228	Ate1	ENSMUSG00000030850	2.88695	0.680135	1.96351
Tcf12	ENSMUSG00000032228	Ctbp2	ENSMUSG00000030970	2.46177	0.414141	1.01952
Tcf12	ENSMUSG00000032228	Cask	ENSMUSG00000031012	2.14369	0.313131	0.671257
Tcf12	ENSMUSG00000032228	Dock11	ENSMUSG00000031093	2.25175	0.292929	0.659604
Tcf12	ENSMUSG00000032228	Cul4b	ENSMUSG00000031095	3.92219	0.936027	3.67128
Tcf12	ENSMUSG00000032228	Arhgef6	ENSMUSG00000031133	2.35559	0.367003	0.86451
Tcf12	ENSMUSG00000032228	F8	ENSMUSG00000031196	2.45787	0.414141	1.01791
Tcf12	ENSMUSG00000032228	Taf1	ENSMUSG00000031314	3.50687	0.841751	2.95191
Tcf12	ENSMUSG00000032228	Zfp275	ENSMUSG00000031365	2.89972	0.683502	1.98196
Tcf12	ENSMUSG00000032228	Mecp2	ENSMUSG00000031393	2.60095	0.478114	1.24355
Tcf12	ENSMUSG00000032228	Tnks	ENSMUSG00000031529	3.82046	0.946128	3.61464
Tcf12	ENSMUSG00000032228	Kat6a	ENSMUSG00000031540	2.27966	0.313131	0.713833
Tcf12	ENSMUSG00000032228	Wrn	ENSMUSG00000031583	3.61523	0.915825	3.31092
Tcf12	ENSMUSG00000032228	Galnt7	ENSMUSG00000031608	3.35498	0.804714	2.6998
Tcf12	ENSMUSG00000032228	Cfap97	ENSMUSG00000031631	3.29144	0.858586	2.82598
Tcf12	ENSMUSG00000032228	Tlr3	ENSMUSG00000031639	3.19659	0.791246	2.52929
Tcf12	ENSMUSG00000032228	Zdhhc7	ENSMUSG00000031823	2.47146	0.494949	1.22325
Tcf12	ENSMUSG00000032228	Hsbp1	ENSMUSG00000031839	2.55394	0.494949	1.26407
Tcf12	ENSMUSG00000032228	Nfatc3	ENSMUSG00000031902	2.78033	0.606061	1.68505
Tcf12	ENSMUSG00000032228	Mtmr2	ENSMUSG00000031918	2.62254	0.525253	1.37749
Tcf12	ENSMUSG00000032228	Maml2	ENSMUSG00000031925	3.40423	0.835017	2.84259
Tcf12	ENSMUSG00000032228	Mre11a	ENSMUSG00000031928	2.43522	0.380471	0.92653
Tcf12	ENSMUSG00000032228	Ddx6	ENSMUSG00000032097	3.01989	0.723906	2.18612
Tcf12	ENSMUSG00000032228	Nedd4	ENSMUSG00000032216	3.20806	0.787879	2.52756
Tcf12	ENSMUSG00000032228	Ice2	ENSMUSG00000032235	2.37968	0.353535	0.841301
Tcf12	ENSMUSG00000032228	Glce	ENSMUSG00000032252	3.46201	0.848485	2.93746
Tcf12	ENSMUSG00000032228	Csnk1g1	ENSMUSG00000032384	2.05764	0.272727	0.561175
Tcf12	ENSMUSG00000032228	U2surp	ENSMUSG00000032407	2.63914	0.481481	1.2707
Tcf12	ENSMUSG00000032228	Atr	ENSMUSG00000032409	2.90194	0.609428	1.76852
Tcf12	ENSMUSG00000032228	Xrn1	ENSMUSG00000032410	2.43429	0.373737	0.909785
Tcf12	ENSMUSG00000032228	Pdcd6ip	ENSMUSG00000032504	2.30947	0.323232	0.746494
Tcf12	ENSMUSG00000032228	Topbp1	ENSMUSG00000032555	3.1812	0.794613	2.52782
Tcf12	ENSMUSG00000032228	Dnajc13	ENSMUSG00000032560	2.47839	0.407407	1.00972
Tcf12	ENSMUSG00000032228	Resf1	ENSMUSG00000032712	2.21563	0.434343	0.962345
Tcf12	ENSMUSG00000032228	Mycbp2	ENSMUSG00000033004	2.50156	0.444444	1.1118
Tcf12	ENSMUSG00000032228	Npat	ENSMUSG00000033054	2.20244	0.326599	0.719317
Tcf12	ENSMUSG00000032228	Clec1a	ENSMUSG00000033082	2.81512	0.609428	1.71561
Tcf12	ENSMUSG00000032228	Tbc1d4	ENSMUSG00000033083	2.92234	0.6633	1.93838
Tcf12	ENSMUSG00000032228	Phldb2	ENSMUSG00000033149	3.24448	0.804714	2.61088
Tcf12	ENSMUSG00000032228	Dis3	ENSMUSG00000033166	3.71736	0.861953	3.20419
Tcf12	ENSMUSG00000032228	Scaf11	ENSMUSG00000033228	4.36615	0.989899	4.32204
Tcf12	ENSMUSG00000032228	Arid2	ENSMUSG00000033237	2.80468	0.599327	1.68092
Tcf12	ENSMUSG00000032228	Lpp	ENSMUSG00000033306	3.37607	0.888889	3.00095
Tcf12	ENSMUSG00000032228	Dpyd	ENSMUSG00000033308	2.92377	0.676768	1.97871
Tcf12	ENSMUSG00000032228	Fem1c	ENSMUSG00000033319	2.45236	0.363636	0.891768
Tcf12	ENSMUSG00000032228	Spg11	ENSMUSG00000033396	2.27787	0.318182	0.724776
Tcf12	ENSMUSG00000032228	Zbtb1	ENSMUSG00000033454	2.59056	0.491582	1.27347
Tcf12	ENSMUSG00000032228	Fan1	ENSMUSG00000033458	2.30629	0.333333	0.768762
Tcf12	ENSMUSG00000032228	Myo6	ENSMUSG00000033577	3.26129	0.828283	2.70127
Tcf12	ENSMUSG00000032228	Pdpr	ENSMUSG00000033624	3.48312	0.915825	3.18993
Tcf12	ENSMUSG00000032228	Stard9	ENSMUSG00000033705	3.2862	0.838384	2.7551
Tcf12	ENSMUSG00000032228	Vav3	ENSMUSG00000033721	4.31407	0.905724	3.90736
Tcf12	ENSMUSG00000032228	Tubgcp5	ENSMUSG00000033790	2.43053	0.367003	0.892013
Tcf12	ENSMUSG00000032228	Atp7a	ENSMUSG00000033792	2.32287	0.338384	0.786021
Tcf12	ENSMUSG00000032228	D3Ertd254e	ENSMUSG00000033883	2.43413	0.363636	0.885137
Tcf12	ENSMUSG00000032228	Ccp110	ENSMUSG00000033904	2.72113	0.511785	1.39263
Tcf12	ENSMUSG00000032228	Mga	ENSMUSG00000033943	2.54512	0.420875	1.07118
Tcf12	ENSMUSG00000032228	Ttc37	ENSMUSG00000033991	2.81595	0.579125	1.63079
Tcf12	ENSMUSG00000032228	Scaper	ENSMUSG00000034007	3.80031	0.888889	3.37806
Tcf12	ENSMUSG00000032228	Phka1	ENSMUSG00000034055	2.31843	0.343434	0.79623
Tcf12	ENSMUSG00000032228	Tmed8	ENSMUSG00000034111	3.68821	0.895623	3.30324
Tcf12	ENSMUSG00000032228	Efcab14	ENSMUSG00000034210	3.10357	0.710438	2.2049
Tcf12	ENSMUSG00000032228	Atm	ENSMUSG00000034218	2.12915	0.282828	0.602184
Tcf12	ENSMUSG00000032228	Tulp4	ENSMUSG00000034377	5.10589	0.996633	5.0887
Tcf12	ENSMUSG00000032228	Polr3b	ENSMUSG00000034453	3.26945	0.760943	2.48787
Tcf12	ENSMUSG00000032228	Pkd2	ENSMUSG00000034462	2.2707	0.333333	0.7569
Tcf12	ENSMUSG00000032228	Ice1	ENSMUSG00000034525	2.2848	0.328283	0.75006
Tcf12	ENSMUSG00000032228	Zfp418	ENSMUSG00000034538	3.20781	0.717172	2.30055
Tcf12	ENSMUSG00000032228	Tut4	ENSMUSG00000034610	2.35326	0.313131	0.736879
Tcf12	ENSMUSG00000032228	Bmp2k	ENSMUSG00000034663	2.66748	0.511785	1.36517
Tcf12	ENSMUSG00000032228	Tmx4	ENSMUSG00000034723	3.599	0.915825	3.29605
Tcf12	ENSMUSG00000032228	Sos2	ENSMUSG00000034801	2.20512	0.333333	0.735041
Tcf12	ENSMUSG00000032228	Fam214a	ENSMUSG00000034858	2.10059	0.313131	0.65776
Tcf12	ENSMUSG00000032228	Cobll1	ENSMUSG00000034903	3.69941	0.925926	3.42538
Tcf12	ENSMUSG00000032228	Dop1a	ENSMUSG00000034973	2.64166	0.535354	1.41422
Tcf12	ENSMUSG00000032228	Baz1a	ENSMUSG00000035021	2.54412	0.424242	1.07932
Tcf12	ENSMUSG00000032228	Secisbp2l	ENSMUSG00000035093	3.52202	0.878788	3.09511
Tcf12	ENSMUSG00000032228	Tanc1	ENSMUSG00000035168	3.46909	0.848485	2.94347
Tcf12	ENSMUSG00000032228	Ccdc186	ENSMUSG00000035173	2.6061	0.468013	1.21969
Tcf12	ENSMUSG00000032228	Hectd1	ENSMUSG00000035247	2.21004	0.29798	0.658547
Tcf12	ENSMUSG00000032228	Ror1	ENSMUSG00000035305	2.77431	0.585859	1.62535
Tcf12	ENSMUSG00000032228	Gnptab	ENSMUSG00000035311	2.07074	0.272727	0.564749
Tcf12	ENSMUSG00000032228	Rabgap1	ENSMUSG00000035437	4.00782	0.969697	3.88637
Tcf12	ENSMUSG00000032228	Rnf38	ENSMUSG00000035696	2.62402	0.494949	1.29876
Tcf12	ENSMUSG00000032228	Prkx	ENSMUSG00000035725	3.03037	0.643098	1.94883
Tcf12	ENSMUSG00000032228	Zdhhc17	ENSMUSG00000035798	2.60396	0.457912	1.19239
Tcf12	ENSMUSG00000032228	Ids	ENSMUSG00000035847	2.956	0.676768	2.00053
Tcf12	ENSMUSG00000032228	Ibtk	ENSMUSG00000035941	2.2808	0.299663	0.683471
Tcf12	ENSMUSG00000032228	Ints6l	ENSMUSG00000035967	3.84325	0.952862	3.66209
Tcf12	ENSMUSG00000032228	Tmtc2	ENSMUSG00000036019	3.98852	0.878788	3.50506
Tcf12	ENSMUSG00000032228	Fmnl2	ENSMUSG00000036053	4.12552	0.973064	4.01439
Tcf12	ENSMUSG00000032228	Gxylt1	ENSMUSG00000036197	4.06103	0.986532	4.00634
Tcf12	ENSMUSG00000032228	Igsf10	ENSMUSG00000036334	2.66792	0.515152	1.37438
Tcf12	ENSMUSG00000032228	Tmem260	ENSMUSG00000036339	3.04447	0.720539	2.19366
Tcf12	ENSMUSG00000032228	Cep135	ENSMUSG00000036403	2.29905	0.343434	0.789572
Tcf12	ENSMUSG00000032228	Fam13b	ENSMUSG00000036501	3.31324	0.86532	2.86701
Tcf12	ENSMUSG00000032228	Cnot1	ENSMUSG00000036550	2.4933	0.414141	1.03258
Tcf12	ENSMUSG00000032228	Etl4	ENSMUSG00000036617	2.23323	0.353535	0.789525
Tcf12	ENSMUSG00000032228	Tmtc3	ENSMUSG00000036676	2.21154	0.282828	0.625487
Tcf12	ENSMUSG00000032228	Anln	ENSMUSG00000036777	2.40202	0.454545	1.09183
Tcf12	ENSMUSG00000032228	Mrpl55	ENSMUSG00000036860	2.17167	0.393939	0.855507
Tcf12	ENSMUSG00000032228	Phkb	ENSMUSG00000036879	2.22405	0.313131	0.69642
Tcf12	ENSMUSG00000032228	Arhgef26	ENSMUSG00000036885	4.04975	0.875421	3.54524
Tcf12	ENSMUSG00000032228	Rab8b	ENSMUSG00000036943	2.71306	0.525253	1.42504
Tcf12	ENSMUSG00000032228	Stag1	ENSMUSG00000037286	5.01926	0.996633	5.00236
Tcf12	ENSMUSG00000032228	Taf2	ENSMUSG00000037343	2.5933	0.454545	1.17877
Tcf12	ENSMUSG00000032228	Uvssa	ENSMUSG00000037355	2.9599	0.710438	2.10282
Tcf12	ENSMUSG00000032228	Kdm6a	ENSMUSG00000037369	3.29823	0.83165	2.74297
Tcf12	ENSMUSG00000032228	Enpp1	ENSMUSG00000037370	2.36485	0.383838	0.907721
Tcf12	ENSMUSG00000032228	Rcor3	ENSMUSG00000037395	3.79767	0.929293	3.52915
Tcf12	ENSMUSG00000032228	Atp11b	ENSMUSG00000037400	4.07818	0.996633	4.06444
Tcf12	ENSMUSG00000032228	Thoc2	ENSMUSG00000037475	2.74413	0.491582	1.34896
Tcf12	ENSMUSG00000032228	Asxl2	ENSMUSG00000037486	3.92657	0.973064	3.8208
Tcf12	ENSMUSG00000032228	Ubr5	ENSMUSG00000037487	2.30952	0.313131	0.723182
Tcf12	ENSMUSG00000032228	Rapgef6	ENSMUSG00000037533	3.3554	0.838384	2.81311
Tcf12	ENSMUSG00000032228	Phc3	ENSMUSG00000037652	2.82199	0.59596	1.68179
Tcf12	ENSMUSG00000032228	Atp8a1	ENSMUSG00000037685	2.46283	0.420875	1.03654
Tcf12	ENSMUSG00000032228	Jmjd1c	ENSMUSG00000037876	2.34318	0.343434	0.804727
Tcf12	ENSMUSG00000032228	Dennd4c	ENSMUSG00000038024	2.72896	0.569024	1.55284
Tcf12	ENSMUSG00000032228	Haus6	ENSMUSG00000038047	2.01383	0.282828	0.569569
Tcf12	ENSMUSG00000032228	Kmt2c	ENSMUSG00000038056	2.52188	0.427609	1.07838
Tcf12	ENSMUSG00000032228	Cntln	ENSMUSG00000038070	3.51187	0.885522	3.10984
Tcf12	ENSMUSG00000032228	Kdm1b	ENSMUSG00000038080	3.34018	0.794613	2.65415
Tcf12	ENSMUSG00000032228	Phf20	ENSMUSG00000038116	4.20697	0.96633	4.06532
Tcf12	ENSMUSG00000032228	Mphosph9	ENSMUSG00000038126	2.54305	0.441077	1.12168
Tcf12	ENSMUSG00000032228	Ttc39b	ENSMUSG00000038172	3.02906	0.717172	2.17236
Tcf12	ENSMUSG00000032228	Enpp6	ENSMUSG00000038173	2.32321	0.397306	0.923027
Tcf12	ENSMUSG00000032228	Plcl1	ENSMUSG00000038349	2.95626	0.639731	1.89121
Tcf12	ENSMUSG00000032228	Sbf2	ENSMUSG00000038371	3.71671	0.912458	3.39134
Tcf12	ENSMUSG00000032228	Cdk19	ENSMUSG00000038481	3.18267	0.804714	2.56113
Tcf12	ENSMUSG00000032228	Dock10	ENSMUSG00000038608	3.28529	0.872054	2.86495
Tcf12	ENSMUSG00000032228	Kif16b	ENSMUSG00000038844	2.429	0.393939	0.956879
Tcf12	ENSMUSG00000032228	Ube3c	ENSMUSG00000039000	2.92562	0.643098	1.88146
Tcf12	ENSMUSG00000032228	Tlr4	ENSMUSG00000039005	2.37909	0.353535	0.841093
Tcf12	ENSMUSG00000032228	Zzz3	ENSMUSG00000039068	4.44958	0.976431	4.34471
Tcf12	ENSMUSG00000032228	Adgrg6	ENSMUSG00000039116	4.14362	0.89899	3.72507
Tcf12	ENSMUSG00000032228	Prune2	ENSMUSG00000039126	2.46779	0.444444	1.09679
Tcf12	ENSMUSG00000032228	Adgrl4	ENSMUSG00000039167	2.98637	0.693603	2.07135
Tcf12	ENSMUSG00000032228	Morc3	ENSMUSG00000039456	3.77504	0.942761	3.55896
Tcf12	ENSMUSG00000032228	Myo9a	ENSMUSG00000039585	3.67198	0.89899	3.30108
Tcf12	ENSMUSG00000032228	Ncoa7	ENSMUSG00000039697	2.29998	0.363636	0.836356
Tcf12	ENSMUSG00000032228	Usp53	ENSMUSG00000039701	3.23625	0.787879	2.54978
Tcf12	ENSMUSG00000032228	Cplane1	ENSMUSG00000039801	3.18336	0.740741	2.35804
Tcf12	ENSMUSG00000032228	Rere	ENSMUSG00000039852	2.5056	0.424242	1.06298
Tcf12	ENSMUSG00000032228	Plcb4	ENSMUSG00000039943	3.67099	0.93266	3.42379
Tcf12	ENSMUSG00000032228	Rsbn1l	ENSMUSG00000039968	2.49067	0.400673	0.997945
Tcf12	ENSMUSG00000032228	Ifi203	ENSMUSG00000039997	2.47943	0.410774	1.01849
Tcf12	ENSMUSG00000032228	Rab11fip2	ENSMUSG00000040022	2.91327	0.690236	2.01084
Tcf12	ENSMUSG00000032228	Ipo8	ENSMUSG00000040029	2.76985	0.582492	1.61341
Tcf12	ENSMUSG00000032228	Klhl42	ENSMUSG00000040102	2.51157	0.447811	1.12471
Tcf12	ENSMUSG00000032228	Ikzf5	ENSMUSG00000040167	2.96483	0.643098	1.90667
Tcf12	ENSMUSG00000032228	Ankrd6	ENSMUSG00000040183	2.13634	0.393939	0.841588
Tcf12	ENSMUSG00000032228	Prrc2c	ENSMUSG00000040225	2.54557	0.481481	1.22565
Tcf12	ENSMUSG00000032228	Bach2	ENSMUSG00000040270	2.24783	0.393939	0.88551
Tcf12	ENSMUSG00000032228	Slc25a24	ENSMUSG00000040322	2.45033	0.40404	0.990034
Tcf12	ENSMUSG00000032228	Ankib1	ENSMUSG00000040351	2.58873	0.451178	1.16798
Tcf12	ENSMUSG00000032228	Ufl1	ENSMUSG00000040359	2.4128	0.367003	0.885507
Tcf12	ENSMUSG00000032228	Abcb1a	ENSMUSG00000040584	2.51134	0.468013	1.17534
Tcf12	ENSMUSG00000032228	Ppip5k2	ENSMUSG00000040648	2.68944	0.552189	1.48508
Tcf12	ENSMUSG00000032228	Virma	ENSMUSG00000040720	2.49486	0.367003	0.915622
Tcf12	ENSMUSG00000032228	Ttc3	ENSMUSG00000040785	2.06712	0.313131	0.647281
Tcf12	ENSMUSG00000032228	Dennd6a	ENSMUSG00000040818	4.19848	0.949495	3.98644
Tcf12	ENSMUSG00000032228	Tet2	ENSMUSG00000040943	2.85801	0.612795	1.75137
Tcf12	ENSMUSG00000032228	Fam117b	ENSMUSG00000041040	2.19804	0.318182	0.699377
Tcf12	ENSMUSG00000032228	Cyyr1	ENSMUSG00000041134	3.25533	0.818182	2.66345
Tcf12	ENSMUSG00000032228	Chd7	ENSMUSG00000041235	3.30171	0.828283	2.73475
Tcf12	ENSMUSG00000032228	Car8	ENSMUSG00000041261	2.74089	0.616162	1.68883
Tcf12	ENSMUSG00000032228	Cdk13	ENSMUSG00000041297	2.73574	0.531987	1.45537
Tcf12	ENSMUSG00000032228	Dicer1	ENSMUSG00000041415	2.37339	0.380471	0.903009
Tcf12	ENSMUSG00000032228	Pik3r1	ENSMUSG00000041417	2.30657	0.329966	0.761089
Tcf12	ENSMUSG00000032228	Shld2	ENSMUSG00000041471	2.92954	0.649832	1.90371
Tcf12	ENSMUSG00000032228	Bivm	ENSMUSG00000041684	2.09989	0.353535	0.742386
Tcf12	ENSMUSG00000032228	Btbd7	ENSMUSG00000041702	2.65372	0.488215	1.29559
Tcf12	ENSMUSG00000032228	Pgm5	ENSMUSG00000041731	2.7975	0.62963	1.76139
Tcf12	ENSMUSG00000032228	Pde3a	ENSMUSG00000041741	2.64523	0.498316	1.31816
Tcf12	ENSMUSG00000032228	Abca9	ENSMUSG00000041797	3.56558	0.912458	3.25344
Tcf12	ENSMUSG00000032228	Abca8a	ENSMUSG00000041828	2.65037	0.518519	1.37427
Tcf12	ENSMUSG00000032228	AW549877	ENSMUSG00000041935	2.75352	0.569024	1.56682
Tcf12	ENSMUSG00000032228	Rapgef5	ENSMUSG00000041992	4.26336	0.959596	4.0911
Tcf12	ENSMUSG00000032228	Tlk1	ENSMUSG00000041997	2.71452	0.535354	1.45323
Tcf12	ENSMUSG00000032228	Csgalnact2	ENSMUSG00000042042	2.07819	0.282828	0.58777
Tcf12	ENSMUSG00000032228	Inpp5f	ENSMUSG00000042105	2.26499	0.393939	0.892269
Tcf12	ENSMUSG00000032228	0610010F05Rik	ENSMUSG00000042208	2.76406	0.538721	1.48906
Tcf12	ENSMUSG00000032228	Fbxo38	ENSMUSG00000042211	2.62496	0.505051	1.32574
Tcf12	ENSMUSG00000032228	Zmym4	ENSMUSG00000042446	3.10536	0.771044	2.39437
Tcf12	ENSMUSG00000032228	Garem1	ENSMUSG00000042680	2.12472	0.282828	0.60093
Tcf12	ENSMUSG00000032228	Hecw2	ENSMUSG00000042807	2.40975	0.343434	0.827591
Tcf12	ENSMUSG00000032228	Mob1a	ENSMUSG00000043131	2.27765	0.373737	0.851242
Tcf12	ENSMUSG00000032228	Trim56	ENSMUSG00000043279	2.77367	0.632997	1.75573
Tcf12	ENSMUSG00000032228	Zbtb37	ENSMUSG00000043467	2.24468	0.316498	0.710437
Tcf12	ENSMUSG00000032228	Slc36a4	ENSMUSG00000043885	4.59604	0.993266	4.56509
Tcf12	ENSMUSG00000032228	Naalad2	ENSMUSG00000043943	3.08427	0.737374	2.27426
Tcf12	ENSMUSG00000032228	Slc35g1	ENSMUSG00000044026	3.27217	0.727273	2.37976
Tcf12	ENSMUSG00000032228	Zfp879	ENSMUSG00000044296	3.06087	0.686869	2.10242
Tcf12	ENSMUSG00000032228	Ubr3	ENSMUSG00000044308	2.39226	0.363636	0.869914
Tcf12	ENSMUSG00000032228	Kmt5b	ENSMUSG00000045098	2.56488	0.40404	1.03632
Tcf12	ENSMUSG00000032228	B230219D22Rik	ENSMUSG00000045767	2.74413	0.515152	1.41364
Tcf12	ENSMUSG00000032228	Clec14a	ENSMUSG00000045930	2.35719	0.444444	1.04764
Tcf12	ENSMUSG00000032228	Zfp84	ENSMUSG00000046185	2.19563	0.323232	0.709699
Tcf12	ENSMUSG00000032228	Zfp518b	ENSMUSG00000046572	2.19824	0.343434	0.75495
Tcf12	ENSMUSG00000032228	Atp10d	ENSMUSG00000046808	2.1421	0.323232	0.692396
Tcf12	ENSMUSG00000032228	Mbtps2	ENSMUSG00000046873	2.3179	0.333333	0.772635
Tcf12	ENSMUSG00000032228	Tapt1	ENSMUSG00000046985	2.40239	0.373737	0.897865
Tcf12	ENSMUSG00000032228	Rnf152	ENSMUSG00000047496	2.95828	0.666667	1.97218
Tcf12	ENSMUSG00000032228	Yipf6	ENSMUSG00000047694	2.43619	0.377104	0.918698
Tcf12	ENSMUSG00000032228	Samd9l	ENSMUSG00000047735	2.34312	0.378788	0.887545
Tcf12	ENSMUSG00000032228	Bend7	ENSMUSG00000048186	2.60753	0.505051	1.31694
Tcf12	ENSMUSG00000032228	Crebrf	ENSMUSG00000048249	2.27446	0.30303	0.68923
Tcf12	ENSMUSG00000032228	Prex2	ENSMUSG00000048960	2.82191	0.609428	1.71975
Tcf12	ENSMUSG00000032228	Acap2	ENSMUSG00000049076	2.82077	0.579125	1.63358
Tcf12	ENSMUSG00000032228	Zbtb14	ENSMUSG00000049672	2.33947	0.424242	0.992501
Tcf12	ENSMUSG00000032228	Sertad2	ENSMUSG00000049800	2.22895	0.313131	0.697953
Tcf12	ENSMUSG00000032228	Rlf	ENSMUSG00000049878	2.87377	0.62963	1.80941
Tcf12	ENSMUSG00000032228	Prkaa1	ENSMUSG00000050697	4.45664	0.956229	4.26157
Tcf12	ENSMUSG00000032228	Arhgap42	ENSMUSG00000050730	2.21048	0.262626	0.58053
Tcf12	ENSMUSG00000032228	Ecpas	ENSMUSG00000050812	2.65928	0.545455	1.45052
Tcf12	ENSMUSG00000032228	Nup160	ENSMUSG00000051329	2.20356	0.282828	0.623229
Tcf12	ENSMUSG00000032228	Pard3b	ENSMUSG00000052062	2.56552	0.468013	1.2007
Tcf12	ENSMUSG00000032228	Ankrd44	ENSMUSG00000052331	3.33389	0.818182	2.72773
Tcf12	ENSMUSG00000032228	Cysltr1	ENSMUSG00000052821	2.39211	0.494949	1.18397
Tcf12	ENSMUSG00000032228	Glis3	ENSMUSG00000052942	2.04563	0.272727	0.557899
Tcf12	ENSMUSG00000032228	Dennd4a	ENSMUSG00000053641	2.72295	0.545455	1.48524
Tcf12	ENSMUSG00000032228	Camk2d	ENSMUSG00000053819	2.29149	0.353535	0.810124
Tcf12	ENSMUSG00000032228	Pde5a	ENSMUSG00000053965	2.86812	0.639731	1.83482
Tcf12	ENSMUSG00000032228	Sirt5	ENSMUSG00000054021	2.00642	0.343434	0.689073
Tcf12	ENSMUSG00000032228	Taf4b	ENSMUSG00000054321	2.37964	0.383838	0.913396
Tcf12	ENSMUSG00000032228	Slfn5	ENSMUSG00000054404	2.28646	0.318182	0.72751
Tcf12	ENSMUSG00000032228	Parp4	ENSMUSG00000054509	2.69579	0.52862	1.42505
Tcf12	ENSMUSG00000032228	Zfp869	ENSMUSG00000054648	3.12189	0.690236	2.15484
Tcf12	ENSMUSG00000032228	Pm20d2	ENSMUSG00000054659	2.76166	0.592593	1.63654
Tcf12	ENSMUSG00000032228	Adam10	ENSMUSG00000054693	3.22151	0.760943	2.45138
Tcf12	ENSMUSG00000032228	Ankrd17	ENSMUSG00000055204	2.16159	0.292929	0.633193
Tcf12	ENSMUSG00000032228	Tead1	ENSMUSG00000055320	2.45897	0.397306	0.976965
Tcf12	ENSMUSG00000032228	Stam2	ENSMUSG00000055371	3.73776	0.892256	3.33504
Tcf12	ENSMUSG00000032228	Maf	ENSMUSG00000055435	3.0465	0.690236	2.1028
Tcf12	ENSMUSG00000032228	Mettl4	ENSMUSG00000055660	2.53744	0.484848	1.23028
Tcf12	ENSMUSG00000032228	Zzef1	ENSMUSG00000055670	2.73418	0.518519	1.41772
Tcf12	ENSMUSG00000032228	Fancm	ENSMUSG00000055884	2.439	0.383838	0.936181
Tcf12	ENSMUSG00000032228	Ncoa4	ENSMUSG00000056234	2.59698	0.498316	1.29412
Tcf12	ENSMUSG00000032228	Pign	ENSMUSG00000056536	3.25101	0.845118	2.74749
Tcf12	ENSMUSG00000032228	Chd9	ENSMUSG00000056608	2.89053	0.646465	1.86862
Tcf12	ENSMUSG00000032228	5730455P16Rik	ENSMUSG00000057181	2.48305	0.40404	1.00325
Tcf12	ENSMUSG00000032228	Gpc6	ENSMUSG00000058571	3.98841	0.952862	3.80041
Tcf12	ENSMUSG00000032228	Zfp110	ENSMUSG00000058638	2.7704	0.579125	1.60441
Tcf12	ENSMUSG00000032228	Ccser2	ENSMUSG00000058690	2.50854	0.410774	1.03044
Tcf12	ENSMUSG00000032228	Gm8991	ENSMUSG00000059179	2.85807	0.575758	1.64555
Tcf12	ENSMUSG00000032228	Calcrl	ENSMUSG00000059588	2.87053	0.622896	1.78804
Tcf12	ENSMUSG00000032228	Ube4a	ENSMUSG00000059890	2.59715	0.518519	1.34667
Tcf12	ENSMUSG00000032228	Prpf40a	ENSMUSG00000061136	2.83782	0.602694	1.71034
Tcf12	ENSMUSG00000032228	Btbd3	ENSMUSG00000062098	2.77855	0.589226	1.63719
Tcf12	ENSMUSG00000032228	Rapgef2	ENSMUSG00000062232	3.30669	0.784512	2.59414
Tcf12	ENSMUSG00000032228	Srpk2	ENSMUSG00000062604	2.25551	0.343434	0.774621
Tcf12	ENSMUSG00000032228	Mysm1	ENSMUSG00000062627	2.72753	0.545455	1.48775
Tcf12	ENSMUSG00000032228	Phactr2	ENSMUSG00000062866	2.09773	0.30303	0.635676
Tcf12	ENSMUSG00000032228	Atp11c	ENSMUSG00000062949	2.02295	0.272727	0.551713
Tcf12	ENSMUSG00000032228	Cped1	ENSMUSG00000062980	3.71372	0.929293	3.45113
Tcf12	ENSMUSG00000032228	Mrpl42	ENSMUSG00000062981	2.45393	0.363636	0.892339
Tcf12	ENSMUSG00000032228	Gm8995	ENSMUSG00000063286	2.28042	0.29798	0.67952
Tcf12	ENSMUSG00000032228	Alms1	ENSMUSG00000063810	2.84293	0.599327	1.70385
Tcf12	ENSMUSG00000032228	Col8a1	ENSMUSG00000068196	2.98334	0.6633	1.97885
Tcf12	ENSMUSG00000032228	Shroom4	ENSMUSG00000068270	2.19476	0.373737	0.820264
Tcf12	ENSMUSG00000032228	Epc2	ENSMUSG00000069495	2.36896	0.333333	0.789653
Tcf12	ENSMUSG00000032228	9930111J21Rik2	ENSMUSG00000069892	3.95296	0.976431	3.85979
Tcf12	ENSMUSG00000032228	Rasal2	ENSMUSG00000070565	2.68695	0.565657	1.51989
Tcf12	ENSMUSG00000032228	Fryl	ENSMUSG00000070733	2.87305	0.609428	1.75092
Tcf12	ENSMUSG00000032228	Setdb2	ENSMUSG00000071350	3.61139	0.855219	3.08853
Tcf12	ENSMUSG00000032228	2610005L07Rik	ENSMUSG00000071793	2.57461	0.457912	1.17895
Tcf12	ENSMUSG00000032228	6820431F20Rik	ENSMUSG00000071796	2.95142	0.703704	2.07692
Tcf12	ENSMUSG00000032228	Fam84b	ENSMUSG00000072568	2.22444	0.323232	0.719012
Tcf12	ENSMUSG00000032228	Bnip3l-ps	ENSMUSG00000073198	4.13039	0.80303	3.31683
Tcf12	ENSMUSG00000032228	Gm10557	ENSMUSG00000073647	3.10741	0.740741	2.30178
Tcf12	ENSMUSG00000032228	Lmbrd1	ENSMUSG00000073725	2.51549	0.40404	1.01636
Tcf12	ENSMUSG00000032228	Arfgef2	ENSMUSG00000074582	2.79005	0.582492	1.62518
Tcf12	ENSMUSG00000032228	Pdzd8	ENSMUSG00000074746	2.25153	0.287879	0.648168
Tcf12	ENSMUSG00000032228	Qser1	ENSMUSG00000074994	2.21205	0.323232	0.715006
Tcf12	ENSMUSG00000032228	Wipf1	ENSMUSG00000075284	3.68522	0.905724	3.3378
Tcf12	ENSMUSG00000032228	Chd2	ENSMUSG00000078671	2.2653	0.30303	0.686453
Tcf12	ENSMUSG00000032228	Ccdc82	ENSMUSG00000079084	3.35554	0.821549	2.75674
Tcf12	ENSMUSG00000032228	Utp14b	ENSMUSG00000079470	3.39638	0.767677	2.60732
Tcf12	ENSMUSG00000032228	Rbpj-ps3	ENSMUSG00000079575	3.58921	0.828283	2.97288
Tcf12	ENSMUSG00000032228	Gm14584	ENSMUSG00000083798	3.26536	0.707071	2.30884
Tcf12	ENSMUSG00000032228	Gm6483	ENSMUSG00000087153	2.38123	0.343434	0.817796
Tcf12	ENSMUSG00000032228	4732440D04Rik	ENSMUSG00000090031	2.42018	0.414141	1.0023
Tcf12	ENSMUSG00000032228	Tarbp1	ENSMUSG00000090290	2.47963	0.417508	1.03527
Tcf12	ENSMUSG00000032228	2610021A01Rik	ENSMUSG00000091474	2.24332	0.313131	0.702454
Tcf12	ENSMUSG00000032228	Zfp955a	ENSMUSG00000094441	2.31804	0.338384	0.784388
Tcf12	ENSMUSG00000032228	Itpripl2	ENSMUSG00000095115	3.8942	0.929293	3.61886
Tcf12	ENSMUSG00000032228	Zfp799	ENSMUSG00000095253	2.47671	0.417508	1.03405
Tcf12	ENSMUSG00000032228	Gm26699	ENSMUSG00000097206	2.63989	0.5	1.31994
Tcf12	ENSMUSG00000032228	Gpr137b-ps	ENSMUSG00000097715	2.93523	0.611111	1.79375
Tcf12	ENSMUSG00000032228	Gm26899	ENSMUSG00000097799	2.44262	0.393939	0.962243
Tcf12	ENSMUSG00000032228	Kctd12	ENSMUSG00000098557	2.60202	0.484848	1.26158
Tcf12	ENSMUSG00000032228	Zfp953	ENSMUSG00000098905	3.59378	0.804714	2.89196
Tcf12	ENSMUSG00000032228	Gm37206	ENSMUSG00000103651	2.90862	0.599327	1.74322
Tcf12	ENSMUSG00000032228	Gm43071	ENSMUSG00000105272	2.61288	0.481481	1.25805
Tcf12	ENSMUSG00000032228	Gm20186	ENSMUSG00000106874	3.23308	0.747475	2.41665
Tcf12	ENSMUSG00000032228	Olfr1372-ps1	ENSMUSG00000108218	4.72282	0.922559	4.35708
Tcf12	ENSMUSG00000032228	Gm40466	ENSMUSG00000110649	2.09089	0.292929	0.612482
Tcf12	ENSMUSG00000032228	Gm2981	ENSMUSG00000111027	2.81724	0.56229	1.5841
Tcf12	ENSMUSG00000032228	E430024I08Rik	ENSMUSG00000112964	2.40829	0.363636	0.875742
Tcf12	ENSMUSG00000032228	Gm47469	ENSMUSG00000113047	2.37275	0.393939	0.934719
Tcf12	ENSMUSG00000032228	Gm21378	ENSMUSG00000114940	3.16382	0.661616	2.09323
Dnmt3a	ENSMUSG00000020661	Raf1	ENSMUSG00000000441	2.57954	0.520202	1.34188
Dnmt3a	ENSMUSG00000020661	Myo18a	ENSMUSG00000000631	3.29267	0.740741	2.43902
Dnmt3a	ENSMUSG00000020661	Col6a1	ENSMUSG00000001119	2.09532	0.282828	0.592616
Dnmt3a	ENSMUSG00000020661	Ocrl	ENSMUSG00000001173	2.9297	0.612795	1.79531
Dnmt3a	ENSMUSG00000020661	Col1a1	ENSMUSG00000001506	1.97889	0.343434	0.679618
Dnmt3a	ENSMUSG00000020661	Gramd3	ENSMUSG00000001700	3.29311	0.752525	2.47815
Dnmt3a	ENSMUSG00000020661	Capns1	ENSMUSG00000001794	3.24508	0.700337	2.27265
Dnmt3a	ENSMUSG00000020661	Ltbp1	ENSMUSG00000001870	2.11524	0.343434	0.726446
Dnmt3a	ENSMUSG00000020661	Sipa1l2	ENSMUSG00000001995	2.52209	0.451178	1.13791
Dnmt3a	ENSMUSG00000020661	Tiam1	ENSMUSG00000002489	1.87693	0.30303	0.568768
Dnmt3a	ENSMUSG00000020661	Ikzf4	ENSMUSG00000002578	2.52515	0.535354	1.35185
Dnmt3a	ENSMUSG00000020661	Foxj2	ENSMUSG00000003154	6.99411	1	6.99411
Dnmt3a	ENSMUSG00000020661	Nfat5	ENSMUSG00000003847	2.26833	0.383838	0.870673
Dnmt3a	ENSMUSG00000020661	Cwc15	ENSMUSG00000004096	3.10565	0.683502	2.12272
Dnmt3a	ENSMUSG00000020661	Lpcat3	ENSMUSG00000004270	3.58569	0.79798	2.86131
Dnmt3a	ENSMUSG00000020661	Myo9b	ENSMUSG00000004677	2.45597	0.39899	0.979906
Dnmt3a	ENSMUSG00000020661	Nid1	ENSMUSG00000005397	3.88857	0.902357	3.50888
Dnmt3a	ENSMUSG00000020661	Mprip	ENSMUSG00000005417	2.67182	0.518519	1.38539
Dnmt3a	ENSMUSG00000020661	Adcy9	ENSMUSG00000005580	3.92489	0.851852	3.34342
Dnmt3a	ENSMUSG00000020661	Psmd4	ENSMUSG00000005625	3.43992	0.767677	2.64075
Dnmt3a	ENSMUSG00000020661	Kctd20	ENSMUSG00000005936	2.80971	0.572391	1.60825
Dnmt3a	ENSMUSG00000020661	Tek	ENSMUSG00000006386	2.15549	0.287879	0.62052
Dnmt3a	ENSMUSG00000020661	Mark3	ENSMUSG00000007411	2.37669	0.40404	0.960279
Dnmt3a	ENSMUSG00000020661	Zmiz1	ENSMUSG00000007817	2.58381	0.461279	1.19186
Dnmt3a	ENSMUSG00000020661	Arid1a	ENSMUSG00000007880	2.30693	0.328283	0.757326
Dnmt3a	ENSMUSG00000020661	Mgst1	ENSMUSG00000008540	2.05959	0.313131	0.644924
Dnmt3a	ENSMUSG00000020661	Elk1	ENSMUSG00000009406	3.72775	0.858586	3.20059
Dnmt3a	ENSMUSG00000020661	Adam19	ENSMUSG00000011256	2.31439	0.409091	0.946796
Dnmt3a	ENSMUSG00000020661	Dhdds	ENSMUSG00000012117	2.60354	0.525253	1.36751
Dnmt3a	ENSMUSG00000020661	Adgrl1	ENSMUSG00000013033	3.17928	0.693603	2.20516
Dnmt3a	ENSMUSG00000020661	Klhl3	ENSMUSG00000014164	2.82861	0.59596	1.68574
Dnmt3a	ENSMUSG00000020661	Map3k4	ENSMUSG00000014426	2.73495	0.548822	1.501
Dnmt3a	ENSMUSG00000020661	Ankrd52	ENSMUSG00000014498	5.01009	0.979798	4.90888
Dnmt3a	ENSMUSG00000020661	Dll1	ENSMUSG00000014773	3.31151	0.760943	2.51987
Dnmt3a	ENSMUSG00000020661	Nol3	ENSMUSG00000014776	2.70943	0.570707	1.54629
Dnmt3a	ENSMUSG00000020661	Sash1	ENSMUSG00000015305	3.23613	0.720539	2.33176
Dnmt3a	ENSMUSG00000020661	Serac1	ENSMUSG00000015659	3.30382	0.767677	2.53626
Dnmt3a	ENSMUSG00000020661	Setdb1	ENSMUSG00000015697	3.97084	0.939394	3.73019
Dnmt3a	ENSMUSG00000020661	Sqstm1	ENSMUSG00000015837	3.99413	0.858586	3.42931
Dnmt3a	ENSMUSG00000020661	Diexf	ENSMUSG00000016181	2.00721	0.282828	0.567696
Dnmt3a	ENSMUSG00000020661	Hsd11b1	ENSMUSG00000016194	2.05734	0.292929	0.602655
Dnmt3a	ENSMUSG00000020661	Ctsz	ENSMUSG00000016256	3.34178	0.744108	2.48664
Dnmt3a	ENSMUSG00000020661	E2f3	ENSMUSG00000016477	3.17165	0.683502	2.16783
Dnmt3a	ENSMUSG00000020661	Eif3d	ENSMUSG00000016554	4.47779	0.868687	3.8898
Dnmt3a	ENSMUSG00000020661	Vps53	ENSMUSG00000017288	4.77196	0.919192	4.38635
Dnmt3a	ENSMUSG00000020661	Med1	ENSMUSG00000018160	3.4805	0.824916	2.87112
Dnmt3a	ENSMUSG00000020661	Smurf2	ENSMUSG00000018363	3.03667	0.670034	2.03467
Dnmt3a	ENSMUSG00000020661	Ypel2	ENSMUSG00000018427	2.61236	0.555556	1.45131
Dnmt3a	ENSMUSG00000020661	Arrb1	ENSMUSG00000018909	2.86942	0.616162	1.76803
Dnmt3a	ENSMUSG00000020661	Mtrf1l	ENSMUSG00000019774	5.20791	0.922559	4.80461
Dnmt3a	ENSMUSG00000020661	Slc16a10	ENSMUSG00000019838	4.22888	0.861953	3.6451
Dnmt3a	ENSMUSG00000020661	Lama4	ENSMUSG00000019846	2.55828	0.478114	1.22315
Dnmt3a	ENSMUSG00000020661	Zwint	ENSMUSG00000019923	2.53129	0.494949	1.25286
Dnmt3a	ENSMUSG00000020661	Hbs1l	ENSMUSG00000019977	1.91414	0.262626	0.502704
Dnmt3a	ENSMUSG00000020661	Cep83	ENSMUSG00000020024	2.86665	0.666667	1.9111
Dnmt3a	ENSMUSG00000020661	Micu1	ENSMUSG00000020111	4.74433	0.922559	4.37693
Dnmt3a	ENSMUSG00000020661	Srgap1	ENSMUSG00000020121	1.99051	0.292929	0.583079
Dnmt3a	ENSMUSG00000020661	Thap2	ENSMUSG00000020137	3.62999	0.848485	3.07999
Dnmt3a	ENSMUSG00000020661	Grb10	ENSMUSG00000020176	3.41347	0.787879	2.6894
Dnmt3a	ENSMUSG00000020661	Hus1	ENSMUSG00000020413	2.86702	0.606061	1.73759
Dnmt3a	ENSMUSG00000020661	Guk1	ENSMUSG00000020444	2.17547	0.393939	0.857004
Dnmt3a	ENSMUSG00000020661	Dnajc27	ENSMUSG00000020657	2.34975	0.484848	1.13927
Dnmt3a	ENSMUSG00000020661	Efr3b	ENSMUSG00000020658	2.84585	0.659933	1.87807
Dnmt3a	ENSMUSG00000020661	Pxdn	ENSMUSG00000020674	4.48711	0.996633	4.472
Dnmt3a	ENSMUSG00000020661	Lig3	ENSMUSG00000020697	4.00533	0.942761	3.77606
Dnmt3a	ENSMUSG00000020661	Map3k3	ENSMUSG00000020700	2.57137	0.441077	1.13417
Dnmt3a	ENSMUSG00000020661	Psmc5	ENSMUSG00000020708	3.58329	0.767677	2.75081
Dnmt3a	ENSMUSG00000020661	Helz	ENSMUSG00000020721	3.17259	0.69697	2.2112
Dnmt3a	ENSMUSG00000020661	Stat5b	ENSMUSG00000020919	3.58441	0.848485	3.04132
Dnmt3a	ENSMUSG00000020661	Ptpn21	ENSMUSG00000021009	2.77171	0.585859	1.62383
Dnmt3a	ENSMUSG00000020661	Ppp2r3c	ENSMUSG00000021022	2.31167	0.454545	1.05076
Dnmt3a	ENSMUSG00000020661	Serpina3n	ENSMUSG00000021091	3.02441	0.656566	1.98572
Dnmt3a	ENSMUSG00000020661	Clmn	ENSMUSG00000021097	4.82991	0.96633	4.66729
Dnmt3a	ENSMUSG00000020661	Papola	ENSMUSG00000021111	2.34943	0.292929	0.688216
Dnmt3a	ENSMUSG00000020661	Psmc1	ENSMUSG00000021178	3.39035	0.76431	2.59127
Dnmt3a	ENSMUSG00000020661	Ccdc88c	ENSMUSG00000021182	3.8246	0.83165	3.18072
Dnmt3a	ENSMUSG00000020661	Gdi2	ENSMUSG00000021218	3.49012	0.750842	2.62053
Dnmt3a	ENSMUSG00000020661	Papln	ENSMUSG00000021223	2.33841	0.417508	0.976307
Dnmt3a	ENSMUSG00000020661	Vash1	ENSMUSG00000021256	2.11367	0.318182	0.672532
Dnmt3a	ENSMUSG00000020661	Yy1	ENSMUSG00000021264	2.88011	0.622896	1.79401
Dnmt3a	ENSMUSG00000020661	Mtr	ENSMUSG00000021311	3.65129	0.811448	2.96283
Dnmt3a	ENSMUSG00000020661	Hivep1	ENSMUSG00000021366	2.42308	0.400673	0.970865
Dnmt3a	ENSMUSG00000020661	Sema4d	ENSMUSG00000021451	2.61145	0.616162	1.60908
Dnmt3a	ENSMUSG00000020661	Nsd1	ENSMUSG00000021488	3.71278	0.861953	3.20024
Dnmt3a	ENSMUSG00000020661	Dapk1	ENSMUSG00000021559	2.18466	0.287879	0.628917
Dnmt3a	ENSMUSG00000020661	Dlg5	ENSMUSG00000021782	2.68924	0.52862	1.42159
Dnmt3a	ENSMUSG00000020661	Samd4	ENSMUSG00000021838	3.09585	0.734007	2.27237
Dnmt3a	ENSMUSG00000020661	Mapk1ip1l	ENSMUSG00000021840	2.91585	0.616162	1.79664
Dnmt3a	ENSMUSG00000020661	Hmbox1	ENSMUSG00000021972	2.95899	0.6633	1.9627
Dnmt3a	ENSMUSG00000020661	Slc39a14	ENSMUSG00000022094	4.58612	0.949495	4.35449
Dnmt3a	ENSMUSG00000020661	Trio	ENSMUSG00000022263	2.82694	0.560606	1.5848
Dnmt3a	ENSMUSG00000020661	Josd1	ENSMUSG00000022426	2.44072	0.439394	1.07244
Dnmt3a	ENSMUSG00000020661	Slc38a4	ENSMUSG00000022464	2.65684	0.560606	1.48944
Dnmt3a	ENSMUSG00000020661	Hdac7	ENSMUSG00000022475	2.24938	0.323232	0.727072
Dnmt3a	ENSMUSG00000020661	Srl	ENSMUSG00000022519	2.19983	0.373737	0.82216
Dnmt3a	ENSMUSG00000020661	Lrch3	ENSMUSG00000022801	2.92165	0.606061	1.7707
Dnmt3a	ENSMUSG00000020661	Abcc5	ENSMUSG00000022822	4.07221	0.942761	3.83912
Dnmt3a	ENSMUSG00000020661	Adcy5	ENSMUSG00000022840	2.05263	0.313131	0.642743
Dnmt3a	ENSMUSG00000020661	Scaf4	ENSMUSG00000022983	3.474	0.83165	2.88915
Dnmt3a	ENSMUSG00000020661	Adcy6	ENSMUSG00000022994	3.51559	0.747475	2.62782
Dnmt3a	ENSMUSG00000020661	Gtf2ird1	ENSMUSG00000023079	3.09936	0.744108	2.30626
Dnmt3a	ENSMUSG00000020661	Vegfa	ENSMUSG00000023951	2.54366	0.525253	1.33606
Dnmt3a	ENSMUSG00000020661	Ubr2	ENSMUSG00000023977	2.41442	0.373737	0.902357
Dnmt3a	ENSMUSG00000020661	Stk38	ENSMUSG00000024006	2.67329	0.52862	1.41315
Dnmt3a	ENSMUSG00000020661	Myom1	ENSMUSG00000024049	2.01642	0.333333	0.67214
Dnmt3a	ENSMUSG00000020661	Twsg1	ENSMUSG00000024098	2.6278	0.575758	1.51298
Dnmt3a	ENSMUSG00000020661	Adamts10	ENSMUSG00000024299	4.28009	0.892256	3.81894
Dnmt3a	ENSMUSG00000020661	Cdc23	ENSMUSG00000024370	2.49805	0.444444	1.11024
Dnmt3a	ENSMUSG00000020661	Hbegf	ENSMUSG00000024486	3.19383	0.723906	2.31203
Dnmt3a	ENSMUSG00000020661	Ldlrad4	ENSMUSG00000024544	4.57435	0.885522	4.05069
Dnmt3a	ENSMUSG00000020661	Mrpl16	ENSMUSG00000024683	4.35827	0.868687	3.78597
Dnmt3a	ENSMUSG00000020661	Pcsk5	ENSMUSG00000024713	2.36144	0.434343	1.02567
Dnmt3a	ENSMUSG00000020661	Fen1	ENSMUSG00000024742	2.62306	0.545455	1.43076
Dnmt3a	ENSMUSG00000020661	Naa40	ENSMUSG00000024764	4.97771	0.973064	4.84363
Dnmt3a	ENSMUSG00000020661	Hspa12a	ENSMUSG00000025092	2.70504	0.602694	1.63031
Dnmt3a	ENSMUSG00000020661	Rab40b	ENSMUSG00000025170	2.92704	0.646465	1.89223
Dnmt3a	ENSMUSG00000020661	Dnmbp	ENSMUSG00000025195	2.43169	0.449495	1.09303
Dnmt3a	ENSMUSG00000020661	Fyco1	ENSMUSG00000025241	2.7705	0.592593	1.64178
Dnmt3a	ENSMUSG00000020661	Fgd1	ENSMUSG00000025265	3.28565	0.720539	2.36744
Dnmt3a	ENSMUSG00000020661	Abhd6	ENSMUSG00000025277	2.34637	0.441077	1.03493
Dnmt3a	ENSMUSG00000020661	Rdh5	ENSMUSG00000025350	3.74501	0.79798	2.98844
Dnmt3a	ENSMUSG00000020661	Faap100	ENSMUSG00000025384	3.85285	0.781145	3.00963
Dnmt3a	ENSMUSG00000020661	Sec61a2	ENSMUSG00000025816	2.8525	0.545455	1.55591
Dnmt3a	ENSMUSG00000020661	Iscu	ENSMUSG00000025825	4.53604	0.875421	3.97095
Dnmt3a	ENSMUSG00000020661	Klf7	ENSMUSG00000025959	3.2551	0.787879	2.56462
Dnmt3a	ENSMUSG00000020661	Acadl	ENSMUSG00000026003	2.09507	0.373737	0.783008
Dnmt3a	ENSMUSG00000020661	Col5a2	ENSMUSG00000026042	2.71452	0.569024	1.54463
Dnmt3a	ENSMUSG00000020661	Col3a1	ENSMUSG00000026043	2.04874	0.282828	0.579441
Dnmt3a	ENSMUSG00000020661	Map4k4	ENSMUSG00000026074	2.68846	0.558923	1.50264
Dnmt3a	ENSMUSG00000020661	Inpp4a	ENSMUSG00000026113	2.40827	0.397306	0.95682
Dnmt3a	ENSMUSG00000020661	Tmem131	ENSMUSG00000026116	2.40617	0.434343	1.0451
Dnmt3a	ENSMUSG00000020661	Zfp142	ENSMUSG00000026135	2.34697	0.333333	0.782322
Dnmt3a	ENSMUSG00000020661	Speg	ENSMUSG00000026207	2.39251	0.444444	1.06334
Dnmt3a	ENSMUSG00000020661	Mrpl44	ENSMUSG00000026248	1.84226	0.282828	0.521044
Dnmt3a	ENSMUSG00000020661	Lrrfip1	ENSMUSG00000026305	3.3499	0.821549	2.75211
Dnmt3a	ENSMUSG00000020661	Ccdc93	ENSMUSG00000026339	2.4387	0.373737	0.911432
Dnmt3a	ENSMUSG00000020661	Slc35f5	ENSMUSG00000026342	3.05592	0.681818	2.08358
Dnmt3a	ENSMUSG00000020661	Lamc1	ENSMUSG00000026478	3.64118	0.919192	3.34694
Dnmt3a	ENSMUSG00000020661	Vangl2	ENSMUSG00000026556	2.67451	0.555556	1.48584
Dnmt3a	ENSMUSG00000020661	Mpzl1	ENSMUSG00000026566	2.1818	0.323232	0.705227
Dnmt3a	ENSMUSG00000020661	Abl2	ENSMUSG00000026596	2.61625	0.454545	1.18921
Dnmt3a	ENSMUSG00000020661	Frmd4a	ENSMUSG00000026657	3.50742	0.845118	2.96418
Dnmt3a	ENSMUSG00000020661	Pigc	ENSMUSG00000026698	3.27364	0.707071	2.3147
Dnmt3a	ENSMUSG00000020661	Nek6	ENSMUSG00000026749	2.83506	0.60101	1.7039
Dnmt3a	ENSMUSG00000020661	St6galnac6	ENSMUSG00000026811	2.37219	0.545455	1.29392
Dnmt3a	ENSMUSG00000020661	Col5a1	ENSMUSG00000026837	4.22829	0.962963	4.07168
Dnmt3a	ENSMUSG00000020661	Psmd14	ENSMUSG00000026914	3.18751	0.707071	2.25379
Dnmt3a	ENSMUSG00000020661	Strbp	ENSMUSG00000026915	4.97726	0.973064	4.8432
Dnmt3a	ENSMUSG00000020661	Brd3	ENSMUSG00000026918	5.05494	0.976431	4.9358
Dnmt3a	ENSMUSG00000020661	Agpat2	ENSMUSG00000026922	2.09931	0.393939	0.827001
Dnmt3a	ENSMUSG00000020661	Camsap1	ENSMUSG00000026933	2.91267	0.636364	1.85351
Dnmt3a	ENSMUSG00000020661	Rbms1	ENSMUSG00000026970	2.03583	0.262626	0.534663
Dnmt3a	ENSMUSG00000020661	Fbn1	ENSMUSG00000027204	2.45644	0.461279	1.13311
Dnmt3a	ENSMUSG00000020661	Cd93	ENSMUSG00000027435	2.19645	0.313131	0.687777
Dnmt3a	ENSMUSG00000020661	Rtf2	ENSMUSG00000027502	2.90246	0.641414	1.86168
Dnmt3a	ENSMUSG00000020661	Atp9a	ENSMUSG00000027546	2.91224	0.626263	1.82383
Dnmt3a	ENSMUSG00000020661	Zgpat	ENSMUSG00000027582	2.54002	0.468013	1.18876
Dnmt3a	ENSMUSG00000020661	Ctnnbl1	ENSMUSG00000027649	4.49694	0.818182	3.67931
Dnmt3a	ENSMUSG00000020661	Wwtr1	ENSMUSG00000027803	2.52287	0.464646	1.17224
Dnmt3a	ENSMUSG00000020661	Sike1	ENSMUSG00000027854	3.80466	0.888889	3.38192
Dnmt3a	ENSMUSG00000020661	Arhgef2	ENSMUSG00000028059	2.69826	0.520202	1.40364
Dnmt3a	ENSMUSG00000020661	Sh3d19	ENSMUSG00000028082	2.44744	0.39899	0.976504
Dnmt3a	ENSMUSG00000020661	Adgrl2	ENSMUSG00000028184	2.62286	0.489899	1.28494
Dnmt3a	ENSMUSG00000020661	Col15a1	ENSMUSG00000028339	2.54447	0.484848	1.23368
Dnmt3a	ENSMUSG00000020661	Snx30	ENSMUSG00000028385	3.08041	0.653199	2.01212
Dnmt3a	ENSMUSG00000020661	Dyrk2	ENSMUSG00000028630	3.42925	0.804714	2.75957
Dnmt3a	ENSMUSG00000020661	Hspg2	ENSMUSG00000028763	3.44657	0.821549	2.83153
Dnmt3a	ENSMUSG00000020661	Psmc2	ENSMUSG00000028932	2.87803	0.59596	1.71519
Dnmt3a	ENSMUSG00000020661	Lzic	ENSMUSG00000028990	2.14266	0.353535	0.757507
Dnmt3a	ENSMUSG00000020661	Prkcz	ENSMUSG00000029053	1.89832	0.282828	0.5369
Dnmt3a	ENSMUSG00000020661	Pank4	ENSMUSG00000029056	2.95181	0.616162	1.81879
Dnmt3a	ENSMUSG00000020661	Khk	ENSMUSG00000029162	1.85453	0.30303	0.561979
Dnmt3a	ENSMUSG00000020661	Sel1l3	ENSMUSG00000029189	5.14437	0.909091	4.6767
Dnmt3a	ENSMUSG00000020661	Klhl8	ENSMUSG00000029312	2.27549	0.388889	0.884913
Dnmt3a	ENSMUSG00000020661	Rilpl1	ENSMUSG00000029392	2.00749	0.343434	0.68944
Dnmt3a	ENSMUSG00000020661	Kdm2b	ENSMUSG00000029475	2.6741	0.545455	1.4586
Dnmt3a	ENSMUSG00000020661	Ulk1	ENSMUSG00000029512	3.09687	0.693603	2.148
Dnmt3a	ENSMUSG00000020661	Bcl7b	ENSMUSG00000029681	3.22098	0.717172	2.31
Dnmt3a	ENSMUSG00000020661	Akr1b8	ENSMUSG00000029762	3.41993	0.760943	2.60237
Dnmt3a	ENSMUSG00000020661	Osbpl3	ENSMUSG00000029822	2.16822	0.373737	0.810344
Dnmt3a	ENSMUSG00000020661	Plxna1	ENSMUSG00000030084	2.81281	0.616162	1.73314
Dnmt3a	ENSMUSG00000020661	Arl8b	ENSMUSG00000030105	2.78986	0.585859	1.63446
Dnmt3a	ENSMUSG00000020661	Bms1	ENSMUSG00000030138	3.74919	0.902357	3.38311
Dnmt3a	ENSMUSG00000020661	Erc1	ENSMUSG00000030172	2.38235	0.377104	0.898395
Dnmt3a	ENSMUSG00000020661	Lrp6	ENSMUSG00000030201	3.76194	0.851852	3.20461
Dnmt3a	ENSMUSG00000020661	Ttll3	ENSMUSG00000030276	2.80804	0.585859	1.64511
Dnmt3a	ENSMUSG00000020661	Atg7	ENSMUSG00000030314	2.7011	0.555556	1.50061
Dnmt3a	ENSMUSG00000020661	Fchsd2	ENSMUSG00000030691	3.02219	0.619529	1.87234
Dnmt3a	ENSMUSG00000020661	Arhgap17	ENSMUSG00000030766	1.96566	0.292929	0.5758
Dnmt3a	ENSMUSG00000020661	Tacc2	ENSMUSG00000030852	3.35513	0.804714	2.69992
Dnmt3a	ENSMUSG00000020661	Ctbp2	ENSMUSG00000030970	2.8524	0.59596	1.69991
Dnmt3a	ENSMUSG00000020661	St5	ENSMUSG00000031024	1.95684	0.272727	0.533682
Dnmt3a	ENSMUSG00000020661	Itm2a	ENSMUSG00000031239	2.66963	0.552189	1.47414
Dnmt3a	ENSMUSG00000020661	Col4a5	ENSMUSG00000031274	4.40544	0.979798	4.31645
Dnmt3a	ENSMUSG00000020661	Flna	ENSMUSG00000031328	2.74772	0.59596	1.63753
Dnmt3a	ENSMUSG00000020661	Plxna3	ENSMUSG00000031398	2.38556	0.474747	1.13254
Dnmt3a	ENSMUSG00000020661	Atp11a	ENSMUSG00000031441	2.93242	0.649832	1.90558
Dnmt3a	ENSMUSG00000020661	Lamp1	ENSMUSG00000031447	2.52028	0.464646	1.17104
Dnmt3a	ENSMUSG00000020661	Vps36	ENSMUSG00000031479	2.94436	0.653199	1.92325
Dnmt3a	ENSMUSG00000020661	Col4a1	ENSMUSG00000031502	3.73095	0.929293	3.46714
Dnmt3a	ENSMUSG00000020661	Col4a2	ENSMUSG00000031503	3.43219	0.888889	3.05084
Dnmt3a	ENSMUSG00000020661	Arhgef7	ENSMUSG00000031511	4.24005	0.959596	4.06873
Dnmt3a	ENSMUSG00000020661	Plekha2	ENSMUSG00000031557	2.8534	0.626263	1.78698
Dnmt3a	ENSMUSG00000020661	Adcy7	ENSMUSG00000031659	3.43466	0.757576	2.60201
Dnmt3a	ENSMUSG00000020661	Dnaja2	ENSMUSG00000031701	2.78643	0.575758	1.60431
Dnmt3a	ENSMUSG00000020661	Cx3cl1	ENSMUSG00000031778	2.48563	0.505051	1.25537
Dnmt3a	ENSMUSG00000020661	Has3	ENSMUSG00000031910	4.77249	0.818182	3.90477
Dnmt3a	ENSMUSG00000020661	Vps26b	ENSMUSG00000031988	2.44497	0.39899	0.97552
Dnmt3a	ENSMUSG00000020661	Ets1	ENSMUSG00000032035	2.2606	0.333333	0.753533
Dnmt3a	ENSMUSG00000020661	Bace1	ENSMUSG00000032086	3.26894	0.784512	2.56452
Dnmt3a	ENSMUSG00000020661	Usp28	ENSMUSG00000032267	3.83882	0.905724	3.47691
Dnmt3a	ENSMUSG00000020661	Hmg20a	ENSMUSG00000032329	2.63524	0.535354	1.41079
Dnmt3a	ENSMUSG00000020661	Lrrc1	ENSMUSG00000032352	1.65831	0.313131	0.519269
Dnmt3a	ENSMUSG00000020661	Plod2	ENSMUSG00000032374	2.30997	0.338384	0.781656
Dnmt3a	ENSMUSG00000020661	Smad3	ENSMUSG00000032402	4.26392	0.93266	3.97678
Dnmt3a	ENSMUSG00000020661	Armc8	ENSMUSG00000032468	3.16033	0.69697	2.20265
Dnmt3a	ENSMUSG00000020661	Trak1	ENSMUSG00000032536	3.34362	0.801347	2.6794
Dnmt3a	ENSMUSG00000020661	Fhl3	ENSMUSG00000032643	2.26015	0.444444	1.00451
Dnmt3a	ENSMUSG00000020661	Exd2	ENSMUSG00000032705	3.30409	0.787879	2.60322
Dnmt3a	ENSMUSG00000020661	D430042O09Rik	ENSMUSG00000032743	2.52562	0.444444	1.1225
Dnmt3a	ENSMUSG00000020661	Gtf3c1	ENSMUSG00000032777	2.44777	0.494949	1.21152
Dnmt3a	ENSMUSG00000020661	Pkd1	ENSMUSG00000032855	2.78154	0.585859	1.62959
Dnmt3a	ENSMUSG00000020661	Eif3l	ENSMUSG00000033047	2.9921	0.616162	1.84362
Dnmt3a	ENSMUSG00000020661	Ttll4	ENSMUSG00000033257	4.58089	0.959596	4.3958
Dnmt3a	ENSMUSG00000020661	Tnxb	ENSMUSG00000033327	2.4056	0.40404	0.97196
Dnmt3a	ENSMUSG00000020661	Adamts15	ENSMUSG00000033453	3.78452	0.892256	3.37676
Dnmt3a	ENSMUSG00000020661	Fam160b1	ENSMUSG00000033478	3.87265	0.892256	3.4554
Dnmt3a	ENSMUSG00000020661	Arhgef5	ENSMUSG00000033542	2.37069	0.367003	0.870053
Dnmt3a	ENSMUSG00000020661	Igf2bp2	ENSMUSG00000033581	4.60319	0.915825	4.21572
Dnmt3a	ENSMUSG00000020661	Spata2l	ENSMUSG00000033594	2.7551	0.59596	1.64193
Dnmt3a	ENSMUSG00000020661	Pcgf3	ENSMUSG00000033623	2.8492	0.558923	1.59248
Dnmt3a	ENSMUSG00000020661	Ddx19b	ENSMUSG00000033658	2.31482	0.333333	0.771606
Dnmt3a	ENSMUSG00000020661	Stard9	ENSMUSG00000033705	2.31959	0.373737	0.866916
Dnmt3a	ENSMUSG00000020661	Fkbpl	ENSMUSG00000033739	2.91298	0.666667	1.94199
Dnmt3a	ENSMUSG00000020661	Atp6v1h	ENSMUSG00000033793	2.66147	0.545455	1.45171
Dnmt3a	ENSMUSG00000020661	Mapkbp1	ENSMUSG00000033902	2.32324	0.3367	0.782235
Dnmt3a	ENSMUSG00000020661	Fgd5	ENSMUSG00000034037	2.34108	0.377104	0.882833
Dnmt3a	ENSMUSG00000020661	Setd5	ENSMUSG00000034269	3.26043	0.791246	2.5798
Dnmt3a	ENSMUSG00000020661	Traf3ip1	ENSMUSG00000034292	2.08877	0.30303	0.632962
Dnmt3a	ENSMUSG00000020661	Wbp2	ENSMUSG00000034341	2.36289	0.444444	1.05017
Dnmt3a	ENSMUSG00000020661	Cbl	ENSMUSG00000034342	2.56892	0.444444	1.14174
Dnmt3a	ENSMUSG00000020661	Ice1	ENSMUSG00000034525	4.05143	0.942761	3.81953
Dnmt3a	ENSMUSG00000020661	Morc2a	ENSMUSG00000034543	2.38414	0.363636	0.866959
Dnmt3a	ENSMUSG00000020661	Daam1	ENSMUSG00000034574	2.9976	0.632997	1.89747
Dnmt3a	ENSMUSG00000020661	Gpatch8	ENSMUSG00000034621	4.27653	0.946128	4.04614
Dnmt3a	ENSMUSG00000020661	Tdg	ENSMUSG00000034674	2.76069	0.599327	1.65456
Dnmt3a	ENSMUSG00000020661	Fras1	ENSMUSG00000034687	4.49084	0.89899	4.03722
Dnmt3a	ENSMUSG00000020661	Mast4	ENSMUSG00000034751	2.68684	0.515152	1.38413
Dnmt3a	ENSMUSG00000020661	Tet3	ENSMUSG00000034832	8.63234	1	8.63234
Dnmt3a	ENSMUSG00000020661	Egln3	ENSMUSG00000035105	6.02171	0.946128	5.6973
Dnmt3a	ENSMUSG00000020661	Eogt	ENSMUSG00000035245	2.29038	0.360269	0.825155
Dnmt3a	ENSMUSG00000020661	Emsy	ENSMUSG00000035401	2.5986	0.481481	1.25118
Dnmt3a	ENSMUSG00000020661	Gtf3c4	ENSMUSG00000035666	3.09581	0.700337	2.16811
Dnmt3a	ENSMUSG00000020661	Slf2	ENSMUSG00000036097	3.36898	0.774411	2.60897
Dnmt3a	ENSMUSG00000020661	Mgat5	ENSMUSG00000036155	2.34009	0.400673	0.937614
Dnmt3a	ENSMUSG00000020661	Tbc1d24	ENSMUSG00000036473	2.39981	0.429293	1.03022
Dnmt3a	ENSMUSG00000020661	Dennd3	ENSMUSG00000036661	2.36023	0.494949	1.16819
Dnmt3a	ENSMUSG00000020661	Mbd5	ENSMUSG00000036792	2.34751	0.373737	0.877353
Dnmt3a	ENSMUSG00000020661	Sun1	ENSMUSG00000036817	2.91553	0.636364	1.85534
Dnmt3a	ENSMUSG00000020661	Jmjd4	ENSMUSG00000036819	2.48642	0.434343	1.07996
Dnmt3a	ENSMUSG00000020661	Ehmt1	ENSMUSG00000036893	2.75035	0.548822	1.50945
Dnmt3a	ENSMUSG00000020661	Bcorl1	ENSMUSG00000036959	2.60449	0.464646	1.21017
Dnmt3a	ENSMUSG00000020661	Asap3	ENSMUSG00000036995	2.12133	0.323232	0.685682
Dnmt3a	ENSMUSG00000020661	Rab11fip3	ENSMUSG00000037098	2.33429	0.363636	0.848833
Dnmt3a	ENSMUSG00000020661	Ralgapa2	ENSMUSG00000037110	2.49048	0.444444	1.10688
Dnmt3a	ENSMUSG00000020661	Setd7	ENSMUSG00000037111	3.64399	0.848485	3.09187
Dnmt3a	ENSMUSG00000020661	Pank2	ENSMUSG00000037514	2.21329	0.353535	0.782476
Dnmt3a	ENSMUSG00000020661	Ahdc1	ENSMUSG00000037692	4.20593	0.905724	3.80941
Dnmt3a	ENSMUSG00000020661	Fermt2	ENSMUSG00000037712	3.61235	0.841751	3.0407
Dnmt3a	ENSMUSG00000020661	Rcor1	ENSMUSG00000037896	3.51325	0.811448	2.85082
Dnmt3a	ENSMUSG00000020661	Cramp1l	ENSMUSG00000038002	3.12644	0.734007	2.29483
Dnmt3a	ENSMUSG00000020661	Fam120a	ENSMUSG00000038014	4.43039	0.969697	4.29614
Dnmt3a	ENSMUSG00000020661	Cdon	ENSMUSG00000038119	5.51676	0.989899	5.46103
Dnmt3a	ENSMUSG00000020661	Stox2	ENSMUSG00000038143	3.60222	0.86532	3.11707
Dnmt3a	ENSMUSG00000020661	Prkab2	ENSMUSG00000038205	3.28808	0.760943	2.50204
Dnmt3a	ENSMUSG00000020661	Bend3	ENSMUSG00000038214	1.99314	0.292929	0.58385
Dnmt3a	ENSMUSG00000020661	Usp38	ENSMUSG00000038250	2.51325	0.484848	1.21855
Dnmt3a	ENSMUSG00000020661	Slc22a23	ENSMUSG00000038267	2.79408	0.609428	1.70279
Dnmt3a	ENSMUSG00000020661	Mlxip	ENSMUSG00000038342	5.66118	0.996633	5.64212
Dnmt3a	ENSMUSG00000020661	Socs7	ENSMUSG00000038485	5.828	0.996633	5.80837
Dnmt3a	ENSMUSG00000020661	Jarid2	ENSMUSG00000038518	4.92183	0.959596	4.72297
Dnmt3a	ENSMUSG00000020661	Ric1	ENSMUSG00000038658	6.22276	0.996633	6.20181
Dnmt3a	ENSMUSG00000020661	Kdm3b	ENSMUSG00000038773	2.47175	0.393939	0.973718
Dnmt3a	ENSMUSG00000020661	Ephx1	ENSMUSG00000038776	3.90319	0.808081	3.15409
Dnmt3a	ENSMUSG00000020661	Sema6c	ENSMUSG00000038777	3.56748	0.791246	2.82275
Dnmt3a	ENSMUSG00000020661	Smurf1	ENSMUSG00000038780	2.6129	0.518519	1.35484
Dnmt3a	ENSMUSG00000020661	Pogz	ENSMUSG00000038902	2.89204	0.609428	1.76249
Dnmt3a	ENSMUSG00000020661	Arhgap18	ENSMUSG00000039031	2.74314	0.575758	1.57938
Dnmt3a	ENSMUSG00000020661	Fam173b	ENSMUSG00000039065	4.34233	0.915825	3.97682
Dnmt3a	ENSMUSG00000020661	Rreb1	ENSMUSG00000039087	2.74383	0.552189	1.51511
Dnmt3a	ENSMUSG00000020661	Polg	ENSMUSG00000039176	3.62417	0.821549	2.97743
Dnmt3a	ENSMUSG00000020661	Srrm2	ENSMUSG00000039218	2.78656	0.579125	1.61377
Dnmt3a	ENSMUSG00000020661	B3galnt2	ENSMUSG00000039242	2.79358	0.582492	1.62724
Dnmt3a	ENSMUSG00000020661	Rnf122	ENSMUSG00000039328	4.40931	0.909091	4.00847
Dnmt3a	ENSMUSG00000020661	Ubn1	ENSMUSG00000039473	3.19878	0.750842	2.40178
Dnmt3a	ENSMUSG00000020661	Tnrc18	ENSMUSG00000039477	2.39131	0.333333	0.797104
Dnmt3a	ENSMUSG00000020661	Uhrf1bp1	ENSMUSG00000039512	4.10824	0.895623	3.67943
Dnmt3a	ENSMUSG00000020661	Htatip2	ENSMUSG00000039745	2.74696	0.555556	1.52609
Dnmt3a	ENSMUSG00000020661	Cc2d2a	ENSMUSG00000039765	2.82911	0.589226	1.66698
Dnmt3a	ENSMUSG00000020661	Nhsl1	ENSMUSG00000039835	2.13163	0.282828	0.602884
Dnmt3a	ENSMUSG00000020661	Dag1	ENSMUSG00000039952	2.62473	0.464646	1.21957
Dnmt3a	ENSMUSG00000020661	Baz2a	ENSMUSG00000040054	4.03445	0.973064	3.92578
Dnmt3a	ENSMUSG00000020661	Bcor	ENSMUSG00000040363	3.49525	0.791246	2.7656
Dnmt3a	ENSMUSG00000020661	Rprd1a	ENSMUSG00000040446	2.09857	0.323232	0.678327
Dnmt3a	ENSMUSG00000020661	Zfp609	ENSMUSG00000040524	5.1109	0.993266	5.07648
Dnmt3a	ENSMUSG00000020661	Plekhg1	ENSMUSG00000040624	2.53472	0.444444	1.12654
Dnmt3a	ENSMUSG00000020661	Rad54l2	ENSMUSG00000040661	2.52983	0.43771	1.10733
Dnmt3a	ENSMUSG00000020661	Sh3pxd2b	ENSMUSG00000040711	2.32905	0.429293	0.999844
Dnmt3a	ENSMUSG00000020661	Creg1	ENSMUSG00000040713	2.12516	0.323232	0.68692
Dnmt3a	ENSMUSG00000020661	Il17rd	ENSMUSG00000040717	3.09047	0.734007	2.26843
Dnmt3a	ENSMUSG00000020661	Spen	ENSMUSG00000040761	2.60898	0.488215	1.27375
Dnmt3a	ENSMUSG00000020661	S100pbp	ENSMUSG00000040928	2.33827	0.383838	0.897517
Dnmt3a	ENSMUSG00000020661	Iffo2	ENSMUSG00000041025	4.08585	0.89899	3.67314
Dnmt3a	ENSMUSG00000020661	Yeats2	ENSMUSG00000041215	2.47181	0.407407	1.00703
Dnmt3a	ENSMUSG00000020661	Chd7	ENSMUSG00000041235	3.24349	0.713805	2.31522
Dnmt3a	ENSMUSG00000020661	Btbd7	ENSMUSG00000041702	3.73309	0.841751	3.14233
Dnmt3a	ENSMUSG00000020661	Alg13	ENSMUSG00000041718	2.26963	0.444444	1.00872
Dnmt3a	ENSMUSG00000020661	Kirrel	ENSMUSG00000041734	2.55846	0.427609	1.09402
Dnmt3a	ENSMUSG00000020661	Tram2	ENSMUSG00000041779	2.98185	0.670034	1.99794
Dnmt3a	ENSMUSG00000020661	Ptpre	ENSMUSG00000041836	2.43712	0.393939	0.960076
Dnmt3a	ENSMUSG00000020661	Tcf20	ENSMUSG00000041852	3.50033	0.845118	2.95819
Dnmt3a	ENSMUSG00000020661	Ammecr1l	ENSMUSG00000041915	4.70928	0.986532	4.64586
Dnmt3a	ENSMUSG00000020661	Znrf3	ENSMUSG00000041961	4.87571	0.929293	4.53097
Dnmt3a	ENSMUSG00000020661	Ssh1	ENSMUSG00000042121	2.80844	0.599327	1.68317
Dnmt3a	ENSMUSG00000020661	Klhl23	ENSMUSG00000042155	4.39423	0.939394	4.12791
Dnmt3a	ENSMUSG00000020661	Kdm5b	ENSMUSG00000042207	2.19513	0.287879	0.63193
Dnmt3a	ENSMUSG00000020661	Ammecr1	ENSMUSG00000042225	2.45458	0.449495	1.10332
Dnmt3a	ENSMUSG00000020661	Tmc7	ENSMUSG00000042246	5.70317	0.905724	5.1655
Dnmt3a	ENSMUSG00000020661	Grk3	ENSMUSG00000042249	4.33324	0.936027	4.05603
Dnmt3a	ENSMUSG00000020661	Dennd4b	ENSMUSG00000042404	3.18703	0.717172	2.28565
Dnmt3a	ENSMUSG00000020661	Zfp532	ENSMUSG00000042439	3.02319	0.69697	2.10707
Dnmt3a	ENSMUSG00000020661	Zfp410	ENSMUSG00000042472	1.997	0.282828	0.564808
Dnmt3a	ENSMUSG00000020661	Ago4	ENSMUSG00000042500	4.79731	0.936027	4.49041
Dnmt3a	ENSMUSG00000020661	Atxn2	ENSMUSG00000042605	4.99155	0.983165	4.90752
Dnmt3a	ENSMUSG00000020661	Mapk6	ENSMUSG00000042688	5.6523	0.979798	5.53811
Dnmt3a	ENSMUSG00000020661	Hectd4	ENSMUSG00000042744	3.1598	0.680135	2.14909
Dnmt3a	ENSMUSG00000020661	Nrep	ENSMUSG00000042834	3.18209	0.794613	2.52853
Dnmt3a	ENSMUSG00000020661	Ecm2	ENSMUSG00000043631	2.01866	0.30303	0.611714
Dnmt3a	ENSMUSG00000020661	Lysmd4	ENSMUSG00000043831	4.10499	0.821549	3.37245
Dnmt3a	ENSMUSG00000020661	Cep68	ENSMUSG00000044066	2.55674	0.510101	1.30419
Dnmt3a	ENSMUSG00000020661	Lsm11	ENSMUSG00000044847	2.2305	0.363636	0.811091
Dnmt3a	ENSMUSG00000020661	Ubtd2	ENSMUSG00000044949	3.2124	0.747475	2.40119
Dnmt3a	ENSMUSG00000020661	E130308A19Rik	ENSMUSG00000045071	2.78402	0.555556	1.54668
Dnmt3a	ENSMUSG00000020661	Kmt5b	ENSMUSG00000045098	2.35344	0.333333	0.784479
Dnmt3a	ENSMUSG00000020661	Zfp629	ENSMUSG00000045639	2.42845	0.429293	1.04252
Dnmt3a	ENSMUSG00000020661	C2cd2	ENSMUSG00000045975	2.56391	0.488215	1.25174
Dnmt3a	ENSMUSG00000020661	AI464131	ENSMUSG00000046312	2.62483	0.5	1.31241
Dnmt3a	ENSMUSG00000020661	Cxxc5	ENSMUSG00000046668	2.31109	0.444444	1.02715
Dnmt3a	ENSMUSG00000020661	Epm2aip1	ENSMUSG00000046785	2.29191	0.424242	0.972324
Dnmt3a	ENSMUSG00000020661	Tshz1	ENSMUSG00000046982	2.52857	0.478114	1.20894
Dnmt3a	ENSMUSG00000020661	Zfp41	ENSMUSG00000047003	3.54834	0.767677	2.72398
Dnmt3a	ENSMUSG00000020661	Tyw3	ENSMUSG00000047583	2.91623	0.646465	1.88524
Dnmt3a	ENSMUSG00000020661	Zc3hav1l	ENSMUSG00000047749	2.12924	0.343434	0.731254
Dnmt3a	ENSMUSG00000020661	Atg16l2	ENSMUSG00000047767	2.74505	0.575758	1.58048
Dnmt3a	ENSMUSG00000020661	Lonp2	ENSMUSG00000047866	2.67214	0.508418	1.35856
Dnmt3a	ENSMUSG00000020661	Col6a3	ENSMUSG00000048126	3.32982	0.858586	2.85893
Dnmt3a	ENSMUSG00000020661	Frmd6	ENSMUSG00000048285	2.25756	0.323232	0.729715
Dnmt3a	ENSMUSG00000020661	Ric3	ENSMUSG00000048330	3.25778	0.740741	2.41317
Dnmt3a	ENSMUSG00000020661	Depp1	ENSMUSG00000048489	2.47103	0.474747	1.17311
Dnmt3a	ENSMUSG00000020661	Ccdc6	ENSMUSG00000048701	3.16627	0.690236	2.18547
Dnmt3a	ENSMUSG00000020661	Slc25a47	ENSMUSG00000048856	3.27309	0.713805	2.33635
Dnmt3a	ENSMUSG00000020661	Rnf24	ENSMUSG00000048911	2.63937	0.538721	1.42188
Dnmt3a	ENSMUSG00000020661	Armcx3	ENSMUSG00000049047	2.95609	0.646465	1.91101
Dnmt3a	ENSMUSG00000020661	Purg	ENSMUSG00000049184	3.79083	0.821549	3.11435
Dnmt3a	ENSMUSG00000020661	Zfp280b	ENSMUSG00000049764	3.91552	0.79798	3.1245
Dnmt3a	ENSMUSG00000020661	Armcx4	ENSMUSG00000049804	3.57824	0.838384	2.99994
Dnmt3a	ENSMUSG00000020661	Lgr4	ENSMUSG00000050199	3.92262	0.808081	3.1698
Dnmt3a	ENSMUSG00000020661	Amer1	ENSMUSG00000050332	4.02612	0.89899	3.61945
Dnmt3a	ENSMUSG00000020661	Zfp169	ENSMUSG00000050954	3.14676	0.737374	2.32034
Dnmt3a	ENSMUSG00000020661	Gprc5c	ENSMUSG00000051043	3.32296	0.717172	2.38314
Dnmt3a	ENSMUSG00000020661	2900026A02Rik	ENSMUSG00000051339	2.12185	0.30303	0.642983
Dnmt3a	ENSMUSG00000020661	Mafg	ENSMUSG00000051510	3.38418	0.828283	2.80306
Dnmt3a	ENSMUSG00000020661	Sox6	ENSMUSG00000051910	3.43441	0.767677	2.63652
Dnmt3a	ENSMUSG00000020661	Babam2	ENSMUSG00000052139	5.41241	0.956229	5.1755
Dnmt3a	ENSMUSG00000020661	Nav2	ENSMUSG00000052512	3.19684	0.723906	2.31421
Dnmt3a	ENSMUSG00000020661	Nup188	ENSMUSG00000052533	2.49592	0.407407	1.01686
Dnmt3a	ENSMUSG00000020661	Adam17	ENSMUSG00000052593	3.79341	0.952862	3.6146
Dnmt3a	ENSMUSG00000020661	Plekhg3	ENSMUSG00000052609	2.23936	0.383838	0.859551
Dnmt3a	ENSMUSG00000020661	Asap2	ENSMUSG00000052632	2.6047	0.505051	1.3155
Dnmt3a	ENSMUSG00000020661	BC004004	ENSMUSG00000052712	2.31987	0.454545	1.05449
Dnmt3a	ENSMUSG00000020661	Zfp608	ENSMUSG00000052713	3.44543	0.835017	2.87699
Dnmt3a	ENSMUSG00000020661	Msl1	ENSMUSG00000052915	3.35417	0.781145	2.62009
Dnmt3a	ENSMUSG00000020661	Aldh1a1	ENSMUSG00000053279	3.09151	0.69697	2.15469
Dnmt3a	ENSMUSG00000020661	Trmt1l	ENSMUSG00000053286	2.49459	0.479798	1.1969
Dnmt3a	ENSMUSG00000020661	Mapk14	ENSMUSG00000053436	3.30636	0.757576	2.50482
Dnmt3a	ENSMUSG00000020661	Smagp	ENSMUSG00000053559	2.96012	0.676768	2.00331
Dnmt3a	ENSMUSG00000020661	Sh3pxd2a	ENSMUSG00000053617	2.92074	0.599327	1.75048
Dnmt3a	ENSMUSG00000020661	Plxnb1	ENSMUSG00000053646	5.24989	0.956229	5.02009
Dnmt3a	ENSMUSG00000020661	Ndst1	ENSMUSG00000054008	3.19615	0.720539	2.30295
Dnmt3a	ENSMUSG00000020661	Nt5dc3	ENSMUSG00000054027	2.06569	0.343434	0.70943
Dnmt3a	ENSMUSG00000020661	Kdm2a	ENSMUSG00000054611	2.60797	0.474747	1.23813
Dnmt3a	ENSMUSG00000020661	Ddx17	ENSMUSG00000055065	3.07476	0.717172	2.20513
Dnmt3a	ENSMUSG00000020661	Tead1	ENSMUSG00000055320	2.18037	0.353535	0.770836
Dnmt3a	ENSMUSG00000020661	Soga1	ENSMUSG00000055485	3.8074	0.929293	3.53819
Dnmt3a	ENSMUSG00000020661	Hmcn2	ENSMUSG00000055632	3.10624	0.723906	2.24863
Dnmt3a	ENSMUSG00000020661	Immp2l	ENSMUSG00000056899	2.39618	0.454545	1.08917
Dnmt3a	ENSMUSG00000020661	Fbh1	ENSMUSG00000058594	3.13908	0.710438	2.23012
Dnmt3a	ENSMUSG00000020661	Zfp516	ENSMUSG00000058881	3.7094	0.882155	3.27226
Dnmt3a	ENSMUSG00000020661	Mamld1	ENSMUSG00000059401	2.80613	0.602694	1.69124
Dnmt3a	ENSMUSG00000020661	Zfp426	ENSMUSG00000059475	3.42195	0.83165	2.84587
Dnmt3a	ENSMUSG00000020661	Arhgef12	ENSMUSG00000059495	2.69918	0.531987	1.43593
Dnmt3a	ENSMUSG00000020661	Zfp462	ENSMUSG00000060206	3.29022	0.76431	2.51474
Dnmt3a	ENSMUSG00000020661	Sntb1	ENSMUSG00000060429	2.21406	0.409091	0.905753
Dnmt3a	ENSMUSG00000020661	Atp8b2	ENSMUSG00000060671	2.44041	0.439394	1.0723
Dnmt3a	ENSMUSG00000020661	Zcchc14	ENSMUSG00000061410	3.59676	0.878788	3.16079
Dnmt3a	ENSMUSG00000020661	Nol4l	ENSMUSG00000061411	3.61113	0.79798	2.88161
Dnmt3a	ENSMUSG00000020661	Ext1	ENSMUSG00000061731	2.78509	0.555556	1.54727
Dnmt3a	ENSMUSG00000020661	Kalrn	ENSMUSG00000061751	3.35398	0.774411	2.59736
Dnmt3a	ENSMUSG00000020661	Rai1	ENSMUSG00000062115	4.19503	0.878788	3.68654
Dnmt3a	ENSMUSG00000020661	Stk24	ENSMUSG00000063410	2.1873	0.323232	0.707008
Dnmt3a	ENSMUSG00000020661	D630045J12Rik	ENSMUSG00000063455	3.04925	0.676768	2.06364
Dnmt3a	ENSMUSG00000020661	Ano6	ENSMUSG00000064210	2.47458	0.451178	1.11648
Dnmt3a	ENSMUSG00000020661	mt-Nd1	ENSMUSG00000064341	2.5649	0.47138	1.20904
Dnmt3a	ENSMUSG00000020661	mt-Tq	ENSMUSG00000064343	2.43115	0.474747	1.15418
Dnmt3a	ENSMUSG00000020661	mt-Co1	ENSMUSG00000064351	2.24498	0.388889	0.873046
Dnmt3a	ENSMUSG00000020661	mt-Nd4	ENSMUSG00000064363	2.08143	0.313131	0.651759
Dnmt3a	ENSMUSG00000020661	Zfyve26	ENSMUSG00000066440	2.23045	0.333333	0.743484
Dnmt3a	ENSMUSG00000020661	4931406P16Rik	ENSMUSG00000066571	2.22569	0.323232	0.719415
Dnmt3a	ENSMUSG00000020661	Col4a4	ENSMUSG00000067158	4.13174	0.861953	3.56136
Dnmt3a	ENSMUSG00000020661	Capn6	ENSMUSG00000067276	5.15381	0.885522	4.56381
Dnmt3a	ENSMUSG00000020661	Zbtb34	ENSMUSG00000068966	3.04791	0.670034	2.0422
Dnmt3a	ENSMUSG00000020661	Atxn1l	ENSMUSG00000069895	2.14814	0.272727	0.585857
Dnmt3a	ENSMUSG00000020661	Il18bp	ENSMUSG00000070427	3.25517	0.732323	2.38384
Dnmt3a	ENSMUSG00000020661	BX649560.1	ENSMUSG00000070461	2.32459	0.378788	0.880525
Dnmt3a	ENSMUSG00000020661	Fv1	ENSMUSG00000070583	3.05407	0.69697	2.1286
Dnmt3a	ENSMUSG00000020661	Dgkd	ENSMUSG00000070738	2.79125	0.592593	1.65407
Dnmt3a	ENSMUSG00000020661	Cecr2	ENSMUSG00000071226	2.23651	0.373737	0.835867
Dnmt3a	ENSMUSG00000020661	Taf1a	ENSMUSG00000072258	3.22896	0.676768	2.18526
Dnmt3a	ENSMUSG00000020661	Ptrh2	ENSMUSG00000072582	2.25251	0.373737	0.841848
Dnmt3a	ENSMUSG00000020661	Ppp1r12b	ENSMUSG00000073557	2.90798	0.622896	1.81137
Dnmt3a	ENSMUSG00000020661	Wdfy1	ENSMUSG00000073643	2.34527	0.414141	0.971274
Dnmt3a	ENSMUSG00000020661	Zfp568	ENSMUSG00000074221	2.78568	0.555556	1.5476
Dnmt3a	ENSMUSG00000020661	Prdm11	ENSMUSG00000075028	3.37428	0.808081	2.72669
Dnmt3a	ENSMUSG00000020661	Zfp652	ENSMUSG00000075595	2.48269	0.441077	1.09506
Dnmt3a	ENSMUSG00000020661	Ddi2	ENSMUSG00000078515	2.28134	0.353535	0.806534
Dnmt3a	ENSMUSG00000020661	AU022252	ENSMUSG00000078584	3.75711	0.83165	3.1246
Dnmt3a	ENSMUSG00000020661	Cyp4v3	ENSMUSG00000079057	3.30122	0.744108	2.45646
Dnmt3a	ENSMUSG00000020661	Spaca6	ENSMUSG00000080316	2.12179	0.313131	0.6644
Dnmt3a	ENSMUSG00000020661	Gm5903	ENSMUSG00000082988	3.31411	0.757576	2.51069
Dnmt3a	ENSMUSG00000020661	A730017L22Rik	ENSMUSG00000085566	3.60408	0.838384	3.02161
Dnmt3a	ENSMUSG00000020661	Gm16008	ENSMUSG00000087381	2.02624	0.313131	0.63448
Dnmt3a	ENSMUSG00000020661	Gm16576	ENSMUSG00000087543	2.27492	0.363636	0.827245
Dnmt3a	ENSMUSG00000020661	Tarbp1	ENSMUSG00000090290	4.31442	0.909091	3.9222
Dnmt3a	ENSMUSG00000020661	Nim1k	ENSMUSG00000095930	2.96779	0.656566	1.94855
Dnmt3a	ENSMUSG00000020661	Ptrhd1	ENSMUSG00000096199	2.57702	0.535354	1.37962
Dnmt3a	ENSMUSG00000020661	Gm26621	ENSMUSG00000096967	2.92824	0.626263	1.83385
Dnmt3a	ENSMUSG00000020661	Mrip-ps	ENSMUSG00000098404	4.79944	0.804714	3.86217
Dnmt3a	ENSMUSG00000020661	Atf7	ENSMUSG00000099083	2.97724	0.656566	1.95476
Dnmt3a	ENSMUSG00000020661	Gm42979	ENSMUSG00000104814	2.39581	0.417508	1.00027
Dnmt3a	ENSMUSG00000020661	Gm43305	ENSMUSG00000105703	2.9233	0.585859	1.71264
Dnmt3a	ENSMUSG00000020661	Gpx4-ps2	ENSMUSG00000110841	2.1469	0.30303	0.650574
Ezh2	ENSMUSG00000029687	Cdc45	ENSMUSG00000000028	3.00634	0.6633	1.99411
Ezh2	ENSMUSG00000029687	Axin2	ENSMUSG00000000142	2.06911	0.333333	0.689702
Ezh2	ENSMUSG00000029687	Gmcl1	ENSMUSG00000001157	3.66539	0.828283	3.03598
Ezh2	ENSMUSG00000029687	Gramd3	ENSMUSG00000001700	2.80018	0.651515	1.82436
Ezh2	ENSMUSG00000029687	Dbf4	ENSMUSG00000002297	4.27224	0.969697	4.14277
Ezh2	ENSMUSG00000029687	Tm9sf1	ENSMUSG00000002320	3.30269	0.727273	2.40196
Ezh2	ENSMUSG00000029687	Kif20a	ENSMUSG00000003779	2.32154	0.420875	0.977078
Ezh2	ENSMUSG00000029687	Dnmt1	ENSMUSG00000004099	2.36224	0.407407	0.962395
Ezh2	ENSMUSG00000029687	Slbp	ENSMUSG00000004642	4.53811	0.83165	3.77412
Ezh2	ENSMUSG00000029687	Lbr	ENSMUSG00000004880	2.49544	0.469697	1.1721
Ezh2	ENSMUSG00000029687	Hnrnpa2b1	ENSMUSG00000004980	2.33029	0.383838	0.894455
Ezh2	ENSMUSG00000029687	Msh6	ENSMUSG00000005370	2.49397	0.494949	1.23439
Ezh2	ENSMUSG00000029687	Mcm5	ENSMUSG00000005410	2.6227	0.52862	1.38641
Ezh2	ENSMUSG00000029687	Pan2	ENSMUSG00000005682	2.92943	0.606061	1.77541
Ezh2	ENSMUSG00000029687	Smpd4	ENSMUSG00000005899	2.27204	0.373737	0.849148
Ezh2	ENSMUSG00000029687	Zdhhc24	ENSMUSG00000006463	3.95852	0.792929	3.13883
Ezh2	ENSMUSG00000029687	Brms1l	ENSMUSG00000012076	2.33578	0.380471	0.888698
Ezh2	ENSMUSG00000029687	Chfr	ENSMUSG00000014668	2.72286	0.538721	1.46686
Ezh2	ENSMUSG00000029687	Srsf6	ENSMUSG00000016921	2.32223	0.363636	0.844449
Ezh2	ENSMUSG00000029687	Suz12	ENSMUSG00000017548	3.64989	0.777778	2.83881
Ezh2	ENSMUSG00000029687	Atad5	ENSMUSG00000017550	2.83113	0.585859	1.65864
Ezh2	ENSMUSG00000029687	Trim37	ENSMUSG00000018548	2.96208	0.62963	1.86501
Ezh2	ENSMUSG00000029687	Fbxo5	ENSMUSG00000019773	3.14881	0.713805	2.24763
Ezh2	ENSMUSG00000029687	Tube1	ENSMUSG00000019845	3.83286	0.808081	3.09726
Ezh2	ENSMUSG00000029687	Nedd1	ENSMUSG00000019988	3.17704	0.703704	2.23569
Ezh2	ENSMUSG00000029687	Ska2	ENSMUSG00000020492	3.3886	0.804714	2.72686
Ezh2	ENSMUSG00000029687	Ppm1d	ENSMUSG00000020525	2.88394	0.666667	1.92263
Ezh2	ENSMUSG00000029687	Rrm2	ENSMUSG00000020649	5.53538	0.993266	5.4981
Ezh2	ENSMUSG00000029687	Top2a	ENSMUSG00000020914	3.48243	0.882155	3.07204
Ezh2	ENSMUSG00000029687	Vrk1	ENSMUSG00000021115	2.79419	0.599327	1.67463
Ezh2	ENSMUSG00000029687	Dek	ENSMUSG00000021377	3.45067	0.771044	2.66061
Ezh2	ENSMUSG00000029687	Snrnp48	ENSMUSG00000021431	2.39621	0.393939	0.943961
Ezh2	ENSMUSG00000029687	Dhfr	ENSMUSG00000021707	2.76874	0.582492	1.61277
Ezh2	ENSMUSG00000029687	Bora	ENSMUSG00000022070	3.23266	0.73064	2.36191
Ezh2	ENSMUSG00000029687	Lrp12	ENSMUSG00000022305	2.34828	0.444444	1.04368
Ezh2	ENSMUSG00000029687	Rad21	ENSMUSG00000022314	2.79111	0.550505	1.53652
Ezh2	ENSMUSG00000029687	Mtbp	ENSMUSG00000022369	2.23395	0.388889	0.868759
Ezh2	ENSMUSG00000029687	C1qtnf6	ENSMUSG00000022440	2.88819	0.651515	1.8817
Ezh2	ENSMUSG00000029687	Mis18a	ENSMUSG00000022978	2.61771	0.538721	1.41021
Ezh2	ENSMUSG00000029687	Racgap1	ENSMUSG00000023015	3.84506	0.956229	3.67675
Ezh2	ENSMUSG00000029687	Cdca3	ENSMUSG00000023505	3.6656	0.855219	3.13489
Ezh2	ENSMUSG00000029687	Pkmyt1	ENSMUSG00000023908	2.16549	0.343434	0.743703
Ezh2	ENSMUSG00000029687	Cep192	ENSMUSG00000024542	3.16603	0.734007	2.32389
Ezh2	ENSMUSG00000029687	Lmnb1	ENSMUSG00000024590	4.24494	0.956229	4.05914
Ezh2	ENSMUSG00000029687	Fam111a	ENSMUSG00000024691	2.25689	0.333333	0.752297
Ezh2	ENSMUSG00000029687	Naa40	ENSMUSG00000024764	5.86713	0.942761	5.5313
Ezh2	ENSMUSG00000029687	Arhgap19	ENSMUSG00000025154	4.17085	0.86532	3.60912
Ezh2	ENSMUSG00000029687	Cdk2	ENSMUSG00000025358	5.0735	0.962963	4.88559
Ezh2	ENSMUSG00000029687	Prim1	ENSMUSG00000025395	1.85947	0.292929	0.544692
Ezh2	ENSMUSG00000029687	Gaa	ENSMUSG00000025579	1.90973	0.313131	0.597995
Ezh2	ENSMUSG00000029687	Terf1	ENSMUSG00000025925	4.45326	0.929293	4.13838
Ezh2	ENSMUSG00000029687	Cnot9	ENSMUSG00000026174	3.82668	0.818182	3.13092
Ezh2	ENSMUSG00000029687	Ptma	ENSMUSG00000026238	2.26712	0.333333	0.755708
Ezh2	ENSMUSG00000029687	Mcm6	ENSMUSG00000026355	2.2948	0.40404	0.927194
Ezh2	ENSMUSG00000029687	Vangl2	ENSMUSG00000026556	3.93188	0.828283	3.25671
Ezh2	ENSMUSG00000029687	Mpzl1	ENSMUSG00000026566	4.02561	0.868687	3.497
Ezh2	ENSMUSG00000029687	Sephs1	ENSMUSG00000026662	2.39072	0.40404	0.965947
Ezh2	ENSMUSG00000029687	Cenpl	ENSMUSG00000026708	2.60023	0.508418	1.322
Ezh2	ENSMUSG00000029687	Odf2	ENSMUSG00000026790	2.61235	0.484848	1.26659
Ezh2	ENSMUSG00000029687	Strbp	ENSMUSG00000026915	2.24412	0.363636	0.816044
Ezh2	ENSMUSG00000029687	Myef2	ENSMUSG00000027201	4.2943	0.909091	3.90391
Ezh2	ENSMUSG00000029687	Mtch2	ENSMUSG00000027282	2.11251	0.383838	0.810863
Ezh2	ENSMUSG00000029687	Cdc25b	ENSMUSG00000027330	2.71047	0.525253	1.42368
Ezh2	ENSMUSG00000029687	Gabpb1	ENSMUSG00000027361	2.44289	0.484848	1.18443
Ezh2	ENSMUSG00000029687	Tpx2	ENSMUSG00000027469	2.10479	0.410774	0.864595
Ezh2	ENSMUSG00000029687	Aurka	ENSMUSG00000027496	1.99884	0.340067	0.679739
Ezh2	ENSMUSG00000029687	Rbl1	ENSMUSG00000027641	3.60491	0.801347	2.88878
Ezh2	ENSMUSG00000029687	Ccna2	ENSMUSG00000027715	4.47109	0.969697	4.3356
Ezh2	ENSMUSG00000029687	4930579G24Rik	ENSMUSG00000027811	3.19633	0.680135	2.17394
Ezh2	ENSMUSG00000029687	Nras	ENSMUSG00000027852	3.35115	0.760943	2.55003
Ezh2	ENSMUSG00000029687	Sass6	ENSMUSG00000027959	2.85589	0.569024	1.62507
Ezh2	ENSMUSG00000029687	Cisd2	ENSMUSG00000028165	3.05662	0.653199	1.99658
Ezh2	ENSMUSG00000029687	Ccne2	ENSMUSG00000028212	2.76525	0.582492	1.61073
Ezh2	ENSMUSG00000029687	Nsmaf	ENSMUSG00000028245	2.73965	0.525253	1.43901
Ezh2	ENSMUSG00000029687	Slc35a1	ENSMUSG00000028293	2.25416	0.333333	0.751387
Ezh2	ENSMUSG00000029687	Nasp	ENSMUSG00000028693	2.71704	0.56229	1.52776
Ezh2	ENSMUSG00000029687	Ncdn	ENSMUSG00000028833	1.76034	0.262626	0.462312
Ezh2	ENSMUSG00000029687	Cdca8	ENSMUSG00000028873	2.29629	0.427609	0.981914
Ezh2	ENSMUSG00000029687	Cenpa	ENSMUSG00000029177	6.63592	1	6.63592
Ezh2	ENSMUSG00000029687	Tmem165	ENSMUSG00000029234	2.35413	0.505051	1.18896
Ezh2	ENSMUSG00000029687	Dck	ENSMUSG00000029366	4.30933	0.915825	3.94659
Ezh2	ENSMUSG00000029687	Kdm2b	ENSMUSG00000029475	3.2764	0.703704	2.30562
Ezh2	ENSMUSG00000029687	Chek2	ENSMUSG00000029521	2.57834	0.520202	1.34126
Ezh2	ENSMUSG00000029687	Erp29	ENSMUSG00000029616	2.85561	0.585859	1.67298
Ezh2	ENSMUSG00000029687	Mcm7	ENSMUSG00000029730	2.72578	0.56229	1.53268
Ezh2	ENSMUSG00000029687	Casp2	ENSMUSG00000029863	2.61488	0.474747	1.24141
Ezh2	ENSMUSG00000029687	Mad2l1	ENSMUSG00000029910	4.25755	0.936027	3.98518
Ezh2	ENSMUSG00000029687	Nup210	ENSMUSG00000030091	3.31511	0.710438	2.35518
Ezh2	ENSMUSG00000029687	Ccdc77	ENSMUSG00000030177	4.14656	0.86532	3.5881
Ezh2	ENSMUSG00000029687	Rad18	ENSMUSG00000030254	2.39509	0.383838	0.919327
Ezh2	ENSMUSG00000029687	C2cd5	ENSMUSG00000030279	2.88708	0.582492	1.6817
Ezh2	ENSMUSG00000029687	Mbd4	ENSMUSG00000030322	3.91683	0.872054	3.41569
Ezh2	ENSMUSG00000029687	Blm	ENSMUSG00000030528	2.84742	0.592593	1.68736
Ezh2	ENSMUSG00000029687	Arl6ip1	ENSMUSG00000030654	2.93007	0.59596	1.7462
Ezh2	ENSMUSG00000029687	Aldoa	ENSMUSG00000030695	2.96038	0.611111	1.80912
Ezh2	ENSMUSG00000029687	Nfatc2ip	ENSMUSG00000030722	5.22485	0.942761	4.92578
Ezh2	ENSMUSG00000029687	Dkc1	ENSMUSG00000031403	2.01118	0.30303	0.609449
Ezh2	ENSMUSG00000029687	Eri1	ENSMUSG00000031527	3.44381	0.777778	2.67852
Ezh2	ENSMUSG00000029687	Casp3	ENSMUSG00000031628	2.45683	0.414141	1.01747
Ezh2	ENSMUSG00000029687	Slc10a7	ENSMUSG00000031684	2.51744	0.555556	1.39858
Ezh2	ENSMUSG00000029687	Orc6	ENSMUSG00000031697	3.43094	0.781145	2.68006
Ezh2	ENSMUSG00000029687	Usb1	ENSMUSG00000031792	3.02453	0.666667	2.01635
Ezh2	ENSMUSG00000029687	Cep57	ENSMUSG00000031922	2.75418	0.560606	1.54401
Ezh2	ENSMUSG00000029687	Zw10	ENSMUSG00000032264	2.67787	0.535354	1.43361
Ezh2	ENSMUSG00000029687	Topbp1	ENSMUSG00000032555	2.94477	0.643098	1.89377
Ezh2	ENSMUSG00000029687	Eml4	ENSMUSG00000032624	1.93189	0.313131	0.604937
Ezh2	ENSMUSG00000029687	Malt1	ENSMUSG00000032688	2.36024	0.393939	0.929792
Ezh2	ENSMUSG00000029687	Fanca	ENSMUSG00000032815	3.29749	0.767677	2.53141
Ezh2	ENSMUSG00000029687	Cip2a	ENSMUSG00000033031	1.90523	0.313131	0.596587
Ezh2	ENSMUSG00000029687	Ttf2	ENSMUSG00000033222	2.91078	0.659933	1.92092
Ezh2	ENSMUSG00000029687	Rfwd3	ENSMUSG00000033596	3.70881	0.777778	2.88463
Ezh2	ENSMUSG00000029687	Vav3	ENSMUSG00000033721	2.38292	0.474747	1.13129
Ezh2	ENSMUSG00000029687	Rfc3	ENSMUSG00000033970	2.11064	0.30303	0.639589
Ezh2	ENSMUSG00000029687	Smc4	ENSMUSG00000034349	7.24984	1	7.24984
Ezh2	ENSMUSG00000029687	Hmgxb4	ENSMUSG00000034518	2.2412	0.353535	0.792342
Ezh2	ENSMUSG00000029687	Tdg	ENSMUSG00000034674	2.73061	0.558923	1.5262
Ezh2	ENSMUSG00000029687	Ncaph	ENSMUSG00000034906	5.47324	0.989899	5.41795
Ezh2	ENSMUSG00000029687	Ncapd3	ENSMUSG00000035024	2.5015	0.474747	1.18758
Ezh2	ENSMUSG00000029687	Eogt	ENSMUSG00000035245	2.05188	0.262626	0.538879
Ezh2	ENSMUSG00000029687	Rnf38	ENSMUSG00000035696	2.65215	0.508418	1.3484
Ezh2	ENSMUSG00000029687	Ddx11	ENSMUSG00000035842	2.27138	0.383838	0.871841
Ezh2	ENSMUSG00000029687	Ppp1r11	ENSMUSG00000036398	2.37869	0.464646	1.10525
Ezh2	ENSMUSG00000029687	Cep135	ENSMUSG00000036403	3.3241	0.740741	2.4623
Ezh2	ENSMUSG00000029687	Kdm1a	ENSMUSG00000036940	2.36906	0.459596	1.08881
Ezh2	ENSMUSG00000029687	Dcaf15	ENSMUSG00000037103	2.34744	0.409091	0.960316
Ezh2	ENSMUSG00000029687	E330009J07Rik	ENSMUSG00000037172	2.57239	0.484848	1.24722
Ezh2	ENSMUSG00000029687	Tacc3	ENSMUSG00000037313	3.49736	0.848485	2.96746
Ezh2	ENSMUSG00000029687	Ints7	ENSMUSG00000037461	5.23388	0.93266	4.88143
Ezh2	ENSMUSG00000029687	Wdhd1	ENSMUSG00000037572	4.83617	0.959596	4.64077
Ezh2	ENSMUSG00000029687	H2afz	ENSMUSG00000037894	2.54417	0.494949	1.25924
Ezh2	ENSMUSG00000029687	Parp11	ENSMUSG00000037997	4.55137	0.915825	4.16826
Ezh2	ENSMUSG00000029687	Hpf1	ENSMUSG00000038005	2.33866	0.414141	0.968535
Ezh2	ENSMUSG00000029687	Cep44	ENSMUSG00000038215	4.22034	0.919192	3.87931
Ezh2	ENSMUSG00000029687	Ncapd2	ENSMUSG00000038252	4.97604	0.993266	4.94253
Ezh2	ENSMUSG00000029687	Gabpb2	ENSMUSG00000038766	2.96132	0.639731	1.89445
Ezh2	ENSMUSG00000029687	Nemp1	ENSMUSG00000040195	3.46365	0.818182	2.8339
Ezh2	ENSMUSG00000029687	Yeats2	ENSMUSG00000041215	1.97235	0.272727	0.537913
Ezh2	ENSMUSG00000029687	Arhgap11a	ENSMUSG00000041219	2.97525	0.659933	1.96347
Ezh2	ENSMUSG00000029687	Rbbp8	ENSMUSG00000041238	2.60416	0.525253	1.36784
Ezh2	ENSMUSG00000029687	Hspb8	ENSMUSG00000041548	1.81135	0.30303	0.548893
Ezh2	ENSMUSG00000029687	Alg13	ENSMUSG00000041718	4.84502	0.905724	4.38825
Ezh2	ENSMUSG00000029687	Ammecr1	ENSMUSG00000042225	2.21452	0.343434	0.760542
Ezh2	ENSMUSG00000029687	Tceal9	ENSMUSG00000042712	2.97741	0.653199	1.94484
Ezh2	ENSMUSG00000029687	Synpo	ENSMUSG00000043079	2.73446	0.555556	1.51915
Ezh2	ENSMUSG00000029687	Nhlrc1	ENSMUSG00000044231	2.88779	0.686869	1.98353
Ezh2	ENSMUSG00000029687	Palb2	ENSMUSG00000044702	2.37457	0.464646	1.10334
Ezh2	ENSMUSG00000029687	Pwwp2a	ENSMUSG00000044950	3.11262	0.656566	2.04364
Ezh2	ENSMUSG00000029687	Fancb	ENSMUSG00000047757	3.75051	0.760943	2.85392
Ezh2	ENSMUSG00000029687	Zbtb5	ENSMUSG00000049657	2.70785	0.530303	1.43598
Ezh2	ENSMUSG00000029687	Synpo2	ENSMUSG00000050315	2.91168	0.676768	1.97053
Ezh2	ENSMUSG00000029687	Gen1	ENSMUSG00000051235	2.82257	0.585859	1.65363
Ezh2	ENSMUSG00000029687	Zgrf1	ENSMUSG00000051278	2.44259	0.420875	1.02803
Ezh2	ENSMUSG00000029687	Cklf	ENSMUSG00000054400	2.65245	0.511785	1.35748
Ezh2	ENSMUSG00000029687	Hmgb2	ENSMUSG00000054717	3.69153	0.89899	3.31864
Ezh2	ENSMUSG00000029687	Pgbd1	ENSMUSG00000055313	2.38757	0.575758	1.37466
Ezh2	ENSMUSG00000029687	Retsat	ENSMUSG00000056666	2.98076	0.616162	1.83663
Ezh2	ENSMUSG00000029687	Immp2l	ENSMUSG00000056899	3.30172	0.747475	2.46795
Ezh2	ENSMUSG00000029687	Cntrl	ENSMUSG00000057110	2.75559	0.52862	1.45666
Ezh2	ENSMUSG00000029687	Brd9	ENSMUSG00000057649	3.25662	0.750842	2.44521
Ezh2	ENSMUSG00000029687	Lin9	ENSMUSG00000058729	3.28084	0.700337	2.29769
Ezh2	ENSMUSG00000029687	4833420G17Rik	ENSMUSG00000062822	2.06951	0.313131	0.648028
Ezh2	ENSMUSG00000029687	Prpf38a	ENSMUSG00000063800	3.17457	0.691919	2.19654
Ezh2	ENSMUSG00000029687	Fgfr1op	ENSMUSG00000069135	2.82712	0.575758	1.62774
Ezh2	ENSMUSG00000029687	Bnip3l-ps	ENSMUSG00000073198	4.20067	0.79798	3.35205
Ezh2	ENSMUSG00000029687	Wdr90	ENSMUSG00000073434	2.69649	0.530303	1.42996
Ezh2	ENSMUSG00000029687	Ighm	ENSMUSG00000076617	2.29792	0.40404	0.928454
Ezh2	ENSMUSG00000029687	Prnp	ENSMUSG00000079037	3.54554	0.737374	2.61438
Ezh2	ENSMUSG00000029687	Dynlt1-ps1	ENSMUSG00000082691	1.97316	0.353535	0.697582
Ezh2	ENSMUSG00000029687	Zfp493	ENSMUSG00000090659	1.95672	0.373737	0.7313
Ezh2	ENSMUSG00000029687	Kansl2-ps	ENSMUSG00000097530	3.27013	0.712121	2.32873
Bmi1	ENSMUSG00000026739	Vps50	ENSMUSG00000001376	3.60348	0.838384	3.0211
Bmi1	ENSMUSG00000026739	Cul3	ENSMUSG00000004364	2.56176	0.484848	1.24206
Bmi1	ENSMUSG00000026739	Mob1b	ENSMUSG00000006262	2.76458	0.548822	1.51726
Bmi1	ENSMUSG00000026739	Crip2	ENSMUSG00000006356	2.19292	0.343434	0.753125
Bmi1	ENSMUSG00000026739	Sfmbt1	ENSMUSG00000006527	2.51324	0.464646	1.16777
Bmi1	ENSMUSG00000026739	Zfp655	ENSMUSG00000007812	2.87958	0.62963	1.81307
Bmi1	ENSMUSG00000026739	Gabpa	ENSMUSG00000008976	3.38749	0.771044	2.6119
Bmi1	ENSMUSG00000026739	Trnt1	ENSMUSG00000013736	3.49362	0.787879	2.75255
Bmi1	ENSMUSG00000026739	Ankrd28	ENSMUSG00000014496	3.54755	0.784512	2.78309
Bmi1	ENSMUSG00000026739	Ppp1cb	ENSMUSG00000014956	2.96698	0.659933	1.958
Bmi1	ENSMUSG00000026739	Mtmr1	ENSMUSG00000015214	2.63437	0.488215	1.28614
Bmi1	ENSMUSG00000026739	Suz12	ENSMUSG00000017548	2.47335	0.47138	1.16589
Bmi1	ENSMUSG00000026739	Anxa6	ENSMUSG00000018340	2.52308	0.488215	1.23181
Bmi1	ENSMUSG00000026739	Copz2	ENSMUSG00000018672	2.68079	0.565657	1.51641
Bmi1	ENSMUSG00000026739	Abca5	ENSMUSG00000018800	2.03675	0.282828	0.576052
Bmi1	ENSMUSG00000026739	Cdc37	ENSMUSG00000019471	2.91739	0.609428	1.77794
Bmi1	ENSMUSG00000026739	Cd164	ENSMUSG00000019818	2.49689	0.444444	1.10973
Bmi1	ENSMUSG00000026739	Serinc1	ENSMUSG00000019877	2.19404	0.323232	0.709186
Bmi1	ENSMUSG00000026739	Plek	ENSMUSG00000020120	2.70383	0.580808	1.57041
Bmi1	ENSMUSG00000026739	Vps54	ENSMUSG00000020128	4.19598	0.895623	3.75801
Bmi1	ENSMUSG00000026739	Actr2	ENSMUSG00000020152	2.32288	0.383838	0.891612
Bmi1	ENSMUSG00000026739	Ccng1	ENSMUSG00000020326	2.53161	0.419192	1.06123
Bmi1	ENSMUSG00000026739	Ppp4r3b	ENSMUSG00000020463	2.80632	0.565657	1.58741
Bmi1	ENSMUSG00000026739	Twistnb	ENSMUSG00000020561	2.61436	0.459596	1.20155
Bmi1	ENSMUSG00000026739	Nampt	ENSMUSG00000020572	2.07531	0.323232	0.670808
Bmi1	ENSMUSG00000026739	Dlg4	ENSMUSG00000020886	2.38368	0.430976	1.02731
Bmi1	ENSMUSG00000026739	Strn3	ENSMUSG00000020954	2.33836	0.424242	0.992029
Bmi1	ENSMUSG00000026739	Galc	ENSMUSG00000021003	3.72483	0.801347	2.98488
Bmi1	ENSMUSG00000026739	Wdr37	ENSMUSG00000021147	2.65115	0.484848	1.28541
Bmi1	ENSMUSG00000026739	Mlh3	ENSMUSG00000021245	2.88495	0.602694	1.73874
Bmi1	ENSMUSG00000026739	Eif5	ENSMUSG00000021282	2.57897	0.474747	1.22436
Bmi1	ENSMUSG00000026739	Ercc6l2	ENSMUSG00000021470	4.49671	0.878788	3.95165
Bmi1	ENSMUSG00000026739	Rasa1	ENSMUSG00000021549	2.52872	0.474747	1.2005
Bmi1	ENSMUSG00000026739	Pde8b	ENSMUSG00000021684	4.1247	0.79798	3.29143
Bmi1	ENSMUSG00000026739	Erbin	ENSMUSG00000021709	2.40479	0.383838	0.923052
Bmi1	ENSMUSG00000026739	Nr1d2	ENSMUSG00000021775	3.5886	0.782828	2.80925
Bmi1	ENSMUSG00000026739	Glud1	ENSMUSG00000021794	2.88924	0.69697	2.01371
Bmi1	ENSMUSG00000026739	Ppp3cb	ENSMUSG00000021816	3.48959	0.794613	2.77287
Bmi1	ENSMUSG00000026739	Bnip3l	ENSMUSG00000022051	2.30643	0.378788	0.873646
Bmi1	ENSMUSG00000026739	Fbxl3	ENSMUSG00000022124	2.38813	0.40404	0.964903
Bmi1	ENSMUSG00000026739	Rrm2b	ENSMUSG00000022292	2.72784	0.550505	1.50169
Bmi1	ENSMUSG00000026739	Oxr1	ENSMUSG00000022307	2.28468	0.358586	0.819254
Bmi1	ENSMUSG00000026739	Fam49b	ENSMUSG00000022378	4.22099	0.892256	3.76621
Bmi1	ENSMUSG00000026739	Zbtb11	ENSMUSG00000022601	2.2286	0.373737	0.832912
Bmi1	ENSMUSG00000026739	Lmf2	ENSMUSG00000022614	2.46408	0.474747	1.16982
Bmi1	ENSMUSG00000026739	Gbe1	ENSMUSG00000022707	2.38989	0.40404	0.965611
Bmi1	ENSMUSG00000026739	Dlg1	ENSMUSG00000022770	3.12449	0.690236	2.15663
Bmi1	ENSMUSG00000026739	Rhoq	ENSMUSG00000024143	2.66368	0.515152	1.3722
Bmi1	ENSMUSG00000026739	Nudt12	ENSMUSG00000024228	2.14957	0.353535	0.759948
Bmi1	ENSMUSG00000026739	Esco1	ENSMUSG00000024293	2.72808	0.548822	1.49723
Bmi1	ENSMUSG00000026739	Ring1	ENSMUSG00000024325	2.83616	0.570707	1.61862
Bmi1	ENSMUSG00000026739	Hspa9	ENSMUSG00000024359	2.53395	0.47138	1.19445
Bmi1	ENSMUSG00000026739	Impact	ENSMUSG00000024423	2.97609	0.602694	1.79367
Bmi1	ENSMUSG00000026739	C330018D20Rik	ENSMUSG00000024592	2.00496	0.343434	0.688572
Bmi1	ENSMUSG00000026739	Slc12a2	ENSMUSG00000024597	2.4885	0.484848	1.20655
Bmi1	ENSMUSG00000026739	Pcgf5	ENSMUSG00000024805	4.31554	0.875421	3.77792
Bmi1	ENSMUSG00000026739	Fundc1	ENSMUSG00000025040	3.6934	0.791246	2.92239
Bmi1	ENSMUSG00000026739	Btbd1	ENSMUSG00000025103	2.64248	0.498316	1.31679
Bmi1	ENSMUSG00000026739	Sacm1l	ENSMUSG00000025240	2.31908	0.373737	0.866728
Bmi1	ENSMUSG00000026739	Pias2	ENSMUSG00000025423	2.71059	0.5	1.35529
Bmi1	ENSMUSG00000026739	Chm	ENSMUSG00000025531	3.46625	0.767677	2.66096
Bmi1	ENSMUSG00000026739	Cwf19l2	ENSMUSG00000025898	2.56469	0.424242	1.08805
Bmi1	ENSMUSG00000026739	Lypla1	ENSMUSG00000025903	2.33339	0.414141	0.966352
Bmi1	ENSMUSG00000026739	Fastkd2	ENSMUSG00000025962	3.8469	0.861953	3.31585
Bmi1	ENSMUSG00000026739	Ogfrl1	ENSMUSG00000026158	2.89465	0.632997	1.8323
Bmi1	ENSMUSG00000026739	Nek7	ENSMUSG00000026393	2.28438	0.323232	0.738385
Bmi1	ENSMUSG00000026739	Uhmk1	ENSMUSG00000026667	3.10422	0.676768	2.10083
Bmi1	ENSMUSG00000026739	Hsd17b7	ENSMUSG00000026675	2.32313	0.424242	0.985569
Bmi1	ENSMUSG00000026739	Ppp6c	ENSMUSG00000026753	4.36663	0.93266	4.07258
Bmi1	ENSMUSG00000026739	Spopl	ENSMUSG00000026771	2.39039	0.383838	0.917522
Bmi1	ENSMUSG00000026739	Acbd5	ENSMUSG00000026781	2.38788	0.360269	0.86028
Bmi1	ENSMUSG00000026739	Dab2ip	ENSMUSG00000026883	2.2406	0.444444	0.995822
Bmi1	ENSMUSG00000026739	44627	ENSMUSG00000026977	2.49016	0.444444	1.10674
Bmi1	ENSMUSG00000026739	Itprid2	ENSMUSG00000027007	2.74264	0.575758	1.5791
Bmi1	ENSMUSG00000026739	Atf2	ENSMUSG00000027104	3.60649	0.787879	2.84148
Bmi1	ENSMUSG00000026739	Sp3	ENSMUSG00000027109	2.82959	0.585859	1.65774
Bmi1	ENSMUSG00000026739	Cops2	ENSMUSG00000027206	2.03066	0.328283	0.666632
Bmi1	ENSMUSG00000026739	Adal	ENSMUSG00000027259	2.92642	0.606061	1.77358
Bmi1	ENSMUSG00000026739	Sppl2a	ENSMUSG00000027366	2.15486	0.313131	0.674755
Bmi1	ENSMUSG00000026739	Polr3f	ENSMUSG00000027427	2.63271	0.484848	1.27647
Bmi1	ENSMUSG00000026739	Armc1	ENSMUSG00000027599	2.3126	0.373737	0.864305
Bmi1	ENSMUSG00000026739	Hps3	ENSMUSG00000027615	2.30463	0.343434	0.79149
Bmi1	ENSMUSG00000026739	Fxr1	ENSMUSG00000027680	3.06316	0.686869	2.10399
Bmi1	ENSMUSG00000026739	Mbnl1	ENSMUSG00000027763	4.27685	0.915825	3.91684
Bmi1	ENSMUSG00000026739	Dhx36	ENSMUSG00000027770	2.26233	0.30303	0.685554
Bmi1	ENSMUSG00000026739	Kpna4	ENSMUSG00000027782	2.14426	0.333333	0.714753
Bmi1	ENSMUSG00000026739	Gmps	ENSMUSG00000027823	2.79884	0.572391	1.60203
Bmi1	ENSMUSG00000026739	Slc35a3	ENSMUSG00000027957	2.57361	0.494949	1.2738
Bmi1	ENSMUSG00000026739	Cyp2u1	ENSMUSG00000027983	4.16733	0.787879	3.28335
Bmi1	ENSMUSG00000026739	Ctbs	ENSMUSG00000028189	2.49042	0.410774	1.023
Bmi1	ENSMUSG00000026739	Rragd	ENSMUSG00000028278	4.3638	0.808081	3.52631
Bmi1	ENSMUSG00000026739	Usp1	ENSMUSG00000028560	2.01834	0.292929	0.59123
Bmi1	ENSMUSG00000026739	Btf3l4	ENSMUSG00000028568	2.28422	0.368687	0.842163
Bmi1	ENSMUSG00000026739	Hook1	ENSMUSG00000028572	3.58979	0.848485	3.04588
Bmi1	ENSMUSG00000026739	Gpx7	ENSMUSG00000028597	1.96726	0.262626	0.516654
Bmi1	ENSMUSG00000026739	Mib2	ENSMUSG00000029060	2.64531	0.555556	1.46962
Bmi1	ENSMUSG00000026739	Tada2b	ENSMUSG00000029196	3.44323	0.707071	2.43461
Bmi1	ENSMUSG00000026739	Slc30a9	ENSMUSG00000029221	3.37634	0.76431	2.58057
Bmi1	ENSMUSG00000026739	Mtf2	ENSMUSG00000029267	2.72841	0.535354	1.46066
Bmi1	ENSMUSG00000026739	Tmem106b	ENSMUSG00000029571	3.18743	0.744108	2.37179
Bmi1	ENSMUSG00000026739	Arl8b	ENSMUSG00000030105	2.60134	0.444444	1.15615
Bmi1	ENSMUSG00000026739	Aebp2	ENSMUSG00000030232	2.52349	0.489899	1.23625
Bmi1	ENSMUSG00000026739	Creld1	ENSMUSG00000030284	3.52747	0.777778	2.74359
Bmi1	ENSMUSG00000026739	Zik1	ENSMUSG00000030393	3.06602	0.676768	2.07498
Bmi1	ENSMUSG00000026739	Mark4	ENSMUSG00000030397	2.26846	0.323232	0.733241
Bmi1	ENSMUSG00000026739	Nipa2	ENSMUSG00000030452	2.71128	0.52862	1.43324
Bmi1	ENSMUSG00000026739	Mtm1	ENSMUSG00000031337	3.28068	0.750842	2.46327
Bmi1	ENSMUSG00000026739	Vps35	ENSMUSG00000031696	2.63524	0.478114	1.25995
Bmi1	ENSMUSG00000026739	Ube2q2	ENSMUSG00000032307	2.48992	0.481481	1.19885
Bmi1	ENSMUSG00000026739	Tmem30a	ENSMUSG00000032328	3.35398	0.777778	2.60865
Bmi1	ENSMUSG00000026739	Loxl1	ENSMUSG00000032334	2.35006	0.505051	1.1869
Bmi1	ENSMUSG00000026739	Syncrip	ENSMUSG00000032423	3.05954	0.683502	2.0912
Bmi1	ENSMUSG00000026739	Cdv3	ENSMUSG00000032803	3.65693	0.811448	2.9674
Bmi1	ENSMUSG00000026739	Zbtb1	ENSMUSG00000033454	2.81468	0.542088	1.5258
Bmi1	ENSMUSG00000026739	Zfp944	ENSMUSG00000033972	2.38404	0.40404	0.96325
Bmi1	ENSMUSG00000026739	Tmx4	ENSMUSG00000034723	2.96116	0.636364	1.88438
Bmi1	ENSMUSG00000026739	Foxn2	ENSMUSG00000034998	3.81563	0.808081	3.08334
Bmi1	ENSMUSG00000026739	Palm	ENSMUSG00000035863	2.29741	0.383838	0.881833
Bmi1	ENSMUSG00000026739	Fnip1	ENSMUSG00000035992	2.51065	0.444444	1.11584
Bmi1	ENSMUSG00000026739	Pnpla8	ENSMUSG00000036257	2.2951	0.40404	0.927312
Bmi1	ENSMUSG00000026739	Naa30	ENSMUSG00000036282	2.84345	0.59596	1.69458
Bmi1	ENSMUSG00000026739	Ap5m1	ENSMUSG00000036291	2.70279	0.52862	1.42875
Bmi1	ENSMUSG00000026739	Sh3glb1	ENSMUSG00000037062	2.64569	0.585859	1.55
Bmi1	ENSMUSG00000026739	Ostm1	ENSMUSG00000038280	2.69379	0.555556	1.49655
Bmi1	ENSMUSG00000026739	Josd2	ENSMUSG00000038695	2.51621	0.505051	1.27081
Bmi1	ENSMUSG00000026739	Azi2	ENSMUSG00000039285	3.15153	0.703704	2.21775
Bmi1	ENSMUSG00000026739	Morc3	ENSMUSG00000039456	2.81199	0.60101	1.69003
Bmi1	ENSMUSG00000026739	Micu3	ENSMUSG00000039478	2.45739	0.464646	1.14182
Bmi1	ENSMUSG00000026739	Nt5dc1	ENSMUSG00000039480	1.92605	0.313131	0.603108
Bmi1	ENSMUSG00000026739	Cpeb2	ENSMUSG00000039782	2.12631	0.333333	0.708771
Bmi1	ENSMUSG00000026739	Rsbn1l	ENSMUSG00000039968	2.28975	0.353535	0.809507
Bmi1	ENSMUSG00000026739	Orc3	ENSMUSG00000040044	3.04038	0.680135	2.06787
Bmi1	ENSMUSG00000026739	Map3k10	ENSMUSG00000040390	3.28052	0.710438	2.3306
Bmi1	ENSMUSG00000026739	Otud6b	ENSMUSG00000040550	4.6841	0.973064	4.55793
Bmi1	ENSMUSG00000026739	Wwp1	ENSMUSG00000041058	3.03487	0.656566	1.99259
Bmi1	ENSMUSG00000026739	Dmxl2	ENSMUSG00000041268	2.46375	0.505051	1.24432
Bmi1	ENSMUSG00000026739	Atp1b2	ENSMUSG00000041329	2.52179	0.520202	1.31184
Bmi1	ENSMUSG00000026739	Shtn1	ENSMUSG00000041362	2.15294	0.343434	0.739392
Bmi1	ENSMUSG00000026739	Tlk1	ENSMUSG00000041997	2.48502	0.464646	1.15465
Bmi1	ENSMUSG00000026739	0610010F05Rik	ENSMUSG00000042208	3.52138	0.781145	2.75071
Bmi1	ENSMUSG00000026739	Gm12481	ENSMUSG00000043770	2.18186	0.323232	0.705247
Bmi1	ENSMUSG00000026739	Slc35g1	ENSMUSG00000044026	2.55792	0.535354	1.36939
Bmi1	ENSMUSG00000026739	Grsf1	ENSMUSG00000044221	3.59714	0.814815	2.931
Bmi1	ENSMUSG00000026739	Zfp758	ENSMUSG00000044501	3.30146	0.703704	2.32325
Bmi1	ENSMUSG00000026739	Lrfn4	ENSMUSG00000045045	2.02913	0.30303	0.614888
Bmi1	ENSMUSG00000026739	Dpy19l4	ENSMUSG00000045205	3.08271	0.6633	2.04476
Bmi1	ENSMUSG00000026739	Mosmo	ENSMUSG00000046096	3.37532	0.791246	2.67071
Bmi1	ENSMUSG00000026739	Zfp62	ENSMUSG00000046311	3.14281	0.703704	2.21161
Bmi1	ENSMUSG00000026739	Ar	ENSMUSG00000046532	2.18291	0.353535	0.771737
Bmi1	ENSMUSG00000026739	Mbtps2	ENSMUSG00000046873	2.48692	0.454545	1.13042
Bmi1	ENSMUSG00000026739	Zfp654	ENSMUSG00000047141	2.57802	0.464646	1.19787
Bmi1	ENSMUSG00000026739	Ythdf3	ENSMUSG00000047213	2.98118	0.661616	1.9724
Bmi1	ENSMUSG00000026739	Prrg1	ENSMUSG00000047996	2.16685	0.363636	0.787947
Bmi1	ENSMUSG00000026739	Ric3	ENSMUSG00000048330	2.25149	0.393939	0.886949
Bmi1	ENSMUSG00000026739	Zfp2	ENSMUSG00000049321	2.20209	0.373737	0.823003
Bmi1	ENSMUSG00000026739	Mblac2	ENSMUSG00000051098	3.30764	0.744108	2.46124
Bmi1	ENSMUSG00000026739	Eml5	ENSMUSG00000051166	2.78624	0.555556	1.54791
Bmi1	ENSMUSG00000026739	Pcmtd1	ENSMUSG00000051285	3.215	0.737374	2.37065
Bmi1	ENSMUSG00000026739	Vamp7	ENSMUSG00000051412	2.0559	0.313131	0.643768
Bmi1	ENSMUSG00000026739	Zfp24	ENSMUSG00000051469	2.62906	0.464646	1.22158
Bmi1	ENSMUSG00000026739	Zfp579	ENSMUSG00000051550	2.25356	0.40404	0.910529
Bmi1	ENSMUSG00000026739	Styx	ENSMUSG00000053205	2.428	0.464646	1.12816
Bmi1	ENSMUSG00000026739	Aldh7a1	ENSMUSG00000053644	3.02055	0.686869	2.07472
Bmi1	ENSMUSG00000026739	Taf4b	ENSMUSG00000054321	3.45723	0.747475	2.58419
Bmi1	ENSMUSG00000026739	Miga1	ENSMUSG00000054942	4.02853	0.814815	3.2825
Bmi1	ENSMUSG00000026739	Stam2	ENSMUSG00000055371	2.87249	0.606061	1.7409
Bmi1	ENSMUSG00000026739	Socs6	ENSMUSG00000056153	4.17576	0.872054	3.64148
Bmi1	ENSMUSG00000026739	Lrif1	ENSMUSG00000056260	3.59869	0.828283	2.98074
Bmi1	ENSMUSG00000026739	Dennd1b	ENSMUSG00000056268	3.8717	0.821549	3.18079
Bmi1	ENSMUSG00000026739	AI987944	ENSMUSG00000056383	2.40563	0.474747	1.14207
Bmi1	ENSMUSG00000026739	Gja5	ENSMUSG00000057123	1.77945	0.30303	0.539227
Bmi1	ENSMUSG00000026739	Bak1	ENSMUSG00000057789	2.63468	0.489899	1.29073
Bmi1	ENSMUSG00000026739	Zfp119a	ENSMUSG00000057835	2.68454	0.616162	1.65411
Bmi1	ENSMUSG00000026739	Usf2	ENSMUSG00000058239	2.56956	0.489899	1.25883
Bmi1	ENSMUSG00000026739	Znrf2	ENSMUSG00000058446	2.48424	0.479798	1.19193
Bmi1	ENSMUSG00000026739	Ccser2	ENSMUSG00000058690	2.37815	0.464646	1.105
Bmi1	ENSMUSG00000026739	Zfp958	ENSMUSG00000058748	3.41372	0.814815	2.78155
Bmi1	ENSMUSG00000026739	Zfp930	ENSMUSG00000059897	4.59966	0.942761	4.33638
Bmi1	ENSMUSG00000026739	Prpf40a	ENSMUSG00000061136	2.68544	0.501684	1.34724
Bmi1	ENSMUSG00000026739	Exoc5	ENSMUSG00000061244	2.48718	0.451178	1.12216
Bmi1	ENSMUSG00000026739	Zfp873	ENSMUSG00000061371	2.52183	0.494949	1.24818
Bmi1	ENSMUSG00000026739	Gmfb	ENSMUSG00000062014	3.74951	0.868687	3.25715
Bmi1	ENSMUSG00000026739	Qk	ENSMUSG00000062078	2.28937	0.343434	0.786248
Bmi1	ENSMUSG00000026739	Atp11c	ENSMUSG00000062949	2.29246	0.378788	0.868355
Bmi1	ENSMUSG00000026739	Tmed5	ENSMUSG00000063406	3.3594	0.838384	2.81647
Bmi1	ENSMUSG00000026739	Klhdc3	ENSMUSG00000063576	4.03062	0.892256	3.59635
Bmi1	ENSMUSG00000026739	Ccdc102a	ENSMUSG00000063605	2.28209	0.434343	0.991209
Bmi1	ENSMUSG00000026739	Zfp120	ENSMUSG00000068134	2.76686	0.558923	1.54646
Bmi1	ENSMUSG00000026739	Fgfr1op	ENSMUSG00000069135	2.78983	0.606061	1.69081
Bmi1	ENSMUSG00000026739	Klhl9	ENSMUSG00000070923	3.1981	0.720539	2.30436
Bmi1	ENSMUSG00000026739	Zfp942	ENSMUSG00000071267	3.45889	0.781145	2.7019
Bmi1	ENSMUSG00000026739	2610044O15Rik8	ENSMUSG00000071302	2.92299	0.602694	1.76167
Bmi1	ENSMUSG00000026739	Vma21	ENSMUSG00000073131	3.24596	0.73064	2.37163
Bmi1	ENSMUSG00000026739	Serf2	ENSMUSG00000074884	2.17892	0.40404	0.880373
Bmi1	ENSMUSG00000026739	Qser1	ENSMUSG00000074994	2.20213	0.333333	0.734045
Bmi1	ENSMUSG00000026739	AU041133	ENSMUSG00000078435	1.98084	0.313131	0.620262
Bmi1	ENSMUSG00000026739	Ube2d3	ENSMUSG00000078578	2.75074	0.572391	1.5745
Bmi1	ENSMUSG00000026739	Gm14326	ENSMUSG00000078862	4.63589	0.939394	4.35493
Bmi1	ENSMUSG00000026739	Gm14295	ENSMUSG00000078877	2.04419	0.313131	0.6401
Bmi1	ENSMUSG00000026739	2610021A01Rik	ENSMUSG00000091474	2.55847	0.459596	1.17586
Bmi1	ENSMUSG00000026739	Gm14325	ENSMUSG00000095362	4.27161	0.89899	3.84014
Bmi1	ENSMUSG00000026739	CAAA01147332.1	ENSMUSG00000095742	2.00362	0.313131	0.627395
Bmi1	ENSMUSG00000026739	Zfp994	ENSMUSG00000096433	5.12521	0.962963	4.93539
Bmi1	ENSMUSG00000026739	Gm48768	ENSMUSG00000112346	2.11044	0.383838	0.810068
Bmi1	ENSMUSG00000026739	Gm5165	ENSMUSG00000116802	2.53844	0.525253	1.33332
Bmi1	ENSMUSG00000026739	CT030661.1	ENSMUSG00000117284	3.53396	0.848485	2.99851
Ccnd2	ENSMUSG00000000184	Gnai3	ENSMUSG00000000001	2.63688	0.550505	1.45162
Ccnd2	ENSMUSG00000000184	Ndufa9	ENSMUSG00000000399	2.35681	0.444444	1.04747
Ccnd2	ENSMUSG00000000184	Pdgfb	ENSMUSG00000000489	2.40271	0.429293	1.03147
Ccnd2	ENSMUSG00000000184	Acvrl1	ENSMUSG00000000530	2.09343	0.333333	0.697811
Ccnd2	ENSMUSG00000000184	Kctd10	ENSMUSG00000001098	2.93404	0.646465	1.89675
Ccnd2	ENSMUSG00000000184	Irf9	ENSMUSG00000002325	2.49703	0.464646	1.16024
Ccnd2	ENSMUSG00000000184	Nab1	ENSMUSG00000002881	2.509	0.505051	1.26717
Ccnd2	ENSMUSG00000000184	Adgre5	ENSMUSG00000002885	3.02986	0.686869	2.08112
Ccnd2	ENSMUSG00000000184	Klf4	ENSMUSG00000003032	2.20755	0.350168	0.773014
Ccnd2	ENSMUSG00000000184	Grk5	ENSMUSG00000003228	2.31507	0.40404	0.935381
Ccnd2	ENSMUSG00000000184	Etv3	ENSMUSG00000003382	2.39396	0.383838	0.918895
Ccnd2	ENSMUSG00000000184	Dusp3	ENSMUSG00000003518	3.48369	0.784512	2.733
Ccnd2	ENSMUSG00000000184	Ralb	ENSMUSG00000004451	2.80315	0.585859	1.64225
Ccnd2	ENSMUSG00000000184	Myo9b	ENSMUSG00000004677	2.64423	0.484848	1.28205
Ccnd2	ENSMUSG00000000184	Nes	ENSMUSG00000004891	2.39495	0.454545	1.08861
Ccnd2	ENSMUSG00000000184	Sh2b2	ENSMUSG00000005057	3.51164	0.737374	2.58939
Ccnd2	ENSMUSG00000000184	Wdr1	ENSMUSG00000005103	2.07907	0.282828	0.58802
Ccnd2	ENSMUSG00000000184	Rcn1	ENSMUSG00000005973	3.12118	0.666667	2.08079
Ccnd2	ENSMUSG00000000184	Nav1	ENSMUSG00000009418	3.00292	0.649832	1.9514
Ccnd2	ENSMUSG00000000184	Adam19	ENSMUSG00000011256	2.40093	0.444444	1.06708
Ccnd2	ENSMUSG00000000184	Etv5	ENSMUSG00000013089	2.45837	0.43771	1.07605
Ccnd2	ENSMUSG00000000184	Pten	ENSMUSG00000013663	2.68839	0.515152	1.38493
Ccnd2	ENSMUSG00000000184	Lrrk1	ENSMUSG00000015133	2.00503	0.287879	0.577206
Ccnd2	ENSMUSG00000000184	Actn1	ENSMUSG00000015143	3.53292	0.828283	2.92626
Ccnd2	ENSMUSG00000000184	Fli1	ENSMUSG00000016087	2.71877	0.59596	1.62028
Ccnd2	ENSMUSG00000000184	E2f3	ENSMUSG00000016477	3.39396	0.740741	2.51404
Ccnd2	ENSMUSG00000000184	Rnd3	ENSMUSG00000017144	2.34287	0.397306	0.930838
Ccnd2	ENSMUSG00000000184	Ttpal	ENSMUSG00000017679	2.35171	0.353535	0.831411
Ccnd2	ENSMUSG00000000184	Myo1c	ENSMUSG00000017774	2.09977	0.313131	0.657503
Ccnd2	ENSMUSG00000000184	Mlx	ENSMUSG00000017801	2.21038	0.434343	0.960065
Ccnd2	ENSMUSG00000000184	Stk4	ENSMUSG00000018209	2.39978	0.424242	1.01809
Ccnd2	ENSMUSG00000000184	Ywhab	ENSMUSG00000018326	2.61966	0.535354	1.40245
Ccnd2	ENSMUSG00000000184	44812	ENSMUSG00000018398	2.32776	0.326599	0.760246
Ccnd2	ENSMUSG00000000184	Trpv2	ENSMUSG00000018507	2.67777	0.510101	1.36593
Ccnd2	ENSMUSG00000000184	Rab4a	ENSMUSG00000019478	2.82387	0.59596	1.68292
Ccnd2	ENSMUSG00000000184	Fyn	ENSMUSG00000019843	2.44931	0.474747	1.1628
Ccnd2	ENSMUSG00000000184	P4ha1	ENSMUSG00000019916	2.4724	0.454545	1.12382
Ccnd2	ENSMUSG00000000184	Dusp6	ENSMUSG00000019960	2.6951	0.552189	1.48821
Ccnd2	ENSMUSG00000000184	Epb41l2	ENSMUSG00000019978	2.22279	0.313131	0.696024
Ccnd2	ENSMUSG00000000184	Apaf1	ENSMUSG00000019979	2.1738	0.333333	0.724602
Ccnd2	ENSMUSG00000000184	Nuak1	ENSMUSG00000020032	2.90158	0.616162	1.78784
Ccnd2	ENSMUSG00000000184	Igf1	ENSMUSG00000020053	2.3493	0.434343	1.0204
Ccnd2	ENSMUSG00000000184	Phlda1	ENSMUSG00000020205	2.55186	0.540404	1.37904
Ccnd2	ENSMUSG00000000184	Wdr82	ENSMUSG00000020257	2.16992	0.328283	0.712348
Ccnd2	ENSMUSG00000000184	Stk10	ENSMUSG00000020272	2.05558	0.282828	0.581375
Ccnd2	ENSMUSG00000000184	Trib2	ENSMUSG00000020601	2.39868	0.468013	1.12262
Ccnd2	ENSMUSG00000000184	Jpt1	ENSMUSG00000020737	2.81984	0.575758	1.62354
Ccnd2	ENSMUSG00000000184	Ncbp3	ENSMUSG00000020783	2.25669	0.40404	0.911795
Ccnd2	ENSMUSG00000000184	Top2a	ENSMUSG00000020914	2.67684	0.575758	1.54121
Ccnd2	ENSMUSG00000000184	Sptlc2	ENSMUSG00000021036	2.55521	0.494949	1.2647
Ccnd2	ENSMUSG00000000184	Prkch	ENSMUSG00000021108	2.92895	0.673401	1.97236
Ccnd2	ENSMUSG00000000184	Tshz3	ENSMUSG00000021217	2.46053	0.434343	1.06871
Ccnd2	ENSMUSG00000000184	Hivep1	ENSMUSG00000021366	2.76106	0.580808	1.60365
Ccnd2	ENSMUSG00000000184	Sdha	ENSMUSG00000021577	2.44341	0.454545	1.11064
Ccnd2	ENSMUSG00000000184	Mapk1ip1l	ENSMUSG00000021840	2.8857	0.619529	1.78777
Ccnd2	ENSMUSG00000000184	Spryd7	ENSMUSG00000021930	2.18175	0.424242	0.925589
Ccnd2	ENSMUSG00000000184	Trim35	ENSMUSG00000022043	2.38515	0.397306	0.947634
Ccnd2	ENSMUSG00000000184	Spry2	ENSMUSG00000022114	2.82273	0.616162	1.73926
Ccnd2	ENSMUSG00000000184	Rnf219	ENSMUSG00000022120	4.01662	0.787879	3.16461
Ccnd2	ENSMUSG00000000184	Rnf19a	ENSMUSG00000022280	3.03469	0.666667	2.02313
Ccnd2	ENSMUSG00000000184	Ywhaz	ENSMUSG00000022285	2.7498	0.575758	1.58322
Ccnd2	ENSMUSG00000000184	Matn2	ENSMUSG00000022324	2.41338	0.387205	0.934472
Ccnd2	ENSMUSG00000000184	Col14a1	ENSMUSG00000022371	2.43515	0.454545	1.10689
Ccnd2	ENSMUSG00000000184	Asap1	ENSMUSG00000022377	2.80229	0.59596	1.67005
Ccnd2	ENSMUSG00000000184	Myh9	ENSMUSG00000022443	4.45187	0.956229	4.25701
Ccnd2	ENSMUSG00000000184	Dubr	ENSMUSG00000022639	2.90071	0.626263	1.81661
Ccnd2	ENSMUSG00000000184	Ccdc80	ENSMUSG00000022665	3.39425	0.808081	2.74282
Ccnd2	ENSMUSG00000000184	Arhgap31	ENSMUSG00000022799	2.15311	0.348485	0.750325
Ccnd2	ENSMUSG00000000184	Fstl1	ENSMUSG00000022816	2.25274	0.358586	0.8078
Ccnd2	ENSMUSG00000000184	Adamts1	ENSMUSG00000022893	4.71601	0.912458	4.30316
Ccnd2	ENSMUSG00000000184	Ets2	ENSMUSG00000022895	2.85742	0.651515	1.86165
Ccnd2	ENSMUSG00000000184	Lima1	ENSMUSG00000023022	2.96523	0.636364	1.88696
Ccnd2	ENSMUSG00000000184	Atf1	ENSMUSG00000023027	2.02755	0.313131	0.634888
Ccnd2	ENSMUSG00000000184	Agpat4	ENSMUSG00000023827	3.09712	0.683502	2.11689
Ccnd2	ENSMUSG00000000184	Paqr4	ENSMUSG00000023909	3.30917	0.754209	2.4958
Ccnd2	ENSMUSG00000000184	Polh	ENSMUSG00000023953	2.3058	0.414141	0.954929
Ccnd2	ENSMUSG00000000184	Ndufv3	ENSMUSG00000024038	2.09914	0.353535	0.742121
Ccnd2	ENSMUSG00000000184	Emilin2	ENSMUSG00000024053	2.58675	0.505051	1.30644
Ccnd2	ENSMUSG00000000184	Spry4	ENSMUSG00000024427	2.94505	0.656566	1.93362
Ccnd2	ENSMUSG00000000184	Hmgxb3	ENSMUSG00000024622	2.03527	0.292929	0.59619
Ccnd2	ENSMUSG00000000184	Aldh18a1	ENSMUSG00000025007	3.2034	0.73064	2.34053
Ccnd2	ENSMUSG00000000184	Cutc	ENSMUSG00000025193	2.23414	0.484848	1.08322
Ccnd2	ENSMUSG00000000184	Atp10a	ENSMUSG00000025324	2.92134	0.609428	1.78034
Ccnd2	ENSMUSG00000000184	Baiap2	ENSMUSG00000025372	3.13955	0.673401	2.11418
Ccnd2	ENSMUSG00000000184	Nab2	ENSMUSG00000025402	2.10219	0.333333	0.700731
Ccnd2	ENSMUSG00000000184	Map4k4	ENSMUSG00000026074	2.34375	0.380471	0.891731
Ccnd2	ENSMUSG00000000184	Mgat4a	ENSMUSG00000026110	2.29286	0.383838	0.88009
Ccnd2	ENSMUSG00000000184	Imp4	ENSMUSG00000026127	2.31394	0.454545	1.05179
Ccnd2	ENSMUSG00000000184	Ndufa10	ENSMUSG00000026260	2.51627	0.505051	1.27085
Ccnd2	ENSMUSG00000000184	Pam	ENSMUSG00000026335	2.26519	0.358586	0.812263
Ccnd2	ENSMUSG00000000184	Actr3	ENSMUSG00000026341	2.90242	0.632997	1.83722
Ccnd2	ENSMUSG00000000184	Cd55	ENSMUSG00000026399	2.80065	0.585859	1.64078
Ccnd2	ENSMUSG00000000184	Atp2b4	ENSMUSG00000026463	2.37573	0.393939	0.935892
Ccnd2	ENSMUSG00000000184	Lamc1	ENSMUSG00000026478	2.32926	0.380471	0.886216
Ccnd2	ENSMUSG00000000184	Coq8a	ENSMUSG00000026489	2.90275	0.676768	1.96449
Ccnd2	ENSMUSG00000000184	Frmd4a	ENSMUSG00000026657	2.81902	0.579125	1.63256
Ccnd2	ENSMUSG00000000184	Phyh	ENSMUSG00000026664	3.23752	0.720539	2.33276
Ccnd2	ENSMUSG00000000184	Ddr2	ENSMUSG00000026674	3.37085	0.784512	2.64447
Ccnd2	ENSMUSG00000000184	Abi2	ENSMUSG00000026782	2.24706	0.333333	0.74902
Ccnd2	ENSMUSG00000000184	Acvr1	ENSMUSG00000026836	2.11593	0.333333	0.705309
Ccnd2	ENSMUSG00000000184	Col5a1	ENSMUSG00000026837	2.79368	0.606061	1.69314
Ccnd2	ENSMUSG00000000184	Lhx6	ENSMUSG00000026890	2.15382	0.333333	0.71794
Ccnd2	ENSMUSG00000000184	Bmp2	ENSMUSG00000027358	3.21458	0.750842	2.41364
Ccnd2	ENSMUSG00000000184	Cd93	ENSMUSG00000027435	2.62061	0.491582	1.28824
Ccnd2	ENSMUSG00000000184	Mapre1	ENSMUSG00000027479	4.76049	0.922559	4.39184
Ccnd2	ENSMUSG00000000184	Helz2	ENSMUSG00000027580	2.1563	0.333333	0.718767
Ccnd2	ENSMUSG00000000184	Zmat3	ENSMUSG00000027663	3.7332	0.848485	3.16756
Ccnd2	ENSMUSG00000000184	Gnb4	ENSMUSG00000027669	2.04512	0.313131	0.64039
Ccnd2	ENSMUSG00000000184	Postn	ENSMUSG00000027750	2.85424	0.609428	1.73945
Ccnd2	ENSMUSG00000000184	Nras	ENSMUSG00000027852	2.4776	0.444444	1.10115
Ccnd2	ENSMUSG00000000184	Ptgfrn	ENSMUSG00000027864	3.0535	0.717172	2.18988
Ccnd2	ENSMUSG00000000184	Tpm3	ENSMUSG00000027940	2.80574	0.626263	1.75713
Ccnd2	ENSMUSG00000000184	Adar	ENSMUSG00000027951	2.58382	0.515152	1.33106
Ccnd2	ENSMUSG00000000184	Fam198b	ENSMUSG00000027955	2.38502	0.430976	1.02789
Ccnd2	ENSMUSG00000000184	Vcam1	ENSMUSG00000027962	2.8155	0.616162	1.7348
Ccnd2	ENSMUSG00000000184	Hadh	ENSMUSG00000027984	3.23701	0.727273	2.35419
Ccnd2	ENSMUSG00000000184	Dapp1	ENSMUSG00000028159	3.62674	0.774411	2.80859
Ccnd2	ENSMUSG00000000184	Ubxn2b	ENSMUSG00000028243	2.55663	0.474747	1.21375
Ccnd2	ENSMUSG00000000184	Invs	ENSMUSG00000028344	2.01446	0.333333	0.671488
Ccnd2	ENSMUSG00000000184	Ctps	ENSMUSG00000028633	2.99056	0.676768	2.02392
Ccnd2	ENSMUSG00000000184	Hivep3	ENSMUSG00000028634	2.04013	0.323232	0.659437
Ccnd2	ENSMUSG00000000184	Cap1	ENSMUSG00000028656	2.68289	0.521886	1.40016
Ccnd2	ENSMUSG00000000184	Pink1	ENSMUSG00000028756	3.53646	0.794613	2.81012
Ccnd2	ENSMUSG00000000184	Ptpn12	ENSMUSG00000028771	3.01526	0.69697	2.10154
Ccnd2	ENSMUSG00000000184	Nol9	ENSMUSG00000028948	2.21764	0.292929	0.649611
Ccnd2	ENSMUSG00000000184	Acap3	ENSMUSG00000029033	3.65451	0.787879	2.87931
Ccnd2	ENSMUSG00000000184	Ski	ENSMUSG00000029050	2.08326	0.292929	0.610249
Ccnd2	ENSMUSG00000000184	Gnb1	ENSMUSG00000029064	4.20664	0.946128	3.98002
Ccnd2	ENSMUSG00000000184	Fosl2	ENSMUSG00000029135	2.00838	0.323232	0.649173
Ccnd2	ENSMUSG00000000184	Vps33a	ENSMUSG00000029434	2.56139	0.585859	1.50061
Ccnd2	ENSMUSG00000000184	Wdr66	ENSMUSG00000029442	2.48859	0.454545	1.13118
Ccnd2	ENSMUSG00000000184	Anxa3	ENSMUSG00000029484	2.52326	0.494949	1.24888
Ccnd2	ENSMUSG00000000184	Tes	ENSMUSG00000029552	2.4749	0.535354	1.32495
Ccnd2	ENSMUSG00000000184	Fscn1	ENSMUSG00000029581	2.5384	0.481481	1.22219
Ccnd2	ENSMUSG00000000184	Usp12	ENSMUSG00000029640	2.69602	0.518519	1.39794
Ccnd2	ENSMUSG00000000184	Calu	ENSMUSG00000029767	2.3135	0.353535	0.817905
Ccnd2	ENSMUSG00000000184	Tcaf2	ENSMUSG00000029851	1.93047	0.328283	0.633741
Ccnd2	ENSMUSG00000000184	Vasp	ENSMUSG00000030403	2.34723	0.368687	0.865393
Ccnd2	ENSMUSG00000000184	Iqgap1	ENSMUSG00000030536	3.17359	0.727273	2.30807
Ccnd2	ENSMUSG00000000184	Lyve1	ENSMUSG00000030787	2.38703	0.373737	0.892123
Ccnd2	ENSMUSG00000000184	Flna	ENSMUSG00000031328	2.65295	0.518519	1.3756
Ccnd2	ENSMUSG00000000184	Bgn	ENSMUSG00000031375	2.23895	0.333333	0.746316
Ccnd2	ENSMUSG00000000184	Adgra2	ENSMUSG00000031486	2.6598	0.484848	1.2896
Ccnd2	ENSMUSG00000000184	Arhgef7	ENSMUSG00000031511	2.28335	0.346801	0.791868
Ccnd2	ENSMUSG00000000184	Dusp4	ENSMUSG00000031530	4.85344	0.929293	4.51027
Ccnd2	ENSMUSG00000000184	Plekha2	ENSMUSG00000031557	2.13975	0.363636	0.778089
Ccnd2	ENSMUSG00000000184	Ednra	ENSMUSG00000031616	2.81164	0.616162	1.73242
Ccnd2	ENSMUSG00000000184	Sh3rf1	ENSMUSG00000031642	2.80846	0.592593	1.66427
Ccnd2	ENSMUSG00000000184	Tpm4	ENSMUSG00000031799	2.94385	0.676768	1.9923
Ccnd2	ENSMUSG00000000184	Tent5a	ENSMUSG00000032265	2.25599	0.318182	0.717814
Ccnd2	ENSMUSG00000000184	Tle3	ENSMUSG00000032280	4.1177	0.919192	3.78496
Ccnd2	ENSMUSG00000000184	Ptpn9	ENSMUSG00000032290	2.58859	0.484848	1.25508
Ccnd2	ENSMUSG00000000184	2300009A05Rik	ENSMUSG00000032403	3.14787	0.661616	2.08268
Ccnd2	ENSMUSG00000000184	Smarcc1	ENSMUSG00000032481	3.13422	0.690236	2.16335
Ccnd2	ENSMUSG00000000184	Vipr1	ENSMUSG00000032528	6.72126	0.936027	6.29128
Ccnd2	ENSMUSG00000000184	Chsy1	ENSMUSG00000032640	2.48634	0.494949	1.23061
Ccnd2	ENSMUSG00000000184	Zswim6	ENSMUSG00000032846	2.64843	0.494949	1.31084
Ccnd2	ENSMUSG00000000184	Prrg3	ENSMUSG00000033361	2.13006	0.282828	0.60244
Ccnd2	ENSMUSG00000000184	Tnks1bp1	ENSMUSG00000033955	2.24028	0.363636	0.814648
Ccnd2	ENSMUSG00000000184	Jcad	ENSMUSG00000033960	3.23254	0.744108	2.40536
Ccnd2	ENSMUSG00000000184	Cbl	ENSMUSG00000034342	3.05479	0.691919	2.11367
Ccnd2	ENSMUSG00000000184	Tent4a	ENSMUSG00000034575	2.16431	0.319865	0.692288
Ccnd2	ENSMUSG00000000184	Sema3f	ENSMUSG00000034684	2.59052	0.468013	1.2124
Ccnd2	ENSMUSG00000000184	Nostrin	ENSMUSG00000034738	3.11618	0.70202	2.18762
Ccnd2	ENSMUSG00000000184	Baz1a	ENSMUSG00000035021	2.35525	0.353535	0.832663
Ccnd2	ENSMUSG00000000184	Fam124a	ENSMUSG00000035184	2.25893	0.373737	0.844245
Ccnd2	ENSMUSG00000000184	Abi3bp	ENSMUSG00000035258	2.24413	0.373737	0.838715
Ccnd2	ENSMUSG00000000184	Prkx	ENSMUSG00000035725	2.35816	0.40404	0.95279
Ccnd2	ENSMUSG00000000184	Csgalnact1	ENSMUSG00000036356	2.72028	0.555556	1.51127
Ccnd2	ENSMUSG00000000184	Adamts2	ENSMUSG00000036545	2.28526	0.368687	0.842547
Ccnd2	ENSMUSG00000000184	Dchs1	ENSMUSG00000036862	4.30756	0.915825	3.94497
Ccnd2	ENSMUSG00000000184	Rap2b	ENSMUSG00000036894	3.18564	0.727273	2.31683
Ccnd2	ENSMUSG00000000184	Setd7	ENSMUSG00000037111	2.05438	0.272727	0.560286
Ccnd2	ENSMUSG00000000184	Krt80	ENSMUSG00000037185	1.93937	0.30303	0.587689
Ccnd2	ENSMUSG00000000184	Klf10	ENSMUSG00000037465	2.56727	0.535354	1.3744
Ccnd2	ENSMUSG00000000184	Ndufv1	ENSMUSG00000037916	3.43352	0.777778	2.67052
Ccnd2	ENSMUSG00000000184	Smarce1	ENSMUSG00000037935	2.78829	0.59596	1.66171
Ccnd2	ENSMUSG00000000184	1110032A03Rik	ENSMUSG00000037971	2.62494	0.505051	1.32573
Ccnd2	ENSMUSG00000000184	Spats2l	ENSMUSG00000038305	2.20674	0.367003	0.80988
Ccnd2	ENSMUSG00000000184	Dennd2a	ENSMUSG00000038456	2.39558	0.390572	0.935649
Ccnd2	ENSMUSG00000000184	Mcl1	ENSMUSG00000038612	2.24076	0.353535	0.792189
Ccnd2	ENSMUSG00000000184	Fam206a	ENSMUSG00000038827	2.43767	0.454545	1.10803
Ccnd2	ENSMUSG00000000184	Zfhx3	ENSMUSG00000038872	2.20044	0.333333	0.733479
Ccnd2	ENSMUSG00000000184	Ubn1	ENSMUSG00000039473	2.60559	0.434343	1.13172
Ccnd2	ENSMUSG00000000184	Dse	ENSMUSG00000039497	2.53717	0.444444	1.12763
Ccnd2	ENSMUSG00000000184	Rbms3	ENSMUSG00000039607	3.13092	0.661616	2.07147
Ccnd2	ENSMUSG00000000184	Tbc1d2	ENSMUSG00000039813	2.40025	0.515152	1.23649
Ccnd2	ENSMUSG00000000184	Mcph1	ENSMUSG00000039842	3.37951	0.757576	2.56023
Ccnd2	ENSMUSG00000000184	Ythdf2	ENSMUSG00000040025	2.02142	0.323232	0.653389
Ccnd2	ENSMUSG00000000184	Hs2st1	ENSMUSG00000040151	2.31173	0.419192	0.969059
Ccnd2	ENSMUSG00000000184	Tax1bp3	ENSMUSG00000040158	3.10533	0.646465	2.00748
Ccnd2	ENSMUSG00000000184	Slc25a24	ENSMUSG00000040322	2.36563	0.419192	0.991652
Ccnd2	ENSMUSG00000000184	Fam102b	ENSMUSG00000040339	2.99479	0.639731	1.91586
Ccnd2	ENSMUSG00000000184	Bace2	ENSMUSG00000040605	3.31937	0.710438	2.3582
Ccnd2	ENSMUSG00000000184	Dok4	ENSMUSG00000040631	2.4067	0.409091	0.984559
Ccnd2	ENSMUSG00000000184	Sh3pxd2b	ENSMUSG00000040711	2.13231	0.323232	0.689232
Ccnd2	ENSMUSG00000000184	Sntb2	ENSMUSG00000041308	3.6169	0.814815	2.94711
Ccnd2	ENSMUSG00000000184	Slc7a1	ENSMUSG00000041313	2.4529	0.479798	1.1769
Ccnd2	ENSMUSG00000000184	Inhba	ENSMUSG00000041324	3.25995	0.717172	2.33794
Ccnd2	ENSMUSG00000000184	Mmrn2	ENSMUSG00000041445	2.11151	0.333333	0.703838
Ccnd2	ENSMUSG00000000184	Ggact	ENSMUSG00000041625	2.58515	0.575758	1.48842
Ccnd2	ENSMUSG00000000184	Kirrel	ENSMUSG00000041734	2.56422	0.468013	1.20009
Ccnd2	ENSMUSG00000000184	Igsf3	ENSMUSG00000042035	3.02609	0.656566	1.98683
Ccnd2	ENSMUSG00000000184	Hnrnpf	ENSMUSG00000042079	2.41606	0.40404	0.976186
Ccnd2	ENSMUSG00000000184	Lyn	ENSMUSG00000042228	2.92019	0.626263	1.82881
Ccnd2	ENSMUSG00000000184	Stab1	ENSMUSG00000042286	2.64806	0.518519	1.37307
Ccnd2	ENSMUSG00000000184	Mob1a	ENSMUSG00000043131	2.33416	0.378788	0.884153
Ccnd2	ENSMUSG00000000184	Filip1l	ENSMUSG00000043336	2.42117	0.427609	1.03531
Ccnd2	ENSMUSG00000000184	Dact1	ENSMUSG00000044548	2.80154	0.585859	1.64131
Ccnd2	ENSMUSG00000000184	Ttc41	ENSMUSG00000044937	2.58173	0.535354	1.38214
Ccnd2	ENSMUSG00000000184	Fahd1	ENSMUSG00000045316	3.14289	0.656566	2.06351
Ccnd2	ENSMUSG00000000184	Ppp1r15b	ENSMUSG00000046062	2.76856	0.548822	1.51944
Ccnd2	ENSMUSG00000000184	Pygo2	ENSMUSG00000047824	2.64956	0.510101	1.35154
Ccnd2	ENSMUSG00000000184	Frmd6	ENSMUSG00000048285	4.07828	0.915825	3.73499
Ccnd2	ENSMUSG00000000184	F2r	ENSMUSG00000048376	2.87108	0.59596	1.71105
Ccnd2	ENSMUSG00000000184	B330016D10Rik	ENSMUSG00000048406	3.09252	0.676768	2.09292
Ccnd2	ENSMUSG00000000184	Acap2	ENSMUSG00000049076	2.90297	0.616162	1.7887
Ccnd2	ENSMUSG00000000184	C5ar1	ENSMUSG00000049130	3.14468	0.717172	2.25527
Ccnd2	ENSMUSG00000000184	Pigm	ENSMUSG00000050229	2.8558	0.59596	1.70194
Ccnd2	ENSMUSG00000000184	Zfp366	ENSMUSG00000050919	2.13708	0.333333	0.712361
Ccnd2	ENSMUSG00000000184	Gja1	ENSMUSG00000050953	4.08072	0.845118	3.44869
Ccnd2	ENSMUSG00000000184	Rap2a	ENSMUSG00000051615	2.6386	0.589226	1.55473
Ccnd2	ENSMUSG00000000184	Arf3	ENSMUSG00000051853	1.98333	0.282828	0.560941
Ccnd2	ENSMUSG00000000184	Mest	ENSMUSG00000051855	2.59194	0.538721	1.39633
Ccnd2	ENSMUSG00000000184	Rab7b	ENSMUSG00000052688	2.57206	0.494949	1.27304
Ccnd2	ENSMUSG00000000184	Jam2	ENSMUSG00000053062	2.14315	0.333333	0.714385
Ccnd2	ENSMUSG00000000184	2700081O15Rik	ENSMUSG00000053080	3.2258	0.707071	2.28087
Ccnd2	ENSMUSG00000000184	Ech1	ENSMUSG00000053898	2.42849	0.464646	1.12839
Ccnd2	ENSMUSG00000000184	Slfn5	ENSMUSG00000054404	4.13964	0.905724	3.74938
Ccnd2	ENSMUSG00000000184	Lrrc8c	ENSMUSG00000054720	1.97782	0.262626	0.519429
Ccnd2	ENSMUSG00000000184	Rab31	ENSMUSG00000056515	2.99289	0.649832	1.94488
Ccnd2	ENSMUSG00000000184	Gja5	ENSMUSG00000057123	2.75098	0.589226	1.62095
Ccnd2	ENSMUSG00000000184	Bcl2	ENSMUSG00000057329	4.91807	0.858586	4.22259
Ccnd2	ENSMUSG00000000184	44815	ENSMUSG00000058013	2.38709	0.43771	1.04485
Ccnd2	ENSMUSG00000000184	Phtf1	ENSMUSG00000058388	1.95821	0.282828	0.553838
Ccnd2	ENSMUSG00000000184	Tmod3	ENSMUSG00000058587	4.01556	0.868687	3.48827
Ccnd2	ENSMUSG00000000184	Gda	ENSMUSG00000058624	3.07337	0.649832	1.99717
Ccnd2	ENSMUSG00000000184	Atp8b2	ENSMUSG00000060671	4.19281	0.895623	3.75517
Ccnd2	ENSMUSG00000000184	Ppp4r1	ENSMUSG00000061950	2.50262	0.430976	1.07857
Ccnd2	ENSMUSG00000000184	Cttnbp2nl	ENSMUSG00000062127	2.85116	0.609428	1.73757
Ccnd2	ENSMUSG00000000184	Cys1	ENSMUSG00000062563	2.23625	0.383838	0.85836
Ccnd2	ENSMUSG00000000184	Fbln2	ENSMUSG00000064080	2.52024	0.491582	1.23891
Ccnd2	ENSMUSG00000000184	Tacc1	ENSMUSG00000065954	3.41316	0.754209	2.57424
Ccnd2	ENSMUSG00000000184	Ahnak	ENSMUSG00000069833	3.32447	0.754209	2.50735
Ccnd2	ENSMUSG00000000184	Ccnd1	ENSMUSG00000070348	3.34906	0.767677	2.57099
Ccnd2	ENSMUSG00000000184	Capza1	ENSMUSG00000070372	2.69339	0.548822	1.47819
Ccnd2	ENSMUSG00000000184	Serpinh1	ENSMUSG00000070436	2.28724	0.340067	0.777814
Ccnd2	ENSMUSG00000000184	Hbb-bt	ENSMUSG00000073940	1.63309	0.262626	0.428891
Ccnd2	ENSMUSG00000000184	Gm6658	ENSMUSG00000074171	3.05763	0.661616	2.02298
Ccnd2	ENSMUSG00000000184	Thbd	ENSMUSG00000074743	2.98578	0.653199	1.95031
Ccnd2	ENSMUSG00000000184	Atxn7l3b	ENSMUSG00000074748	2.17997	0.30303	0.660596
Ccnd2	ENSMUSG00000000184	Gm10762	ENSMUSG00000074807	3.51745	0.757576	2.66473
Ccnd2	ENSMUSG00000000184	Wipf1	ENSMUSG00000075284	2.36493	0.383838	0.907751
Ccnd2	ENSMUSG00000000184	Selenoi	ENSMUSG00000075703	2.54435	0.414141	1.05372
Ccnd2	ENSMUSG00000000184	St6galnac4	ENSMUSG00000079442	4.31401	0.875421	3.77658
Ccnd2	ENSMUSG00000000184	Nhsl2	ENSMUSG00000079481	3.0763	0.671717	2.0664
Ccnd2	ENSMUSG00000000184	Gm12251	ENSMUSG00000084384	3.0411	0.676768	2.05812
Ccnd2	ENSMUSG00000000184	Gm4202	ENSMUSG00000091421	2.79173	0.555556	1.55096
Ccnd2	ENSMUSG00000000184	2310010J17Rik	ENSMUSG00000097162	2.48973	0.434343	1.0814
Ccnd2	ENSMUSG00000000184	1700096K18Rik	ENSMUSG00000101856	2.36439	0.454545	1.07472
Ccnd2	ENSMUSG00000000184	Pcdhgc3	ENSMUSG00000102918	2.35585	0.373737	0.880469
Cdk2	ENSMUSG00000025358	Scpep1	ENSMUSG00000000278	1.97272	0.323232	0.637647
Cdk2	ENSMUSG00000025358	Mfsd10	ENSMUSG00000001082	1.99624	0.272727	0.544429
Cdk2	ENSMUSG00000025358	Gramd1a	ENSMUSG00000001248	2.74453	0.511785	1.40461
Cdk2	ENSMUSG00000025358	Slc1a5	ENSMUSG00000001918	2.81628	0.555556	1.5646
Cdk2	ENSMUSG00000025358	Paxip1	ENSMUSG00000002221	4.6243	0.922559	4.26619
Cdk2	ENSMUSG00000025358	Dbf4	ENSMUSG00000002297	2.18083	0.388889	0.8481
Cdk2	ENSMUSG00000025358	Tm9sf1	ENSMUSG00000002320	3.82438	0.824916	3.1548
Cdk2	ENSMUSG00000025358	Top3a	ENSMUSG00000002814	4.3293	0.882155	3.81911
Cdk2	ENSMUSG00000025358	Lpcat3	ENSMUSG00000004270	2.59128	0.585859	1.51812
Cdk2	ENSMUSG00000025358	Mcoln1	ENSMUSG00000004567	2.32356	0.328283	0.762784
Cdk2	ENSMUSG00000025358	Stxbp2	ENSMUSG00000004626	2.1897	0.368687	0.807312
Cdk2	ENSMUSG00000025358	Slbp	ENSMUSG00000004642	3.75986	0.781145	2.93699
Cdk2	ENSMUSG00000025358	Dgkq	ENSMUSG00000004815	2.12774	0.282828	0.601786
Cdk2	ENSMUSG00000025358	Hnrnpa2b1	ENSMUSG00000004980	2.45834	0.434343	1.06776
Cdk2	ENSMUSG00000025358	Pan2	ENSMUSG00000005682	2.1264	0.313131	0.665842
Cdk2	ENSMUSG00000025358	Ttc5	ENSMUSG00000006288	2.80927	0.606061	1.70259
Cdk2	ENSMUSG00000025358	Zdhhc24	ENSMUSG00000006463	2.20772	0.323232	0.713607
Cdk2	ENSMUSG00000025358	Tmem110	ENSMUSG00000006526	2.74486	0.540404	1.48333
Cdk2	ENSMUSG00000025358	Cdt1	ENSMUSG00000006585	3.31496	0.750842	2.48901
Cdk2	ENSMUSG00000025358	Gmnn	ENSMUSG00000006715	3.40306	0.69697	2.37183
Cdk2	ENSMUSG00000025358	Pole	ENSMUSG00000007080	2.10807	0.358586	0.755924
Cdk2	ENSMUSG00000025358	Tinf2	ENSMUSG00000007589	3.7512	0.882155	3.30914
Cdk2	ENSMUSG00000025358	Fnbp4	ENSMUSG00000008200	3.97153	0.925926	3.67734
Cdk2	ENSMUSG00000025358	Apobec3	ENSMUSG00000009585	2.40843	0.414141	0.99743
Cdk2	ENSMUSG00000025358	Hyal2	ENSMUSG00000010047	2.04959	0.313131	0.64179
Cdk2	ENSMUSG00000025358	Rpa3	ENSMUSG00000012483	3.57982	0.771044	2.7602
Cdk2	ENSMUSG00000025358	Slc9a5	ENSMUSG00000014786	2.64182	0.530303	1.40096
Cdk2	ENSMUSG00000025358	Ube2i	ENSMUSG00000015120	3.6726	0.919192	3.37583
Cdk2	ENSMUSG00000025358	Hnrnpl	ENSMUSG00000015165	7.88519	1	7.88519
Cdk2	ENSMUSG00000025358	Hspa8	ENSMUSG00000015656	2.86163	0.565657	1.6187
Cdk2	ENSMUSG00000025358	Nelfcd	ENSMUSG00000016253	4.02948	0.808081	3.25614
Cdk2	ENSMUSG00000025358	Plgrkt	ENSMUSG00000016495	3.14471	0.69697	2.19177
Cdk2	ENSMUSG00000025358	Traf4	ENSMUSG00000017386	2.734	0.666667	1.82266
Cdk2	ENSMUSG00000025358	Atad5	ENSMUSG00000017550	2.68701	0.531987	1.42945
Cdk2	ENSMUSG00000025358	Crlf3	ENSMUSG00000017561	2.57784	0.464646	1.19778
Cdk2	ENSMUSG00000025358	Rpain	ENSMUSG00000018449	2.44308	0.449495	1.09815
Cdk2	ENSMUSG00000025358	Cenpv	ENSMUSG00000018509	2.28984	0.424242	0.971448
Cdk2	ENSMUSG00000025358	Zfyve27	ENSMUSG00000018820	2.76444	0.580808	1.60561
Cdk2	ENSMUSG00000025358	Slc22a5	ENSMUSG00000018900	2.52814	0.5	1.26407
Cdk2	ENSMUSG00000025358	Slc25a22	ENSMUSG00000019082	2.27041	0.434343	0.98614
Cdk2	ENSMUSG00000025358	Ap4m1	ENSMUSG00000019518	2.92873	0.639731	1.8736
Cdk2	ENSMUSG00000025358	Fbxo5	ENSMUSG00000019773	3.04417	0.720539	2.19344
Cdk2	ENSMUSG00000025358	Poc1b	ENSMUSG00000019952	4.10352	0.851852	3.49559
Cdk2	ENSMUSG00000025358	Apaf1	ENSMUSG00000019979	2.80323	0.616162	1.72724
Cdk2	ENSMUSG00000025358	Cep83	ENSMUSG00000020024	2.67492	0.535354	1.43203
Cdk2	ENSMUSG00000025358	Mum1	ENSMUSG00000020156	4.21511	0.973064	4.10157
Cdk2	ENSMUSG00000025358	Helb	ENSMUSG00000020228	4.24095	0.824916	3.49843
Cdk2	ENSMUSG00000025358	1810032O08Rik	ENSMUSG00000020812	2.11014	0.292929	0.618122
Cdk2	ENSMUSG00000025358	Tmem107	ENSMUSG00000020895	2.00286	0.323232	0.647389
Cdk2	ENSMUSG00000025358	Erh	ENSMUSG00000021131	2.25207	0.383838	0.864433
Cdk2	ENSMUSG00000025358	Dek	ENSMUSG00000021377	2.88687	0.606061	1.74962
Cdk2	ENSMUSG00000025358	Slc35b3	ENSMUSG00000021432	3.10035	0.676768	2.09822
Cdk2	ENSMUSG00000025358	Fancc	ENSMUSG00000021461	3.1403	0.666667	2.09353
Cdk2	ENSMUSG00000025358	Dhfr	ENSMUSG00000021707	2.2801	0.380471	0.867512
Cdk2	ENSMUSG00000025358	Mettl6	ENSMUSG00000021891	2.1825	0.373737	0.815683
Cdk2	ENSMUSG00000025358	Zdhhc20	ENSMUSG00000021969	2.36069	0.414141	0.97766
Cdk2	ENSMUSG00000025358	Tgds	ENSMUSG00000022130	2.42616	0.459596	1.11506
Cdk2	ENSMUSG00000025358	Haus4	ENSMUSG00000022177	3.68155	0.875421	3.2229
Cdk2	ENSMUSG00000025358	Zfr	ENSMUSG00000022201	3.06593	0.676768	2.07492
Cdk2	ENSMUSG00000025358	Mtbp	ENSMUSG00000022369	2.98301	0.653199	1.9485
Cdk2	ENSMUSG00000025358	C1qtnf6	ENSMUSG00000022440	2.68306	0.542088	1.45446
Cdk2	ENSMUSG00000025358	Donson	ENSMUSG00000022960	4.37026	0.892256	3.89939
Cdk2	ENSMUSG00000025358	Mis18a	ENSMUSG00000022978	2.77054	0.555556	1.53919
Cdk2	ENSMUSG00000025358	Adcy6	ENSMUSG00000022994	2.51839	0.474747	1.1956
Cdk2	ENSMUSG00000025358	Lmbr1l	ENSMUSG00000022999	4.19908	0.936027	3.93046
Cdk2	ENSMUSG00000025358	Nr4a1	ENSMUSG00000023034	1.89864	0.313131	0.594524
Cdk2	ENSMUSG00000025358	Rfc2	ENSMUSG00000023104	3.24975	0.754209	2.45099
Cdk2	ENSMUSG00000025358	Il15ra	ENSMUSG00000023206	2.05442	0.262626	0.539545
Cdk2	ENSMUSG00000025358	Phf10	ENSMUSG00000023883	2.2324	0.414141	0.924531
Cdk2	ENSMUSG00000025358	Pkmyt1	ENSMUSG00000023908	3.06795	0.673401	2.06596
Cdk2	ENSMUSG00000025358	Gtpbp2	ENSMUSG00000023952	2.86843	0.619529	1.77707
Cdk2	ENSMUSG00000025358	Stk38	ENSMUSG00000024006	2.15819	0.343434	0.741198
Cdk2	ENSMUSG00000025358	Tedc2	ENSMUSG00000024118	1.88323	0.333333	0.627743
Cdk2	ENSMUSG00000025358	Msh2	ENSMUSG00000024151	2.12654	0.363636	0.773287
Cdk2	ENSMUSG00000025358	Rmc1	ENSMUSG00000024410	5.36616	0.956229	5.13128
Cdk2	ENSMUSG00000025358	Hdac3	ENSMUSG00000024454	2.37197	0.393939	0.934413
Cdk2	ENSMUSG00000025358	Naa40	ENSMUSG00000024764	2.93353	0.69697	2.04458
Cdk2	ENSMUSG00000025358	Pola2	ENSMUSG00000024833	5.91399	0.993266	5.87417
Cdk2	ENSMUSG00000025358	Cpt1a	ENSMUSG00000024900	2.34751	0.383838	0.901066
Cdk2	ENSMUSG00000025358	Sfxn2	ENSMUSG00000025036	3.15898	0.737374	2.32935
Cdk2	ENSMUSG00000025358	Casp7	ENSMUSG00000025076	2.3507	0.424242	0.997267
Cdk2	ENSMUSG00000025358	Sirt7	ENSMUSG00000025138	2.31788	0.340067	0.788234
Cdk2	ENSMUSG00000025358	Lrrc45	ENSMUSG00000025145	2.10999	0.277778	0.58611
Cdk2	ENSMUSG00000025358	Dgka	ENSMUSG00000025357	2.23388	0.383838	0.857448
Cdk2	ENSMUSG00000025358	Prim1	ENSMUSG00000025395	2.27027	0.340067	0.772045
Cdk2	ENSMUSG00000025358	Sigirr	ENSMUSG00000025494	3.637	0.811448	2.95124
Cdk2	ENSMUSG00000025358	Tyms	ENSMUSG00000025747	3.02974	0.659933	1.99943
Cdk2	ENSMUSG00000025358	Terf1	ENSMUSG00000025925	2.46999	0.449495	1.11025
Cdk2	ENSMUSG00000025358	Casp8	ENSMUSG00000026029	4.41511	0.912458	4.0286
Cdk2	ENSMUSG00000025358	Unc50	ENSMUSG00000026111	2.48771	0.444444	1.10565
Cdk2	ENSMUSG00000025358	Ptpn18	ENSMUSG00000026126	2.58762	0.545455	1.41143
Cdk2	ENSMUSG00000025358	Capn10	ENSMUSG00000026270	2.25873	0.338384	0.764318
Cdk2	ENSMUSG00000025358	Mcm6	ENSMUSG00000026355	2.82217	0.579125	1.63439
Cdk2	ENSMUSG00000025358	Vangl2	ENSMUSG00000026556	4.51607	0.861953	3.89264
Cdk2	ENSMUSG00000025358	Cenpl	ENSMUSG00000026708	1.7672	0.267677	0.473039
Cdk2	ENSMUSG00000025358	Pkn3	ENSMUSG00000026785	2.1892	0.414141	0.906638
Cdk2	ENSMUSG00000025358	Odf2	ENSMUSG00000026790	2.54469	0.474747	1.20808
Cdk2	ENSMUSG00000025358	Ralgds	ENSMUSG00000026821	2.19411	0.363636	0.797859
Cdk2	ENSMUSG00000025358	Egfl7	ENSMUSG00000026921	4.30649	0.922559	3.97299
Cdk2	ENSMUSG00000025358	Arrdc1	ENSMUSG00000026972	2.19412	0.313131	0.687048
Cdk2	ENSMUSG00000025358	Dut	ENSMUSG00000027203	2.61954	0.489899	1.28331
Cdk2	ENSMUSG00000025358	Wdr76	ENSMUSG00000027242	1.87372	0.282828	0.529941
Cdk2	ENSMUSG00000025358	Cdc25b	ENSMUSG00000027330	3.08718	0.676768	2.08931
Cdk2	ENSMUSG00000025358	Pcna	ENSMUSG00000027342	2.38172	0.383838	0.914197
Cdk2	ENSMUSG00000025358	Tbc1d20	ENSMUSG00000027465	4.3136	0.892256	3.84884
Cdk2	ENSMUSG00000025358	Dsn1	ENSMUSG00000027635	3.26755	0.811448	2.65145
Cdk2	ENSMUSG00000025358	Exosc8	ENSMUSG00000027752	3.63995	0.851852	3.10069
Cdk2	ENSMUSG00000025358	4930579G24Rik	ENSMUSG00000027811	3.48702	0.760943	2.65343
Cdk2	ENSMUSG00000025358	Slc50a1	ENSMUSG00000027953	2.53908	0.474747	1.20542
Cdk2	ENSMUSG00000025358	Pias3	ENSMUSG00000028101	2.05676	0.272727	0.560934
Cdk2	ENSMUSG00000025358	Cisd2	ENSMUSG00000028165	2.68987	0.525253	1.41286
Cdk2	ENSMUSG00000025358	Ccne2	ENSMUSG00000028212	2.90863	0.606061	1.76281
Cdk2	ENSMUSG00000025358	Fancg	ENSMUSG00000028453	2.24177	0.40404	0.905766
Cdk2	ENSMUSG00000025358	Lrrc42	ENSMUSG00000028617	2.19972	0.434343	0.955433
Cdk2	ENSMUSG00000025358	Hmgcl	ENSMUSG00000028672	2.87379	0.612795	1.76104
Cdk2	ENSMUSG00000025358	Nasp	ENSMUSG00000028693	2.66519	0.515152	1.37298
Cdk2	ENSMUSG00000025358	Mob3c	ENSMUSG00000028709	4.13252	0.89899	3.7151
Cdk2	ENSMUSG00000025358	Ak2	ENSMUSG00000028792	3.02467	0.659933	1.99608
Cdk2	ENSMUSG00000025358	Ccdc28b	ENSMUSG00000028795	2.36527	0.424242	1.00345
Cdk2	ENSMUSG00000025358	Hdac1	ENSMUSG00000028800	3.22092	0.723906	2.33164
Cdk2	ENSMUSG00000025358	Miip	ENSMUSG00000029022	2.18868	0.309764	0.677974
Cdk2	ENSMUSG00000025358	Acap3	ENSMUSG00000029033	2.58522	0.464646	1.20121
Cdk2	ENSMUSG00000025358	Cenpa	ENSMUSG00000029177	4.54206	0.93266	4.2362
Cdk2	ENSMUSG00000025358	Pi4k2b	ENSMUSG00000029186	2.88149	0.622896	1.79487
Cdk2	ENSMUSG00000025358	Chic2	ENSMUSG00000029229	3.77287	0.838384	3.16311
Cdk2	ENSMUSG00000025358	Fam69a	ENSMUSG00000029270	3.16803	0.707071	2.24002
Cdk2	ENSMUSG00000025358	Hnrnpdl	ENSMUSG00000029328	5.05002	0.986532	4.982
Cdk2	ENSMUSG00000025358	Rfc5	ENSMUSG00000029363	2.07661	0.30303	0.629277
Cdk2	ENSMUSG00000025358	Rilpl2	ENSMUSG00000029401	3.30885	0.737374	2.43986
Cdk2	ENSMUSG00000025358	Chek2	ENSMUSG00000029521	2.1866	0.373737	0.817213
Cdk2	ENSMUSG00000025358	Srsf9	ENSMUSG00000029538	2.32353	0.388889	0.903594
Cdk2	ENSMUSG00000025358	Sppl3	ENSMUSG00000029550	1.97686	0.29798	0.589064
Cdk2	ENSMUSG00000025358	Ung	ENSMUSG00000029591	3.79347	0.79798	3.02711
Cdk2	ENSMUSG00000025358	Arpc1b	ENSMUSG00000029622	3.69888	0.814815	3.0139
Cdk2	ENSMUSG00000025358	Cpsf4	ENSMUSG00000029625	2.97473	0.639731	1.90303
Cdk2	ENSMUSG00000025358	Ezh2	ENSMUSG00000029687	5.05054	0.973064	4.9145
Cdk2	ENSMUSG00000025358	Mcm7	ENSMUSG00000029730	4.31455	0.939394	4.05306
Cdk2	ENSMUSG00000025358	Pradc1	ENSMUSG00000030008	2.92865	0.646465	1.89327
Cdk2	ENSMUSG00000025358	Rab43	ENSMUSG00000030055	1.98453	0.262626	0.521189
Cdk2	ENSMUSG00000025358	Ccdc77	ENSMUSG00000030177	2.91457	0.616162	1.79584
Cdk2	ENSMUSG00000025358	Cib1	ENSMUSG00000030538	2.15459	0.40404	0.87054
Cdk2	ENSMUSG00000025358	Nfatc2ip	ENSMUSG00000030722	2.7917	0.60101	1.67784
Cdk2	ENSMUSG00000025358	Nsmce1	ENSMUSG00000030750	2.11225	0.282828	0.597404
Cdk2	ENSMUSG00000025358	Arfip2	ENSMUSG00000030881	2.36566	0.414141	0.979719
Cdk2	ENSMUSG00000025358	Prickle3	ENSMUSG00000031145	2.88478	0.589226	1.69978
Cdk2	ENSMUSG00000025358	Zmym3	ENSMUSG00000031310	2.41843	0.380471	0.920142
Cdk2	ENSMUSG00000025358	Mpp1	ENSMUSG00000031402	2.10847	0.343434	0.724121
Cdk2	ENSMUSG00000025358	Casp3	ENSMUSG00000031628	1.97752	0.348485	0.689134
[truncated: 748 more rows]

## Sheet: KEGG SH (DAVID)
Term	Count	%	P-Value	Benjamini
Pathways in cancer	115	5	1.3e-11	4.1e-09
Cell cycle	41	1.8	3.9e-10	6.3e-08
Proteoglycans in cancer	52	2.3	2.9e-08	3.1e-06
AGE-RAGE signaling pathway in diabetic complications	31	1.3	3.9e-07	3.1e-05
Hepatitis B	42	1.8	4.9e-07	3.2e-05
Pancreatic cancer	25	1.1	1.7e-06	9e-05
DNA replication	16	0.7	2.1e-06	9.6e-05
MAPK signaling pathway	61	2.6	3e-06	0.00012
p53 signaling pathway	23	1	8.2e-06	0.0003
Cellular senescence	42	1.8	1.3e-05	0.00042
Hepatocellular carcinoma	40	1.7	1.8e-05	0.00053
Progesterone-mediated oocyte maturation	26	1.1	2e-05	0.00053
Chronic myeloid leukemia	23	1	2.1e-05	0.00053
FoxO signaling pathway	32	1.4	4.3e-05	0.00095
Endocytosis	54	2.3	4.4e-05	0.00095
Rap1 signaling pathway	45	1.9	5.2e-05	0.001
Focal adhesion	43	1.9	5.2e-05	0.001
Oocyte meiosis	30	1.3	5.9e-05	0.0011
Small cell lung cancer	25	1.1	7.3e-05	0.0012
Colorectal cancer	24	1	8.3e-05	0.0013
Fanconi anemia pathway	17	0.7	9.8e-05	0.0015
Human T-cell leukemia virus 1 infection	49	2.1	0.00014	0.002
Glioma	21	0.9	0.00014	0.002
Relaxin signaling pathway	30	1.3	0.0002	0.0026
Endocrine resistance	24	1	0.0002	0.0026
Prostate cancer	25	1.1	0.00021	0.0026
Ras signaling pathway	46	2	0.00025	0.003
Platelet activation	29	1.3	0.00027	0.0031
Longevity regulating pathway - multiple species	18	0.8	0.00037	0.0039
Mismatch repair	10	0.4	0.00037	0.0039
Signaling pathways regulating pluripotency of stem cells	31	1.3	0.00038	0.0039
PI3K-Akt signaling pathway	63	2.7	0.00039	0.0039
Gastric cancer	32	1.4	0.00059	0.0058
Regulation of actin cytoskeleton	44	1.9	0.00063	0.006
Phosphatidylinositol signaling system	23	1	0.00086	0.008
Breast cancer	31	1.3	0.00089	0.008
Phospholipase D signaling pathway	31	1.3	0.0011	0.0098
Hippo signaling pathway	32	1.4	0.0013	0.011
Bladder cancer	13	0.6	0.0014	0.012
Endometrial cancer	16	0.7	0.0016	0.013
Ubiquitin mediated proteolysis	30	1.3	0.0019	0.014
Purine metabolism	28	1.2	0.0019	0.014
Parathyroid hormone synthesis, secretion and action	24	1	0.0019	0.014
TGF-beta signaling pathway	22	1	0.0021	0.015
ErbB signaling pathway	20	0.9	0.0022	0.016
Non-small cell lung cancer	18	0.8	0.0023	0.016
EGFR tyrosine kinase inhibitor resistance	19	0.8	0.0026	0.018
Apelin signaling pathway	28	1.2	0.0027	0.018
cGMP-PKG signaling pathway	33	1.4	0.0033	0.022
MicroRNAs in cancer	51	2.2	0.0036	0.023
Thyroid hormone signaling pathway	25	1.1	0.0037	0.023
Epstein-Barr virus infection	41	1.8	0.0038	0.024
PD-L1 expression and PD-1 checkpoint pathway in cancer	20	0.9	0.0039	0.024
Cushing syndrome	31	1.3	0.0042	0.025
T cell receptor signaling pathway	22	1	0.005	0.028
Longevity regulating pathway	20	0.9	0.005	0.028
GnRH signaling pathway	20	0.9	0.005	0.028
Herpes simplex virus 1 infection	71	3.1	0.0051	0.028
Nucleotide metabolism	19	0.8	0.0053	0.028
RNA degradation	19	0.8	0.0053	0.028
Melanoma	17	0.7	0.0057	0.031
Long-term depression	15	0.6	0.006	0.032
Salmonella infection	43	1.9	0.0066	0.033
Cholinergic synapse	23	1	0.0066	0.033
Fc gamma R-mediated phagocytosis	20	0.9	0.0072	0.036
Chemokine signaling pathway	34	1.5	0.009	0.044
Wnt signaling pathway	31	1.3	0.0093	0.045
Kaposi sarcoma-associated herpesvirus infection	38	1.6	0.011	0.052
Lysine degradation	15	0.6	0.011	0.052
Hedgehog signaling pathway	14	0.6	0.011	0.052
Glucagon signaling pathway	21	0.9	0.012	0.054
Measles	27	1.2	0.012	0.055
Morphine addiction	19	0.8	0.012	0.055
Human papillomavirus infection	56	2.4	0.013	0.056
Human cytomegalovirus infection	42	1.8	0.013	0.056
C-type lectin receptor signaling pathway	22	1	0.013	0.056
Inositol phosphate metabolism	16	0.7	0.013	0.056
Homologous recombination	11	0.5	0.014	0.058
Gap junction	18	0.8	0.015	0.061
HIF-1 signaling pathway	22	1	0.016	0.064
Platinum drug resistance	17	0.7	0.016	0.064
mTOR signaling pathway	28	1.2	0.017	0.067
Apoptosis	25	1.1	0.017	0.068
Hepatitis C	29	1.3	0.018	0.068
B cell receptor signaling pathway	17	0.7	0.018	0.068
Renal cell carcinoma	15	0.6	0.018	0.069
Tight junction	29	1.3	0.021	0.078
Growth hormone synthesis, secretion and action	22	1	0.021	0.078
Choline metabolism in cancer	19	0.8	0.025	0.092
Yersinia infection	24	1	0.029	0.1
Alzheimer disease	56	2.4	0.036	0.13
Insulin signaling pathway	24	1	0.039	0.14
Gastric acid secretion	15	0.6	0.04	0.14
Lipid and atherosclerosis	34	1.5	0.044	0.15
Base excision repair	9	0.4	0.044	0.15
JAK-STAT signaling pathway	28	1.2	0.045	0.15
NF-kappa B signaling pathway	19	0.8	0.046	0.15
Circadian entrainment	18	0.8	0.047	0.15
Autophagy - animal	24	1	0.048	0.15
Acute myeloid leukemia	14	0.6	0.048	0.15
Nucleotide excision repair	10	0.4	0.048	0.15
TNF signaling pathway	20	0.9	0.049	0.16
Diabetic cardiomyopathy	33	1.4	0.051	0.16
Thyroid cancer	9	0.4	0.051	0.16
Axon guidance	29	1.3	0.052	0.16
Neurotrophin signaling pathway	21	0.9	0.052	0.16
Adrenergic signaling in cardiomyocytes	25	1.1	0.056	0.17
Viral carcinogenesis	35	1.5	0.058	0.17
Protein digestion and absorption	19	0.8	0.059	0.17
Aldosterone-regulated sodium reabsorption	9	0.4	0.059	0.17
Oxytocin signaling pathway	25	1.1	0.06	0.18
Sphingolipid signaling pathway	21	0.9	0.064	0.19
Aldosterone synthesis and secretion	18	0.8	0.065	0.19
Insulin resistance	19	0.8	0.068	0.19
ECM-receptor interaction	16	0.7	0.068	0.19
Thyroid hormone synthesis	14	0.6	0.07	0.19
Long-term potentiation	13	0.6	0.071	0.19
Notch signaling pathway	12	0.5	0.071	0.19
Tuberculosis	28	1.2	0.076	0.21
Hippo signaling pathway - multiple species	7	0.3	0.077	0.21
Legionellosis	12	0.5	0.078	0.21
Th17 cell differentiation	18	0.8	0.081	0.21
Circadian rhythm	8	0.3	0.082	0.22
Central carbon metabolism in cancer	13	0.6	0.085	0.22
Vascular smooth muscle contraction	23	1	0.087	0.23
Amoebiasis	18	0.8	0.092	0.24
Pyrimidine metabolism	11	0.5	0.095	0.24
Melanogenesis	17	0.7	0.096	0.24

## Sheet: Confirmed genes to SH
Feature (gene)	Feature (gene ID)	Variable (gene)	Variable (gene ID)	Mean of meanImp	Mean of normHits	Composite score (E * F)
Runx1	ENSMUSG00000022952	Klf6	ENSMUSG00000000078	3.14172	0.747475	2.34835
Runx1	ENSMUSG00000022952	Relb	ENSMUSG00000002983	4.50466	0.952862	4.29232
Runx1	ENSMUSG00000022952	Hck	ENSMUSG00000003283	3.44861	0.818182	2.82159
Runx1	ENSMUSG00000022952	Cd44	ENSMUSG00000005087	3.93352	0.922559	3.6289
Runx1	ENSMUSG00000022952	Ampd3	ENSMUSG00000005686	4.47905	0.855219	3.83057
Runx1	ENSMUSG00000022952	Plek	ENSMUSG00000020120	3.90343	0.912458	3.56172
Runx1	ENSMUSG00000022952	Tnip1	ENSMUSG00000020400	3.29274	0.747475	2.46124
Runx1	ENSMUSG00000022952	Tns3	ENSMUSG00000020422	3.66339	0.801347	2.93564
Runx1	ENSMUSG00000022952	Serpina3n	ENSMUSG00000021091	3.7884	0.875421	3.31644
Runx1	ENSMUSG00000022952	Emb	ENSMUSG00000021728	3.75727	0.83165	3.12473
Runx1	ENSMUSG00000022952	Fyb	ENSMUSG00000022148	5.20065	0.996633	5.18314
Runx1	ENSMUSG00000022952	Rai14	ENSMUSG00000022246	4.52524	0.848485	3.8396
Runx1	ENSMUSG00000022952	Retreg1	ENSMUSG00000022270	3.45788	0.772727	2.672
Runx1	ENSMUSG00000022952	Krt18	ENSMUSG00000023043	5.2292	0.946128	4.94749
Runx1	ENSMUSG00000022952	Map3k8	ENSMUSG00000024235	3.58299	0.841751	3.01598
Runx1	ENSMUSG00000022952	Myo1f	ENSMUSG00000024300	3.34103	0.767677	2.56483
Runx1	ENSMUSG00000022952	Ak3	ENSMUSG00000024782	4.62842	0.909091	4.20766
Runx1	ENSMUSG00000022952	Aldh3b1	ENSMUSG00000024885	3.91993	0.814815	3.19402
Runx1	ENSMUSG00000022952	Nfkb2	ENSMUSG00000025225	5.7785	0.989899	5.72013
Runx1	ENSMUSG00000022952	Mlph	ENSMUSG00000026303	4.56921	0.882155	4.03075
Runx1	ENSMUSG00000022952	Ptprc	ENSMUSG00000026395	3.99758	0.942761	3.76876
Runx1	ENSMUSG00000022952	Ptpn14	ENSMUSG00000026604	3.55246	0.767677	2.72714
Runx1	ENSMUSG00000022952	Prkcq	ENSMUSG00000026778	3.64673	0.83165	3.03281
Runx1	ENSMUSG00000022952	Psd4	ENSMUSG00000026979	2.94668	0.757576	2.23234
Runx1	ENSMUSG00000022952	Itga4	ENSMUSG00000027009	4.06093	0.952862	3.8695
Runx1	ENSMUSG00000022952	Tlr2	ENSMUSG00000027995	4.65916	0.976431	4.54935
Runx1	ENSMUSG00000022952	Alpk1	ENSMUSG00000028028	3.83075	0.905724	3.4696
Runx1	ENSMUSG00000022952	Abcb1b	ENSMUSG00000028970	3.46593	0.79798	2.76574
Runx1	ENSMUSG00000022952	Itgal	ENSMUSG00000030830	3.48717	0.824916	2.87663
Runx1	ENSMUSG00000022952	Galnt7	ENSMUSG00000031608	4.83658	0.905724	4.38061
Runx1	ENSMUSG00000022952	Cx3cl1	ENSMUSG00000031778	3.75726	0.858586	3.22593
Runx1	ENSMUSG00000022952	Panx1	ENSMUSG00000031934	3.55544	0.772727	2.74739
Runx1	ENSMUSG00000022952	Birc3	ENSMUSG00000032000	4.13994	0.942761	3.90297
Runx1	ENSMUSG00000022952	Clec1a	ENSMUSG00000033082	3.56822	0.838384	2.99154
Runx1	ENSMUSG00000022952	Lpcat2	ENSMUSG00000033192	4.95014	0.96633	4.78347
Runx1	ENSMUSG00000022952	Vav1	ENSMUSG00000034116	3.61175	0.848485	3.06451
Runx1	ENSMUSG00000022952	Cacna1a	ENSMUSG00000034656	3.07564	0.747475	2.29896
Runx1	ENSMUSG00000022952	Tmem71	ENSMUSG00000036944	3.30129	0.76431	2.52321
Runx1	ENSMUSG00000022952	Krt80	ENSMUSG00000037185	3.07487	0.777778	2.39157
Runx1	ENSMUSG00000022952	Icam1	ENSMUSG00000037405	3.67736	0.872054	3.20686
Runx1	ENSMUSG00000022952	Tnfrsf23	ENSMUSG00000037613	5.9713	0.952862	5.68982
Runx1	ENSMUSG00000022952	Aim2	ENSMUSG00000037860	3.26056	0.804714	2.62381
Runx1	ENSMUSG00000022952	Adgrg6	ENSMUSG00000039116	3.55589	0.774411	2.75372
Runx1	ENSMUSG00000022952	Prune2	ENSMUSG00000039126	3.52357	0.811448	2.85919
Runx1	ENSMUSG00000022952	Slc7a5	ENSMUSG00000040010	3.17394	0.747475	2.37244
Runx1	ENSMUSG00000022952	Mpeg1	ENSMUSG00000046805	4.78964	0.986532	4.72513
Runx1	ENSMUSG00000022952	Ric3	ENSMUSG00000048330	3.99807	0.922559	3.68846
Runx1	ENSMUSG00000022952	Myof	ENSMUSG00000048612	3.21951	0.757576	2.43902
Runx1	ENSMUSG00000022952	Lgals3	ENSMUSG00000050335	5.96933	0.989899	5.90903
Runx1	ENSMUSG00000022952	Wdfy4	ENSMUSG00000051506	3.40001	0.824916	2.80472
Runx1	ENSMUSG00000022952	Ezr	ENSMUSG00000052397	3.55005	0.875421	3.10779
Runx1	ENSMUSG00000022952	Prkcb	ENSMUSG00000052889	3.10747	0.777778	2.41692
Runx1	ENSMUSG00000022952	Taf4b	ENSMUSG00000054321	4.12596	0.808081	3.33411
Runx1	ENSMUSG00000022952	Parp4	ENSMUSG00000054509	4.64193	0.946128	4.39186
Runx1	ENSMUSG00000022952	Lair1	ENSMUSG00000055541	3.08749	0.757576	2.33901
Runx1	ENSMUSG00000022952	Glipr1	ENSMUSG00000056888	3.31047	0.80303	2.65841
Runx1	ENSMUSG00000022952	Cdyl	ENSMUSG00000059288	3.54659	0.777778	2.75846
Runx1	ENSMUSG00000022952	Mrpl42	ENSMUSG00000062981	4.00786	0.855219	3.4276
Runx1	ENSMUSG00000022952	Rps4l	ENSMUSG00000063171	3.84782	0.774411	2.97979
Runx1	ENSMUSG00000022952	Csf2rb2	ENSMUSG00000071714	3.14474	0.747475	2.35061
Runx1	ENSMUSG00000022952	Nim1k	ENSMUSG00000095930	3.77861	0.787879	2.97708
Tcf12	ENSMUSG00000032228	Mid2	ENSMUSG00000000266	3.21084	0.777778	2.49732
Tcf12	ENSMUSG00000032228	Kat2b	ENSMUSG00000000708	3.95121	0.962963	3.80487
Tcf12	ENSMUSG00000032228	Ddx3x	ENSMUSG00000000787	3.96151	0.912458	3.61472
Tcf12	ENSMUSG00000032228	Ocrl	ENSMUSG00000001173	3.44345	0.878788	3.02606
Tcf12	ENSMUSG00000032228	Sp1	ENSMUSG00000001280	4.26105	0.993266	4.23236
Tcf12	ENSMUSG00000032228	Dennd2c	ENSMUSG00000007379	3.54622	0.777778	2.75817
Tcf12	ENSMUSG00000032228	Tgfbr1	ENSMUSG00000007613	4.60895	0.993266	4.57791
Tcf12	ENSMUSG00000032228	Evi5	ENSMUSG00000011831	3.64028	0.912458	3.3216
Tcf12	ENSMUSG00000032228	Ankrd28	ENSMUSG00000014496	3.42861	0.909091	3.11691
Tcf12	ENSMUSG00000032228	Efr3a	ENSMUSG00000015002	3.05366	0.747475	2.28253
Tcf12	ENSMUSG00000032228	Mtmr1	ENSMUSG00000015214	3.22382	0.777778	2.50742
Tcf12	ENSMUSG00000032228	Ahr	ENSMUSG00000019256	4.0893	0.902357	3.69001
Tcf12	ENSMUSG00000032228	Utrn	ENSMUSG00000019820	3.94779	0.96633	3.81487
Tcf12	ENSMUSG00000032228	Kitl	ENSMUSG00000019966	3.43965	0.777778	2.67528
Tcf12	ENSMUSG00000032228	Plek	ENSMUSG00000020120	3.57749	0.772727	2.76442
Tcf12	ENSMUSG00000032228	Stxbp4	ENSMUSG00000020546	3.2316	0.757576	2.44818
Tcf12	ENSMUSG00000032228	Pik3cg	ENSMUSG00000020573	3.83116	0.811448	3.10879
Tcf12	ENSMUSG00000032228	Gna13	ENSMUSG00000020611	4.00637	0.983165	3.93893
Tcf12	ENSMUSG00000032228	Strn3	ENSMUSG00000020954	3.68127	0.939394	3.45816
Tcf12	ENSMUSG00000032228	Nin	ENSMUSG00000021068	3.59269	0.872054	3.13302
Tcf12	ENSMUSG00000032228	Fars2	ENSMUSG00000021420	3.40065	0.782828	2.66212
Tcf12	ENSMUSG00000032228	Ptch1	ENSMUSG00000021466	3.55645	0.855219	3.04154
Tcf12	ENSMUSG00000032228	Ercc6l2	ENSMUSG00000021470	4.46708	0.989899	4.42196
Tcf12	ENSMUSG00000032228	Zfp729a	ENSMUSG00000021510	3.38304	0.845118	2.85907
Tcf12	ENSMUSG00000032228	Smad5	ENSMUSG00000021540	3.47732	0.909091	3.1612
Tcf12	ENSMUSG00000032228	Cast	ENSMUSG00000021585	4.44834	0.989899	4.4034
Tcf12	ENSMUSG00000032228	Rasgrf2	ENSMUSG00000021708	3.45926	0.845118	2.92348
Tcf12	ENSMUSG00000032228	Erbin	ENSMUSG00000021709	3.15188	0.777778	2.45146
Tcf12	ENSMUSG00000032228	Map3k1	ENSMUSG00000021754	3.62853	0.919192	3.33531
Tcf12	ENSMUSG00000032228	Xpo4	ENSMUSG00000021952	3.11339	0.767677	2.39008
Tcf12	ENSMUSG00000032228	Rrm2b	ENSMUSG00000022292	3.2544	0.784512	2.55312
Tcf12	ENSMUSG00000032228	Washc5	ENSMUSG00000022350	3.71971	0.936027	3.48175
Tcf12	ENSMUSG00000032228	Mtss1	ENSMUSG00000022353	3.36444	0.824916	2.77538
Tcf12	ENSMUSG00000032228	Dlg1	ENSMUSG00000022770	3.14914	0.747475	2.3539
Tcf12	ENSMUSG00000032228	Pak2	ENSMUSG00000022781	3.30325	0.828283	2.73603
Tcf12	ENSMUSG00000032228	D16Ertd472e	ENSMUSG00000022864	4.06091	0.925926	3.7601
Tcf12	ENSMUSG00000032228	Usp25	ENSMUSG00000022867	4.63843	0.993266	4.6072
Tcf12	ENSMUSG00000032228	Prkd3	ENSMUSG00000024070	4.86141	0.996633	4.84505
Tcf12	ENSMUSG00000032228	Eif2ak2	ENSMUSG00000024079	3.13031	0.767677	2.40307
Tcf12	ENSMUSG00000032228	Pja2	ENSMUSG00000024083	3.78086	0.89899	3.39895
Tcf12	ENSMUSG00000032228	Man2a1	ENSMUSG00000024085	3.24314	0.808081	2.62072
Tcf12	ENSMUSG00000032228	Iws1	ENSMUSG00000024384	3.16258	0.767677	2.42784
Tcf12	ENSMUSG00000032228	Lars	ENSMUSG00000024493	3.19766	0.777778	2.48707
Tcf12	ENSMUSG00000032228	Atl3	ENSMUSG00000024759	3.81193	0.959596	3.65791
Tcf12	ENSMUSG00000032228	Eif3a	ENSMUSG00000024991	3.2839	0.777778	2.55415
Tcf12	ENSMUSG00000032228	Plce1	ENSMUSG00000024998	4.43716	0.962963	4.27282
Tcf12	ENSMUSG00000032228	Nhlrc2	ENSMUSG00000025078	4.11197	0.993266	4.08428
Tcf12	ENSMUSG00000032228	Jade1	ENSMUSG00000025764	3.22517	0.83165	2.68222
Tcf12	ENSMUSG00000032228	Nrp1	ENSMUSG00000025810	3.21659	0.771044	2.48013
Tcf12	ENSMUSG00000032228	Paqr8	ENSMUSG00000025931	3.36129	0.784512	2.63697
Tcf12	ENSMUSG00000032228	Sf3b1	ENSMUSG00000025982	3.1449	0.757576	2.3825
Tcf12	ENSMUSG00000032228	Asb1	ENSMUSG00000026311	3.09535	0.79798	2.47003
Tcf12	ENSMUSG00000032228	Ptprc	ENSMUSG00000026395	3.28946	0.781145	2.56954
Tcf12	ENSMUSG00000032228	Baz2b	ENSMUSG00000026987	3.84633	0.956229	3.67797
Tcf12	ENSMUSG00000032228	Itprid2	ENSMUSG00000027007	4.4995	0.96633	4.34801
Tcf12	ENSMUSG00000032228	Trpm7	ENSMUSG00000027365	3.41663	0.909091	3.10603
Tcf12	ENSMUSG00000032228	Pag1	ENSMUSG00000027508	3.35479	0.821549	2.75613
Tcf12	ENSMUSG00000032228	Mecom	ENSMUSG00000027684	4.42259	0.925926	4.09499
Tcf12	ENSMUSG00000032228	Pld1	ENSMUSG00000027695	3.27806	0.784512	2.57168
Tcf12	ENSMUSG00000032228	Rnf20	ENSMUSG00000028309	3.62093	0.919192	3.32833
Tcf12	ENSMUSG00000032228	Jak1	ENSMUSG00000028530	3.51777	0.868687	3.05584
Tcf12	ENSMUSG00000032228	Dock7	ENSMUSG00000028556	4.02903	0.986532	3.97477
Tcf12	ENSMUSG00000032228	Usp1	ENSMUSG00000028560	3.20396	0.781145	2.50276
Tcf12	ENSMUSG00000032228	Sepsecs	ENSMUSG00000029173	3.84485	0.949495	3.65067
Tcf12	ENSMUSG00000032228	Klf3	ENSMUSG00000029178	4.33546	0.962963	4.17489
Tcf12	ENSMUSG00000032228	Apbb2	ENSMUSG00000029207	3.0903	0.777778	2.40357
Tcf12	ENSMUSG00000032228	Gbp9	ENSMUSG00000029298	3.74292	0.909091	3.40266
Tcf12	ENSMUSG00000032228	Scarb2	ENSMUSG00000029426	3.36563	0.848485	2.85569
Tcf12	ENSMUSG00000032228	Ankle2	ENSMUSG00000029501	3.34058	0.838384	2.80069
Tcf12	ENSMUSG00000032228	Abcc9	ENSMUSG00000030249	3.83184	0.959596	3.67701
Tcf12	ENSMUSG00000032228	Cyfip1	ENSMUSG00000030447	3.00398	0.747475	2.2454
Tcf12	ENSMUSG00000032228	Mtmr10	ENSMUSG00000030522	4.9376	0.979798	4.83785
Tcf12	ENSMUSG00000032228	Pde3b	ENSMUSG00000030671	3.20871	0.777778	2.49566
Tcf12	ENSMUSG00000032228	Cul4b	ENSMUSG00000031095	3.92219	0.936027	3.67128
Tcf12	ENSMUSG00000032228	Taf1	ENSMUSG00000031314	3.50687	0.841751	2.95191
Tcf12	ENSMUSG00000032228	Tnks	ENSMUSG00000031529	3.82046	0.946128	3.61464
Tcf12	ENSMUSG00000032228	Wrn	ENSMUSG00000031583	3.61523	0.915825	3.31092
Tcf12	ENSMUSG00000032228	Galnt7	ENSMUSG00000031608	3.35498	0.804714	2.6998
Tcf12	ENSMUSG00000032228	Cfap97	ENSMUSG00000031631	3.29144	0.858586	2.82598
Tcf12	ENSMUSG00000032228	Tlr3	ENSMUSG00000031639	3.19659	0.791246	2.52929
Tcf12	ENSMUSG00000032228	Maml2	ENSMUSG00000031925	3.40423	0.835017	2.84259
Tcf12	ENSMUSG00000032228	Ddx6	ENSMUSG00000032097	2.9538	0.737374	2.17806
Tcf12	ENSMUSG00000032228	Nedd4	ENSMUSG00000032216	3.20806	0.787879	2.52756
Tcf12	ENSMUSG00000032228	Glce	ENSMUSG00000032252	3.46201	0.848485	2.93746
Tcf12	ENSMUSG00000032228	Topbp1	ENSMUSG00000032555	3.1812	0.794613	2.52782
Tcf12	ENSMUSG00000032228	Phldb2	ENSMUSG00000033149	3.24448	0.804714	2.61088
Tcf12	ENSMUSG00000032228	Dis3	ENSMUSG00000033166	3.71736	0.861953	3.20419
Tcf12	ENSMUSG00000032228	Scaf11	ENSMUSG00000033228	4.36615	0.989899	4.32204
Tcf12	ENSMUSG00000032228	Lpp	ENSMUSG00000033306	3.37607	0.888889	3.00095
Tcf12	ENSMUSG00000032228	Myo6	ENSMUSG00000033577	3.26129	0.828283	2.70127
Tcf12	ENSMUSG00000032228	Pdpr	ENSMUSG00000033624	3.48312	0.915825	3.18993
Tcf12	ENSMUSG00000032228	Stard9	ENSMUSG00000033705	3.2862	0.838384	2.7551
Tcf12	ENSMUSG00000032228	Vav3	ENSMUSG00000033721	4.31407	0.905724	3.90736
Tcf12	ENSMUSG00000032228	Scaper	ENSMUSG00000034007	3.80031	0.888889	3.37806
Tcf12	ENSMUSG00000032228	Tmed8	ENSMUSG00000034111	3.68821	0.895623	3.30324
Tcf12	ENSMUSG00000032228	Tulp4	ENSMUSG00000034377	5.10589	0.996633	5.0887
Tcf12	ENSMUSG00000032228	Polr3b	ENSMUSG00000034453	3.26945	0.760943	2.48787
Tcf12	ENSMUSG00000032228	Tmx4	ENSMUSG00000034723	3.599	0.915825	3.29605
Tcf12	ENSMUSG00000032228	Cobll1	ENSMUSG00000034903	3.69941	0.925926	3.42538
Tcf12	ENSMUSG00000032228	Secisbp2l	ENSMUSG00000035093	3.52202	0.878788	3.09511
Tcf12	ENSMUSG00000032228	Tanc1	ENSMUSG00000035168	3.46909	0.848485	2.94347
Tcf12	ENSMUSG00000032228	Rabgap1	ENSMUSG00000035437	4.00782	0.969697	3.88637
Tcf12	ENSMUSG00000032228	Ints6l	ENSMUSG00000035967	3.84325	0.952862	3.66209
Tcf12	ENSMUSG00000032228	Tmtc2	ENSMUSG00000036019	3.98852	0.878788	3.50506
Tcf12	ENSMUSG00000032228	Fmnl2	ENSMUSG00000036053	4.12552	0.973064	4.01439
Tcf12	ENSMUSG00000032228	Gxylt1	ENSMUSG00000036197	4.06103	0.986532	4.00634
Tcf12	ENSMUSG00000032228	Tmem260	ENSMUSG00000036339	3.11903	0.767677	2.3944
Tcf12	ENSMUSG00000032228	Fam13b	ENSMUSG00000036501	3.31324	0.86532	2.86701
Tcf12	ENSMUSG00000032228	Arhgef26	ENSMUSG00000036885	4.04975	0.875421	3.54524
Tcf12	ENSMUSG00000032228	Stag1	ENSMUSG00000037286	5.01926	0.996633	5.00236
Tcf12	ENSMUSG00000032228	Uvssa	ENSMUSG00000037355	2.97931	0.737374	2.19686
Tcf12	ENSMUSG00000032228	Kdm6a	ENSMUSG00000037369	3.29823	0.83165	2.74297
Tcf12	ENSMUSG00000032228	Rcor3	ENSMUSG00000037395	3.79767	0.929293	3.52915
Tcf12	ENSMUSG00000032228	Atp11b	ENSMUSG00000037400	4.07818	0.996633	4.06444
Tcf12	ENSMUSG00000032228	Asxl2	ENSMUSG00000037486	3.92657	0.973064	3.8208
Tcf12	ENSMUSG00000032228	Rapgef6	ENSMUSG00000037533	3.3554	0.838384	2.81311
Tcf12	ENSMUSG00000032228	Cntln	ENSMUSG00000038070	3.51187	0.885522	3.10984
Tcf12	ENSMUSG00000032228	Kdm1b	ENSMUSG00000038080	3.34018	0.794613	2.65415
Tcf12	ENSMUSG00000032228	Phf20	ENSMUSG00000038116	4.20697	0.96633	4.06532
Tcf12	ENSMUSG00000032228	Ttc39b	ENSMUSG00000038172	3.11617	0.747475	2.32926
Tcf12	ENSMUSG00000032228	Sbf2	ENSMUSG00000038371	3.71671	0.912458	3.39134
Tcf12	ENSMUSG00000032228	Cdk19	ENSMUSG00000038481	3.18267	0.804714	2.56113
Tcf12	ENSMUSG00000032228	Dock10	ENSMUSG00000038608	3.28529	0.872054	2.86495
Tcf12	ENSMUSG00000032228	Zzz3	ENSMUSG00000039068	4.44958	0.976431	4.34471
Tcf12	ENSMUSG00000032228	Adgrg6	ENSMUSG00000039116	4.14362	0.89899	3.72507
Tcf12	ENSMUSG00000032228	Adgrl4	ENSMUSG00000039167	3.02718	0.767677	2.3239
Tcf12	ENSMUSG00000032228	Morc3	ENSMUSG00000039456	3.77504	0.942761	3.55896
Tcf12	ENSMUSG00000032228	Myo9a	ENSMUSG00000039585	3.67198	0.89899	3.30108
Tcf12	ENSMUSG00000032228	Usp53	ENSMUSG00000039701	3.23625	0.787879	2.54978
Tcf12	ENSMUSG00000032228	Cplane1	ENSMUSG00000039801	3.25485	0.767677	2.49867
Tcf12	ENSMUSG00000032228	Plcb4	ENSMUSG00000039943	3.67099	0.93266	3.42379
Tcf12	ENSMUSG00000032228	Rab11fip2	ENSMUSG00000040022	2.97725	0.767677	2.28557
Tcf12	ENSMUSG00000032228	Dennd6a	ENSMUSG00000040818	4.19848	0.949495	3.98644
Tcf12	ENSMUSG00000032228	Cyyr1	ENSMUSG00000041134	3.25533	0.818182	2.66345
Tcf12	ENSMUSG00000032228	Chd7	ENSMUSG00000041235	3.30171	0.828283	2.73475
Tcf12	ENSMUSG00000032228	Abca9	ENSMUSG00000041797	3.56558	0.912458	3.25344
Tcf12	ENSMUSG00000032228	Rapgef5	ENSMUSG00000041992	4.26336	0.959596	4.0911
Tcf12	ENSMUSG00000032228	Zmym4	ENSMUSG00000042446	3.11009	0.792929	2.46608
Tcf12	ENSMUSG00000032228	Slc36a4	ENSMUSG00000043885	4.59604	0.993266	4.56509
Tcf12	ENSMUSG00000032228	Naalad2	ENSMUSG00000043943	3.08815	0.757576	2.33951
Tcf12	ENSMUSG00000032228	Slc35g1	ENSMUSG00000044026	3.44997	0.767677	2.64846
Tcf12	ENSMUSG00000032228	Prkaa1	ENSMUSG00000050697	4.45664	0.956229	4.26157
Tcf12	ENSMUSG00000032228	Ankrd44	ENSMUSG00000052331	3.33389	0.818182	2.72773
Tcf12	ENSMUSG00000032228	Zfp869	ENSMUSG00000054648	3.2176	0.747475	2.40508
Tcf12	ENSMUSG00000032228	Adam10	ENSMUSG00000054693	3.22151	0.760943	2.45138
Tcf12	ENSMUSG00000032228	Stam2	ENSMUSG00000055371	3.73776	0.892256	3.33504
Tcf12	ENSMUSG00000032228	Maf	ENSMUSG00000055435	3.23487	0.757576	2.45066
Tcf12	ENSMUSG00000032228	Pign	ENSMUSG00000056536	3.25101	0.845118	2.74749
Tcf12	ENSMUSG00000032228	Gpc6	ENSMUSG00000058571	3.98841	0.952862	3.80041
Tcf12	ENSMUSG00000032228	Rapgef2	ENSMUSG00000062232	3.34988	0.818182	2.74081
Tcf12	ENSMUSG00000032228	Cped1	ENSMUSG00000062980	3.71372	0.929293	3.45113
Tcf12	ENSMUSG00000032228	9930111J21Rik2	ENSMUSG00000069892	3.95296	0.976431	3.85979
Tcf12	ENSMUSG00000032228	Setdb2	ENSMUSG00000071350	3.61139	0.855219	3.08853
Tcf12	ENSMUSG00000032228	Bnip3l-ps	ENSMUSG00000073198	4.13039	0.80303	3.31683
Tcf12	ENSMUSG00000032228	Gm10557	ENSMUSG00000073647	3.16207	0.752525	2.37954
Tcf12	ENSMUSG00000032228	Wipf1	ENSMUSG00000075284	3.68522	0.905724	3.3378
Tcf12	ENSMUSG00000032228	Ccdc82	ENSMUSG00000079084	3.35554	0.821549	2.75674
Tcf12	ENSMUSG00000032228	Utp14b	ENSMUSG00000079470	3.39638	0.767677	2.60732
Tcf12	ENSMUSG00000032228	Rbpj-ps3	ENSMUSG00000079575	3.58921	0.828283	2.97288
Tcf12	ENSMUSG00000032228	Itpripl2	ENSMUSG00000095115	3.8942	0.929293	3.61886
Tcf12	ENSMUSG00000032228	Zfp953	ENSMUSG00000098905	3.59378	0.804714	2.89196
Tcf12	ENSMUSG00000032228	Gm20186	ENSMUSG00000106874	3.23308	0.747475	2.41665
Tcf12	ENSMUSG00000032228	Olfr1372-ps1	ENSMUSG00000108218	4.72282	0.922559	4.35708
Dnmt3a	ENSMUSG00000020661	Myo18a	ENSMUSG00000000631	3.30298	0.757576	2.50226
Dnmt3a	ENSMUSG00000020661	Gramd3	ENSMUSG00000001700	3.40017	0.767677	2.61023
Dnmt3a	ENSMUSG00000020661	Foxj2	ENSMUSG00000003154	6.99411	1	6.99411
Dnmt3a	ENSMUSG00000020661	Lpcat3	ENSMUSG00000004270	3.58569	0.79798	2.86131
Dnmt3a	ENSMUSG00000020661	Nid1	ENSMUSG00000005397	3.88857	0.902357	3.50888
Dnmt3a	ENSMUSG00000020661	Adcy9	ENSMUSG00000005580	3.92489	0.851852	3.34342
Dnmt3a	ENSMUSG00000020661	Psmd4	ENSMUSG00000005625	3.43992	0.767677	2.64075
Dnmt3a	ENSMUSG00000020661	Elk1	ENSMUSG00000009406	3.72775	0.858586	3.20059
Dnmt3a	ENSMUSG00000020661	Adgrl1	ENSMUSG00000013033	3.1761	0.747475	2.37405
Dnmt3a	ENSMUSG00000020661	Ankrd52	ENSMUSG00000014498	5.01009	0.979798	4.90888
Dnmt3a	ENSMUSG00000020661	Dll1	ENSMUSG00000014773	3.31151	0.760943	2.51987
Dnmt3a	ENSMUSG00000020661	Sash1	ENSMUSG00000015305	3.24752	0.747475	2.42744
Dnmt3a	ENSMUSG00000020661	Serac1	ENSMUSG00000015659	3.32537	0.787879	2.61999
Dnmt3a	ENSMUSG00000020661	Setdb1	ENSMUSG00000015697	3.97084	0.939394	3.73019
Dnmt3a	ENSMUSG00000020661	Sqstm1	ENSMUSG00000015837	3.99413	0.858586	3.42931
Dnmt3a	ENSMUSG00000020661	Ctsz	ENSMUSG00000016256	3.43075	0.777778	2.66836
Dnmt3a	ENSMUSG00000020661	Eif3d	ENSMUSG00000016554	4.47779	0.868687	3.8898
Dnmt3a	ENSMUSG00000020661	Vps53	ENSMUSG00000017288	4.77196	0.919192	4.38635
Dnmt3a	ENSMUSG00000020661	Med1	ENSMUSG00000018160	3.4805	0.824916	2.87112
Dnmt3a	ENSMUSG00000020661	Mtrf1l	ENSMUSG00000019774	5.20791	0.922559	4.80461
Dnmt3a	ENSMUSG00000020661	Slc16a10	ENSMUSG00000019838	4.22888	0.861953	3.6451
Dnmt3a	ENSMUSG00000020661	Micu1	ENSMUSG00000020111	4.74433	0.922559	4.37693
Dnmt3a	ENSMUSG00000020661	Thap2	ENSMUSG00000020137	3.62999	0.848485	3.07999
Dnmt3a	ENSMUSG00000020661	Grb10	ENSMUSG00000020176	3.41347	0.787879	2.6894
Dnmt3a	ENSMUSG00000020661	Pxdn	ENSMUSG00000020674	4.48711	0.996633	4.472
Dnmt3a	ENSMUSG00000020661	Lig3	ENSMUSG00000020697	4.00533	0.942761	3.77606
Dnmt3a	ENSMUSG00000020661	Psmc5	ENSMUSG00000020708	3.58329	0.767677	2.75081
Dnmt3a	ENSMUSG00000020661	Stat5b	ENSMUSG00000020919	3.58441	0.848485	3.04132
Dnmt3a	ENSMUSG00000020661	Clmn	ENSMUSG00000021097	4.82991	0.96633	4.66729
Dnmt3a	ENSMUSG00000020661	Psmc1	ENSMUSG00000021178	3.39035	0.76431	2.59127
Dnmt3a	ENSMUSG00000020661	Ccdc88c	ENSMUSG00000021182	3.8246	0.83165	3.18072
Dnmt3a	ENSMUSG00000020661	Gdi2	ENSMUSG00000021218	3.57662	0.777778	2.78182
Dnmt3a	ENSMUSG00000020661	Mtr	ENSMUSG00000021311	3.65129	0.811448	2.96283
Dnmt3a	ENSMUSG00000020661	Nsd1	ENSMUSG00000021488	3.71278	0.861953	3.20024
Dnmt3a	ENSMUSG00000020661	Samd4	ENSMUSG00000021838	3.14149	0.767677	2.41165
Dnmt3a	ENSMUSG00000020661	Slc39a14	ENSMUSG00000022094	4.58612	0.949495	4.35449
Dnmt3a	ENSMUSG00000020661	Abcc5	ENSMUSG00000022822	4.07221	0.942761	3.83912
Dnmt3a	ENSMUSG00000020661	Scaf4	ENSMUSG00000022983	3.474	0.83165	2.88915
Dnmt3a	ENSMUSG00000020661	Adcy6	ENSMUSG00000022994	3.52867	0.787879	2.78016
Dnmt3a	ENSMUSG00000020661	Gtf2ird1	ENSMUSG00000023079	3.15269	0.787879	2.48394
Dnmt3a	ENSMUSG00000020661	Adamts10	ENSMUSG00000024299	4.28009	0.892256	3.81894
Dnmt3a	ENSMUSG00000020661	Ldlrad4	ENSMUSG00000024544	4.57435	0.885522	4.05069
Dnmt3a	ENSMUSG00000020661	Mrpl16	ENSMUSG00000024683	4.35827	0.868687	3.78597
Dnmt3a	ENSMUSG00000020661	Naa40	ENSMUSG00000024764	4.97771	0.973064	4.84363
Dnmt3a	ENSMUSG00000020661	Fgd1	ENSMUSG00000025265	3.37307	0.767677	2.58943
Dnmt3a	ENSMUSG00000020661	Rdh5	ENSMUSG00000025350	3.74501	0.79798	2.98844
Dnmt3a	ENSMUSG00000020661	Faap100	ENSMUSG00000025384	3.85285	0.781145	3.00963
Dnmt3a	ENSMUSG00000020661	Iscu	ENSMUSG00000025825	4.53604	0.875421	3.97095
Dnmt3a	ENSMUSG00000020661	Klf7	ENSMUSG00000025959	3.2551	0.787879	2.56462
Dnmt3a	ENSMUSG00000020661	Lrrfip1	ENSMUSG00000026305	3.3499	0.821549	2.75211
Dnmt3a	ENSMUSG00000020661	Lamc1	ENSMUSG00000026478	3.64118	0.919192	3.34694
Dnmt3a	ENSMUSG00000020661	Frmd4a	ENSMUSG00000026657	3.50742	0.845118	2.96418
Dnmt3a	ENSMUSG00000020661	Col5a1	ENSMUSG00000026837	4.22829	0.962963	4.07168
Dnmt3a	ENSMUSG00000020661	Strbp	ENSMUSG00000026915	4.97726	0.973064	4.8432
Dnmt3a	ENSMUSG00000020661	Brd3	ENSMUSG00000026918	5.05494	0.976431	4.9358
Dnmt3a	ENSMUSG00000020661	Ctnnbl1	ENSMUSG00000027649	4.49694	0.818182	3.67931
Dnmt3a	ENSMUSG00000020661	Sike1	ENSMUSG00000027854	3.80466	0.888889	3.38192
Dnmt3a	ENSMUSG00000020661	Dyrk2	ENSMUSG00000028630	3.42925	0.804714	2.75957
Dnmt3a	ENSMUSG00000020661	Hspg2	ENSMUSG00000028763	3.44657	0.821549	2.83153
Dnmt3a	ENSMUSG00000020661	Sel1l3	ENSMUSG00000029189	5.14437	0.909091	4.6767
Dnmt3a	ENSMUSG00000020661	Akr1b8	ENSMUSG00000029762	3.4534	0.777778	2.68598
Dnmt3a	ENSMUSG00000020661	Bms1	ENSMUSG00000030138	3.74919	0.902357	3.38311
Dnmt3a	ENSMUSG00000020661	Lrp6	ENSMUSG00000030201	3.76194	0.851852	3.20461
Dnmt3a	ENSMUSG00000020661	Tacc2	ENSMUSG00000030852	3.35513	0.804714	2.69992
Dnmt3a	ENSMUSG00000020661	Col4a5	ENSMUSG00000031274	4.40544	0.979798	4.31645
Dnmt3a	ENSMUSG00000020661	Col4a1	ENSMUSG00000031502	3.73095	0.929293	3.46714
Dnmt3a	ENSMUSG00000020661	Col4a2	ENSMUSG00000031503	3.43219	0.888889	3.05084
Dnmt3a	ENSMUSG00000020661	Arhgef7	ENSMUSG00000031511	4.24005	0.959596	4.06873
Dnmt3a	ENSMUSG00000020661	Adcy7	ENSMUSG00000031659	3.44163	0.777778	2.67683
Dnmt3a	ENSMUSG00000020661	Has3	ENSMUSG00000031910	4.77249	0.818182	3.90477
Dnmt3a	ENSMUSG00000020661	Bace1	ENSMUSG00000032086	3.26894	0.784512	2.56452
Dnmt3a	ENSMUSG00000020661	Usp28	ENSMUSG00000032267	3.83882	0.905724	3.47691
Dnmt3a	ENSMUSG00000020661	Smad3	ENSMUSG00000032402	4.26392	0.93266	3.97678
Dnmt3a	ENSMUSG00000020661	Trak1	ENSMUSG00000032536	3.34362	0.801347	2.6794
Dnmt3a	ENSMUSG00000020661	Exd2	ENSMUSG00000032705	3.30409	0.787879	2.60322
Dnmt3a	ENSMUSG00000020661	Ttll4	ENSMUSG00000033257	4.58089	0.959596	4.3958
Dnmt3a	ENSMUSG00000020661	Adamts15	ENSMUSG00000033453	3.78452	0.892256	3.37676
Dnmt3a	ENSMUSG00000020661	Fam160b1	ENSMUSG00000033478	3.87265	0.892256	3.4554
Dnmt3a	ENSMUSG00000020661	Igf2bp2	ENSMUSG00000033581	4.60319	0.915825	4.21572
Dnmt3a	ENSMUSG00000020661	Setd5	ENSMUSG00000034269	3.26043	0.791246	2.5798
Dnmt3a	ENSMUSG00000020661	Ice1	ENSMUSG00000034525	4.05143	0.942761	3.81953
Dnmt3a	ENSMUSG00000020661	Gpatch8	ENSMUSG00000034621	4.27653	0.946128	4.04614
Dnmt3a	ENSMUSG00000020661	Fras1	ENSMUSG00000034687	4.49084	0.89899	4.03722
Dnmt3a	ENSMUSG00000020661	Tet3	ENSMUSG00000034832	8.63234	1	8.63234
Dnmt3a	ENSMUSG00000020661	Egln3	ENSMUSG00000035105	6.02171	0.946128	5.6973
Dnmt3a	ENSMUSG00000020661	Slf2	ENSMUSG00000036097	3.37164	0.79798	2.6905
Dnmt3a	ENSMUSG00000020661	Setd7	ENSMUSG00000037111	3.64399	0.848485	3.09187
Dnmt3a	ENSMUSG00000020661	Ahdc1	ENSMUSG00000037692	4.20593	0.905724	3.80941
Dnmt3a	ENSMUSG00000020661	Fermt2	ENSMUSG00000037712	3.61235	0.841751	3.0407
Dnmt3a	ENSMUSG00000020661	Rcor1	ENSMUSG00000037896	3.51325	0.811448	2.85082
Dnmt3a	ENSMUSG00000020661	Cramp1l	ENSMUSG00000038002	3.18337	0.757576	2.41164
Dnmt3a	ENSMUSG00000020661	Fam120a	ENSMUSG00000038014	4.43039	0.969697	4.29614
Dnmt3a	ENSMUSG00000020661	Cdon	ENSMUSG00000038119	5.51676	0.989899	5.46103
Dnmt3a	ENSMUSG00000020661	Stox2	ENSMUSG00000038143	3.60222	0.86532	3.11707
Dnmt3a	ENSMUSG00000020661	Prkab2	ENSMUSG00000038205	3.31865	0.772727	2.56441
Dnmt3a	ENSMUSG00000020661	Mlxip	ENSMUSG00000038342	5.66118	0.996633	5.64212
Dnmt3a	ENSMUSG00000020661	Socs7	ENSMUSG00000038485	5.828	0.996633	5.80837
Dnmt3a	ENSMUSG00000020661	Jarid2	ENSMUSG00000038518	4.92183	0.959596	4.72297
Dnmt3a	ENSMUSG00000020661	Ric1	ENSMUSG00000038658	6.22276	0.996633	6.20181
Dnmt3a	ENSMUSG00000020661	Ephx1	ENSMUSG00000038776	3.90319	0.808081	3.15409
Dnmt3a	ENSMUSG00000020661	Sema6c	ENSMUSG00000038777	3.56748	0.791246	2.82275
Dnmt3a	ENSMUSG00000020661	Fam173b	ENSMUSG00000039065	4.34233	0.915825	3.97682
Dnmt3a	ENSMUSG00000020661	Polg	ENSMUSG00000039176	3.62417	0.821549	2.97743
Dnmt3a	ENSMUSG00000020661	Rnf122	ENSMUSG00000039328	4.40931	0.909091	4.00847
Dnmt3a	ENSMUSG00000020661	Ubn1	ENSMUSG00000039473	3.23526	0.767677	2.48364
Dnmt3a	ENSMUSG00000020661	Uhrf1bp1	ENSMUSG00000039512	4.10824	0.895623	3.67943
Dnmt3a	ENSMUSG00000020661	Baz2a	ENSMUSG00000040054	4.03445	0.973064	3.92578
Dnmt3a	ENSMUSG00000020661	Bcor	ENSMUSG00000040363	3.49525	0.791246	2.7656
Dnmt3a	ENSMUSG00000020661	Zfp609	ENSMUSG00000040524	5.1109	0.993266	5.07648
Dnmt3a	ENSMUSG00000020661	Il17rd	ENSMUSG00000040717	3.14564	0.747475	2.35129
Dnmt3a	ENSMUSG00000020661	Iffo2	ENSMUSG00000041025	4.08585	0.89899	3.67314
Dnmt3a	ENSMUSG00000020661	Btbd7	ENSMUSG00000041702	3.73309	0.841751	3.14233
Dnmt3a	ENSMUSG00000020661	Tcf20	ENSMUSG00000041852	3.50033	0.845118	2.95819
Dnmt3a	ENSMUSG00000020661	Ammecr1l	ENSMUSG00000041915	4.70928	0.986532	4.64586
Dnmt3a	ENSMUSG00000020661	Znrf3	ENSMUSG00000041961	4.87571	0.929293	4.53097
Dnmt3a	ENSMUSG00000020661	Klhl23	ENSMUSG00000042155	4.39423	0.939394	4.12791
Dnmt3a	ENSMUSG00000020661	Tmc7	ENSMUSG00000042246	5.70317	0.905724	5.1655
Dnmt3a	ENSMUSG00000020661	Grk3	ENSMUSG00000042249	4.33324	0.936027	4.05603
Dnmt3a	ENSMUSG00000020661	Ago4	ENSMUSG00000042500	4.79731	0.936027	4.49041
Dnmt3a	ENSMUSG00000020661	Atxn2	ENSMUSG00000042605	4.99155	0.983165	4.90752
Dnmt3a	ENSMUSG00000020661	Mapk6	ENSMUSG00000042688	5.6523	0.979798	5.53811
Dnmt3a	ENSMUSG00000020661	Nrep	ENSMUSG00000042834	3.18209	0.794613	2.52853
Dnmt3a	ENSMUSG00000020661	Lysmd4	ENSMUSG00000043831	4.10499	0.821549	3.37245
Dnmt3a	ENSMUSG00000020661	Ubtd2	ENSMUSG00000044949	3.21484	0.777778	2.50043
Dnmt3a	ENSMUSG00000020661	Zfp41	ENSMUSG00000047003	3.54834	0.767677	2.72398
Dnmt3a	ENSMUSG00000020661	Col6a3	ENSMUSG00000048126	3.32982	0.858586	2.85893
Dnmt3a	ENSMUSG00000020661	Ric3	ENSMUSG00000048330	3.29213	0.757576	2.49404
Dnmt3a	ENSMUSG00000020661	Slc25a47	ENSMUSG00000048856	3.42423	0.747475	2.55953
Dnmt3a	ENSMUSG00000020661	Purg	ENSMUSG00000049184	3.79083	0.821549	3.11435
Dnmt3a	ENSMUSG00000020661	Zfp280b	ENSMUSG00000049764	3.91552	0.79798	3.1245
Dnmt3a	ENSMUSG00000020661	Armcx4	ENSMUSG00000049804	3.57824	0.838384	2.99994
Dnmt3a	ENSMUSG00000020661	Lgr4	ENSMUSG00000050199	3.92262	0.808081	3.1698
Dnmt3a	ENSMUSG00000020661	Amer1	ENSMUSG00000050332	4.02612	0.89899	3.61945
Dnmt3a	ENSMUSG00000020661	Zfp169	ENSMUSG00000050954	3.01828	0.747475	2.25609
Dnmt3a	ENSMUSG00000020661	Mafg	ENSMUSG00000051510	3.38418	0.828283	2.80306
Dnmt3a	ENSMUSG00000020661	Sox6	ENSMUSG00000051910	3.43441	0.767677	2.63652
Dnmt3a	ENSMUSG00000020661	Babam2	ENSMUSG00000052139	5.41241	0.956229	5.1755
Dnmt3a	ENSMUSG00000020661	Nav2	ENSMUSG00000052512	3.26172	0.757576	2.471
Dnmt3a	ENSMUSG00000020661	Adam17	ENSMUSG00000052593	3.79341	0.952862	3.6146
Dnmt3a	ENSMUSG00000020661	Zfp608	ENSMUSG00000052713	3.44543	0.835017	2.87699
Dnmt3a	ENSMUSG00000020661	Msl1	ENSMUSG00000052915	3.36906	0.80303	2.70546
Dnmt3a	ENSMUSG00000020661	Mapk14	ENSMUSG00000053436	3.37802	0.828283	2.79796
Dnmt3a	ENSMUSG00000020661	Plxnb1	ENSMUSG00000053646	5.24989	0.956229	5.02009
Dnmt3a	ENSMUSG00000020661	Soga1	ENSMUSG00000055485	3.8074	0.929293	3.53819
Dnmt3a	ENSMUSG00000020661	Fbh1	ENSMUSG00000058594	3.24162	0.757576	2.45578
Dnmt3a	ENSMUSG00000020661	Zfp516	ENSMUSG00000058881	3.7094	0.882155	3.27226
Dnmt3a	ENSMUSG00000020661	Zfp426	ENSMUSG00000059475	3.42195	0.83165	2.84587
Dnmt3a	ENSMUSG00000020661	Zfp462	ENSMUSG00000060206	3.29022	0.76431	2.51474
Dnmt3a	ENSMUSG00000020661	Zcchc14	ENSMUSG00000061410	3.59676	0.878788	3.16079
Dnmt3a	ENSMUSG00000020661	Nol4l	ENSMUSG00000061411	3.61113	0.79798	2.88161
Dnmt3a	ENSMUSG00000020661	Kalrn	ENSMUSG00000061751	3.35398	0.774411	2.59736
Dnmt3a	ENSMUSG00000020661	Rai1	ENSMUSG00000062115	4.19503	0.878788	3.68654
Dnmt3a	ENSMUSG00000020661	Col4a4	ENSMUSG00000067158	4.13174	0.861953	3.56136
Dnmt3a	ENSMUSG00000020661	Capn6	ENSMUSG00000067276	5.15381	0.885522	4.56381
Dnmt3a	ENSMUSG00000020661	Il18bp	ENSMUSG00000070427	3.26811	0.757576	2.47584
Dnmt3a	ENSMUSG00000020661	Prdm11	ENSMUSG00000075028	3.37428	0.808081	2.72669
Dnmt3a	ENSMUSG00000020661	AU022252	ENSMUSG00000078584	3.75711	0.83165	3.1246
Dnmt3a	ENSMUSG00000020661	Cyp4v3	ENSMUSG00000079057	3.3382	0.787879	2.6301
Dnmt3a	ENSMUSG00000020661	Gm5903	ENSMUSG00000082988	3.31411	0.757576	2.51069
Dnmt3a	ENSMUSG00000020661	A730017L22Rik	ENSMUSG00000085566	3.60408	0.838384	3.02161
Dnmt3a	ENSMUSG00000020661	Tarbp1	ENSMUSG00000090290	4.31442	0.909091	3.9222
Dnmt3a	ENSMUSG00000020661	Mrip-ps	ENSMUSG00000098404	4.79944	0.804714	3.86217
Ezh2	ENSMUSG00000029687	Gmcl1	ENSMUSG00000001157	3.66539	0.828283	3.03598
Ezh2	ENSMUSG00000029687	Dbf4	ENSMUSG00000002297	4.27224	0.969697	4.14277
Ezh2	ENSMUSG00000029687	Tm9sf1	ENSMUSG00000002320	3.41818	0.747475	2.555
Ezh2	ENSMUSG00000029687	Slbp	ENSMUSG00000004642	4.53811	0.83165	3.77412
Ezh2	ENSMUSG00000029687	Zdhhc24	ENSMUSG00000006463	3.95852	0.792929	3.13883
Ezh2	ENSMUSG00000029687	Suz12	ENSMUSG00000017548	3.64989	0.777778	2.83881
Ezh2	ENSMUSG00000029687	Fbxo5	ENSMUSG00000019773	3.13142	0.747475	2.34066
Ezh2	ENSMUSG00000029687	Tube1	ENSMUSG00000019845	3.83286	0.808081	3.09726
Ezh2	ENSMUSG00000029687	Ska2	ENSMUSG00000020492	3.3886	0.804714	2.72686
Ezh2	ENSMUSG00000029687	Rrm2	ENSMUSG00000020649	5.53538	0.993266	5.4981
Ezh2	ENSMUSG00000029687	Top2a	ENSMUSG00000020914	3.48243	0.882155	3.07204
Ezh2	ENSMUSG00000029687	Dek	ENSMUSG00000021377	3.45067	0.771044	2.66061
Ezh2	ENSMUSG00000029687	Bora	ENSMUSG00000022070	3.36526	0.79798	2.68541
Ezh2	ENSMUSG00000029687	Racgap1	ENSMUSG00000023015	3.84506	0.956229	3.67675
Ezh2	ENSMUSG00000029687	Cdca3	ENSMUSG00000023505	3.6656	0.855219	3.13489
Ezh2	ENSMUSG00000029687	Cep192	ENSMUSG00000024542	3.17186	0.757576	2.40292
Ezh2	ENSMUSG00000029687	Lmnb1	ENSMUSG00000024590	4.24494	0.956229	4.05914
Ezh2	ENSMUSG00000029687	Naa40	ENSMUSG00000024764	5.86713	0.942761	5.5313
Ezh2	ENSMUSG00000029687	Arhgap19	ENSMUSG00000025154	4.17085	0.86532	3.60912
Ezh2	ENSMUSG00000029687	Cdk2	ENSMUSG00000025358	5.0735	0.962963	4.88559
Ezh2	ENSMUSG00000029687	Terf1	ENSMUSG00000025925	4.45326	0.929293	4.13838
Ezh2	ENSMUSG00000029687	Cnot9	ENSMUSG00000026174	3.82668	0.818182	3.13092
Ezh2	ENSMUSG00000029687	Vangl2	ENSMUSG00000026556	3.93188	0.828283	3.25671
Ezh2	ENSMUSG00000029687	Mpzl1	ENSMUSG00000026566	4.02561	0.868687	3.497
Ezh2	ENSMUSG00000029687	Myef2	ENSMUSG00000027201	4.2943	0.909091	3.90391
Ezh2	ENSMUSG00000029687	Rbl1	ENSMUSG00000027641	3.60491	0.801347	2.88878
Ezh2	ENSMUSG00000029687	Ccna2	ENSMUSG00000027715	4.47109	0.969697	4.3356
Ezh2	ENSMUSG00000029687	4930579G24Rik	ENSMUSG00000027811	3.6077	0.747475	2.69667
Ezh2	ENSMUSG00000029687	Nras	ENSMUSG00000027852	3.40051	0.777778	2.64484
Ezh2	ENSMUSG00000029687	Cenpa	ENSMUSG00000029177	6.63592	1	6.63592
Ezh2	ENSMUSG00000029687	Dck	ENSMUSG00000029366	4.30933	0.915825	3.94659
Ezh2	ENSMUSG00000029687	Mad2l1	ENSMUSG00000029910	4.25755	0.936027	3.98518
Ezh2	ENSMUSG00000029687	Nup210	ENSMUSG00000030091	3.44362	0.747475	2.57402
Ezh2	ENSMUSG00000029687	Ccdc77	ENSMUSG00000030177	4.14656	0.86532	3.5881
Ezh2	ENSMUSG00000029687	Mbd4	ENSMUSG00000030322	3.91683	0.872054	3.41569
Ezh2	ENSMUSG00000029687	Nfatc2ip	ENSMUSG00000030722	5.22485	0.942761	4.92578
Ezh2	ENSMUSG00000029687	Eri1	ENSMUSG00000031527	3.44381	0.777778	2.67852
Ezh2	ENSMUSG00000029687	Orc6	ENSMUSG00000031697	3.41703	0.80303	2.74398
Ezh2	ENSMUSG00000029687	Fanca	ENSMUSG00000032815	3.29749	0.767677	2.53141
Ezh2	ENSMUSG00000029687	Rfwd3	ENSMUSG00000033596	3.70881	0.777778	2.88463
Ezh2	ENSMUSG00000029687	Smc4	ENSMUSG00000034349	7.24984	1	7.24984
Ezh2	ENSMUSG00000029687	Ncaph	ENSMUSG00000034906	5.47324	0.989899	5.41795
Ezh2	ENSMUSG00000029687	Cep135	ENSMUSG00000036403	3.42783	0.767677	2.63147
Ezh2	ENSMUSG00000029687	Tacc3	ENSMUSG00000037313	3.49736	0.848485	2.96746
Ezh2	ENSMUSG00000029687	Ints7	ENSMUSG00000037461	5.23388	0.93266	4.88143
Ezh2	ENSMUSG00000029687	Wdhd1	ENSMUSG00000037572	4.83617	0.959596	4.64077
Ezh2	ENSMUSG00000029687	Parp11	ENSMUSG00000037997	4.55137	0.915825	4.16826
Ezh2	ENSMUSG00000029687	Cep44	ENSMUSG00000038215	4.22034	0.919192	3.87931
Ezh2	ENSMUSG00000029687	Ncapd2	ENSMUSG00000038252	4.97604	0.993266	4.94253
Ezh2	ENSMUSG00000029687	Nemp1	ENSMUSG00000040195	3.46365	0.818182	2.8339
Ezh2	ENSMUSG00000029687	Alg13	ENSMUSG00000041718	4.84502	0.905724	4.38825
Ezh2	ENSMUSG00000029687	Fancb	ENSMUSG00000047757	3.86696	0.772727	2.98811
Ezh2	ENSMUSG00000029687	Hmgb2	ENSMUSG00000054717	3.69153	0.89899	3.31864
Ezh2	ENSMUSG00000029687	Immp2l	ENSMUSG00000056899	3.30172	0.747475	2.46795
Ezh2	ENSMUSG00000029687	Brd9	ENSMUSG00000057649	3.24877	0.767677	2.494
Ezh2	ENSMUSG00000029687	Bnip3l-ps	ENSMUSG00000073198	4.20067	0.79798	3.35205
Ezh2	ENSMUSG00000029687	Prnp	ENSMUSG00000079037	3.66263	0.767677	2.81172
Bmi1	ENSMUSG00000026739	Vps50	ENSMUSG00000001376	3.60348	0.838384	3.0211
Bmi1	ENSMUSG00000026739	Gabpa	ENSMUSG00000008976	3.38749	0.771044	2.6119
Bmi1	ENSMUSG00000026739	Trnt1	ENSMUSG00000013736	3.49362	0.787879	2.75255
Bmi1	ENSMUSG00000026739	Ankrd28	ENSMUSG00000014496	3.59983	0.808081	2.90895
Bmi1	ENSMUSG00000026739	Vps54	ENSMUSG00000020128	4.19598	0.895623	3.75801
Bmi1	ENSMUSG00000026739	Galc	ENSMUSG00000021003	3.72483	0.801347	2.98488
Bmi1	ENSMUSG00000026739	Ercc6l2	ENSMUSG00000021470	4.49671	0.878788	3.95165
Bmi1	ENSMUSG00000026739	Pde8b	ENSMUSG00000021684	4.1247	0.79798	3.29143
Bmi1	ENSMUSG00000026739	Nr1d2	ENSMUSG00000021775	3.5886	0.782828	2.80925
Bmi1	ENSMUSG00000026739	Ppp3cb	ENSMUSG00000021816	3.48959	0.794613	2.77287
Bmi1	ENSMUSG00000026739	Fam49b	ENSMUSG00000022378	4.22099	0.892256	3.76621
Bmi1	ENSMUSG00000026739	Pcgf5	ENSMUSG00000024805	4.31554	0.875421	3.77792
Bmi1	ENSMUSG00000026739	Fundc1	ENSMUSG00000025040	3.6934	0.791246	2.92239
Bmi1	ENSMUSG00000026739	Chm	ENSMUSG00000025531	3.46625	0.767677	2.66096
Bmi1	ENSMUSG00000026739	Fastkd2	ENSMUSG00000025962	3.8469	0.861953	3.31585
Bmi1	ENSMUSG00000026739	Ppp6c	ENSMUSG00000026753	4.36663	0.93266	4.07258
Bmi1	ENSMUSG00000026739	Atf2	ENSMUSG00000027104	3.60649	0.787879	2.84148
Bmi1	ENSMUSG00000026739	Fxr1	ENSMUSG00000027680	3.09839	0.737374	2.28467
Bmi1	ENSMUSG00000026739	Mbnl1	ENSMUSG00000027763	4.27685	0.915825	3.91684
Bmi1	ENSMUSG00000026739	Cyp2u1	ENSMUSG00000027983	4.16733	0.787879	3.28335
Bmi1	ENSMUSG00000026739	Rragd	ENSMUSG00000028278	4.3638	0.808081	3.52631
Bmi1	ENSMUSG00000026739	Hook1	ENSMUSG00000028572	3.58979	0.848485	3.04588
Bmi1	ENSMUSG00000026739	Slc30a9	ENSMUSG00000029221	3.37634	0.76431	2.58057
Bmi1	ENSMUSG00000026739	Tmem106b	ENSMUSG00000029571	3.25037	0.772727	2.51165
Bmi1	ENSMUSG00000026739	Creld1	ENSMUSG00000030284	3.52747	0.777778	2.74359
Bmi1	ENSMUSG00000026739	Mtm1	ENSMUSG00000031337	3.28068	0.750842	2.46327
Bmi1	ENSMUSG00000026739	Tmem30a	ENSMUSG00000032328	3.35398	0.777778	2.60865
Bmi1	ENSMUSG00000026739	Cdv3	ENSMUSG00000032803	3.65693	0.811448	2.9674
Bmi1	ENSMUSG00000026739	Foxn2	ENSMUSG00000034998	3.81563	0.808081	3.08334
Bmi1	ENSMUSG00000026739	Azi2	ENSMUSG00000039285	3.30483	0.757576	2.50366
Bmi1	ENSMUSG00000026739	Map3k10	ENSMUSG00000040390	3.37204	0.747475	2.52052
Bmi1	ENSMUSG00000026739	Otud6b	ENSMUSG00000040550	4.6841	0.973064	4.55793
Bmi1	ENSMUSG00000026739	0610010F05Rik	ENSMUSG00000042208	3.52931	0.808081	2.85197
Bmi1	ENSMUSG00000026739	Grsf1	ENSMUSG00000044221	3.59714	0.814815	2.931
Bmi1	ENSMUSG00000026739	Mosmo	ENSMUSG00000046096	3.37532	0.791246	2.67071
Bmi1	ENSMUSG00000026739	Zfp62	ENSMUSG00000046311	3.21369	0.747475	2.40215
Bmi1	ENSMUSG00000026739	Mblac2	ENSMUSG00000051098	3.34447	0.752525	2.5168
Bmi1	ENSMUSG00000026739	Pcmtd1	ENSMUSG00000051285	3.22994	0.762626	2.46323
Bmi1	ENSMUSG00000026739	Taf4b	ENSMUSG00000054321	3.50558	0.772727	2.70885
Bmi1	ENSMUSG00000026739	Miga1	ENSMUSG00000054942	4.02853	0.814815	3.2825
Bmi1	ENSMUSG00000026739	Socs6	ENSMUSG00000056153	4.17576	0.872054	3.64148
Bmi1	ENSMUSG00000026739	Lrif1	ENSMUSG00000056260	3.59869	0.828283	2.98074
Bmi1	ENSMUSG00000026739	Dennd1b	ENSMUSG00000056268	3.8717	0.821549	3.18079
Bmi1	ENSMUSG00000026739	Zfp958	ENSMUSG00000058748	3.41372	0.814815	2.78155
Bmi1	ENSMUSG00000026739	Zfp930	ENSMUSG00000059897	4.59966	0.942761	4.33638
Bmi1	ENSMUSG00000026739	Gmfb	ENSMUSG00000062014	3.74951	0.868687	3.25715
Bmi1	ENSMUSG00000026739	Tmed5	ENSMUSG00000063406	3.3594	0.838384	2.81647
Bmi1	ENSMUSG00000026739	Klhdc3	ENSMUSG00000063576	4.03062	0.892256	3.59635
Bmi1	ENSMUSG00000026739	Klhl9	ENSMUSG00000070923	3.29712	0.777778	2.56443
Bmi1	ENSMUSG00000026739	Zfp942	ENSMUSG00000071267	3.45889	0.781145	2.7019
Bmi1	ENSMUSG00000026739	Vma21	ENSMUSG00000073131	3.33691	0.757576	2.52796
Bmi1	ENSMUSG00000026739	Gm14326	ENSMUSG00000078862	4.63589	0.939394	4.35493
Bmi1	ENSMUSG00000026739	Gm14325	ENSMUSG00000095362	4.27161	0.89899	3.84014
Bmi1	ENSMUSG00000026739	Zfp994	ENSMUSG00000096433	5.12521	0.962963	4.93539
Bmi1	ENSMUSG00000026739	CT030661.1	ENSMUSG00000117284	3.53396	0.848485	2.99851
Ccnd2	ENSMUSG00000000184	Dusp3	ENSMUSG00000003518	3.52123	0.818182	2.881
Ccnd2	ENSMUSG00000000184	Rcn1	ENSMUSG00000005973	3.20756	0.737374	2.36517
Ccnd2	ENSMUSG00000000184	Actn1	ENSMUSG00000015143	3.53292	0.828283	2.92626
Ccnd2	ENSMUSG00000000184	E2f3	ENSMUSG00000016477	3.47437	0.762626	2.64965
Ccnd2	ENSMUSG00000000184	Rnf219	ENSMUSG00000022120	4.01662	0.787879	3.16461
Ccnd2	ENSMUSG00000000184	Myh9	ENSMUSG00000022443	4.45187	0.956229	4.25701
Ccnd2	ENSMUSG00000000184	Ccdc80	ENSMUSG00000022665	3.48079	0.848485	2.9534
Ccnd2	ENSMUSG00000000184	Adamts1	ENSMUSG00000022893	4.71601	0.912458	4.30316
Ccnd2	ENSMUSG00000000184	Paqr4	ENSMUSG00000023909	3.3256	0.777778	2.58658
Ccnd2	ENSMUSG00000000184	Ddr2	ENSMUSG00000026674	3.40332	0.818182	2.78453
Ccnd2	ENSMUSG00000000184	Bmp2	ENSMUSG00000027358	3.22161	0.762626	2.45688
Ccnd2	ENSMUSG00000000184	Mapre1	ENSMUSG00000027479	4.76049	0.922559	4.39184
Ccnd2	ENSMUSG00000000184	Zmat3	ENSMUSG00000027663	3.7332	0.848485	3.16756
Ccnd2	ENSMUSG00000000184	Ptgfrn	ENSMUSG00000027864	3.1387	0.777778	2.44121
Ccnd2	ENSMUSG00000000184	Hadh	ENSMUSG00000027984	3.27137	0.757576	2.47831
Ccnd2	ENSMUSG00000000184	Dapp1	ENSMUSG00000028159	3.62674	0.774411	2.80859
Ccnd2	ENSMUSG00000000184	Pink1	ENSMUSG00000028756	3.53646	0.794613	2.81012
Ccnd2	ENSMUSG00000000184	Ptpn12	ENSMUSG00000028771	3.18139	0.737374	2.34588
Ccnd2	ENSMUSG00000000184	Acap3	ENSMUSG00000029033	3.65451	0.787879	2.87931
Ccnd2	ENSMUSG00000000184	Gnb1	ENSMUSG00000029064	4.20664	0.946128	3.98002
Ccnd2	ENSMUSG00000000184	Iqgap1	ENSMUSG00000030536	3.27866	0.767677	2.51695
Ccnd2	ENSMUSG00000000184	Dusp4	ENSMUSG00000031530	4.85344	0.929293	4.51027
Ccnd2	ENSMUSG00000000184	Tle3	ENSMUSG00000032280	4.1177	0.919192	3.78496
Ccnd2	ENSMUSG00000000184	Vipr1	ENSMUSG00000032528	6.72126	0.936027	6.29128
Ccnd2	ENSMUSG00000000184	Jcad	ENSMUSG00000033960	3.26355	0.757576	2.47238
Ccnd2	ENSMUSG00000000184	Nostrin	ENSMUSG00000034738	3.30011	0.767677	2.53342
Ccnd2	ENSMUSG00000000184	Dchs1	ENSMUSG00000036862	4.30756	0.915825	3.94497
Ccnd2	ENSMUSG00000000184	Rap2b	ENSMUSG00000036894	3.27672	0.767677	2.51547
Ccnd2	ENSMUSG00000000184	Ndufv1	ENSMUSG00000037916	3.43352	0.777778	2.67052
Ccnd2	ENSMUSG00000000184	Mcph1	ENSMUSG00000039842	3.37951	0.757576	2.56023
Ccnd2	ENSMUSG00000000184	Sntb2	ENSMUSG00000041308	3.6169	0.814815	2.94711
Ccnd2	ENSMUSG00000000184	Inhba	ENSMUSG00000041324	3.44638	0.747475	2.57608
Ccnd2	ENSMUSG00000000184	Frmd6	ENSMUSG00000048285	4.07828	0.915825	3.73499
Ccnd2	ENSMUSG00000000184	C5ar1	ENSMUSG00000049130	3.2039	0.747475	2.39483
Ccnd2	ENSMUSG00000000184	Gja1	ENSMUSG00000050953	4.08072	0.845118	3.44869
Ccnd2	ENSMUSG00000000184	2700081O15Rik	ENSMUSG00000053080	3.22952	0.747475	2.41398
Ccnd2	ENSMUSG00000000184	Slfn5	ENSMUSG00000054404	4.13964	0.905724	3.74938
Ccnd2	ENSMUSG00000000184	Bcl2	ENSMUSG00000057329	4.91807	0.858586	4.22259
Ccnd2	ENSMUSG00000000184	Tmod3	ENSMUSG00000058587	4.01556	0.868687	3.48827
Ccnd2	ENSMUSG00000000184	Atp8b2	ENSMUSG00000060671	4.19281	0.895623	3.75517
Ccnd2	ENSMUSG00000000184	Tacc1	ENSMUSG00000065954	3.457	0.777778	2.68877
Ccnd2	ENSMUSG00000000184	Ahnak	ENSMUSG00000069833	3.33497	0.762626	2.54334
Ccnd2	ENSMUSG00000000184	Ccnd1	ENSMUSG00000070348	3.34906	0.767677	2.57099
Ccnd2	ENSMUSG00000000184	Gm10762	ENSMUSG00000074807	3.48422	0.767677	2.67476
Ccnd2	ENSMUSG00000000184	St6galnac4	ENSMUSG00000079442	4.31401	0.875421	3.77658
Cdk2	ENSMUSG00000025358	Paxip1	ENSMUSG00000002221	4.6243	0.922559	4.26619
Cdk2	ENSMUSG00000025358	Tm9sf1	ENSMUSG00000002320	3.82438	0.824916	3.1548
Cdk2	ENSMUSG00000025358	Top3a	ENSMUSG00000002814	4.3293	0.882155	3.81911
Cdk2	ENSMUSG00000025358	Slbp	ENSMUSG00000004642	3.75986	0.781145	2.93699
Cdk2	ENSMUSG00000025358	Cdt1	ENSMUSG00000006585	3.37966	0.787879	2.66276
Cdk2	ENSMUSG00000025358	Tinf2	ENSMUSG00000007589	3.7512	0.882155	3.30914
Cdk2	ENSMUSG00000025358	Fnbp4	ENSMUSG00000008200	3.97153	0.925926	3.67734
Cdk2	ENSMUSG00000025358	Rpa3	ENSMUSG00000012483	3.57982	0.771044	2.7602
Cdk2	ENSMUSG00000025358	Ube2i	ENSMUSG00000015120	3.6726	0.919192	3.37583
Cdk2	ENSMUSG00000025358	Hnrnpl	ENSMUSG00000015165	7.88519	1	7.88519
Cdk2	ENSMUSG00000025358	Nelfcd	ENSMUSG00000016253	4.02948	0.808081	3.25614
Cdk2	ENSMUSG00000025358	Plgrkt	ENSMUSG00000016495	3.14963	0.747475	2.35427
Cdk2	ENSMUSG00000025358	Poc1b	ENSMUSG00000019952	4.10352	0.851852	3.49559
Cdk2	ENSMUSG00000025358	Mum1	ENSMUSG00000020156	4.21511	0.973064	4.10157
Cdk2	ENSMUSG00000025358	Helb	ENSMUSG00000020228	4.24095	0.824916	3.49843
Cdk2	ENSMUSG00000025358	Haus4	ENSMUSG00000022177	3.68155	0.875421	3.2229
Cdk2	ENSMUSG00000025358	Donson	ENSMUSG00000022960	4.37026	0.892256	3.89939
Cdk2	ENSMUSG00000025358	Lmbr1l	ENSMUSG00000022999	4.19908	0.936027	3.93046
Cdk2	ENSMUSG00000025358	Rfc2	ENSMUSG00000023104	3.25228	0.762626	2.48027
Cdk2	ENSMUSG00000025358	Rmc1	ENSMUSG00000024410	5.36616	0.956229	5.13128
Cdk2	ENSMUSG00000025358	Pola2	ENSMUSG00000024833	5.91399	0.993266	5.87417
Cdk2	ENSMUSG00000025358	Sfxn2	ENSMUSG00000025036	3.2135	0.777778	2.49939
Cdk2	ENSMUSG00000025358	Sigirr	ENSMUSG00000025494	3.637	0.811448	2.95124
Cdk2	ENSMUSG00000025358	Casp8	ENSMUSG00000026029	4.41511	0.912458	4.0286
Cdk2	ENSMUSG00000025358	Vangl2	ENSMUSG00000026556	4.51607	0.861953	3.89264
Cdk2	ENSMUSG00000025358	Egfl7	ENSMUSG00000026921	4.30649	0.922559	3.97299
Cdk2	ENSMUSG00000025358	Tbc1d20	ENSMUSG00000027465	4.3136	0.892256	3.84884
Cdk2	ENSMUSG00000025358	Dsn1	ENSMUSG00000027635	3.26755	0.811448	2.65145
Cdk2	ENSMUSG00000025358	Exosc8	ENSMUSG00000027752	3.63995	0.851852	3.10069
Cdk2	ENSMUSG00000025358	4930579G24Rik	ENSMUSG00000027811	3.61851	0.772727	2.79612
Cdk2	ENSMUSG00000025358	Mob3c	ENSMUSG00000028709	4.13252	0.89899	3.7151
Cdk2	ENSMUSG00000025358	Hdac1	ENSMUSG00000028800	3.45835	0.808081	2.79463
Cdk2	ENSMUSG00000025358	Cenpa	ENSMUSG00000029177	4.54206	0.93266	4.2362
Cdk2	ENSMUSG00000025358	Chic2	ENSMUSG00000029229	3.77287	0.838384	3.16311
Cdk2	ENSMUSG00000025358	Hnrnpdl	ENSMUSG00000029328	5.05002	0.986532	4.982
Cdk2	ENSMUSG00000025358	Rilpl2	ENSMUSG00000029401	3.46444	0.777778	2.69457
Cdk2	ENSMUSG00000025358	Ung	ENSMUSG00000029591	3.79347	0.79798	3.02711
Cdk2	ENSMUSG00000025358	Arpc1b	ENSMUSG00000029622	3.69888	0.814815	3.0139
Cdk2	ENSMUSG00000025358	Ezh2	ENSMUSG00000029687	5.05054	0.973064	4.9145
Cdk2	ENSMUSG00000025358	Mcm7	ENSMUSG00000029730	4.31455	0.939394	4.05306
Cdk2	ENSMUSG00000025358	Orc6	ENSMUSG00000031697	6.29902	0.996633	6.27781
Cdk2	ENSMUSG00000025358	Usb1	ENSMUSG00000031792	4.58203	0.841751	3.85693
Cdk2	ENSMUSG00000025358	Cdc25a	ENSMUSG00000032477	4.83568	0.868687	4.20069
Cdk2	ENSMUSG00000025358	Cntrob	ENSMUSG00000032782	3.96068	0.902357	3.57395
Cdk2	ENSMUSG00000025358	Gstt2	ENSMUSG00000033318	4.04018	0.868687	3.50965
Cdk2	ENSMUSG00000025358	Rfwd3	ENSMUSG00000033596	3.46255	0.757576	2.62314
Cdk2	ENSMUSG00000025358	Ncapd3	ENSMUSG00000035024	3.48405	0.757576	2.63943
Cdk2	ENSMUSG00000025358	1110059E24Rik	ENSMUSG00000035171	3.60234	0.76431	2.75331
Cdk2	ENSMUSG00000025358	Usp35	ENSMUSG00000035713	4.4097	0.885522	3.90488
Cdk2	ENSMUSG00000025358	Dna2	ENSMUSG00000036875	4.47062	0.875421	3.91368
Cdk2	ENSMUSG00000025358	Slc35b2	ENSMUSG00000037089	6.01296	0.986532	5.93197
Cdk2	ENSMUSG00000025358	Elf2	ENSMUSG00000037174	3.71307	0.841751	3.12548
Cdk2	ENSMUSG00000025358	Bag4	ENSMUSG00000037316	3.456	0.757576	2.61818
Cdk2	ENSMUSG00000025358	Pank2	ENSMUSG00000037514	4.01751	0.851852	3.42232
Cdk2	ENSMUSG00000025358	Osbpl7	ENSMUSG00000038534	3.39661	0.804714	2.7333
Cdk2	ENSMUSG00000025358	Timeless	ENSMUSG00000039994	4.80443	0.96633	4.64267
Cdk2	ENSMUSG00000025358	Nemp1	ENSMUSG00000040195	3.78241	0.848485	3.20932
Cdk2	ENSMUSG00000025358	S100pbp	ENSMUSG00000040928	4.66363	0.949495	4.4281
Cdk2	ENSMUSG00000025358	Ripk2	ENSMUSG00000041135	3.52101	0.794613	2.79784
Cdk2	ENSMUSG00000025358	Ctf1	ENSMUSG00000042340	4.54093	0.86532	3.92936
Cdk2	ENSMUSG00000025358	Palb2	ENSMUSG00000044702	3.65519	0.79798	2.91677
Cdk2	ENSMUSG00000025358	2410002F23Rik	ENSMUSG00000045411	3.28564	0.838384	2.75463
Cdk2	ENSMUSG00000025358	Ankrd16	ENSMUSG00000047909	3.32674	0.781145	2.59866
Cdk2	ENSMUSG00000025358	Rhno1	ENSMUSG00000048668	4.85651	0.915825	4.44771
Cdk2	ENSMUSG00000025358	Tcf19	ENSMUSG00000050410	3.70713	0.838384	3.108
Cdk2	ENSMUSG00000025358	Tonsl	ENSMUSG00000059323	3.38308	0.781145	2.64268
Cdk2	ENSMUSG00000025358	Gemin2	ENSMUSG00000060121	3.52412	0.784512	2.76471
Cdk2	ENSMUSG00000025358	Wdr90	ENSMUSG00000073434	3.4313	0.808081	2.77276
Cdk2	ENSMUSG00000025358	Itpripl1	ENSMUSG00000074825	4.26883	0.824916	3.52143
Cdk2	ENSMUSG00000025358	Rnf8	ENSMUSG00000090083	4.23203	0.861953	3.64781
Cdk2	ENSMUSG00000025358	Usp49	ENSMUSG00000090115	3.13281	0.747475	2.3417
Cdk2	ENSMUSG00000025358	Phf11c	ENSMUSG00000091144	3.27963	0.747475	2.45144
Cdk2	ENSMUSG00000025358	Dynlt1f	ENSMUSG00000095677	3.41941	0.754209	2.57895
Cdkn1b	ENSMUSG00000003031	Mkrn2	ENSMUSG00000000439	4.12508	0.792929	3.2709
Cdkn1b	ENSMUSG00000003031	Araf	ENSMUSG00000001127	4.21074	0.875421	3.68617
Cdkn1b	ENSMUSG00000003031	Il16	ENSMUSG00000001741	3.38916	0.757576	2.56755
Cdkn1b	ENSMUSG00000003031	Hbp1	ENSMUSG00000002996	4.41571	0.979798	4.3265
Cdkn1b	ENSMUSG00000003031	Tfap4	ENSMUSG00000005718	4.29942	0.919192	3.95199
Cdkn1b	ENSMUSG00000003031	Golga7	ENSMUSG00000015341	3.95373	0.808081	3.19493
Cdkn1b	ENSMUSG00000003031	Cd46	ENSMUSG00000016493	3.43854	0.821549	2.82492
Cdkn1b	ENSMUSG00000003031	Tcp11l2	ENSMUSG00000020034	4.42856	0.93266	4.13034
Cdkn1b	ENSMUSG00000003031	Helb	ENSMUSG00000020228	3.67337	0.791246	2.90654
Cdkn1b	ENSMUSG00000003031	Appl2	ENSMUSG00000020263	4.3802	0.942761	4.12948
Cdkn1b	ENSMUSG00000003031	Slu7	ENSMUSG00000020409	3.2406	0.767677	2.48773
Cdkn1b	ENSMUSG00000003031	Btg2	ENSMUSG00000020423	3.651	0.835017	3.04865
Cdkn1b	ENSMUSG00000003031	Ppm1d	ENSMUSG00000020525	5.74274	0.905724	5.20134
Cdkn1b	ENSMUSG00000003031	Ube2o	ENSMUSG00000020802	4.02584	0.791246	3.18543
Cdkn1b	ENSMUSG00000003031	Ggps1	ENSMUSG00000021302	3.7603	0.821549	3.08927
Cdkn1b	ENSMUSG00000003031	Id4	ENSMUSG00000021379	4.14763	0.888889	3.68678
Cdkn1b	ENSMUSG00000003031	Aaed1	ENSMUSG00000021482	4.4077	0.946128	4.17025
Cdkn1b	ENSMUSG00000003031	Ankra2	ENSMUSG00000021661	4.60872	0.959596	4.42251
Cdkn1b	ENSMUSG00000003031	4931414P19Rik	ENSMUSG00000022179	4.20097	0.79798	3.35229
Cdkn1b	ENSMUSG00000003031	Eif4a2	ENSMUSG00000022884	3.23432	0.772727	2.49924
Cdkn1b	ENSMUSG00000003031	Pim1	ENSMUSG00000024014	4.71279	0.905724	4.26848
Cdkn1b	ENSMUSG00000003031	Msh2	ENSMUSG00000024151	3.8153	0.79798	3.04453
Cdkn1b	ENSMUSG00000003031	Mxi1	ENSMUSG00000025025	3.6453	0.777778	2.83523
Cdkn1b	ENSMUSG00000003031	Cdk18	ENSMUSG00000026437	3.47491	0.747475	2.59741
Cdkn1b	ENSMUSG00000003031	Sephs1	ENSMUSG00000026662	3.3659	0.767677	2.58392
Cdkn1b	ENSMUSG00000003031	Pigc	ENSMUSG00000026698	3.93316	0.811448	3.19156
Cdkn1b	ENSMUSG00000003031	Klhl20	ENSMUSG00000026705	5.32678	0.909091	4.84253
Cdkn1b	ENSMUSG00000003031	Bcar3	ENSMUSG00000028121	4.30688	0.875421	3.77033
Cdkn1b	ENSMUSG00000003031	Pnrc2	ENSMUSG00000028675	3.47872	0.781145	2.71738
Cdkn1b	ENSMUSG00000003031	Hp1bp3	ENSMUSG00000028759	3.38352	0.757576	2.56327
Cdkn1b	ENSMUSG00000003031	Chic2	ENSMUSG00000029229	4.4767	0.925926	4.14509
Cdkn1b	ENSMUSG00000003031	Pot1a	ENSMUSG00000029676	6.38203	0.989899	6.31757
Cdkn1b	ENSMUSG00000003031	Cbx3	ENSMUSG00000029836	3.32317	0.777778	2.58469
Cdkn1b	ENSMUSG00000003031	Casp2	ENSMUSG00000029863	6.14085	0.976431	5.99611
Cdkn1b	ENSMUSG00000003031	Mbd4	ENSMUSG00000030322	3.59428	0.804714	2.89237
Cdkn1b	ENSMUSG00000003031	Zfp606	ENSMUSG00000030386	3.56217	0.781145	2.78257
Cdkn1b	ENSMUSG00000003031	Zfp273	ENSMUSG00000030446	4.8325	0.882155	4.26301
Cdkn1b	ENSMUSG00000003031	Zfp108	ENSMUSG00000030486	3.64596	0.757576	2.76209
Cdkn1b	ENSMUSG00000003031	Plp1	ENSMUSG00000031425	3.18371	0.757576	2.4119
Cdkn1b	ENSMUSG00000003031	Ciapin1	ENSMUSG00000031781	4.05601	0.784512	3.18199
Cdkn1b	ENSMUSG00000003031	Cfap20	ENSMUSG00000031796	3.85234	0.83165	3.2038
Cdkn1b	ENSMUSG00000003031	Zfp949	ENSMUSG00000032425	3.12176	0.747475	2.33344
Cdkn1b	ENSMUSG00000003031	Armcx1	ENSMUSG00000033460	3.52557	0.83165	2.93204
Cdkn1b	ENSMUSG00000003031	Cdc14a	ENSMUSG00000033502	3.38171	0.762626	2.57898
Cdkn1b	ENSMUSG00000003031	Wdr5b	ENSMUSG00000034379	3.2992	0.772727	2.54938
Cdkn1b	ENSMUSG00000003031	Zfp395	ENSMUSG00000034522	3.69993	0.835017	3.08951
Cdkn1b	ENSMUSG00000003031	Rrp12	ENSMUSG00000035049	4.61819	0.855219	3.94956
Cdkn1b	ENSMUSG00000003031	Oser1	ENSMUSG00000035399	4.47594	0.835017	3.73749
Cdkn1b	ENSMUSG00000003031	Btg1	ENSMUSG00000036478	6.25453	0.993266	6.21241
Cdkn1b	ENSMUSG00000003031	Cdc42ep3	ENSMUSG00000036533	4.07535	0.841751	3.43043
Cdkn1b	ENSMUSG00000003031	Zfp113	ENSMUSG00000037007	5.15071	0.946128	4.87323
Cdkn1b	ENSMUSG00000003031	Rsrp1	ENSMUSG00000037266	3.4228	0.811448	2.77742
Cdkn1b	ENSMUSG00000003031	Cdkn2aip	ENSMUSG00000038069	5.62311	0.96633	5.43378
Cdkn1b	ENSMUSG00000003031	Primpol	ENSMUSG00000038225	3.41343	0.762626	2.60317
Cdkn1b	ENSMUSG00000003031	Sesn1	ENSMUSG00000038332	7.16525	0.993266	7.117
Cdkn1b	ENSMUSG00000003031	Rnf122	ENSMUSG00000039328	6.46424	0.96633	6.24659
Cdkn1b	ENSMUSG00000003031	Bmf	ENSMUSG00000040093	5.11611	0.979798	5.01276
Cdkn1b	ENSMUSG00000003031	Kcna2	ENSMUSG00000040724	3.54364	0.772727	2.73827
Cdkn1b	ENSMUSG00000003031	Ddx24	ENSMUSG00000041645	3.80299	0.791246	3.0091
Cdkn1b	ENSMUSG00000003031	Cir1	ENSMUSG00000041777	3.34491	0.808081	2.70296
Cdkn1b	ENSMUSG00000003031	Pkp2	ENSMUSG00000041957	3.68371	0.772727	2.84651
Cdkn1b	ENSMUSG00000003031	Nxt2	ENSMUSG00000042271	3.51243	0.835017	2.93294
Cdkn1b	ENSMUSG00000003031	Nrep	ENSMUSG00000042834	4.37768	0.875421	3.83231
Cdkn1b	ENSMUSG00000003031	Lsm8	ENSMUSG00000044155	3.52979	0.771044	2.72162
Cdkn1b	ENSMUSG00000003031	Zfp36	ENSMUSG00000044786	3.43215	0.808081	2.77345
Cdkn1b	ENSMUSG00000003031	Zfp354c	ENSMUSG00000044807	3.69364	0.767677	2.83552
Cdkn1b	ENSMUSG00000003031	Ing1	ENSMUSG00000045969	5.47027	0.93266	5.1019
Cdkn1b	ENSMUSG00000003031	Golph3l	ENSMUSG00000046519	3.47075	0.792929	2.75206
Cdkn1b	ENSMUSG00000003031	Zfp740	ENSMUSG00000046897	4.21064	0.909091	3.82786
Cdkn1b	ENSMUSG00000003031	Khnyn	ENSMUSG00000047153	5.25633	0.976431	5.13245
Cdkn1b	ENSMUSG00000003031	Tgif1	ENSMUSG00000047407	4.932	0.939394	4.63309
Cdkn1b	ENSMUSG00000003031	Lhfp	ENSMUSG00000048332	3.31405	0.767677	2.54412
Cdkn1b	ENSMUSG00000003031	Hoxb3	ENSMUSG00000048763	3.72004	0.828283	3.08124
Cdkn1b	ENSMUSG00000003031	Tigd2	ENSMUSG00000049232	5.71392	0.942761	5.38686
Cdkn1b	ENSMUSG00000003031	Zbtb5	ENSMUSG00000049657	4.29714	0.828283	3.55925
Cdkn1b	ENSMUSG00000003031	Amer1	ENSMUSG00000050332	3.75352	0.801347	3.00787
Cdkn1b	ENSMUSG00000003031	Ubald2	ENSMUSG00000050628	4.06659	0.804714	3.27244
Cdkn1b	ENSMUSG00000003031	Ywhag	ENSMUSG00000051391	3.90822	0.892256	3.48713
Cdkn1b	ENSMUSG00000003031	Immt	ENSMUSG00000052337	4.18088	0.79798	3.33626
Cdkn1b	ENSMUSG00000003031	Pard6g	ENSMUSG00000056214	5.45994	0.912458	4.98196
Cdkn1b	ENSMUSG00000003031	Mex3b	ENSMUSG00000057706	3.39509	0.767677	2.60633
Cdkn1b	ENSMUSG00000003031	Phf21a	ENSMUSG00000058318	3.45446	0.808081	2.79148
Cdkn1b	ENSMUSG00000003031	Rsl1	ENSMUSG00000058900	3.71835	0.79798	2.96717
Cdkn1b	ENSMUSG00000003031	Zfp422	ENSMUSG00000059878	6.44806	0.969697	6.25266
Cdkn1b	ENSMUSG00000003031	Zfp128	ENSMUSG00000060397	3.41658	0.757576	2.58832
Cdkn1b	ENSMUSG00000003031	H3f3a	ENSMUSG00000060743	4.23866	0.868687	3.68207
Cdkn1b	ENSMUSG00000003031	1110002L01Rik	ENSMUSG00000071456	3.47177	0.808081	2.80547
Cdkn1b	ENSMUSG00000003031	A530017D24Rik	ENSMUSG00000072847	3.24603	0.757576	2.45912
Cdkn1b	ENSMUSG00000003031	2500004C02Rik	ENSMUSG00000073236	4.56445	0.872054	3.98044
Cdkn1b	ENSMUSG00000003031	A130010J15Rik	ENSMUSG00000079144	4.05514	0.841751	3.41341
Cdkn1b	ENSMUSG00000003031	Ccpg1os	ENSMUSG00000086158	3.52616	0.747475	2.63572
Cdkn1b	ENSMUSG00000003031	E130102H24Rik	ENSMUSG00000086782	3.55667	0.89899	3.19741
Cdkn1b	ENSMUSG00000003031	Kantr	ENSMUSG00000087403	3.28515	0.79798	2.62148
Cdkn1b	ENSMUSG00000003031	2810001G20Rik	ENSMUSG00000087497	4.93863	0.79798	3.94093
Cdkn1b	ENSMUSG00000003031	Gm16576	ENSMUSG00000087543	3.66916	0.781145	2.86615
Cdkn1b	ENSMUSG00000003031	AI480526	ENSMUSG00000090086	3.38737	0.784512	2.65743
Cdkn1b	ENSMUSG00000003031	4930523C07Rik	ENSMUSG00000090394	3.4373	0.777778	2.67346
Cdkn1b	ENSMUSG00000003031	B130024G19Rik	ENSMUSG00000100005	4.16621	0.814815	3.39469
Cdkn1b	ENSMUSG00000003031	A630072M18Rik	ENSMUSG00000101013	4.4571	0.79798	3.55668
Cdkn1b	ENSMUSG00000003031	1810026B05Rik	ENSMUSG00000101970	4.25757	0.912458	3.88485
Cdkn1b	ENSMUSG00000003031	Gm37494	ENSMUSG00000108621	3.40999	0.777778	2.65222
Cdkn1b	ENSMUSG00000003031	Gm9856	ENSMUSG00000110945	3.5636	0.76431	2.7237
Cdkn1b	ENSMUSG00000003031	Gm48226	ENSMUSG00000112302	3.50387	0.777778	2.72523
Cdkn1b	ENSMUSG00000003031	Gm46404	ENSMUSG00000113440	4.17574	0.858586	3.58523
Cdkn1b	ENSMUSG00000003031	Gm49359	ENSMUSG00000113450	3.76993	0.762626	2.87505
Foxo3	ENSMUSG00000048756	Klf6	ENSMUSG00000000078	3.24084	0.777778	2.52065
Foxo3	ENSMUSG00000048756	Pcnt	ENSMUSG00000001151	3.89621	0.868687	3.38458
Foxo3	ENSMUSG00000048756	Utp20	ENSMUSG00000004356	3.36651	0.747475	2.51638
Foxo3	ENSMUSG00000048756	Mertk	ENSMUSG00000014361	3.90679	0.848485	3.31485
Foxo3	ENSMUSG00000048756	Camta1	ENSMUSG00000014592	3.61872	0.784512	2.83893
Foxo3	ENSMUSG00000048756	Cnksr3	ENSMUSG00000015202	5.4643	0.835017	4.56278
Foxo3	ENSMUSG00000048756	Hivep2	ENSMUSG00000015501	3.2519	0.757576	2.46356
Foxo3	ENSMUSG00000048756	Prelid3b	ENSMUSG00000016257	4.08906	0.925926	3.78617
Foxo3	ENSMUSG00000048756	BC005537	ENSMUSG00000019132	3.45526	0.782828	2.70487
Foxo3	ENSMUSG00000048756	Gtf3c6	ENSMUSG00000019837	3.63605	0.772727	2.80967
Foxo3	ENSMUSG00000048756	Mknk2	ENSMUSG00000020190	3.63933	0.771044	2.80608
Foxo3	ENSMUSG00000048756	Tns3	ENSMUSG00000020422	3.86243	0.875421	3.38125
Foxo3	ENSMUSG00000048756	Susd6	ENSMUSG00000021133	4.2012	0.888889	3.7344
Foxo3	ENSMUSG00000048756	Rps6ka5	ENSMUSG00000021180	3.99876	0.845118	3.37943
Foxo3	ENSMUSG00000048756	Mtss1	ENSMUSG00000022353	4.05915	0.936027	3.79948
Foxo3	ENSMUSG00000048756	1810013L24Rik	ENSMUSG00000022507	4.12673	0.952862	3.9322
Foxo3	ENSMUSG00000048756	Eef2kmt	ENSMUSG00000022544	3.39402	0.757576	2.57123
Foxo3	ENSMUSG00000048756	Cpox	ENSMUSG00000022742	3.27868	0.747475	2.45073
Foxo3	ENSMUSG00000048756	Robo1	ENSMUSG00000022883	3.85124	0.79798	3.07322
Foxo3	ENSMUSG00000048756	Vwa5a	ENSMUSG00000023186	3.17193	0.767677	2.43502
Foxo3	ENSMUSG00000048756	Xdh	ENSMUSG00000024066	4.19769	0.868687	3.64648
Foxo3	ENSMUSG00000048756	Crim1	ENSMUSG00000024074	3.11945	0.767677	2.39473
Foxo3	ENSMUSG00000048756	Man2a1	ENSMUSG00000024085	3.70165	0.858586	3.17818
Foxo3	ENSMUSG00000048756	Cemip2	ENSMUSG00000024754	3.81266	0.83165	3.1708
Foxo3	ENSMUSG00000048756	Papss2	ENSMUSG00000024899	3.42781	0.791246	2.71224
Foxo3	ENSMUSG00000048756	Cpt1a	ENSMUSG00000024900	3.6974	0.824916	3.05005
Foxo3	ENSMUSG00000048756	Smarca2	ENSMUSG00000024921	3.85912	0.818182	3.15746
Foxo3	ENSMUSG00000048756	Nhlrc2	ENSMUSG00000025078	3.21536	0.747475	2.4034
Foxo3	ENSMUSG00000048756	Tollip	ENSMUSG00000025139	3.9489	0.845118	3.33728
Foxo3	ENSMUSG00000048756	Tnrc6c	ENSMUSG00000025571	4.19108	0.902357	3.78185
Foxo3	ENSMUSG00000048756	Bach1	ENSMUSG00000025612	3.51361	0.821549	2.8866
Foxo3	ENSMUSG00000048756	Mgat4a	ENSMUSG00000026110	5.26174	0.96633	5.08458
Foxo3	ENSMUSG00000048756	Trp53bp2	ENSMUSG00000026510	4.0875	0.845118	3.45442
Foxo3	ENSMUSG00000048756	Agpat2	ENSMUSG00000026922	3.11491	0.757576	2.35978
Foxo3	ENSMUSG00000048756	Lrp4	ENSMUSG00000027253	5.30424	0.986532	5.23281
Foxo3	ENSMUSG00000048756	Alpk1	ENSMUSG00000028028	3.27749	0.791246	2.5933
Foxo3	ENSMUSG00000048756	Kmt2e	ENSMUSG00000029004	3.11191	0.747475	2.32608
Foxo3	ENSMUSG00000048756	Stx18	ENSMUSG00000029125	3.87196	0.824916	3.19404
Foxo3	ENSMUSG00000048756	Ppargc1a	ENSMUSG00000029167	3.40642	0.818182	2.78707
Foxo3	ENSMUSG00000048756	Dusp16	ENSMUSG00000030203	3.68097	0.771044	2.83819
Foxo3	ENSMUSG00000048756	Atf7ip	ENSMUSG00000030213	4.23725	0.915825	3.88058
Foxo3	ENSMUSG00000048756	Ipo5	ENSMUSG00000030662	5.50148	0.983165	5.40887
Foxo3	ENSMUSG00000048756	Pgm2l1	ENSMUSG00000030729	3.98591	0.835017	3.3283
Foxo3	ENSMUSG00000048756	Wee1	ENSMUSG00000031016	5.24169	0.959596	5.0299
Foxo3	ENSMUSG00000048756	Mecp2	ENSMUSG00000031393	4.49885	0.942761	4.24134
Foxo3	ENSMUSG00000048756	Slc7a2	ENSMUSG00000031596	3.99013	0.902357	3.60052
Foxo3	ENSMUSG00000048756	Nr3c2	ENSMUSG00000031618	3.92437	0.925926	3.63368
Foxo3	ENSMUSG00000048756	Gab1	ENSMUSG00000031714	5.47784	0.993266	5.44096
Foxo3	ENSMUSG00000048756	Ddx6	ENSMUSG00000032097	3.76087	0.868687	3.26702
Foxo3	ENSMUSG00000048756	Rora	ENSMUSG00000032238	4.63199	0.895623	4.14852
Foxo3	ENSMUSG00000048756	Tfdp2	ENSMUSG00000032411	3.79965	0.868687	3.3007
Foxo3	ENSMUSG00000048756	Lmo7	ENSMUSG00000033060	5.01746	0.973064	4.8823
Foxo3	ENSMUSG00000048756	Atp1a1	ENSMUSG00000033161	3.67962	0.818182	3.01059
Foxo3	ENSMUSG00000048756	Klf9	ENSMUSG00000033863	6.29256	1	6.29256
Foxo3	ENSMUSG00000048756	Ppargc1b	ENSMUSG00000033871	3.27422	0.737374	2.41433
Foxo3	ENSMUSG00000048756	Scaper	ENSMUSG00000034007	3.80297	0.818182	3.11152
Foxo3	ENSMUSG00000048756	Zxdc	ENSMUSG00000034430	3.85331	0.848485	3.26948
Foxo3	ENSMUSG00000048756	Ankrd12	ENSMUSG00000034647	3.16414	0.750842	2.37577
Foxo3	ENSMUSG00000048756	Bmp2k	ENSMUSG00000034663	3.53823	0.794613	2.81152
Foxo3	ENSMUSG00000048756	Arhgef26	ENSMUSG00000036885	4.0349	0.808081	3.26053
Foxo3	ENSMUSG00000048756	Enpp1	ENSMUSG00000037370	3.40446	0.771044	2.62499
Foxo3	ENSMUSG00000048756	Snrk	ENSMUSG00000038145	3.93306	0.925926	3.64172
Foxo3	ENSMUSG00000048756	Sesn1	ENSMUSG00000038332	5.94073	0.885522	5.26064
Foxo3	ENSMUSG00000048756	Cpeb3	ENSMUSG00000039652	4.14895	0.838384	3.47842
Foxo3	ENSMUSG00000048756	Rere	ENSMUSG00000039852	6.71967	1	6.71967
Foxo3	ENSMUSG00000048756	Abcb1a	ENSMUSG00000040584	4.60901	0.969697	4.46934
Foxo3	ENSMUSG00000048756	Fam117b	ENSMUSG00000041040	3.89189	0.915825	3.56429
Foxo3	ENSMUSG00000048756	Pik3r1	ENSMUSG00000041417	4.11143	0.875421	3.59923
Foxo3	ENSMUSG00000048756	Cdc42ep4	ENSMUSG00000041598	4.08681	0.801347	3.27495
Foxo3	ENSMUSG00000048756	Jph1	ENSMUSG00000042686	3.7321	0.794613	2.96557
Foxo3	ENSMUSG00000048756	Foxo1	ENSMUSG00000044167	6.53891	0.989899	6.47286
Foxo3	ENSMUSG00000048756	Sorl1	ENSMUSG00000049313	4.0909	0.919192	3.76032
Foxo3	ENSMUSG00000048756	Zbtb14	ENSMUSG00000049672	3.38989	0.757576	2.5681
Foxo3	ENSMUSG00000048756	Sertad2	ENSMUSG00000049800	4.63926	0.983165	4.56115
Foxo3	ENSMUSG00000048756	Gimap9	ENSMUSG00000051124	3.42601	0.747475	2.56086
Foxo3	ENSMUSG00000048756	Klf13	ENSMUSG00000052040	5.22894	0.962963	5.03528
Foxo3	ENSMUSG00000048756	Pard3b	ENSMUSG00000052062	3.22553	0.767677	2.47617
Foxo3	ENSMUSG00000048756	Syne3	ENSMUSG00000054150	3.80326	0.919192	3.49593
Foxo3	ENSMUSG00000048756	Fry	ENSMUSG00000056602	4.25231	0.895623	3.80847
Foxo3	ENSMUSG00000048756	Sptan1	ENSMUSG00000057738	3.36185	0.784512	2.63741
Foxo3	ENSMUSG00000048756	Memo1	ENSMUSG00000058704	3.6978	0.811448	3.00057
Foxo3	ENSMUSG00000048756	Fnip2	ENSMUSG00000061175	4.63373	0.973064	4.50892
Foxo3	ENSMUSG00000048756	Patj	ENSMUSG00000061859	4.55405	0.915825	4.17071
Foxo3	ENSMUSG00000048756	mt-Nd1	ENSMUSG00000064341	3.4094	0.791246	2.69767
Foxo3	ENSMUSG00000048756	mt-Nd2	ENSMUSG00000064345	3.9279	0.872054	3.42534
Foxo3	ENSMUSG00000048756	Ank3	ENSMUSG00000069601	6.15042	1	6.15042
Foxo3	ENSMUSG00000048756	Ahnak	ENSMUSG00000069833	3.2746	0.784512	2.56897
Foxo3	ENSMUSG00000048756	Gm31105	ENSMUSG00000109587	3.81912	0.814815	3.11188

## Sheet: NetworkNeighborAL SH
Term ID	Term description	Observed gene count	Background gene count	Strength	False discovery rate	Matching proteins in your network (IDs)	Matching proteins in your network (labels)
CL:2810	DNA Repair, and Telomere Extension By Telomerase	23	156	0.64	0.00012	10090.ENSMUSP00000002891,10090.ENSMUSP00000007733,10090.ENSMUSP00000014640,10090.ENSMUSP00000020449,10090.ENSMUSP00000024967,10090.ENSMUSP00000026448,10090.ENSMUSP00000028087,10090.ENSMUSP00000030289,10090.ENSMUSP00000031587,10090.ENSMUSP00000032469,10090.ENSMUSP00000033990,10090.ENSMUSP00000035164,10090.ENSMUSP00000036119,10090.ENSMUSP00000045217,10090.ENSMUSP00000058021,10090.ENSMUSP00000071495…	Top3a,Tinf2,Ankrd28,Helb,Msh2,Faap100,Ppp6c,Usp1,Ung,Mbd4,Wrn,Topbp1,Primpol,Fanca,Timeless,Fbxo18,Lig3,Palb2,Fancb,Pot1a,Rhno1,Dna2,Terf1
CL:2272	Mixed, incl. condensed chromosome, centromeric region, and dna replication	23	182	0.57	0.00074	10090.ENSMUSP00000000505,10090.ENSMUSP00000006760,10090.ENSMUSP00000012627,10090.ENSMUSP00000019907,10090.ENSMUSP00000020794,10090.ENSMUSP00000022656,10090.ENSMUSP00000023756,10090.ENSMUSP00000023867,10090.ENSMUSP00000024270,10090.ENSMUSP00000025752,10090.ENSMUSP00000034132,10090.ENSMUSP00000042260,10090.ENSMUSP00000047872,10090.ENSMUSP00000068896,10090.ENSMUSP00000072871,10090.ENSMUSP00000081043…	Mcm7,Cdt1,Rpa3,Fbxo5,Ska2,Bora,Racgap1,Rfc2,Cdca3,Pola2,Orc6,Ncapd2,Smc4,Top2a,Ncapd3,Tacc1,Mad2l1,Dsn1,Ncaph,Wdhd1,Tacc3,Cenpa,Dbf4
CL:2811	DNA Repair, and annealing helicase activity	18	138	0.58	0.0038	10090.ENSMUSP00000002891,10090.ENSMUSP00000020449,10090.ENSMUSP00000024967,10090.ENSMUSP00000026448,10090.ENSMUSP00000030289,10090.ENSMUSP00000031587,10090.ENSMUSP00000032469,10090.ENSMUSP00000033990,10090.ENSMUSP00000035164,10090.ENSMUSP00000036119,10090.ENSMUSP00000045217,10090.ENSMUSP00000058021,10090.ENSMUSP00000071495,10090.ENSMUSP00000090525,10090.ENSMUSP00000095675,10090.ENSMUSP00000098643…	Top3a,Helb,Msh2,Faap100,Usp1,Ung,Mbd4,Wrn,Topbp1,Primpol,Fanca,Timeless,Fbxo18,Lig3,Palb2,Fancb,Rhno1,Dna2
CL:2813	HDR through Homologous Recombination (HRR), and Fanconi Anemia Pathway	14	91	0.66	0.007	10090.ENSMUSP00000002891,10090.ENSMUSP00000020449,10090.ENSMUSP00000026448,10090.ENSMUSP00000030289,10090.ENSMUSP00000033990,10090.ENSMUSP00000035164,10090.ENSMUSP00000036119,10090.ENSMUSP00000045217,10090.ENSMUSP00000058021,10090.ENSMUSP00000071495,10090.ENSMUSP00000095675,10090.ENSMUSP00000098643,10090.ENSMUSP00000114836,10090.ENSMUSP00000115750	Top3a,Helb,Faap100,Usp1,Wrn,Topbp1,Primpol,Fanca,Timeless,Fbxo18,Palb2,Fancb,Rhno1,Dna2
CL:2815	HDR through Homologous Recombination (HRR), and Fanconi anaemia nuclear complex	12	73	0.69	0.0132	10090.ENSMUSP00000002891,10090.ENSMUSP00000026448,10090.ENSMUSP00000030289,10090.ENSMUSP00000033990,10090.ENSMUSP00000035164,10090.ENSMUSP00000045217,10090.ENSMUSP00000058021,10090.ENSMUSP00000071495,10090.ENSMUSP00000095675,10090.ENSMUSP00000098643,10090.ENSMUSP00000114836,10090.ENSMUSP00000115750	Top3a,Faap100,Usp1,Wrn,Topbp1,Fanca,Timeless,Fbxo18,Palb2,Fancb,Rhno1,Dna2
CL:2814	HDR through Homologous Recombination (HRR), and Fanconi Anemia Pathway	13	85	0.65	0.0132	10090.ENSMUSP00000002891,10090.ENSMUSP00000026448,10090.ENSMUSP00000030289,10090.ENSMUSP00000033990,10090.ENSMUSP00000035164,10090.ENSMUSP00000036119,10090.ENSMUSP00000045217,10090.ENSMUSP00000058021,10090.ENSMUSP00000071495,10090.ENSMUSP00000095675,10090.ENSMUSP00000098643,10090.ENSMUSP00000114836,10090.ENSMUSP00000115750	Top3a,Faap100,Usp1,Wrn,Topbp1,Primpol,Fanca,Timeless,Fbxo18,Palb2,Fancb,Rhno1,Dna2
CL:11210	Mixed, incl. centriole replication, and ciliary rootlet component, centrosome cohesion	7	23	0.95	0.0227	10090.ENSMUSP00000001179,10090.ENSMUSP00000020113,10090.ENSMUSP00000025425,10090.ENSMUSP00000037000,10090.ENSMUSP00000090651,10090.ENSMUSP00000099883,10090.ENSMUSP00000112602	Pcnt,Poc1b,Cep192,Mcph1,Cntrob,Cntln,Cep135
CL:11208	Centriole replication, and regulation of centrosome cycle	8	33	0.85	0.023	10090.ENSMUSP00000001179,10090.ENSMUSP00000019991,10090.ENSMUSP00000020113,10090.ENSMUSP00000025425,10090.ENSMUSP00000037000,10090.ENSMUSP00000090651,10090.ENSMUSP00000099883,10090.ENSMUSP00000112602	Pcnt,Tube1,Poc1b,Cep192,Mcph1,Cntrob,Cntln,Cep135

## Sheet: KEGG SH (StringDB)
Term ID	Term description	Observed gene count	Background gene count	Strength	False discovery rate	Matching proteins in your network (IDs)	Matching proteins in your network (labels)
mmu04933	AGE-RAGE signaling pathway in diabetic complications	18	101	0.72	2.19e-05	10090.ENSMUSP00000004990,10090.ENSMUSP00000007757,10090.ENSMUSP00000024811,10090.ENSMUSP00000029445,10090.ENSMUSP00000033898,10090.ENSMUSP00000033899,10090.ENSMUSP00000034973,10090.ENSMUSP00000055308,10090.ENSMUSP00000056774,10090.ENSMUSP00000070019,10090.ENSMUSP00000083587,10090.ENSMUSP00000084282,10090.ENSMUSP00000091495,10090.ENSMUSP00000102981,10090.ENSMUSP00000105736,10090.ENSMUSP00000108371…	Mapk14,Tgfbr1,Pim1,Nras,Col4a1,Col4a2,Smad3,Foxo1,Pik3r1,Prkcb,Icam1,Col4a4,Ccnd1,Stat5b,Plcb4,Bcl2,Col4a5,Plce1
mmu05166	Human T-cell leukemia virus 1 infection	25	231	0.5	0.00017	10090.ENSMUSP00000000724,10090.ENSMUSP00000007757,10090.ENSMUSP00000009550,10090.ENSMUSP00000026416,10090.ENSMUSP00000026917,10090.ENSMUSP00000029270,10090.ENSMUSP00000029445,10090.ENSMUSP00000034973,10090.ENSMUSP00000056774,10090.ENSMUSP00000057815,10090.ENSMUSP00000064280,10090.ENSMUSP00000083587,10090.ENSMUSP00000091495,10090.ENSMUSP00000092355,10090.ENSMUSP00000093939,10090.ENSMUSP00000098897…	Kat2b,Tgfbr1,Elk1,Cdk2,Nrp1,Ccna2,Nras,Smad3,Pik3r1,Zfp36,Dlg1,Icam1,Ccnd1,Relb,Adcy6,Mad2l1,E2f3,Itgal,Stat5b,Map3k1,Nfkb2,Atf2,Adcy9,Ppp3cb,Adcy7
mmu05200	Pathways in cancer	42	528	0.37	0.00017	10090.ENSMUSP00000001155,10090.ENSMUSP00000001326,10090.ENSMUSP00000007757,10090.ENSMUSP00000009550,10090.ENSMUSP00000013949,10090.ENSMUSP00000014917,10090.ENSMUSP00000020930,10090.ENSMUSP00000021921,10090.ENSMUSP00000024811,10090.ENSMUSP00000024967,10090.ENSMUSP00000026416,10090.ENSMUSP00000027189,10090.ENSMUSP00000027752,10090.ENSMUSP00000028836,10090.ENSMUSP00000029270,10090.ENSMUSP00000029445…	Araf,Sp1,Tgfbr1,Elk1,Birc3,Dll1,Gna13,Ptch1,Pim1,Msh2,Cdk2,Casp8,Lamc1,Bmp2,Ccna2,Nras,Gnb1,Lrp6,Col4a1,Col4a2,Smad3,Egln3,Rps6ka5,Gstt2,Foxo1,Pik3r1,Prkcb,Col4a4,Ccnd1,Adcy6,Csf2rb2,Hdac1,E2f3,Kitl,Stat5b,Plcb4,Nfkb2,Bcl2,Col4a5,Adcy9,Pld1,Adcy7
mmu05161	Hepatitis B	20	161	0.56	0.00019	10090.ENSMUSP00000000804,10090.ENSMUSP00000001155,10090.ENSMUSP00000004990,10090.ENSMUSP00000007757,10090.ENSMUSP00000009550,10090.ENSMUSP00000026416,10090.ENSMUSP00000027189,10090.ENSMUSP00000029270,10090.ENSMUSP00000029445,10090.ENSMUSP00000029623,10090.ENSMUSP00000034056,10090.ENSMUSP00000034973,10090.ENSMUSP00000056774,10090.ENSMUSP00000070019,10090.ENSMUSP00000100012,10090.ENSMUSP00000102981…	Ddx3x,Araf,Mapk14,Tgfbr1,Elk1,Cdk2,Casp8,Ccna2,Nras,Tlr2,Tlr3,Smad3,Pik3r1,Prkcb,E2f3,Stat5b,Map3k1,Atf2,Bcl2,Hspg2
mmu04110	Cell cycle	17	122	0.61	0.00021	10090.ENSMUSP00000000505,10090.ENSMUSP00000026416,10090.ENSMUSP00000029170,10090.ENSMUSP00000029270,10090.ENSMUSP00000033326,10090.ENSMUSP00000034132,10090.ENSMUSP00000034973,10090.ENSMUSP00000051223,10090.ENSMUSP00000087950,10090.ENSMUSP00000091495,10090.ENSMUSP00000091882,10090.ENSMUSP00000098897,10090.ENSMUSP00000099657,10090.ENSMUSP00000100012,10090.ENSMUSP00000116205,10090.ENSMUSP00000128260…	Mcm7,Cdk2,Rbl1,Ccna2,Wee1,Orc6,Smad3,Ywhag,Cdc14a,Ccnd1,Cdc25a,Mad2l1,Hdac1,E2f3,Stag1,Tfdp2,Dbf4
mmu01522	Endocrine resistance	13	91	0.62	0.0019	10090.ENSMUSP00000001155,10090.ENSMUSP00000001326,10090.ENSMUSP00000004990,10090.ENSMUSP00000014917,10090.ENSMUSP00000029445,10090.ENSMUSP00000056774,10090.ENSMUSP00000091495,10090.ENSMUSP00000093939,10090.ENSMUSP00000100012,10090.ENSMUSP00000103169,10090.ENSMUSP00000108371,10090.ENSMUSP00000113498,10090.ENSMUSP00000130594	Araf,Sp1,Mapk14,Dll1,Nras,Pik3r1,Ccnd1,Adcy6,E2f3,Med1,Bcl2,Adcy9,Adcy7
mmu05169	Epstein-Barr virus infection	21	214	0.46	0.0019	10090.ENSMUSP00000004990,10090.ENSMUSP00000005218,10090.ENSMUSP00000021049,10090.ENSMUSP00000021595,10090.ENSMUSP00000024884,10090.ENSMUSP00000026416,10090.ENSMUSP00000027189,10090.ENSMUSP00000029270,10090.ENSMUSP00000029623,10090.ENSMUSP00000034740,10090.ENSMUSP00000049834,10090.ENSMUSP00000056774,10090.ENSMUSP00000071589,10090.ENSMUSP00000083587,10090.ENSMUSP00000091495,10090.ENSMUSP00000092355…	Mapk14,Cd44,Psmc5,Psmc1,Eif2ak2,Cdk2,Casp8,Ccna2,Tlr2,Nedd4,Cir1,Pik3r1,Psmd4,Icam1,Ccnd1,Relb,Hdac1,E2f3,Itgal,Nfkb2,Bcl2
mmu05206	MicroRNAs in cancer	17	158	0.5	0.0028	10090.ENSMUSP00000005218,10090.ENSMUSP00000009058,10090.ENSMUSP00000024811,10090.ENSMUSP00000029445,10090.ENSMUSP00000041204,10090.ENSMUSP00000042987,10090.ENSMUSP00000056774,10090.ENSMUSP00000063734,10090.ENSMUSP00000070019,10090.ENSMUSP00000080419,10090.ENSMUSP00000087686,10090.ENSMUSP00000091495,10090.ENSMUSP00000091882,10090.ENSMUSP00000099657,10090.ENSMUSP00000100012,10090.ENSMUSP00000108371…	Cd44,Abcb1b,Pim1,Nras,Abcb1a,Rps6ka5,Pik3r1,Ezr,Prkcb,Ezh2,Bmf,Ccnd1,Cdc25a,Hdac1,E2f3,Bcl2,Ube2i
mmu04914	Progesterone-mediated oocyte maturation	12	90	0.59	0.0041	10090.ENSMUSP00000001155,10090.ENSMUSP00000004990,10090.ENSMUSP00000026416,10090.ENSMUSP00000029270,10090.ENSMUSP00000032909,10090.ENSMUSP00000056774,10090.ENSMUSP00000091882,10090.ENSMUSP00000093939,10090.ENSMUSP00000098897,10090.ENSMUSP00000113498,10090.ENSMUSP00000118723,10090.ENSMUSP00000130594	Araf,Mapk14,Cdk2,Ccna2,Pde3b,Pik3r1,Cdc25a,Adcy6,Mad2l1,Adcy9,Cpeb3,Adcy7
mmu04371	Apelin signaling pathway	15	133	0.52	0.0041	10090.ENSMUSP00000007757,10090.ENSMUSP00000020930,10090.ENSMUSP00000029445,10090.ENSMUSP00000030940,10090.ENSMUSP00000032909,10090.ENSMUSP00000034973,10090.ENSMUSP00000036410,10090.ENSMUSP00000062864,10090.ENSMUSP00000063166,10090.ENSMUSP00000091495,10090.ENSMUSP00000093939,10090.ENSMUSP00000105736,10090.ENSMUSP00000113498,10090.ENSMUSP00000117040,10090.ENSMUSP00000130594	Tgfbr1,Gna13,Nras,Gnb1,Pde3b,Smad3,Prkab2,Pik3cg,Prkaa1,Ccnd1,Adcy6,Plcb4,Adcy9,Ppargc1a,Adcy7
mmu05205	Proteoglycans in cancer	19	199	0.45	0.0041	10090.ENSMUSP00000001155,10090.ENSMUSP00000004990,10090.ENSMUSP00000005218,10090.ENSMUSP00000005862,10090.ENSMUSP00000005889,10090.ENSMUSP00000009550,10090.ENSMUSP00000021921,10090.ENSMUSP00000029445,10090.ENSMUSP00000029623,10090.ENSMUSP00000034150,10090.ENSMUSP00000036270,10090.ENSMUSP00000056774,10090.ENSMUSP00000063734,10090.ENSMUSP00000070019,10090.ENSMUSP00000090089,10090.ENSMUSP00000091495…	Araf,Mapk14,Cd44,Tfap4,Vav1,Elk1,Ptch1,Nras,Tlr2,Gab1,Vav3,Pik3r1,Ezr,Prkcb,Ank3,Ccnd1,Iqgap1,Plce1,Hspg2
mmu04015	Rap1 signaling pathway	19	208	0.43	0.0052	10090.ENSMUSP00000004990,10090.ENSMUSP00000005889,10090.ENSMUSP00000029445,10090.ENSMUSP00000036270,10090.ENSMUSP00000056774,10090.ENSMUSP00000069182,10090.ENSMUSP00000070019,10090.ENSMUSP00000087947,10090.ENSMUSP00000093939,10090.ENSMUSP00000099804,10090.ENSMUSP00000100920,10090.ENSMUSP00000101913,10090.ENSMUSP00000105313,10090.ENSMUSP00000105736,10090.ENSMUSP00000113395,10090.ENSMUSP00000113498…	Mapk14,Vav1,Nras,Vav3,Pik3r1,Pard6g,Prkcb,Fyb,Adcy6,Rapgef6,Kitl,Itgal,Rapgef5,Plcb4,Prkd3,Adcy9,Rapgef2,Adcy7,Plce1
mmu04926	Relaxin signaling pathway	14	127	0.51	0.0059	10090.ENSMUSP00000004990,10090.ENSMUSP00000007757,10090.ENSMUSP00000029445,10090.ENSMUSP00000030940,10090.ENSMUSP00000033898,10090.ENSMUSP00000033899,10090.ENSMUSP00000056774,10090.ENSMUSP00000084282,10090.ENSMUSP00000093939,10090.ENSMUSP00000105736,10090.ENSMUSP00000107641,10090.ENSMUSP00000108553,10090.ENSMUSP00000113498,10090.ENSMUSP00000130594	Mapk14,Tgfbr1,Nras,Gnb1,Col4a1,Col4a2,Pik3r1,Col4a4,Adcy6,Plcb4,Atf2,Col4a5,Adcy9,Adcy7
mmu05203	Viral carcinogenesis	18	194	0.44	0.0059	10090.ENSMUSP00000000724,10090.ENSMUSP00000000804,10090.ENSMUSP00000021554,10090.ENSMUSP00000021595,10090.ENSMUSP00000024884,10090.ENSMUSP00000026416,10090.ENSMUSP00000027189,10090.ENSMUSP00000029170,10090.ENSMUSP00000029270,10090.ENSMUSP00000029445,10090.ENSMUSP00000051223,10090.ENSMUSP00000056774,10090.ENSMUSP00000064280,10090.ENSMUSP00000091495,10090.ENSMUSP00000099657,10090.ENSMUSP00000102981…	Kat2b,Ddx3x,Actn1,Psmc1,Eif2ak2,Cdk2,Casp8,Rbl1,Ccna2,Nras,Ywhag,Pik3r1,Dlg1,Ccnd1,Hdac1,Stat5b,Nfkb2,Atf2
mmu04213	Longevity regulating pathway - multiple species	9	61	0.64	0.0097	10090.ENSMUSP00000029445,10090.ENSMUSP00000036410,10090.ENSMUSP00000055308,10090.ENSMUSP00000056774,10090.ENSMUSP00000063166,10090.ENSMUSP00000093939,10090.ENSMUSP00000099657,10090.ENSMUSP00000113498,10090.ENSMUSP00000130594	Nras,Prkab2,Foxo1,Pik3r1,Prkaa1,Adcy6,Hdac1,Adcy9,Adcy7
mmu04211	Longevity regulating pathway	11	89	0.56	0.0097	10090.ENSMUSP00000029445,10090.ENSMUSP00000036410,10090.ENSMUSP00000055308,10090.ENSMUSP00000056774,10090.ENSMUSP00000063166,10090.ENSMUSP00000093939,10090.ENSMUSP00000097515,10090.ENSMUSP00000107641,10090.ENSMUSP00000113498,10090.ENSMUSP00000117040,10090.ENSMUSP00000130594	Nras,Prkab2,Foxo1,Pik3r1,Prkaa1,Adcy6,Sesn1,Atf2,Adcy9,Ppargc1a,Adcy7
mmu04928	Parathyroid hormone synthesis, secretion and action	12	106	0.52	0.0099	10090.ENSMUSP00000001155,10090.ENSMUSP00000001326,10090.ENSMUSP00000020930,10090.ENSMUSP00000032322,10090.ENSMUSP00000070019,10090.ENSMUSP00000093939,10090.ENSMUSP00000105736,10090.ENSMUSP00000107641,10090.ENSMUSP00000108371,10090.ENSMUSP00000113498,10090.ENSMUSP00000113810,10090.ENSMUSP00000130594	Araf,Sp1,Gna13,Lrp6,Prkcb,Adcy6,Plcb4,Atf2,Bcl2,Adcy9,Pld1,Adcy7
mmu05222	Small cell lung cancer	11	92	0.55	0.0105	10090.ENSMUSP00000013949,10090.ENSMUSP00000026416,10090.ENSMUSP00000027752,10090.ENSMUSP00000033898,10090.ENSMUSP00000033899,10090.ENSMUSP00000056774,10090.ENSMUSP00000084282,10090.ENSMUSP00000091495,10090.ENSMUSP00000100012,10090.ENSMUSP00000108371,10090.ENSMUSP00000108553	Birc3,Cdk2,Lamc1,Col4a1,Col4a2,Pik3r1,Col4a4,Ccnd1,E2f3,Bcl2,Col4a5
mmu04510	Focal adhesion	17	196	0.41	0.0122	10090.ENSMUSP00000005889,10090.ENSMUSP00000009550,10090.ENSMUSP00000013949,10090.ENSMUSP00000021554,10090.ENSMUSP00000023467,10090.ENSMUSP00000027752,10090.ENSMUSP00000033898,10090.ENSMUSP00000033899,10090.ENSMUSP00000036270,10090.ENSMUSP00000056774,10090.ENSMUSP00000057131,10090.ENSMUSP00000070019,10090.ENSMUSP00000084282,10090.ENSMUSP00000091495,10090.ENSMUSP00000099718,10090.ENSMUSP00000108371…	Vav1,Elk1,Birc3,Actn1,Pak2,Lamc1,Col4a1,Col4a2,Vav3,Pik3r1,Col6a3,Prkcb,Col4a4,Ccnd1,Itga4,Bcl2,Col4a5
mmu04218	Cellular senescence	15	167	0.42	0.0169	10090.ENSMUSP00000004990,10090.ENSMUSP00000007757,10090.ENSMUSP00000026416,10090.ENSMUSP00000029170,10090.ENSMUSP00000029270,10090.ENSMUSP00000029445,10090.ENSMUSP00000034973,10090.ENSMUSP00000055308,10090.ENSMUSP00000056774,10090.ENSMUSP00000091495,10090.ENSMUSP00000091882,10090.ENSMUSP00000099513,10090.ENSMUSP00000099835,10090.ENSMUSP00000100012,10090.ENSMUSP00000125722	Mapk14,Tgfbr1,Cdk2,Rbl1,Ccna2,Nras,Smad3,Foxo1,Pik3r1,Ccnd1,Cdc25a,Trpm7,Sqstm1,E2f3,Ppp3cb
mmu00230	Purine metabolism	13	134	0.46	0.018	10090.ENSMUSP00000005829,10090.ENSMUSP00000020980,10090.ENSMUSP00000022901,10090.ENSMUSP00000024866,10090.ENSMUSP00000025696,10090.ENSMUSP00000025833,10090.ENSMUSP00000031311,10090.ENSMUSP00000032909,10090.ENSMUSP00000093939,10090.ENSMUSP00000101159,10090.ENSMUSP00000113498,10090.ENSMUSP00000124068,10090.ENSMUSP00000130594	Ampd3,Rrm2,Rrm2b,Xdh,Ak3,Papss2,Dck,Pde3b,Adcy6,Enpp1,Adcy9,Pde8b,Adcy7
mmu04115	p53 signaling pathway	9	71	0.57	0.0183	10090.ENSMUSP00000020835,10090.ENSMUSP00000020980,10090.ENSMUSP00000022901,10090.ENSMUSP00000026416,10090.ENSMUSP00000027189,10090.ENSMUSP00000029199,10090.ENSMUSP00000091495,10090.ENSMUSP00000097515,10090.ENSMUSP00000108371	Ppm1d,Rrm2,Rrm2b,Cdk2,Casp8,Zmat3,Ccnd1,Sesn1,Bcl2
mmu05220	Chronic myeloid leukemia	9	74	0.55	0.0183	10090.ENSMUSP00000001155,10090.ENSMUSP00000007757,10090.ENSMUSP00000029445,10090.ENSMUSP00000034973,10090.ENSMUSP00000056774,10090.ENSMUSP00000091495,10090.ENSMUSP00000099657,10090.ENSMUSP00000100012,10090.ENSMUSP00000102981	Araf,Tgfbr1,Nras,Smad3,Pik3r1,Ccnd1,Hdac1,E2f3,Stat5b
mmu04512	ECM-receptor interaction	10	87	0.53	0.0183	10090.ENSMUSP00000005218,10090.ENSMUSP00000027752,10090.ENSMUSP00000033898,10090.ENSMUSP00000033899,10090.ENSMUSP00000043250,10090.ENSMUSP00000057131,10090.ENSMUSP00000084282,10090.ENSMUSP00000099718,10090.ENSMUSP00000108553,10090.ENSMUSP00000131316	Cd44,Lamc1,Col4a1,Col4a2,Fras1,Col6a3,Col4a4,Itga4,Col4a5,Hspg2
mmu04912	GnRH signaling pathway	10	86	0.53	0.0183	10090.ENSMUSP00000004990,10090.ENSMUSP00000009550,10090.ENSMUSP00000029445,10090.ENSMUSP00000070019,10090.ENSMUSP00000093939,10090.ENSMUSP00000104890,10090.ENSMUSP00000105736,10090.ENSMUSP00000113498,10090.ENSMUSP00000113810,10090.ENSMUSP00000130594	Mapk14,Elk1,Nras,Prkcb,Adcy6,Map3k1,Plcb4,Adcy9,Pld1,Adcy7
mmu04660	T cell receptor signaling pathway	11	102	0.5	0.0183	10090.ENSMUSP00000004990,10090.ENSMUSP00000005889,10090.ENSMUSP00000023467,10090.ENSMUSP00000025078,10090.ENSMUSP00000028118,10090.ENSMUSP00000029445,10090.ENSMUSP00000036270,10090.ENSMUSP00000056774,10090.ENSMUSP00000064280,10090.ENSMUSP00000125722,10090.ENSMUSP00000138350	Mapk14,Vav1,Pak2,Map3k8,Prkcq,Nras,Vav3,Pik3r1,Dlg1,Ppp3cb,Ptprc
mmu04919	Thyroid hormone signaling pathway	12	119	0.47	0.0183	10090.ENSMUSP00000000724,10090.ENSMUSP00000029445,10090.ENSMUSP00000039657,10090.ENSMUSP00000055308,10090.ENSMUSP00000056774,10090.ENSMUSP00000070019,10090.ENSMUSP00000090227,10090.ENSMUSP00000091495,10090.ENSMUSP00000099657,10090.ENSMUSP00000103169,10090.ENSMUSP00000105736,10090.ENSMUSP00000130604	Kat2b,Nras,Atp1a1,Foxo1,Pik3r1,Prkcb,Slc16a10,Ccnd1,Hdac1,Med1,Plcb4,Plce1
mmu04810	Regulation of actin cytoskeleton	17	212	0.37	0.0183	10090.ENSMUSP00000001155,10090.ENSMUSP00000005889,10090.ENSMUSP00000016771,10090.ENSMUSP00000020930,10090.ENSMUSP00000021554,10090.ENSMUSP00000023467,10090.ENSMUSP00000026296,10090.ENSMUSP00000029445,10090.ENSMUSP00000032629,10090.ENSMUSP00000036270,10090.ENSMUSP00000056774,10090.ENSMUSP00000063734,10090.ENSMUSP00000082822,10090.ENSMUSP00000099718,10090.ENSMUSP00000101913,10090.ENSMUSP00000106534…	Araf,Vav1,Myh9,Gna13,Actn1,Pak2,Fgd1,Nras,Cyfip1,Vav3,Pik3r1,Ezr,Arpc1b,Itga4,Itgal,Arhgef7,Iqgap1
mmu04010	MAPK signaling pathway	21	289	0.33	0.0183	10090.ENSMUSP00000001155,10090.ENSMUSP00000003433,10090.ENSMUSP00000003612,10090.ENSMUSP00000004990,10090.ENSMUSP00000007757,10090.ENSMUSP00000009550,10090.ENSMUSP00000023467,10090.ENSMUSP00000025078,10090.ENSMUSP00000029445,10090.ENSMUSP00000033930,10090.ENSMUSP00000042987,10090.ENSMUSP00000070019,10090.ENSMUSP00000092355,10090.ENSMUSP00000098419,10090.ENSMUSP00000100920,10090.ENSMUSP00000104890…	Araf,Mknk2,Dusp3,Mapk14,Tgfbr1,Elk1,Pak2,Map3k8,Nras,Dusp4,Rps6ka5,Prkcb,Relb,Dusp16,Kitl,Map3k1,Nfkb2,Atf2,Cacna1a,Rapgef2,Ppp3cb
mmu05163	Human cytomegalovirus infection	18	236	0.35	0.0212	10090.ENSMUSP00000001326,10090.ENSMUSP00000004990,10090.ENSMUSP00000009550,10090.ENSMUSP00000020930,10090.ENSMUSP00000027189,10090.ENSMUSP00000029445,10090.ENSMUSP00000030940,10090.ENSMUSP00000034230,10090.ENSMUSP00000056774,10090.ENSMUSP00000070019,10090.ENSMUSP00000091495,10090.ENSMUSP00000093939,10090.ENSMUSP00000100012,10090.ENSMUSP00000105736,10090.ENSMUSP00000107641,10090.ENSMUSP00000113498…	Sp1,Mapk14,Elk1,Gna13,Casp8,Nras,Gnb1,Cx3cl1,Pik3r1,Prkcb,Ccnd1,Adcy6,E2f3,Plcb4,Atf2,Adcy9,Ppp3cb,Adcy7
mmu04725	Cholinergic synapse	11	110	0.47	0.0229	10090.ENSMUSP00000029445,10090.ENSMUSP00000030940,10090.ENSMUSP00000056774,10090.ENSMUSP00000062864,10090.ENSMUSP00000070019,10090.ENSMUSP00000093939,10090.ENSMUSP00000105736,10090.ENSMUSP00000108371,10090.ENSMUSP00000112436,10090.ENSMUSP00000113498,10090.ENSMUSP00000130594	Nras,Gnb1,Pik3r1,Pik3cg,Prkcb,Adcy6,Plcb4,Bcl2,Cacna1a,Adcy9,Adcy7
mmu05165	Human papillomavirus infection	23	342	0.3	0.024	10090.ENSMUSP00000021595,10090.ENSMUSP00000024884,10090.ENSMUSP00000026416,10090.ENSMUSP00000027189,10090.ENSMUSP00000027752,10090.ENSMUSP00000029170,10090.ENSMUSP00000029270,10090.ENSMUSP00000029445,10090.ENSMUSP00000033898,10090.ENSMUSP00000033899,10090.ENSMUSP00000034056,10090.ENSMUSP00000049176,10090.ENSMUSP00000055308,10090.ENSMUSP00000056774,10090.ENSMUSP00000057131,10090.ENSMUSP00000064280…	Psmc1,Eif2ak2,Cdk2,Casp8,Lamc1,Rbl1,Ccna2,Nras,Col4a1,Col4a2,Tlr3,Inadl,Foxo1,Pik3r1,Col6a3,Dlg1,Pard6g,Col4a4,Ccnd1,Hdac1,Itga4,Col4a5,Maml2
mmu04068	FoxO signaling pathway	12	130	0.43	0.0245	10090.ENSMUSP00000001155,10090.ENSMUSP00000004990,10090.ENSMUSP00000007757,10090.ENSMUSP00000026416,10090.ENSMUSP00000029445,10090.ENSMUSP00000034973,10090.ENSMUSP00000036410,10090.ENSMUSP00000043492,10090.ENSMUSP00000055308,10090.ENSMUSP00000056774,10090.ENSMUSP00000063166,10090.ENSMUSP00000091495	Araf,Mapk14,Tgfbr1,Cdk2,Nras,Smad3,Prkab2,Setd7,Foxo1,Pik3r1,Prkaa1,Ccnd1
mmu05226	Gastric cancer	13	147	0.42	0.0245	10090.ENSMUSP00000001155,10090.ENSMUSP00000007757,10090.ENSMUSP00000009058,10090.ENSMUSP00000026416,10090.ENSMUSP00000029445,10090.ENSMUSP00000032322,10090.ENSMUSP00000034150,10090.ENSMUSP00000034973,10090.ENSMUSP00000041204,10090.ENSMUSP00000056774,10090.ENSMUSP00000091495,10090.ENSMUSP00000100012,10090.ENSMUSP00000108371	Araf,Tgfbr1,Abcb1b,Cdk2,Nras,Lrp6,Gab1,Smad3,Abcb1a,Pik3r1,Ccnd1,E2f3,Bcl2
mmu04062	Chemokine signaling pathway	15	184	0.38	0.0245	10090.ENSMUSP00000003370,10090.ENSMUSP00000005889,10090.ENSMUSP00000029445,10090.ENSMUSP00000030940,10090.ENSMUSP00000034230,10090.ENSMUSP00000036270,10090.ENSMUSP00000056774,10090.ENSMUSP00000062864,10090.ENSMUSP00000070019,10090.ENSMUSP00000070445,10090.ENSMUSP00000093939,10090.ENSMUSP00000102981,10090.ENSMUSP00000105736,10090.ENSMUSP00000113498,10090.ENSMUSP00000130594	Hck,Vav1,Nras,Gnb1,Cx3cl1,Vav3,Pik3r1,Pik3cg,Prkcb,Adrbk2,Adcy6,Stat5b,Plcb4,Adcy9,Adcy7
[truncated: 9 more rows]

## Sheet: Keywords SH
Term ID	Term description	Observed gene count	Background gene count	Strength	False discovery rate	Matching proteins in your network (IDs)	Matching proteins in your network (labels)
[truncated: 46 more rows]

[truncated: 1 more sheets: PFAM SH]
