# Supplementary material for: The circadian rhythm: A key variable in aging?
Source: Aging Cell. 2024 Jul 30;23(11):e14268. doi: 10.1111/acel.14268 (PMC11561671; doi:10.1111/acel.14268)
Supplement: Supplementary file 19 — Table S15. [file ACEL-23-e14268-s014.xlsx]

## Sheet: Confirmed 645 aging genes
Feature (gene)	Feature (gene ID)	Variable (gene)	Variable (gene ID)	Mean of meanImp	Mean of normHits	Composite score (E * F)
Narf	ENSMUSG00000000056	Mxd1	ENSMUSG00000001156	4.63073	0.861953	3.99147
Narf	ENSMUSG00000000056	Rdh13	ENSMUSG00000008435	3.55985	0.757576	2.69686
Narf	ENSMUSG00000000056	Pabpc4	ENSMUSG00000011257	4.36525	0.813131	3.54952
Narf	ENSMUSG00000000056	Clpx	ENSMUSG00000015357	4.39121	0.929293	4.08072
Narf	ENSMUSG00000000056	B4galt5	ENSMUSG00000017929	3.87703	0.813131	3.15253
Narf	ENSMUSG00000000056	Map2k3	ENSMUSG00000018932	4.11615	0.861953	3.54792
Narf	ENSMUSG00000000056	Lpin1	ENSMUSG00000020593	4.36146	0.821549	3.58315
Narf	ENSMUSG00000000056	Ppif	ENSMUSG00000021868	5.4656	0.885522	4.83991
Narf	ENSMUSG00000000056	Rhobtb2	ENSMUSG00000022075	4.22298	0.811448	3.42673
Narf	ENSMUSG00000000056	Mtss1	ENSMUSG00000022353	3.47626	0.76431	2.65694
Narf	ENSMUSG00000000056	Tef	ENSMUSG00000022389	4.35513	0.919192	4.0032
Narf	ENSMUSG00000000056	Bfar	ENSMUSG00000022684	3.64575	0.808081	2.94606
Narf	ENSMUSG00000000056	Ak3	ENSMUSG00000024782	3.8165	0.801347	3.05834
Narf	ENSMUSG00000000056	Mxi1	ENSMUSG00000025025	4.78204	0.895623	4.28291
Narf	ENSMUSG00000000056	Stradb	ENSMUSG00000026027	3.47735	0.777778	2.70461
Narf	ENSMUSG00000000056	Adipor1	ENSMUSG00000026457	3.57655	0.774411	2.76972
Narf	ENSMUSG00000000056	Slc12a6	ENSMUSG00000027130	4.3241	0.875421	3.78541
Narf	ENSMUSG00000000056	Gpcpd1	ENSMUSG00000027346	3.49552	0.767677	2.68343
Narf	ENSMUSG00000000056	Pigo	ENSMUSG00000028454	3.29966	0.767677	2.53307
Narf	ENSMUSG00000000056	Vamp3	ENSMUSG00000028955	5.258	0.905724	4.76229
Narf	ENSMUSG00000000056	Sspn	ENSMUSG00000030255	5.21542	0.956229	4.98714
Narf	ENSMUSG00000000056	Bhlhe41	ENSMUSG00000030256	3.66388	0.835017	3.0594
Narf	ENSMUSG00000000056	Aga	ENSMUSG00000031521	3.35701	0.767677	2.5771
Narf	ENSMUSG00000000056	Irf2	ENSMUSG00000031627	4.30925	0.838384	3.6128
Narf	ENSMUSG00000000056	Gpt2	ENSMUSG00000031700	3.19751	0.727273	2.32546
Narf	ENSMUSG00000000056	Herpud1	ENSMUSG00000031770	3.44737	0.772727	2.66388
Narf	ENSMUSG00000000056	Slc37a4	ENSMUSG00000032114	5.31099	0.902357	4.7924
Narf	ENSMUSG00000000056	Trak1	ENSMUSG00000032536	5.8507	0.962963	5.63401
Narf	ENSMUSG00000000056	Acsl3	ENSMUSG00000032883	3.66799	0.787879	2.88993
Narf	ENSMUSG00000000056	Mtrr	ENSMUSG00000034617	4.60483	0.818182	3.76759
Narf	ENSMUSG00000000056	Ubac1	ENSMUSG00000036352	3.85939	0.824916	3.18367
Narf	ENSMUSG00000000056	Arhgef26	ENSMUSG00000036885	3.33785	0.747475	2.49496
Narf	ENSMUSG00000000056	Lrfn3	ENSMUSG00000036957	4.32325	0.882155	3.81377
Narf	ENSMUSG00000000056	4932438A13Rik	ENSMUSG00000037270	3.38522	0.774411	2.62155
Narf	ENSMUSG00000000056	Pptc7	ENSMUSG00000038582	4.12316	0.79798	3.2902
Narf	ENSMUSG00000000056	Tbc1d16	ENSMUSG00000039976	3.32571	0.747475	2.48589
Narf	ENSMUSG00000000056	Gfer	ENSMUSG00000040888	4.46505	0.851852	3.80356
Narf	ENSMUSG00000000056	Pkp2	ENSMUSG00000041957	3.35274	0.777778	2.60769
Narf	ENSMUSG00000000056	Dennd4b	ENSMUSG00000042404	4.11625	0.878788	3.61731
Narf	ENSMUSG00000000056	Gpr146	ENSMUSG00000044197	5.02085	0.922559	4.63203
Narf	ENSMUSG00000000056	Slc25a26	ENSMUSG00000045100	3.82961	0.777778	2.97858
Narf	ENSMUSG00000000056	Coa7	ENSMUSG00000048351	3.4396	0.777778	2.67525
Narf	ENSMUSG00000000056	Ankrd37	ENSMUSG00000050914	3.74799	0.757576	2.83938
Narf	ENSMUSG00000000056	Klf13	ENSMUSG00000052040	3.96857	0.885522	3.51425
Narf	ENSMUSG00000000056	1600014C10Rik	ENSMUSG00000054676	4.19974	0.841751	3.53514
Narf	ENSMUSG00000000056	Ier5	ENSMUSG00000056708	3.72773	0.784512	2.92445
Narf	ENSMUSG00000000056	Dmac2	ENSMUSG00000057229	4.21688	0.86532	3.64895
Narf	ENSMUSG00000000056	Fnip2	ENSMUSG00000061175	4.36199	0.845118	3.6864
Narf	ENSMUSG00000000056	Klhl24	ENSMUSG00000062901	3.48695	0.777778	2.71207
Narf	ENSMUSG00000000056	Chd4	ENSMUSG00000063870	5.03312	0.824916	4.1519
Narf	ENSMUSG00000000056	Dap3	ENSMUSG00000068921	6.11891	0.808081	4.94457
Narf	ENSMUSG00000000056	Rnls	ENSMUSG00000071573	4.07994	0.767677	3.13208
Narf	ENSMUSG00000000056	Klhl21	ENSMUSG00000073700	4.92425	0.895623	4.41027
Narf	ENSMUSG00000000056	Wipf3	ENSMUSG00000086040	3.46306	0.774411	2.68183
Narf	ENSMUSG00000000056	Gm13889	ENSMUSG00000087006	4.54804	0.814815	3.70581
Slc22a18	ENSMUSG00000000154	Gstt1	ENSMUSG00000001663	3.48529	0.787879	2.74599
Slc22a18	ENSMUSG00000000154	Gstt3	ENSMUSG00000001665	3.90744	0.905724	3.53906
Slc22a18	ENSMUSG00000000154	Nqo1	ENSMUSG00000003849	3.16029	0.747475	2.36224
Slc22a18	ENSMUSG00000000154	Slc25a13	ENSMUSG00000015112	4.11609	0.838384	3.45086
Slc22a18	ENSMUSG00000000154	Slc9a3r1	ENSMUSG00000020733	3.54423	0.777778	2.75662
Slc22a18	ENSMUSG00000000154	Abcc3	ENSMUSG00000020865	5.1413	0.929293	4.77778
Slc22a18	ENSMUSG00000000154	Cryl1	ENSMUSG00000021947	4.11928	0.885522	3.64771
Slc22a18	ENSMUSG00000000154	Tfcp2l1	ENSMUSG00000026380	4.07027	0.824916	3.35763
Slc22a18	ENSMUSG00000000154	Ahcy	ENSMUSG00000027597	5.50919	0.96633	5.3237
Slc22a18	ENSMUSG00000000154	Fuca1	ENSMUSG00000028673	5.89757	0.962963	5.67914
Slc22a18	ENSMUSG00000000154	Khk	ENSMUSG00000029162	3.76118	0.79798	3.00134
Slc22a18	ENSMUSG00000000154	Mfsd7a	ENSMUSG00000029490	3.58529	0.781145	2.80063
Slc22a18	ENSMUSG00000000154	Anxa4	ENSMUSG00000029994	3.2935	0.747475	2.46181
Slc22a18	ENSMUSG00000000154	Vat1	ENSMUSG00000034993	3.74479	0.858586	3.21522
Slc22a18	ENSMUSG00000000154	Daglb	ENSMUSG00000039206	3.75264	0.79798	2.99453
Slc22a18	ENSMUSG00000000154	Dcxr	ENSMUSG00000039450	3.65916	0.791246	2.89529
Slc22a18	ENSMUSG00000000154	Slc39a11	ENSMUSG00000041654	4.1525	0.845118	3.50935
Slc22a18	ENSMUSG00000000154	Fads6	ENSMUSG00000044788	3.41235	0.777778	2.65405
Slc22a18	ENSMUSG00000000154	Gm5424	ENSMUSG00000046687	3.3343	0.757576	2.52599
Slc22a18	ENSMUSG00000000154	Lgals3	ENSMUSG00000050335	4.90572	0.888889	4.36064
Slc22a18	ENSMUSG00000000154	Selenbp1	ENSMUSG00000068874	6.06663	0.962963	5.84194
Slc22a18	ENSMUSG00000000154	Ass1	ENSMUSG00000076441	4.54658	0.905724	4.11795
Ccnd2	ENSMUSG00000000184	Dusp3	ENSMUSG00000003518	3.52123	0.818182	2.881
Ccnd2	ENSMUSG00000000184	Rcn1	ENSMUSG00000005973	3.20756	0.737374	2.36517
Ccnd2	ENSMUSG00000000184	Actn1	ENSMUSG00000015143	3.53292	0.828283	2.92626
Ccnd2	ENSMUSG00000000184	E2f3	ENSMUSG00000016477	3.47437	0.762626	2.64965
Ccnd2	ENSMUSG00000000184	Rnf219	ENSMUSG00000022120	4.01662	0.787879	3.16461
Ccnd2	ENSMUSG00000000184	Myh9	ENSMUSG00000022443	4.45187	0.956229	4.25701
Ccnd2	ENSMUSG00000000184	Ccdc80	ENSMUSG00000022665	3.48079	0.848485	2.9534
Ccnd2	ENSMUSG00000000184	Adamts1	ENSMUSG00000022893	4.71601	0.912458	4.30316
Ccnd2	ENSMUSG00000000184	Paqr4	ENSMUSG00000023909	3.3256	0.777778	2.58658
Ccnd2	ENSMUSG00000000184	Ddr2	ENSMUSG00000026674	3.40332	0.818182	2.78453
Ccnd2	ENSMUSG00000000184	Bmp2	ENSMUSG00000027358	3.22161	0.762626	2.45688
Ccnd2	ENSMUSG00000000184	Mapre1	ENSMUSG00000027479	4.76049	0.922559	4.39184
Ccnd2	ENSMUSG00000000184	Zmat3	ENSMUSG00000027663	3.7332	0.848485	3.16756
Ccnd2	ENSMUSG00000000184	Ptgfrn	ENSMUSG00000027864	3.1387	0.777778	2.44121
Ccnd2	ENSMUSG00000000184	Hadh	ENSMUSG00000027984	3.27137	0.757576	2.47831
Ccnd2	ENSMUSG00000000184	Dapp1	ENSMUSG00000028159	3.62674	0.774411	2.80859
Ccnd2	ENSMUSG00000000184	Pink1	ENSMUSG00000028756	3.53646	0.794613	2.81012
Ccnd2	ENSMUSG00000000184	Ptpn12	ENSMUSG00000028771	3.18139	0.737374	2.34588
Ccnd2	ENSMUSG00000000184	Acap3	ENSMUSG00000029033	3.65451	0.787879	2.87931
Ccnd2	ENSMUSG00000000184	Gnb1	ENSMUSG00000029064	4.20664	0.946128	3.98002
Ccnd2	ENSMUSG00000000184	Iqgap1	ENSMUSG00000030536	3.27866	0.767677	2.51695
Ccnd2	ENSMUSG00000000184	Dusp4	ENSMUSG00000031530	4.85344	0.929293	4.51027
Ccnd2	ENSMUSG00000000184	Tle3	ENSMUSG00000032280	4.1177	0.919192	3.78496
Ccnd2	ENSMUSG00000000184	Vipr1	ENSMUSG00000032528	6.72126	0.936027	6.29128
Ccnd2	ENSMUSG00000000184	Jcad	ENSMUSG00000033960	3.26355	0.757576	2.47238
Ccnd2	ENSMUSG00000000184	Nostrin	ENSMUSG00000034738	3.30011	0.767677	2.53342
Ccnd2	ENSMUSG00000000184	Dchs1	ENSMUSG00000036862	4.30756	0.915825	3.94497
Ccnd2	ENSMUSG00000000184	Rap2b	ENSMUSG00000036894	3.27672	0.767677	2.51547
Ccnd2	ENSMUSG00000000184	Ndufv1	ENSMUSG00000037916	3.43352	0.777778	2.67052
Ccnd2	ENSMUSG00000000184	Mcph1	ENSMUSG00000039842	3.37951	0.757576	2.56023
Ccnd2	ENSMUSG00000000184	Sntb2	ENSMUSG00000041308	3.6169	0.814815	2.94711
Ccnd2	ENSMUSG00000000184	Inhba	ENSMUSG00000041324	3.44638	0.747475	2.57608
Ccnd2	ENSMUSG00000000184	Frmd6	ENSMUSG00000048285	4.07828	0.915825	3.73499
Ccnd2	ENSMUSG00000000184	C5ar1	ENSMUSG00000049130	3.2039	0.747475	2.39483
Ccnd2	ENSMUSG00000000184	Gja1	ENSMUSG00000050953	4.08072	0.845118	3.44869
Ccnd2	ENSMUSG00000000184	2700081O15Rik	ENSMUSG00000053080	3.22952	0.747475	2.41398
Ccnd2	ENSMUSG00000000184	Slfn5	ENSMUSG00000054404	4.13964	0.905724	3.74938
Ccnd2	ENSMUSG00000000184	Bcl2	ENSMUSG00000057329	4.91807	0.858586	4.22259
Ccnd2	ENSMUSG00000000184	Tmod3	ENSMUSG00000058587	4.01556	0.868687	3.48827
Ccnd2	ENSMUSG00000000184	Atp8b2	ENSMUSG00000060671	4.19281	0.895623	3.75517
Ccnd2	ENSMUSG00000000184	Tacc1	ENSMUSG00000065954	3.457	0.777778	2.68877
Ccnd2	ENSMUSG00000000184	Ahnak	ENSMUSG00000069833	3.33497	0.762626	2.54334
Ccnd2	ENSMUSG00000000184	Ccnd1	ENSMUSG00000070348	3.34906	0.767677	2.57099
Ccnd2	ENSMUSG00000000184	Gm10762	ENSMUSG00000074807	3.48422	0.767677	2.67476
Ccnd2	ENSMUSG00000000184	St6galnac4	ENSMUSG00000079442	4.31401	0.875421	3.77658
Itgb2	ENSMUSG00000000290	Cd52	ENSMUSG00000000682	4.91891	0.996633	4.90235
Itgb2	ENSMUSG00000000290	Cfp	ENSMUSG00000001128	4.60768	0.993266	4.57665
Itgb2	ENSMUSG00000000290	Itgb7	ENSMUSG00000001281	5.06136	1	5.06136
Itgb2	ENSMUSG00000000290	Spi1	ENSMUSG00000002111	6.1181	1	6.1181
Itgb2	ENSMUSG00000000290	Tgfb1	ENSMUSG00000002603	4.67472	0.993266	4.64324
Itgb2	ENSMUSG00000000290	Lcp2	ENSMUSG00000002699	6.26144	1	6.26144
Itgb2	ENSMUSG00000000290	Adgre5	ENSMUSG00000002885	3.77919	0.936027	3.53742
Itgb2	ENSMUSG00000000290	Hck	ENSMUSG00000003283	4.75458	0.996633	4.73858
Itgb2	ENSMUSG00000000290	Mob3a	ENSMUSG00000003348	4.00563	0.96633	3.87076
Itgb2	ENSMUSG00000000290	Psap	ENSMUSG00000004207	3.19836	0.787879	2.51992
Itgb2	ENSMUSG00000000290	Ptpn6	ENSMUSG00000004266	3.94083	0.979798	3.86122
Itgb2	ENSMUSG00000000290	Cd33	ENSMUSG00000004609	3.33234	0.878788	2.92842
Itgb2	ENSMUSG00000000290	Adgre1	ENSMUSG00000004730	7.02723	1	7.02723
Itgb2	ENSMUSG00000000290	Cd44	ENSMUSG00000005087	5.38487	1	5.38487
Itgb2	ENSMUSG00000000290	Man2b1	ENSMUSG00000005142	5.97556	1	5.97556
Itgb2	ENSMUSG00000000290	Hmox1	ENSMUSG00000005413	3.67794	0.929293	3.41788
Itgb2	ENSMUSG00000000290	Cyba	ENSMUSG00000006519	3.64972	0.946128	3.4531
Itgb2	ENSMUSG00000000290	Fxyd5	ENSMUSG00000009687	4.2299	0.996633	4.21566
Itgb2	ENSMUSG00000000290	Tnfaip8l2	ENSMUSG00000013707	3.01062	0.70202	2.11351
Itgb2	ENSMUSG00000000290	Cybb	ENSMUSG00000015340	7.45275	1	7.45275
Itgb2	ENSMUSG00000000290	Cd48	ENSMUSG00000015355	6.16566	1	6.16566
Itgb2	ENSMUSG00000000290	Cd83	ENSMUSG00000015396	3.32728	0.841751	2.80074
Itgb2	ENSMUSG00000000290	Ncf1	ENSMUSG00000015950	6.91078	1	6.91078
Itgb2	ENSMUSG00000000290	Ctsz	ENSMUSG00000016256	2.99413	0.767677	2.29852
Itgb2	ENSMUSG00000000290	Mmp9	ENSMUSG00000017737	3.40151	0.83165	2.82886
Itgb2	ENSMUSG00000000290	Pltp	ENSMUSG00000017754	3.73151	0.939394	3.50536
Itgb2	ENSMUSG00000000290	Cyth4	ENSMUSG00000018008	4.94497	1	4.94497
Itgb2	ENSMUSG00000000290	Trpv2	ENSMUSG00000018507	3.2789	0.808081	2.64961
Itgb2	ENSMUSG00000000290	Ikzf1	ENSMUSG00000018654	3.72912	0.962963	3.59101
Itgb2	ENSMUSG00000000290	Cd68	ENSMUSG00000018774	7.05705	1	7.05705
Itgb2	ENSMUSG00000000290	Lsp1	ENSMUSG00000018819	3.82101	0.96633	3.69236
Itgb2	ENSMUSG00000000290	Cxcl16	ENSMUSG00000018920	4.51796	1	4.51796
Itgb2	ENSMUSG00000000290	Ccl6	ENSMUSG00000018927	4.30646	0.996633	4.29196
Itgb2	ENSMUSG00000000290	E2f2	ENSMUSG00000018983	3.27668	0.757576	2.48233
Itgb2	ENSMUSG00000000290	Ccl9	ENSMUSG00000019122	3.22591	0.845118	2.72627
Itgb2	ENSMUSG00000000290	Srgn	ENSMUSG00000020077	3.92047	0.959596	3.76207
Itgb2	ENSMUSG00000000290	Vsir	ENSMUSG00000020101	4.14134	0.979798	4.05767
Itgb2	ENSMUSG00000000290	Plek	ENSMUSG00000020120	7.49044	1	7.49044
Itgb2	ENSMUSG00000000290	Dock2	ENSMUSG00000020143	5.94358	1	5.94358
Itgb2	ENSMUSG00000000290	Stk10	ENSMUSG00000020272	3.37579	0.818182	2.76201
Itgb2	ENSMUSG00000000290	Myo1g	ENSMUSG00000020437	4.61204	1	4.61204
Itgb2	ENSMUSG00000000290	Pik3cg	ENSMUSG00000020573	3.52506	0.925926	3.26394
Itgb2	ENSMUSG00000000290	Pik3r5	ENSMUSG00000020901	5.9945	1	5.9945
Itgb2	ENSMUSG00000000290	Serpina3n	ENSMUSG00000021091	3.58552	0.915825	3.28371
Itgb2	ENSMUSG00000000290	Lgmn	ENSMUSG00000021190	3.05727	0.808081	2.47052
Itgb2	ENSMUSG00000000290	Ly86	ENSMUSG00000021423	3.8986	0.976431	3.80671
Itgb2	ENSMUSG00000000290	Syk	ENSMUSG00000021457	3.37157	0.86532	2.91748
Itgb2	ENSMUSG00000000290	Cd180	ENSMUSG00000021624	4.60512	0.996633	4.58961
Itgb2	ENSMUSG00000000290	Ctsb	ENSMUSG00000021939	3.0797	0.777778	2.39532
Itgb2	ENSMUSG00000000290	Lcp1	ENSMUSG00000021998	6.21877	1	6.21877
Itgb2	ENSMUSG00000000290	Fyb	ENSMUSG00000022148	4.79877	0.993266	4.76645
Itgb2	ENSMUSG00000000290	Sla	ENSMUSG00000022372	4.43261	1	4.43261
Itgb2	ENSMUSG00000000290	Parvg	ENSMUSG00000022439	2.95893	0.757576	2.24161
Itgb2	ENSMUSG00000000290	Nckap1l	ENSMUSG00000022488	6.01696	1	6.01696
Itgb2	ENSMUSG00000000290	Hcls1	ENSMUSG00000022831	6.03147	1	6.03147
Itgb2	ENSMUSG00000000290	Cd86	ENSMUSG00000022901	3.81183	0.959596	3.65781
Itgb2	ENSMUSG00000000290	Runx1	ENSMUSG00000022952	3.70988	0.939394	3.48504
Itgb2	ENSMUSG00000000290	Emilin2	ENSMUSG00000024053	3.96152	0.962963	3.8148
Itgb2	ENSMUSG00000000290	C3	ENSMUSG00000024164	4.69786	1	4.69786
Itgb2	ENSMUSG00000000290	Myo1f	ENSMUSG00000024300	7.76072	1	7.76072
Itgb2	ENSMUSG00000000290	Cd74	ENSMUSG00000024610	4.85605	1	4.85605
Itgb2	ENSMUSG00000000290	Csf1r	ENSMUSG00000024621	3.15012	0.79798	2.51373
Itgb2	ENSMUSG00000000290	Ms4a6b	ENSMUSG00000024677	2.68177	0.565657	1.51696
Itgb2	ENSMUSG00000000290	Ms4a6d	ENSMUSG00000024679	4.12978	0.983165	4.06025
Itgb2	ENSMUSG00000000290	Fam111a	ENSMUSG00000024691	3.52389	0.919192	3.23913
Itgb2	ENSMUSG00000000290	Lpxn	ENSMUSG00000024696	4.12458	0.983165	4.05514
Itgb2	ENSMUSG00000000290	Slc15a3	ENSMUSG00000024737	3.86037	0.949495	3.6654
Itgb2	ENSMUSG00000000290	Fermt3	ENSMUSG00000024965	7.50654	1	7.50654
Itgb2	ENSMUSG00000000290	Pik3ap1	ENSMUSG00000025017	3.42934	0.888889	3.0483
Itgb2	ENSMUSG00000000290	Hexa	ENSMUSG00000025232	3.34593	0.848485	2.83897
Itgb2	ENSMUSG00000000290	Gusb	ENSMUSG00000025534	4.11864	0.956229	3.93836
Itgb2	ENSMUSG00000000290	Sdc3	ENSMUSG00000025743	4.2766	0.996633	4.26221
Itgb2	ENSMUSG00000000290	Hk3	ENSMUSG00000025877	4.28251	0.986532	4.22483
Itgb2	ENSMUSG00000000290	Casp1	ENSMUSG00000025888	3.37403	0.885522	2.98777
Itgb2	ENSMUSG00000000290	Slc11a1	ENSMUSG00000026177	6.12003	1	6.12003
Itgb2	ENSMUSG00000000290	Fn1	ENSMUSG00000026193	3.39836	0.784512	2.66605
Itgb2	ENSMUSG00000000290	Inpp5d	ENSMUSG00000026288	5.00162	1	5.00162
Itgb2	ENSMUSG00000000290	Ptprc	ENSMUSG00000026395	4.71317	1	4.71317
Itgb2	ENSMUSG00000000290	Rassf5	ENSMUSG00000026430	3.29237	0.835017	2.74919
Itgb2	ENSMUSG00000000290	Ncf2	ENSMUSG00000026480	5.82092	1	5.82092
Itgb2	ENSMUSG00000000290	Tagln2	ENSMUSG00000026547	3.49416	0.892256	3.11768
Itgb2	ENSMUSG00000000290	Slamf9	ENSMUSG00000026548	3.04615	0.744108	2.26666
Itgb2	ENSMUSG00000000290	Soat1	ENSMUSG00000026600	3.54594	0.838384	2.97286
Itgb2	ENSMUSG00000000290	Fcgr2b	ENSMUSG00000026656	4.13031	0.996633	4.1164
Itgb2	ENSMUSG00000000290	Pip4k2a	ENSMUSG00000026737	3.11155	0.804714	2.50391
Itgb2	ENSMUSG00000000290	Apbb1ip	ENSMUSG00000026786	6.968	1	6.968
Itgb2	ENSMUSG00000000290	Card9	ENSMUSG00000026928	4.72436	0.976431	4.61301
Itgb2	ENSMUSG00000000290	Psd4	ENSMUSG00000026979	3.26313	0.855219	2.79069
Itgb2	ENSMUSG00000000290	Itga4	ENSMUSG00000027009	3.6981	0.939394	3.47397
Itgb2	ENSMUSG00000000290	Rassf2	ENSMUSG00000027339	3.24182	0.83165	2.69606
Itgb2	ENSMUSG00000000290	Vcam1	ENSMUSG00000027962	3.73896	0.939394	3.51235
Itgb2	ENSMUSG00000000290	Tlr2	ENSMUSG00000027995	3.74019	0.939394	3.51351
Itgb2	ENSMUSG00000000290	Laptm5	ENSMUSG00000028581	9.66445	1	9.66445
Itgb2	ENSMUSG00000000290	Tnfrsf1b	ENSMUSG00000028599	4.60628	1	4.60628
Itgb2	ENSMUSG00000000290	Csf3r	ENSMUSG00000028859	5.39191	1	5.39191
Itgb2	ENSMUSG00000000290	Kcnab2	ENSMUSG00000028931	5.70315	1	5.70315
Itgb2	ENSMUSG00000000290	Lfng	ENSMUSG00000029570	3.27996	0.808081	2.65048
Itgb2	ENSMUSG00000000290	Tbxas1	ENSMUSG00000029925	4.12868	0.986532	4.07307
Itgb2	ENSMUSG00000000290	Arhgdib	ENSMUSG00000030220	4.45544	1	4.45544
Itgb2	ENSMUSG00000000290	Tyrobp	ENSMUSG00000030579	6.59606	1	6.59606
Itgb2	ENSMUSG00000000290	Itgam	ENSMUSG00000030786	7.18293	1	7.18293
Itgb2	ENSMUSG00000000290	Cd37	ENSMUSG00000030798	3.86457	0.96633	3.73445
Itgb2	ENSMUSG00000000290	Itgal	ENSMUSG00000030830	3.80225	0.96633	3.67423
Itgb2	ENSMUSG00000000290	Dock11	ENSMUSG00000031093	3.08453	0.777778	2.39908
Itgb2	ENSMUSG00000000290	Sash3	ENSMUSG00000031101	4.13132	0.993266	4.1035
Itgb2	ENSMUSG00000000290	Elf4	ENSMUSG00000031103	3.51143	0.922559	3.2395
Itgb2	ENSMUSG00000000290	Was	ENSMUSG00000031165	3.85949	0.973064	3.75553
Itgb2	ENSMUSG00000000290	Msn	ENSMUSG00000031207	4.16463	0.986532	4.10854
Itgb2	ENSMUSG00000000290	Btk	ENSMUSG00000031264	3.20813	0.801347	2.57083
Itgb2	ENSMUSG00000000290	Vps36	ENSMUSG00000031479	3.36228	0.747475	2.51322
Itgb2	ENSMUSG00000000290	Adcy7	ENSMUSG00000031659	3.36982	0.888889	2.99539
Itgb2	ENSMUSG00000000290	Snx20	ENSMUSG00000031662	4.84913	1	4.84913
Itgb2	ENSMUSG00000000290	Cotl1	ENSMUSG00000031827	4.56002	1	4.56002
Itgb2	ENSMUSG00000000290	Il10ra	ENSMUSG00000032089	4.42588	0.996633	4.41098
Itgb2	ENSMUSG00000000290	Lpcat2	ENSMUSG00000033192	4.397	0.983165	4.32298
Itgb2	ENSMUSG00000000290	Rac2	ENSMUSG00000033220	4.67883	1	4.67883
Itgb2	ENSMUSG00000000290	Tagap	ENSMUSG00000033450	3.98903	0.919192	3.66668
Itgb2	ENSMUSG00000000290	Vav1	ENSMUSG00000034116	5.41799	1	5.41799
Itgb2	ENSMUSG00000000290	Plcg2	ENSMUSG00000034330	3.78767	0.952862	3.60913
Itgb2	ENSMUSG00000000290	Cd300a	ENSMUSG00000034652	3.1886	0.814815	2.59812
Itgb2	ENSMUSG00000000290	Gpsm3	ENSMUSG00000034786	3.62643	0.946128	3.43107
Itgb2	ENSMUSG00000000290	Igsf6	ENSMUSG00000035004	5.48237	1	5.48237
Itgb2	ENSMUSG00000000290	Hpse	ENSMUSG00000035273	3.40867	0.875421	2.98402
Itgb2	ENSMUSG00000000290	Tgfbi	ENSMUSG00000035493	3.92762	0.939394	3.68958
Itgb2	ENSMUSG00000000290	Arhgap45	ENSMUSG00000035697	4.21539	0.989899	4.17281
Itgb2	ENSMUSG00000000290	Marchf1	ENSMUSG00000036469	4.09368	0.983165	4.02477
Itgb2	ENSMUSG00000000290	H2-Aa	ENSMUSG00000036594	4.42223	1	4.42223
Itgb2	ENSMUSG00000000290	C1qa	ENSMUSG00000036887	5.23612	1	5.23612
Itgb2	ENSMUSG00000000290	C1qc	ENSMUSG00000036896	4.30183	0.996633	4.28735
Itgb2	ENSMUSG00000000290	C1qb	ENSMUSG00000036905	4.98964	1	4.98964
Itgb2	ENSMUSG00000000290	Unc93b1	ENSMUSG00000036908	3.95457	0.989899	3.91462
Itgb2	ENSMUSG00000000290	Krt80	ENSMUSG00000037185	3.60391	0.858586	3.09426
Itgb2	ENSMUSG00000000290	Icam1	ENSMUSG00000037405	3.36614	0.875421	2.94679
Itgb2	ENSMUSG00000000290	H2-DMa	ENSMUSG00000037649	3.34	0.89899	3.00263
Itgb2	ENSMUSG00000000290	Themis2	ENSMUSG00000037731	3.86914	0.996633	3.85611
Itgb2	ENSMUSG00000000290	Fgd3	ENSMUSG00000037946	3.79644	0.959596	3.64305
Itgb2	ENSMUSG00000000290	Cd84	ENSMUSG00000038147	8.79624	1	8.79624
Itgb2	ENSMUSG00000000290	Ctss	ENSMUSG00000038642	6.66859	1	6.66859
Itgb2	ENSMUSG00000000290	Akna	ENSMUSG00000039158	3.43074	0.925926	3.17661
Itgb2	ENSMUSG00000000290	Arhgap9	ENSMUSG00000040345	2.79948	0.641414	1.79562
Itgb2	ENSMUSG00000000290	C3ar1	ENSMUSG00000040552	5.03615	1	5.03615
Itgb2	ENSMUSG00000000290	Cd53	ENSMUSG00000040747	6.55097	1	6.55097
Itgb2	ENSMUSG00000000290	Lat2	ENSMUSG00000040751	3.87616	0.969697	3.7587
Itgb2	ENSMUSG00000000290	Irf8	ENSMUSG00000041515	3.63455	0.956229	3.47547
Itgb2	ENSMUSG00000000290	Rassf4	ENSMUSG00000042129	3.09322	0.79798	2.46833
Itgb2	ENSMUSG00000000290	Lyn	ENSMUSG00000042228	2.90415	0.717172	2.08278
Itgb2	ENSMUSG00000000290	Apobr	ENSMUSG00000042759	6.68942	1	6.68942
Itgb2	ENSMUSG00000000290	Tent5c	ENSMUSG00000044468	3.14603	0.777778	2.44691
Itgb2	ENSMUSG00000000290	Tlr7	ENSMUSG00000044583	3.0742	0.750842	2.30824
Itgb2	ENSMUSG00000000290	AI467606	ENSMUSG00000045165	3.05559	0.747475	2.28398
Itgb2	ENSMUSG00000000290	Pqlc3	ENSMUSG00000045679	3.91271	0.962963	3.7678
Itgb2	ENSMUSG00000000290	Plaur	ENSMUSG00000046223	5.50326	1	5.50326
Itgb2	ENSMUSG00000000290	Mpeg1	ENSMUSG00000046805	6.61034	1	6.61034
Itgb2	ENSMUSG00000000290	Ccdc88b	ENSMUSG00000047810	3.57607	0.952862	3.4075
Itgb2	ENSMUSG00000000290	Selplg	ENSMUSG00000048163	6.93814	1	6.93814
Itgb2	ENSMUSG00000000290	Myof	ENSMUSG00000048612	3.68397	0.905724	3.33666
Itgb2	ENSMUSG00000000290	Arhgap30	ENSMUSG00000048865	4.9974	1	4.9974
Itgb2	ENSMUSG00000000290	Tifab	ENSMUSG00000049625	4.21878	0.979798	4.13355
Itgb2	ENSMUSG00000000290	Arhgap15	ENSMUSG00000049744	4.01614	0.986532	3.96205
Itgb2	ENSMUSG00000000290	Lrrc25	ENSMUSG00000049988	4.84721	0.996633	4.83089
Itgb2	ENSMUSG00000000290	Lgals3	ENSMUSG00000050335	4.37714	0.986532	4.31819
Itgb2	ENSMUSG00000000290	Plekho2	ENSMUSG00000050721	3.24119	0.833333	2.70099
Itgb2	ENSMUSG00000000290	Cd14	ENSMUSG00000051439	4.24141	0.983165	4.17001
Itgb2	ENSMUSG00000000290	Wdfy4	ENSMUSG00000051506	3.86297	0.949495	3.66787
Itgb2	ENSMUSG00000000290	Cx3cr1	ENSMUSG00000052336	2.92877	0.747475	2.18918
Itgb2	ENSMUSG00000000290	Nrros	ENSMUSG00000052384	3.04636	0.737374	2.2463
Itgb2	ENSMUSG00000000290	Clec12a	ENSMUSG00000053063	3.04899	0.767677	2.34064
Itgb2	ENSMUSG00000000290	Fes	ENSMUSG00000053158	3.52912	0.922559	3.25582
Itgb2	ENSMUSG00000000290	Dennd4a	ENSMUSG00000053641	3.53643	0.79798	2.822
Itgb2	ENSMUSG00000000290	Lair1	ENSMUSG00000055541	3.56145	0.939394	3.3456
Itgb2	ENSMUSG00000000290	Ptafr	ENSMUSG00000056529	3.658	0.946128	3.46094
Itgb2	ENSMUSG00000000290	Capg	ENSMUSG00000056737	4.83929	1	4.83929
Itgb2	ENSMUSG00000000290	Glipr1	ENSMUSG00000056888	4.35093	0.969697	4.21908
Itgb2	ENSMUSG00000000290	Unc13d	ENSMUSG00000057948	3.47986	0.882155	3.06978
Itgb2	ENSMUSG00000000290	Nfam1	ENSMUSG00000058099	6.49075	1	6.49075
Itgb2	ENSMUSG00000000290	Fcer1g	ENSMUSG00000058715	4.64925	1	4.64925
Itgb2	ENSMUSG00000000290	Pirb	ENSMUSG00000058818	5.59971	1	5.59971
Itgb2	ENSMUSG00000000290	Csf2ra	ENSMUSG00000059326	3.12432	0.747475	2.33535
Itgb2	ENSMUSG00000000290	Fcgr3	ENSMUSG00000059498	5.68797	1	5.68797
Itgb2	ENSMUSG00000000290	Alox5ap	ENSMUSG00000060063	5.69215	1	5.69215
Itgb2	ENSMUSG00000000290	H2-Eb1	ENSMUSG00000060586	3.71618	0.952862	3.541
Itgb2	ENSMUSG00000000290	Gm8995	ENSMUSG00000063286	3.57935	0.892256	3.19369
Itgb2	ENSMUSG00000000290	Hvcn1	ENSMUSG00000064267	4.70909	0.996633	4.69324
Itgb2	ENSMUSG00000000290	Lyz2	ENSMUSG00000069516	8.57269	1	8.57269
Itgb2	ENSMUSG00000000290	Sp140	ENSMUSG00000070031	3.04091	0.782828	2.38051
Itgb2	ENSMUSG00000000290	Naip5	ENSMUSG00000071203	3.87513	0.976431	3.7838
Itgb2	ENSMUSG00000000290	Csf2rb	ENSMUSG00000071713	5.08239	1	5.08239
Itgb2	ENSMUSG00000000290	Csf2rb2	ENSMUSG00000071714	4.72302	0.993266	4.69121
Itgb2	ENSMUSG00000000290	Ncf4	ENSMUSG00000071715	3.88126	0.973064	3.77672
Itgb2	ENSMUSG00000000290	H2-Q6	ENSMUSG00000073409	2.95614	0.747475	2.20964
Itgb2	ENSMUSG00000000290	C4b	ENSMUSG00000073418	5.08588	1	5.08588
Itgb2	ENSMUSG00000000290	H2-Ab1	ENSMUSG00000073421	4.73113	1	4.73113
Itgb2	ENSMUSG00000000290	Plxnc1	ENSMUSG00000074785	3.69567	0.962963	3.55879
Itgb2	ENSMUSG00000000290	Wipf1	ENSMUSG00000075284	3.36756	0.882155	2.97071
Itgb2	ENSMUSG00000000290	Naip2	ENSMUSG00000078945	3.18219	0.811448	2.58218
Itgb2	ENSMUSG00000000290	Ccr5	ENSMUSG00000079227	3.46539	0.89899	3.11535
Itgb2	ENSMUSG00000000290	Clec7a	ENSMUSG00000079293	5.75837	1	5.75837
Itgb2	ENSMUSG00000000290	Ms4a6c	ENSMUSG00000079419	3.21131	0.838384	2.69231
Itgb2	ENSMUSG00000000290	Haus3	ENSMUSG00000079555	3.64047	0.757576	2.75794
Cd52	ENSMUSG00000000682	Itgb2	ENSMUSG00000000290	4.56984	0.996633	4.55446
Cd52	ENSMUSG00000000682	Septin1	ENSMUSG00000000486	6.97198	1	6.97198
Cd52	ENSMUSG00000000682	Icosl	ENSMUSG00000000732	3.88869	0.939394	3.65301
Cd52	ENSMUSG00000000682	Tcf7	ENSMUSG00000000782	4.52346	0.976431	4.41684
Cd52	ENSMUSG00000000682	Itgb7	ENSMUSG00000001281	6.91855	1	6.91855
Cd52	ENSMUSG00000000682	Spi1	ENSMUSG00000002111	4.10119	0.989899	4.05976
Cd52	ENSMUSG00000000682	Tgfb1	ENSMUSG00000002603	3.73774	0.939394	3.51121
Cd52	ENSMUSG00000000682	Dennd1c	ENSMUSG00000002668	4.79328	1	4.79328
Cd52	ENSMUSG00000000682	Lcp2	ENSMUSG00000002699	3.64364	0.939394	3.42282
Cd52	ENSMUSG00000000682	Relb	ENSMUSG00000002983	4.61331	0.969697	4.47351
Cd52	ENSMUSG00000000682	Hck	ENSMUSG00000003283	3.8972	0.96633	3.76598
Cd52	ENSMUSG00000000682	Mob3a	ENSMUSG00000003348	3.29219	0.794613	2.61602
Cd52	ENSMUSG00000000682	Dnase2a	ENSMUSG00000003812	3.18059	0.777778	2.47379
Cd52	ENSMUSG00000000682	Ptpn6	ENSMUSG00000004266	7.71281	1	7.71281
Cd52	ENSMUSG00000000682	Grap	ENSMUSG00000004837	3.13125	0.791246	2.47759
Cd52	ENSMUSG00000000682	Rasa4	ENSMUSG00000004952	4.07549	0.946128	3.85594
Cd52	ENSMUSG00000000682	Cd44	ENSMUSG00000005087	3.01891	0.747475	2.25656
Cd52	ENSMUSG00000000682	Pafah1b3	ENSMUSG00000005447	4.44	0.936027	4.15596
Cd52	ENSMUSG00000000682	Cyba	ENSMUSG00000006519	3.07043	0.828283	2.54319
Cd52	ENSMUSG00000000682	B4galnt1	ENSMUSG00000006731	3.03856	0.792929	2.40937
Cd52	ENSMUSG00000000682	Cnp	ENSMUSG00000006782	3.7961	0.939394	3.56603
Cd52	ENSMUSG00000000682	Vars	ENSMUSG00000007029	3.35255	0.821549	2.75428
Cd52	ENSMUSG00000000682	Pou2f2	ENSMUSG00000008496	4.4373	1	4.4373
Cd52	ENSMUSG00000000682	Apobec3	ENSMUSG00000009585	3.78448	0.939394	3.55512
Cd52	ENSMUSG00000000682	Fxyd5	ENSMUSG00000009687	3.34512	0.895623	2.99597
Cd52	ENSMUSG00000000682	Tnfaip8l2	ENSMUSG00000013707	3.82152	0.956229	3.65425
Cd52	ENSMUSG00000000682	Cybb	ENSMUSG00000015340	3.40852	0.925926	3.15604
Cd52	ENSMUSG00000000682	Cd48	ENSMUSG00000015355	5.76794	1	5.76794
Cd52	ENSMUSG00000000682	Cd83	ENSMUSG00000015396	5.14275	1	5.14275
Cd52	ENSMUSG00000000682	Ncf1	ENSMUSG00000015950	4.1481	0.986532	4.09223
Cd52	ENSMUSG00000000682	H2-M3	ENSMUSG00000016206	4.66482	0.996633	4.64911
Cd52	ENSMUSG00000000682	Ctsz	ENSMUSG00000016256	3.68726	0.915825	3.37688
Cd52	ENSMUSG00000000682	Cyth4	ENSMUSG00000018008	3.5045	0.952862	3.33931
Cd52	ENSMUSG00000000682	Trpv2	ENSMUSG00000018507	3.21984	0.801347	2.58021
Cd52	ENSMUSG00000000682	Ikzf1	ENSMUSG00000018654	6.39294	1	6.39294
Cd52	ENSMUSG00000000682	Cd68	ENSMUSG00000018774	3.24181	0.861953	2.79429
Cd52	ENSMUSG00000000682	Lsp1	ENSMUSG00000018819	4.70711	1	4.70711
Cd52	ENSMUSG00000000682	E2f2	ENSMUSG00000018983	4.50526	0.855219	3.85298
Cd52	ENSMUSG00000000682	Srgn	ENSMUSG00000020077	4.7275	0.993266	4.69566
Cd52	ENSMUSG00000000682	Plek	ENSMUSG00000020120	3.57373	0.962963	3.44137
Cd52	ENSMUSG00000000682	Dock2	ENSMUSG00000020143	5.5626	1	5.5626
Cd52	ENSMUSG00000000682	Cyfip2	ENSMUSG00000020340	3.1529	0.757576	2.38856
Cd52	ENSMUSG00000000682	Myo1g	ENSMUSG00000020437	5.67241	1	5.67241
Cd52	ENSMUSG00000000682	Cygb	ENSMUSG00000020810	3.22415	0.821549	2.64879
Cd52	ENSMUSG00000000682	Pik3r5	ENSMUSG00000020901	4.5485	0.996633	4.53319
Cd52	ENSMUSG00000000682	Serpina3n	ENSMUSG00000021091	4.03755	0.96633	3.90161
Cd52	ENSMUSG00000000682	Ly86	ENSMUSG00000021423	3.89412	0.962963	3.74989
Cd52	ENSMUSG00000000682	Cd180	ENSMUSG00000021624	6.11077	1	6.11077
Cd52	ENSMUSG00000000682	Dnajc9	ENSMUSG00000021811	3.25354	0.747475	2.43194
Cd52	ENSMUSG00000000682	Lcp1	ENSMUSG00000021998	5.19064	1	5.19064
Cd52	ENSMUSG00000000682	Epsti1	ENSMUSG00000022014	3.07421	0.781145	2.4014
Cd52	ENSMUSG00000000682	Fyb	ENSMUSG00000022148	3.4119	0.895623	3.05578
Cd52	ENSMUSG00000000682	Sla	ENSMUSG00000022372	4.37573	0.996633	4.36099
Cd52	ENSMUSG00000000682	Fam49b	ENSMUSG00000022378	4.01544	0.93266	3.74504
Cd52	ENSMUSG00000000682	Parvg	ENSMUSG00000022439	6.95875	1	6.95875
Cd52	ENSMUSG00000000682	Nckap1l	ENSMUSG00000022488	3.82076	0.986532	3.7693
Cd52	ENSMUSG00000000682	Ciita	ENSMUSG00000022504	3.95088	0.976431	3.85777
Cd52	ENSMUSG00000000682	Hcls1	ENSMUSG00000022831	5.92714	1	5.92714
Cd52	ENSMUSG00000000682	Runx1	ENSMUSG00000022952	3.6955	0.949495	3.50886
Cd52	ENSMUSG00000000682	Tmem176a	ENSMUSG00000023367	4.14717	0.962963	3.99357
Cd52	ENSMUSG00000000682	Nfkbie	ENSMUSG00000023947	4.56402	0.993266	4.53328
Cd52	ENSMUSG00000000682	Fgd2	ENSMUSG00000024013	2.91297	0.691919	2.01554
Cd52	ENSMUSG00000000682	Abcg1	ENSMUSG00000024030	2.94542	0.757576	2.23138
Cd52	ENSMUSG00000000682	Myo1f	ENSMUSG00000024300	3.62437	0.96633	3.50234
Cd52	ENSMUSG00000000682	Tmem173	ENSMUSG00000024349	3.1331	0.821549	2.57399
Cd52	ENSMUSG00000000682	Aif1	ENSMUSG00000024397	4.00311	0.979798	3.92224
Cd52	ENSMUSG00000000682	Sec11c	ENSMUSG00000024516	3.60133	0.888889	3.20118
Cd52	ENSMUSG00000000682	Cd74	ENSMUSG00000024610	6.67591	1	6.67591
Cd52	ENSMUSG00000000682	Lpxn	ENSMUSG00000024696	5.37687	0.996633	5.35877
Cd52	ENSMUSG00000000682	Ostf1	ENSMUSG00000024725	3.47414	0.841751	2.92436
Cd52	ENSMUSG00000000682	Fermt3	ENSMUSG00000024965	4.93761	1	4.93761
Cd52	ENSMUSG00000000682	Pik3ap1	ENSMUSG00000025017	4.24043	1	4.24043
Cd52	ENSMUSG00000000682	Nfkb2	ENSMUSG00000025225	4.40249	0.959596	4.22461
Cd52	ENSMUSG00000000682	Casp1	ENSMUSG00000025888	3.28604	0.858586	2.82134
Cd52	ENSMUSG00000000682	Ptpn18	ENSMUSG00000026126	3.59665	0.902357	3.24546
Cd52	ENSMUSG00000000682	Inpp5d	ENSMUSG00000026288	3.07092	0.774411	2.37815
Cd52	ENSMUSG00000000682	Mlph	ENSMUSG00000026303	3.72913	0.855219	3.18922
Cd52	ENSMUSG00000000682	Ptprc	ENSMUSG00000026395	6.15758	1	6.15758
Cd52	ENSMUSG00000000682	Rassf5	ENSMUSG00000026430	4.16105	0.989899	4.11902
Cd52	ENSMUSG00000000682	Slamf9	ENSMUSG00000026548	3.61019	0.905724	3.26983
Cd52	ENSMUSG00000000682	Apbb1ip	ENSMUSG00000026786	2.94984	0.656566	1.93676
Cd52	ENSMUSG00000000682	Phf19	ENSMUSG00000026873	3.54373	0.774411	2.7443
Cd52	ENSMUSG00000000682	Traf1	ENSMUSG00000026875	4.99634	1	4.99634
Cd52	ENSMUSG00000000682	Psd4	ENSMUSG00000026979	6.90419	1	6.90419
Cd52	ENSMUSG00000000682	Itga4	ENSMUSG00000027009	3.97448	0.939394	3.73361
Cd52	ENSMUSG00000000682	Cd82	ENSMUSG00000027215	4.19966	0.969697	4.0724
Cd52	ENSMUSG00000000682	Ptpn22	ENSMUSG00000027843	5.10734	1	5.10734
Cd52	ENSMUSG00000000682	Tpm3	ENSMUSG00000027940	3.22847	0.767677	2.47842
Cd52	ENSMUSG00000000682	Vcam1	ENSMUSG00000027962	4.14667	0.989899	4.10478
Cd52	ENSMUSG00000000682	Tlr2	ENSMUSG00000027995	3.29677	0.885522	2.91936
Cd52	ENSMUSG00000000682	Cd72	ENSMUSG00000028459	3.7883	0.915825	3.46942
Cd52	ENSMUSG00000000682	Laptm5	ENSMUSG00000028581	4.43046	1	4.43046
Cd52	ENSMUSG00000000682	Csf3r	ENSMUSG00000028859	4.14182	0.969697	4.01631
Cd52	ENSMUSG00000000682	Tmem176b	ENSMUSG00000029810	3.84815	0.956229	3.67971
Cd52	ENSMUSG00000000682	Arhgap25	ENSMUSG00000030047	3.15574	0.83165	2.62447
Cd52	ENSMUSG00000000682	Arhgdib	ENSMUSG00000030220	5.54366	1	5.54366
Cd52	ENSMUSG00000000682	Tyrobp	ENSMUSG00000030579	3.72768	0.962963	3.58962
Cd52	ENSMUSG00000000682	Coro1a	ENSMUSG00000030707	6.77838	1	6.77838
Cd52	ENSMUSG00000000682	Cd37	ENSMUSG00000030798	6.95619	1	6.95619
Cd52	ENSMUSG00000000682	Itgal	ENSMUSG00000030830	6.68543	1	6.68543
Cd52	ENSMUSG00000000682	Sash3	ENSMUSG00000031101	6.32992	1	6.32992
Cd52	ENSMUSG00000000682	Was	ENSMUSG00000031165	4.73481	0.996633	4.71887
Cd52	ENSMUSG00000000682	Btk	ENSMUSG00000031264	4.46599	1	4.46599
Cd52	ENSMUSG00000000682	Arhgap4	ENSMUSG00000031389	3.87301	0.979798	3.79477
Cd52	ENSMUSG00000000682	Snx20	ENSMUSG00000031662	3.91701	0.949495	3.71919
Cd52	ENSMUSG00000000682	Birc3	ENSMUSG00000032000	4.20448	0.969697	4.07707
Cd52	ENSMUSG00000000682	Il10ra	ENSMUSG00000032089	3.45821	0.905724	3.13218
Cd52	ENSMUSG00000000682	Nfatc1	ENSMUSG00000033016	3.08741	0.79798	2.46369
Cd52	ENSMUSG00000000682	Lpcat2	ENSMUSG00000033192	3.25961	0.813131	2.65049
Cd52	ENSMUSG00000000682	Rac2	ENSMUSG00000033220	8.72971	1	8.72971
Cd52	ENSMUSG00000000682	Tagap	ENSMUSG00000033450	3.78713	0.929293	3.51935
Cd52	ENSMUSG00000000682	Crlf2	ENSMUSG00000033467	3.18833	0.821549	2.61937
Cd52	ENSMUSG00000000682	Lyl1	ENSMUSG00000034041	3.15987	0.811448	2.56407
Cd52	ENSMUSG00000000682	Vav1	ENSMUSG00000034116	5.84479	1	5.84479
Cd52	ENSMUSG00000000682	Plcg2	ENSMUSG00000034330	5.11805	0.996633	5.10082
Cd52	ENSMUSG00000000682	Tdg	ENSMUSG00000034674	3.46498	0.757576	2.62499
Cd52	ENSMUSG00000000682	Gpsm3	ENSMUSG00000034786	4.55455	0.989899	4.50855
Cd52	ENSMUSG00000000682	Arhgap45	ENSMUSG00000035697	5.16553	1	5.16553
Cd52	ENSMUSG00000000682	Dok3	ENSMUSG00000035711	2.98186	0.742424	2.2138
Cd52	ENSMUSG00000000682	Tk2	ENSMUSG00000035824	3.65498	0.905724	3.31041
Cd52	ENSMUSG00000000682	H2-Q4	ENSMUSG00000035929	3.027	0.79798	2.41549
Cd52	ENSMUSG00000000682	H2-Aa	ENSMUSG00000036594	7.5018	1	7.5018
Cd52	ENSMUSG00000000682	Unc93b1	ENSMUSG00000036908	3.47972	0.949495	3.30398
Cd52	ENSMUSG00000000682	Tmem71	ENSMUSG00000036944	2.95188	0.767677	2.26609
Cd52	ENSMUSG00000000682	Traf3ip3	ENSMUSG00000037318	6.5938	1	6.5938
Cd52	ENSMUSG00000000682	Tap1	ENSMUSG00000037321	3.06248	0.767677	2.35099
Cd52	ENSMUSG00000000682	Map4k1	ENSMUSG00000037337	6.64264	1	6.64264
Cd52	ENSMUSG00000000682	Icam1	ENSMUSG00000037405	4.99467	1	4.99467
Cd52	ENSMUSG00000000682	H2-DMa	ENSMUSG00000037649	5.09518	1	5.09518
Cd52	ENSMUSG00000000682	Aim2	ENSMUSG00000037860	5.2127	0.996633	5.19515
Cd52	ENSMUSG00000000682	Snn	ENSMUSG00000037972	4.77876	0.983165	4.69831
Cd52	ENSMUSG00000000682	Cd84	ENSMUSG00000038147	4.06125	0.996633	4.04757
Cd52	ENSMUSG00000000682	Ctss	ENSMUSG00000038642	4.25034	0.996633	4.23603
Cd52	ENSMUSG00000000682	Akna	ENSMUSG00000039158	4.56532	0.996633	4.54994
Cd52	ENSMUSG00000000682	Arhgap9	ENSMUSG00000040345	4.10234	0.979798	4.01946
Cd52	ENSMUSG00000000682	Limd2	ENSMUSG00000040699	5.15812	0.996633	5.14075
Cd52	ENSMUSG00000000682	Cd53	ENSMUSG00000040747	6.20004	1	6.20004
Cd52	ENSMUSG00000000682	Lat2	ENSMUSG00000040751	7.38939	1	7.38939
Cd52	ENSMUSG00000000682	Irf8	ENSMUSG00000041515	5.57866	1	5.57866
Cd52	ENSMUSG00000000682	Mcm3	ENSMUSG00000041859	3.28631	0.828283	2.72199
Cd52	ENSMUSG00000000682	Zc3h12a	ENSMUSG00000042677	3.46077	0.848485	2.93641
Cd52	ENSMUSG00000000682	Klhl6	ENSMUSG00000043008	4.01422	0.976431	3.91961
Cd52	ENSMUSG00000000682	Pced1b	ENSMUSG00000044250	3.53779	0.909091	3.21617
Cd52	ENSMUSG00000000682	Ctla2a	ENSMUSG00000044258	3.33444	0.772727	2.57661
Cd52	ENSMUSG00000000682	AI467606	ENSMUSG00000045165	3.65225	0.936027	3.4186
Cd52	ENSMUSG00000000682	Cxcr4	ENSMUSG00000045382	4.30221	0.973064	4.18633
Cd52	ENSMUSG00000000682	Tifa	ENSMUSG00000046688	3.36668	0.841751	2.83391
Cd52	ENSMUSG00000000682	Mpeg1	ENSMUSG00000046805	5.6227	1	5.6227
Cd52	ENSMUSG00000000682	Ccdc88b	ENSMUSG00000047810	6.22816	0.996633	6.20719
Cd52	ENSMUSG00000000682	Gimap6	ENSMUSG00000047867	3.28019	0.838384	2.75006
Cd52	ENSMUSG00000000682	Selplg	ENSMUSG00000048163	5.34893	1	5.34893
Cd52	ENSMUSG00000000682	Arhgap30	ENSMUSG00000048865	5.21244	1	5.21244
Cd52	ENSMUSG00000000682	Arhgap15	ENSMUSG00000049744	3.6463	0.915825	3.33937
Cd52	ENSMUSG00000000682	Lgals3	ENSMUSG00000050335	3.4302	0.835017	2.86427
Cd52	ENSMUSG00000000682	Wdfy4	ENSMUSG00000051506	5.60536	1	5.60536
Cd52	ENSMUSG00000000682	Rinl	ENSMUSG00000051735	3.5548	0.905724	3.21967
Cd52	ENSMUSG00000000682	Cx3cr1	ENSMUSG00000052336	3.2522	0.824916	2.68279
Cd52	ENSMUSG00000000682	A630001G21Rik	ENSMUSG00000052760	5.12183	1	5.12183
Cd52	ENSMUSG00000000682	Prkcb	ENSMUSG00000052889	3.05735	0.818182	2.50147
Cd52	ENSMUSG00000000682	Clec12a	ENSMUSG00000053063	3.78656	0.936027	3.54432
Cd52	ENSMUSG00000000682	Gimap4	ENSMUSG00000054435	4.2905	0.979798	4.20383
Cd52	ENSMUSG00000000682	H2-Q5	ENSMUSG00000055413	3.08392	0.808081	2.49206
Cd52	ENSMUSG00000000682	Lair1	ENSMUSG00000055541	3.1294	0.767677	2.40237
Cd52	ENSMUSG00000000682	Capg	ENSMUSG00000056737	4.8768	0.996633	4.86038
Cd52	ENSMUSG00000000682	Glipr1	ENSMUSG00000056888	7.40685	1	7.40685
Cd52	ENSMUSG00000000682	Npm1	ENSMUSG00000057113	3.65482	0.905724	3.31026
Cd52	ENSMUSG00000000682	Unc13d	ENSMUSG00000057948	4.23932	0.989899	4.1965
Cd52	ENSMUSG00000000682	H2-Q7	ENSMUSG00000060550	4.69112	0.989899	4.64373
Cd52	ENSMUSG00000000682	H2-Eb1	ENSMUSG00000060586	6.76716	1	6.76716
Cd52	ENSMUSG00000000682	Gmfg	ENSMUSG00000060791	2.99276	0.754209	2.25717
Cd52	ENSMUSG00000000682	Blnk	ENSMUSG00000061132	4.37074	0.956229	4.17943
Cd52	ENSMUSG00000000682	Gm8995	ENSMUSG00000063286	4.29311	0.969697	4.16302
Cd52	ENSMUSG00000000682	Hvcn1	ENSMUSG00000064267	8.42718	1	8.42718
Cd52	ENSMUSG00000000682	Lyz2	ENSMUSG00000069516	3.91308	0.973064	3.80768
Cd52	ENSMUSG00000000682	Sp140	ENSMUSG00000070031	4.92066	0.996633	4.9041
Cd52	ENSMUSG00000000682	Sp110	ENSMUSG00000070034	3.07342	0.79798	2.45253
Cd52	ENSMUSG00000000682	Csf2rb	ENSMUSG00000071713	3.95634	0.976431	3.8631
Cd52	ENSMUSG00000000682	Csf2rb2	ENSMUSG00000071714	4.3399	0.986532	4.28145
Cd52	ENSMUSG00000000682	Ncf4	ENSMUSG00000071715	6.02287	1	6.02287
Cd52	ENSMUSG00000000682	H2-Q6	ENSMUSG00000073409	4.86887	1	4.86887
Cd52	ENSMUSG00000000682	H2-Ab1	ENSMUSG00000073421	6.64328	1	6.64328
Cd52	ENSMUSG00000000682	Rhog	ENSMUSG00000073982	3.15839	0.787879	2.48843
Cd52	ENSMUSG00000000682	Il4i1	ENSMUSG00000074141	5.52337	1	5.52337
Cd52	ENSMUSG00000000682	Nlrc5	ENSMUSG00000074151	3.23766	0.824916	2.67079
Cd52	ENSMUSG00000000682	Nxpe3	ENSMUSG00000075033	4.62062	0.983165	4.54284
Cd52	ENSMUSG00000000682	Ighm	ENSMUSG00000076617	7.60679	1	7.60679
Cd52	ENSMUSG00000000682	Evi2a	ENSMUSG00000078771	5.36759	1	5.36759
Cd52	ENSMUSG00000000682	Clec7a	ENSMUSG00000079293	6.50251	1	6.50251
Cd52	ENSMUSG00000000682	H2-T10	ENSMUSG00000079491	3.51325	0.915825	3.21752
Cd52	ENSMUSG00000000682	Gm11131	ENSMUSG00000079505	3.53393	0.858586	3.03418
Cd52	ENSMUSG00000000682	2410006H16Rik	ENSMUSG00000086841	3.73078	0.912458	3.40418
Cd52	ENSMUSG00000000682	AU020206	ENSMUSG00000097415	5.52097	1	5.52097
Zfp512b	ENSMUSG00000000823	Scmh1	ENSMUSG00000000085	4.89784	0.936027	4.58451
Zfp512b	ENSMUSG00000000823	Tbx2	ENSMUSG00000000093	3.76345	0.925926	3.48468
Zfp512b	ENSMUSG00000000823	Xpo6	ENSMUSG00000000131	5.40328	0.996633	5.38508
Zfp512b	ENSMUSG00000000823	Axin2	ENSMUSG00000000142	4.12426	0.861953	3.55492
Zfp512b	ENSMUSG00000000823	Acvr1b	ENSMUSG00000000532	3.69235	0.909091	3.35668
Zfp512b	ENSMUSG00000000823	Vps9d1	ENSMUSG00000001062	4.47828	0.973064	4.35765
Zfp512b	ENSMUSG00000000823	Slc19a1	ENSMUSG00000001436	3.61099	0.767677	2.77208
Zfp512b	ENSMUSG00000000823	Tcf25	ENSMUSG00000001472	4.29255	0.983165	4.22029
Zfp512b	ENSMUSG00000000823	Paxip1	ENSMUSG00000002221	3.0861	0.757576	2.33796
Zfp512b	ENSMUSG00000000823	Mov10	ENSMUSG00000002227	3.43703	0.814815	2.80054
Zfp512b	ENSMUSG00000000823	Akap8l	ENSMUSG00000002625	3.19951	0.83165	2.66087
Zfp512b	ENSMUSG00000000823	Top3a	ENSMUSG00000002814	3.41153	0.801347	2.73382
Zfp512b	ENSMUSG00000000823	Ncstn	ENSMUSG00000003458	3.85888	0.919192	3.54705
Zfp512b	ENSMUSG00000000823	Crtc1	ENSMUSG00000003575	3.63762	0.872054	3.1722
Zfp512b	ENSMUSG00000000823	Dgkq	ENSMUSG00000004815	3.12593	0.813131	2.54179
Zfp512b	ENSMUSG00000000823	Pan2	ENSMUSG00000005682	3.00979	0.747475	2.24974
Zfp512b	ENSMUSG00000000823	Rfx5	ENSMUSG00000005774	3.1828	0.772727	2.45943
Zfp512b	ENSMUSG00000000823	Smpd4	ENSMUSG00000005899	4.0857	0.946128	3.86559
Zfp512b	ENSMUSG00000000823	Ctns	ENSMUSG00000005949	4.3401	0.93266	4.04783
Zfp512b	ENSMUSG00000000823	Ttc5	ENSMUSG00000006288	3.05818	0.752525	2.30136
Zfp512b	ENSMUSG00000000823	Kmt2b	ENSMUSG00000006307	3.33436	0.882155	2.94143
Zfp512b	ENSMUSG00000000823	Bbs1	ENSMUSG00000006464	3.33406	0.794613	2.64929
Zfp512b	ENSMUSG00000000823	Ndor1	ENSMUSG00000006471	3.18064	0.747475	2.37744
Zfp512b	ENSMUSG00000000823	Chrd	ENSMUSG00000006958	3.08251	0.767677	2.36637
Zfp512b	ENSMUSG00000000823	Fnbp4	ENSMUSG00000008200	3.87065	0.979798	3.79245
Zfp512b	ENSMUSG00000000823	Ewsr1	ENSMUSG00000009079	3.39315	0.892256	3.02756
Zfp512b	ENSMUSG00000000823	Pou6f1	ENSMUSG00000009739	4.30968	0.976431	4.20811
Zfp512b	ENSMUSG00000000823	Ubp1	ENSMUSG00000009741	3.73149	0.939394	3.50534
Zfp512b	ENSMUSG00000000823	Brf1	ENSMUSG00000011158	5.76829	1	5.76829
Zfp512b	ENSMUSG00000000823	Ube2i	ENSMUSG00000015120	3.03032	0.757576	2.2957
Zfp512b	ENSMUSG00000000823	Hnrnpl	ENSMUSG00000015165	3.69192	0.925926	3.41845
Zfp512b	ENSMUSG00000000823	Dennd6b	ENSMUSG00000015377	3.03121	0.757576	2.29637
Zfp512b	ENSMUSG00000000823	Plcg1	ENSMUSG00000016933	3.68776	0.919192	3.38976
Zfp512b	ENSMUSG00000000823	Afmid	ENSMUSG00000017718	3.58311	0.787879	2.82306
Zfp512b	ENSMUSG00000000823	Ksr1	ENSMUSG00000018334	3.91799	0.902357	3.53542
Zfp512b	ENSMUSG00000000823	Pcgf2	ENSMUSG00000018537	3.67298	0.946128	3.47511
Zfp512b	ENSMUSG00000000823	Myh11	ENSMUSG00000018830	3.04758	0.747475	2.27799
Zfp512b	ENSMUSG00000000823	Ap4m1	ENSMUSG00000019518	4.63127	0.996633	4.61568
Zfp512b	ENSMUSG00000000823	Rab36	ENSMUSG00000020175	6.003	0.976431	5.86152
Zfp512b	ENSMUSG00000000823	Cabin1	ENSMUSG00000020196	5.15766	0.996633	5.14029
Zfp512b	ENSMUSG00000000823	Helb	ENSMUSG00000020228	3.907	0.808081	3.15717
Zfp512b	ENSMUSG00000000823	Nprl3	ENSMUSG00000020289	3.49058	0.86532	3.02047
Zfp512b	ENSMUSG00000000823	Zkscan17	ENSMUSG00000020472	4.79284	0.996633	4.7767
Zfp512b	ENSMUSG00000000823	Polm	ENSMUSG00000020474	3.16298	0.767677	2.42815
Zfp512b	ENSMUSG00000000823	Dnajc27	ENSMUSG00000020657	3.14981	0.747475	2.3544
Zfp512b	ENSMUSG00000000823	Rffl	ENSMUSG00000020696	4.16651	0.915825	3.81579
Zfp512b	ENSMUSG00000000823	Unk	ENSMUSG00000020770	3.08968	0.784512	2.42389
Zfp512b	ENSMUSG00000000823	Xylt2	ENSMUSG00000020868	3.81367	0.956229	3.64674
Zfp512b	ENSMUSG00000000823	Pfas	ENSMUSG00000020899	5.9473	1	5.9473
Zfp512b	ENSMUSG00000000823	Mta1	ENSMUSG00000021144	3.18356	0.757576	2.41179
Zfp512b	ENSMUSG00000000823	Zmynd11	ENSMUSG00000021156	3.72156	0.912458	3.39577
Zfp512b	ENSMUSG00000000823	Nrde2	ENSMUSG00000021179	3.99233	0.902357	3.60251
Zfp512b	ENSMUSG00000000823	Kat6b	ENSMUSG00000021767	3.37132	0.821549	2.7697
Zfp512b	ENSMUSG00000000823	Camk2g	ENSMUSG00000021820	5.29046	0.969697	5.13014
Zfp512b	ENSMUSG00000000823	Rab2b	ENSMUSG00000022159	3.1438	0.747475	2.34991
Zfp512b	ENSMUSG00000000823	Tab1	ENSMUSG00000022414	3.05807	0.757576	2.31672
Zfp512b	ENSMUSG00000000823	Top3b	ENSMUSG00000022779	6.68008	1	6.68008
Zfp512b	ENSMUSG00000000823	Adcy6	ENSMUSG00000022994	5.13818	0.993266	5.10358
Zfp512b	ENSMUSG00000000823	Prpf40b	ENSMUSG00000023007	2.98961	0.717172	2.14407
Zfp512b	ENSMUSG00000000823	Nckap5l	ENSMUSG00000023009	3.4786	0.835017	2.90469
Zfp512b	ENSMUSG00000000823	Gtpbp2	ENSMUSG00000023952	3.0286	0.747475	2.2638
Zfp512b	ENSMUSG00000000823	Brd2	ENSMUSG00000024335	3.41373	0.875421	2.98845
Zfp512b	ENSMUSG00000000823	Trim26	ENSMUSG00000024457	3.11208	0.79798	2.48338
Zfp512b	ENSMUSG00000000823	Atp9b	ENSMUSG00000024566	3.36705	0.774411	2.60748
Zfp512b	ENSMUSG00000000823	Pdgfrb	ENSMUSG00000024620	3.46556	0.851852	2.95214
Zfp512b	ENSMUSG00000000823	Naa40	ENSMUSG00000024764	3.409	0.774411	2.63997
Zfp512b	ENSMUSG00000000823	Ighmbp2	ENSMUSG00000024831	3.26758	0.79798	2.60747
Zfp512b	ENSMUSG00000000823	Mark2	ENSMUSG00000024969	3.25859	0.777778	2.53446
Zfp512b	ENSMUSG00000000823	Sfxn2	ENSMUSG00000025036	3.88856	0.909091	3.53506
Zfp512b	ENSMUSG00000000823	Trub1	ENSMUSG00000025086	4.1569	0.959596	3.98895
Zfp512b	ENSMUSG00000000823	Mms19	ENSMUSG00000025159	4.39025	0.989899	4.3459
Zfp512b	ENSMUSG00000000823	Smarcc2	ENSMUSG00000025369	3.22157	0.79798	2.57074
Zfp512b	ENSMUSG00000000823	Sema4c	ENSMUSG00000026121	3.33309	0.824916	2.74952
Zfp512b	ENSMUSG00000000823	Glb1l	ENSMUSG00000026200	5.61682	0.979798	5.50335
Zfp512b	ENSMUSG00000000823	Stk11ip	ENSMUSG00000026213	3.08705	0.747475	2.30749
Zfp512b	ENSMUSG00000000823	Ing5	ENSMUSG00000026283	3.37287	0.811448	2.73691
Zfp512b	ENSMUSG00000000823	Vangl2	ENSMUSG00000026556	3.39638	0.767677	2.60732
Zfp512b	ENSMUSG00000000823	Scyl3	ENSMUSG00000026584	3.32004	0.787879	2.61579
Zfp512b	ENSMUSG00000000823	Sec16b	ENSMUSG00000026589	3.30606	0.782828	2.58808
Zfp512b	ENSMUSG00000000823	Sephs1	ENSMUSG00000026662	4.78391	0.919192	4.39733
Zfp512b	ENSMUSG00000000823	Odf2	ENSMUSG00000026790	3.13029	0.767677	2.40305
Zfp512b	ENSMUSG00000000823	Abl1	ENSMUSG00000026842	5.7372	0.996633	5.71788
Zfp512b	ENSMUSG00000000823	Fubp3	ENSMUSG00000026843	4.55104	0.949495	4.32119
Zfp512b	ENSMUSG00000000823	Dab2ip	ENSMUSG00000026883	3.13109	0.767677	2.40367
Zfp512b	ENSMUSG00000000823	Adam33	ENSMUSG00000027318	3.98287	0.936027	3.72808
Zfp512b	ENSMUSG00000000823	Arfgap1	ENSMUSG00000027575	3.39383	0.818182	2.77677
Zfp512b	ENSMUSG00000000823	Dhx35	ENSMUSG00000027655	4.86209	0.959596	4.66564
Zfp512b	ENSMUSG00000000823	Crtc2	ENSMUSG00000027936	3.03913	0.757576	2.30237
Zfp512b	ENSMUSG00000000823	Arhgef2	ENSMUSG00000028059	4.33474	0.969697	4.20339
Zfp512b	ENSMUSG00000000823	Chd1l	ENSMUSG00000028089	3.37883	0.777778	2.62798
Zfp512b	ENSMUSG00000000823	Acp6	ENSMUSG00000028093	3.84584	0.912458	3.50917
Zfp512b	ENSMUSG00000000823	Pias3	ENSMUSG00000028101	3.99883	0.922559	3.68916
Zfp512b	ENSMUSG00000000823	Pip5k1a	ENSMUSG00000028126	3.30102	0.767677	2.53411
Zfp512b	ENSMUSG00000000823	Gba2	ENSMUSG00000028467	3.24284	0.757576	2.4567
Zfp512b	ENSMUSG00000000823	Rgp1	ENSMUSG00000028468	6.28242	1	6.28242
Zfp512b	ENSMUSG00000000823	Nfia	ENSMUSG00000028565	3.30174	0.823232	2.7181
Zfp512b	ENSMUSG00000000823	Podn	ENSMUSG00000028600	3.05131	0.737374	2.24996
Zfp512b	ENSMUSG00000000823	Hp1bp3	ENSMUSG00000028759	3.47906	0.828283	2.88165
Zfp512b	ENSMUSG00000000823	Srrm1	ENSMUSG00000028809	3.7287	0.956229	3.56549
Zfp512b	ENSMUSG00000000823	Meaf6	ENSMUSG00000028863	4.0276	0.946128	3.81063
Zfp512b	ENSMUSG00000000823	Inpp5b	ENSMUSG00000028894	3.82262	0.936027	3.57807
Zfp512b	ENSMUSG00000000823	Dffb	ENSMUSG00000029027	3.48385	0.86532	3.01464
Zfp512b	ENSMUSG00000000823	Anapc5	ENSMUSG00000029472	3.26235	0.848485	2.76806
Zfp512b	ENSMUSG00000000823	Gigyf1	ENSMUSG00000029714	4.65821	1	4.65821
Zfp512b	ENSMUSG00000000823	Xpc	ENSMUSG00000030094	3.60215	0.89899	3.2383
Zfp512b	ENSMUSG00000000823	Plekha5	ENSMUSG00000030231	3.73981	0.939394	3.51315
Zfp512b	ENSMUSG00000000823	Uri1	ENSMUSG00000030421	3.02747	0.747475	2.26295
Zfp512b	ENSMUSG00000000823	Vps33b	ENSMUSG00000030534	3.31392	0.777778	2.57749
Zfp512b	ENSMUSG00000000823	Stx1b	ENSMUSG00000030806	3.35816	0.808081	2.71366
Zfp512b	ENSMUSG00000000823	Hdac6	ENSMUSG00000031161	4.09513	0.936027	3.83315
Zfp512b	ENSMUSG00000000823	Wdr13	ENSMUSG00000031166	3.37396	0.784512	2.64691
Zfp512b	ENSMUSG00000000823	Zmym3	ENSMUSG00000031310	7.43717	1	7.43717
Zfp512b	ENSMUSG00000000823	Mbtps1	ENSMUSG00000031835	4.76133	0.989899	4.71324
Zfp512b	ENSMUSG00000000823	Man2c1	ENSMUSG00000032295	3.83692	0.983165	3.77232
Zfp512b	ENSMUSG00000000823	Ulk3	ENSMUSG00000032308	4.34952	0.973064	4.23236
Zfp512b	ENSMUSG00000000823	Adamts7	ENSMUSG00000032363	4.92752	0.936027	4.61229
Zfp512b	ENSMUSG00000000823	Ip6k1	ENSMUSG00000032594	3.28055	0.841751	2.76141
Zfp512b	ENSMUSG00000000823	Kdm4a	ENSMUSG00000033326	3.38598	0.814815	2.75895
Zfp512b	ENSMUSG00000000823	Rbfox2	ENSMUSG00000033565	3.27754	0.818182	2.68162
Zfp512b	ENSMUSG00000000823	Ccar2	ENSMUSG00000033712	4.37766	0.952862	4.17131
Zfp512b	ENSMUSG00000000823	Mapkbp1	ENSMUSG00000033902	4.59494	0.983165	4.51758
Zfp512b	ENSMUSG00000000823	Zfp446	ENSMUSG00000033961	3.3908	0.851852	2.88846
Zfp512b	ENSMUSG00000000823	Setd5	ENSMUSG00000034269	3.78786	0.821549	3.11191
Zfp512b	ENSMUSG00000000823	Zfp395	ENSMUSG00000034522	4.11524	0.922559	3.79655
Zfp512b	ENSMUSG00000000823	Gpatch8	ENSMUSG00000034621	4.36331	0.983165	4.28985
Zfp512b	ENSMUSG00000000823	Cpsf7	ENSMUSG00000034820	3.46588	0.909091	3.1508
Zfp512b	ENSMUSG00000000823	Sidt2	ENSMUSG00000034908	5.43094	0.989899	5.37609
Zfp512b	ENSMUSG00000000823	Pcsk7	ENSMUSG00000035382	3.81424	0.925926	3.5317
Zfp512b	ENSMUSG00000000823	Leng8	ENSMUSG00000035545	5.4483	1	5.4483
Zfp512b	ENSMUSG00000000823	Snapc4	ENSMUSG00000036281	3.88771	0.986532	3.83535
Zfp512b	ENSMUSG00000000823	Qsox2	ENSMUSG00000036327	3.66373	0.787879	2.88658
Zfp512b	ENSMUSG00000000823	Tbc1d24	ENSMUSG00000036473	4.84206	0.986532	4.77685
Zfp512b	ENSMUSG00000000823	Iqce	ENSMUSG00000036555	3.67977	0.909091	3.34525
Zfp512b	ENSMUSG00000000823	Ppp6r2	ENSMUSG00000036561	6.10158	1	6.10158
Zfp512b	ENSMUSG00000000823	Sun1	ENSMUSG00000036817	3.16752	0.808081	2.55961
Zfp512b	ENSMUSG00000000823	Ehmt1	ENSMUSG00000036893	3.58921	0.902357	3.23875
Zfp512b	ENSMUSG00000000823	Ranbp10	ENSMUSG00000037415	3.76251	0.912458	3.43313
Zfp512b	ENSMUSG00000000823	Ints7	ENSMUSG00000037461	6.50179	0.989899	6.43611
Zfp512b	ENSMUSG00000000823	Dzip1l	ENSMUSG00000037784	3.24296	0.848485	2.7516
Zfp512b	ENSMUSG00000000823	Phf12	ENSMUSG00000037791	3.29151	0.818182	2.69305
Zfp512b	ENSMUSG00000000823	Ptpdc1	ENSMUSG00000038042	4.8631	0.885522	4.30638
Zfp512b	ENSMUSG00000000823	Chpf2	ENSMUSG00000038181	3.83525	0.959596	3.68029
Zfp512b	ENSMUSG00000000823	Cep250	ENSMUSG00000038241	4.1074	0.989899	4.06591
Zfp512b	ENSMUSG00000000823	Bcl9	ENSMUSG00000038256	4.29451	0.979798	4.20775
Zfp512b	ENSMUSG00000000823	Smg6	ENSMUSG00000038290	3.4662	0.835017	2.89433
Zfp512b	ENSMUSG00000000823	Sgsm2	ENSMUSG00000038351	3.56199	0.838384	2.98631
Zfp512b	ENSMUSG00000000823	Tctn1	ENSMUSG00000038593	4.06849	0.976431	3.9726
Zfp512b	ENSMUSG00000000823	Rtel1	ENSMUSG00000038685	4.06989	0.959596	3.90545
Zfp512b	ENSMUSG00000000823	Gmeb2	ENSMUSG00000038705	4.77354	0.979798	4.6771
Zfp512b	ENSMUSG00000000823	Smurf1	ENSMUSG00000038780	3.92487	0.912458	3.58127
Zfp512b	ENSMUSG00000000823	Cables2	ENSMUSG00000038990	4.33135	0.96633	4.18551
Zfp512b	ENSMUSG00000000823	Zdhhc1	ENSMUSG00000039199	3.64083	0.936027	3.40791
Zfp512b	ENSMUSG00000000823	Ndst2	ENSMUSG00000039308	5.52111	1	5.52111
Zfp512b	ENSMUSG00000000823	Slc9a8	ENSMUSG00000039463	3.63838	0.861953	3.13611
Zfp512b	ENSMUSG00000000823	Zer1	ENSMUSG00000039686	3.63974	0.878788	3.19856
Zfp512b	ENSMUSG00000000823	Plekhg5	ENSMUSG00000039713	3.09402	0.767677	2.37521
Zfp512b	ENSMUSG00000000823	Bahcc1	ENSMUSG00000039741	3.77336	0.885522	3.3414
Zfp512b	ENSMUSG00000000823	Endov	ENSMUSG00000039850	4.3873	0.973064	4.26912
Zfp512b	ENSMUSG00000000823	Timeless	ENSMUSG00000039994	3.50861	0.781145	2.74073
Zfp512b	ENSMUSG00000000823	Cchcr1	ENSMUSG00000040312	4.01572	0.946128	3.79938
Zfp512b	ENSMUSG00000000823	Gm9770	ENSMUSG00000040540	3.54312	0.858586	3.04207
Zfp512b	ENSMUSG00000000823	Phc1	ENSMUSG00000040669	5.701	0.983165	5.60502
Zfp512b	ENSMUSG00000000823	Erg	ENSMUSG00000040732	3.41128	0.804714	2.74511
Zfp512b	ENSMUSG00000000823	Crocc	ENSMUSG00000040860	3.48322	0.845118	2.94373
Zfp512b	ENSMUSG00000000823	Arhgef1	ENSMUSG00000040940	3.09775	0.757576	2.34678
Zfp512b	ENSMUSG00000000823	Dcp1b	ENSMUSG00000041477	3.39513	0.861953	2.92645
Zfp512b	ENSMUSG00000000823	Ago1	ENSMUSG00000041530	3.17896	0.757576	2.4083
Zfp512b	ENSMUSG00000000823	Ipo9	ENSMUSG00000041879	3.62941	0.929293	3.37279
Zfp512b	ENSMUSG00000000823	Agrn	ENSMUSG00000041936	3.42346	0.892256	3.0546
Zfp512b	ENSMUSG00000000823	Znrf3	ENSMUSG00000041961	3.71292	0.79798	2.96284
Zfp512b	ENSMUSG00000000823	Nfrkb	ENSMUSG00000042185	4.09675	0.969697	3.97261
Zfp512b	ENSMUSG00000000823	Sestd1	ENSMUSG00000042272	3.32026	0.747475	2.48181
Zfp512b	ENSMUSG00000000823	Setd1a	ENSMUSG00000042308	5.14626	0.983165	5.05962
Zfp512b	ENSMUSG00000000823	Zfp532	ENSMUSG00000042439	3.88999	0.892256	3.47086
Zfp512b	ENSMUSG00000000823	Krba1	ENSMUSG00000042810	6.84795	1	6.84795
Zfp512b	ENSMUSG00000000823	Zfp784	ENSMUSG00000043290	3.49188	0.767677	2.68064
Zfp512b	ENSMUSG00000000823	Thrap3	ENSMUSG00000043962	4.205	0.939394	3.95015
Zfp512b	ENSMUSG00000000823	Cep164	ENSMUSG00000043987	3.65353	0.885522	3.23528
Zfp512b	ENSMUSG00000000823	Whamm	ENSMUSG00000045795	3.76568	0.882155	3.32191
Zfp512b	ENSMUSG00000000823	Pofut1	ENSMUSG00000046020	3.89364	0.936027	3.64455
Zfp512b	ENSMUSG00000000823	Zfp740	ENSMUSG00000046897	6.18222	1	6.18222
Zfp512b	ENSMUSG00000000823	Ctdspl	ENSMUSG00000047409	4.64386	0.959596	4.45623
Zfp512b	ENSMUSG00000000823	Wbp1l	ENSMUSG00000047731	3.86686	0.875421	3.38513
Zfp512b	ENSMUSG00000000823	Ankrd16	ENSMUSG00000047909	4.18276	0.983165	4.11234
Zfp512b	ENSMUSG00000000823	Fbxo10	ENSMUSG00000048232	3.3639	0.750842	2.52576
Zfp512b	ENSMUSG00000000823	Proser1	ENSMUSG00000049504	3.41293	0.855219	2.9188
Zfp512b	ENSMUSG00000000823	Zfp61	ENSMUSG00000050605	4.06422	0.892256	3.62632
Zfp512b	ENSMUSG00000000823	Zfp46	ENSMUSG00000051351	4.4646	0.959596	4.28421
Zfp512b	ENSMUSG00000000823	Ccdc157	ENSMUSG00000051427	3.12637	0.762626	2.38425
Zfp512b	ENSMUSG00000000823	Prdm9	ENSMUSG00000051977	3.54963	0.824916	2.92814
Zfp512b	ENSMUSG00000000823	BC048403	ENSMUSG00000053684	3.21238	0.747475	2.40117
Zfp512b	ENSMUSG00000000823	Ndst1	ENSMUSG00000054008	4.01793	0.962963	3.86912
Zfp512b	ENSMUSG00000000823	Ppp4r1l-ps	ENSMUSG00000055897	3.12195	0.762626	2.38088
Zfp512b	ENSMUSG00000000823	Cnot10	ENSMUSG00000056167	3.46186	0.868687	3.00727
Zfp512b	ENSMUSG00000000823	Brd9	ENSMUSG00000057649	3.21758	0.787879	2.53507
Zfp512b	ENSMUSG00000000823	Mex3b	ENSMUSG00000057706	3.51451	0.760943	2.67434
Zfp512b	ENSMUSG00000000823	Mcm9	ENSMUSG00000058298	3.95144	0.804714	3.17978
Zfp512b	ENSMUSG00000000823	Phf21a	ENSMUSG00000058318	3.20013	0.814815	2.60751
Zfp512b	ENSMUSG00000000823	Mtfmt	ENSMUSG00000059183	3.22653	0.757576	2.44434
Zfp512b	ENSMUSG00000000823	Maml3	ENSMUSG00000061143	4.09265	0.878788	3.59657
Zfp512b	ENSMUSG00000000823	Rbak	ENSMUSG00000061898	3.18836	0.777778	2.47984
Zfp512b	ENSMUSG00000000823	Actg1	ENSMUSG00000062825	3.19602	0.757576	2.42123
Zfp512b	ENSMUSG00000000823	Brpf3	ENSMUSG00000063952	3.17579	0.821549	2.60907
Zfp512b	ENSMUSG00000000823	Wdr6	ENSMUSG00000066357	4.26118	0.946128	4.03163
Zfp512b	ENSMUSG00000000823	Fbxl18	ENSMUSG00000066640	3.7249	0.89899	3.34865
Zfp512b	ENSMUSG00000000823	Vsig10	ENSMUSG00000066894	3.88012	0.878788	3.4098
Zfp512b	ENSMUSG00000000823	Zbtb34	ENSMUSG00000068966	3.96707	0.895623	3.553
Zfp512b	ENSMUSG00000000823	Dusp22	ENSMUSG00000069255	3.4191	0.76431	2.61326
Zfp512b	ENSMUSG00000000823	3000002C10Rik	ENSMUSG00000070282	3.06022	0.757576	2.31835
Zfp512b	ENSMUSG00000000823	Vsig10l	ENSMUSG00000070604	3.28066	0.801347	2.62894
Zfp512b	ENSMUSG00000000823	Zfp865	ENSMUSG00000074405	3.62353	0.922559	3.34292
Zfp512b	ENSMUSG00000000823	Zcchc3	ENSMUSG00000074682	3.70209	0.801347	2.96665
Zfp512b	ENSMUSG00000000823	Zfp408	ENSMUSG00000075040	4.96251	0.989899	4.91239
Zfp512b	ENSMUSG00000000823	Nrbp2	ENSMUSG00000075590	3.26013	0.861953	2.81008
Zfp512b	ENSMUSG00000000823	Zfp652	ENSMUSG00000075595	3.62377	0.767677	2.78189
Zfp512b	ENSMUSG00000000823	Ctdsp2	ENSMUSG00000078429	4.09747	0.979798	4.01469
Zfp512b	ENSMUSG00000000823	Med12	ENSMUSG00000079487	4.1371	0.983165	4.06745
Zfp512b	ENSMUSG00000000823	Spaca6	ENSMUSG00000080316	5.63513	1	5.63513
Zfp512b	ENSMUSG00000000823	Gm16008	ENSMUSG00000087381	4.92331	0.986532	4.857
Zfp512b	ENSMUSG00000000823	Gm16576	ENSMUSG00000087543	3.28525	0.747475	2.45564
Zfp512b	ENSMUSG00000000823	AI480526	ENSMUSG00000090086	4.01881	0.956229	3.8429
Zfp512b	ENSMUSG00000000823	Usp49	ENSMUSG00000090115	6.24743	0.996633	6.22639
Zfp512b	ENSMUSG00000000823	Cyp4f17	ENSMUSG00000091586	3.42541	0.804714	2.75647
Zfp512b	ENSMUSG00000000823	Gm20544	ENSMUSG00000092569	3.5094	0.737374	2.58774
Zfp512b	ENSMUSG00000000823	Mir5125	ENSMUSG00000092981	3.18373	0.841751	2.67991
Zfp512b	ENSMUSG00000000823	Gm4673	ENSMUSG00000097750	4.27675	0.79798	3.41276
Zfp512b	ENSMUSG00000000823	B130024G19Rik	ENSMUSG00000100005	3.42456	0.777778	2.66355
Zfp512b	ENSMUSG00000000823	Gm7694	ENSMUSG00000102752	3.35793	0.771044	2.58911
Zfp512b	ENSMUSG00000000823	Gtf3c2	ENSMUSG00000106864	3.24313	0.845118	2.74083
Zfp512b	ENSMUSG00000000823	CT010445.1	ENSMUSG00000117113	4.00313	0.925926	3.7066
Zfp512b	ENSMUSG00000000823	AC122442.1	ENSMUSG00000117814	3.4232	0.787879	2.69706
Col6a1	ENSMUSG00000001119	Serpinf1	ENSMUSG00000000753	3.33474	0.821549	2.73965
Col6a1	ENSMUSG00000001119	Slc7a7	ENSMUSG00000000958	3.58757	0.760943	2.72993
Col6a1	ENSMUSG00000001119	Col18a1	ENSMUSG00000001435	5.30243	1	5.30243
Col6a1	ENSMUSG00000001119	Col1a1	ENSMUSG00000001506	7.56876	1	7.56876
Col6a1	ENSMUSG00000001119	Fkbp10	ENSMUSG00000001555	6.24879	1	6.24879
Col6a1	ENSMUSG00000001119	Col5a3	ENSMUSG00000004098	7.75522	1	7.75522
Col6a1	ENSMUSG00000001119	Nid1	ENSMUSG00000005397	3.28816	0.787879	2.59067
Col6a1	ENSMUSG00000001119	Rcn1	ENSMUSG00000005973	4.15111	0.973064	4.03929
Col6a1	ENSMUSG00000001119	Crip1	ENSMUSG00000006360	3.44452	0.771044	2.65587
Col6a1	ENSMUSG00000001119	Cpt1c	ENSMUSG00000007783	3.34267	0.818182	2.73491
Col6a1	ENSMUSG00000001119	Adgrl1	ENSMUSG00000013033	3.71165	0.909091	3.37423
Col6a1	ENSMUSG00000001119	Ptprs	ENSMUSG00000013236	3.41075	0.83165	2.83655
Col6a1	ENSMUSG00000001119	Zfp651	ENSMUSG00000013419	3.93453	0.922559	3.62984
Col6a1	ENSMUSG00000001119	Glis2	ENSMUSG00000014303	3.61646	0.915825	3.31205
Col6a1	ENSMUSG00000001119	Dll1	ENSMUSG00000014773	3.28223	0.752525	2.46996
Col6a1	ENSMUSG00000001119	Actn1	ENSMUSG00000015143	5.58577	0.993266	5.54815
Col6a1	ENSMUSG00000001119	Adamtsl4	ENSMUSG00000015850	3.29014	0.79798	2.62547
Col6a1	ENSMUSG00000001119	Cd34	ENSMUSG00000016494	4.85703	0.996633	4.84068
Col6a1	ENSMUSG00000001119	C1qtnf1	ENSMUSG00000017446	3.21896	0.824916	2.65537
Col6a1	ENSMUSG00000001119	Timp2	ENSMUSG00000017466	3.74159	0.983165	3.6786
Col6a1	ENSMUSG00000001119	Ksr1	ENSMUSG00000018334	3.31765	0.767677	2.54688
Col6a1	ENSMUSG00000001119	Septin8	ENSMUSG00000018398	3.30123	0.851852	2.81216
Col6a1	ENSMUSG00000001119	Sparc	ENSMUSG00000018593	6.09125	0.996633	6.07074
Col6a1	ENSMUSG00000001119	Arhgef25	ENSMUSG00000019467	3.18849	0.777778	2.47994
Col6a1	ENSMUSG00000001119	Rcn3	ENSMUSG00000019539	3.90737	0.973064	3.80212
Col6a1	ENSMUSG00000001119	Lama2	ENSMUSG00000019899	3.37872	0.872054	2.94643
Col6a1	ENSMUSG00000001119	Enpp3	ENSMUSG00000019989	3.50122	0.808081	2.82927
Col6a1	ENSMUSG00000001119	Col6a2	ENSMUSG00000020241	14.2653	1	14.2653
Col6a1	ENSMUSG00000001119	Amz2	ENSMUSG00000020610	3.45601	0.762626	2.63564
Col6a1	ENSMUSG00000001119	Pxdn	ENSMUSG00000020674	4.21845	0.956229	4.0338
Col6a1	ENSMUSG00000001119	Mrc2	ENSMUSG00000020695	5.8111	1	5.8111
Col6a1	ENSMUSG00000001119	Fbln5	ENSMUSG00000021186	3.50108	0.882155	3.08849
Col6a1	ENSMUSG00000001119	Dcaf4	ENSMUSG00000021222	3.80753	0.787879	2.99987
Col6a1	ENSMUSG00000001119	Tgfb3	ENSMUSG00000021253	3.19179	0.777778	2.48251
Col6a1	ENSMUSG00000001119	Ogn	ENSMUSG00000021390	3.2468	0.787879	2.55809
Col6a1	ENSMUSG00000001119	Pdlim7	ENSMUSG00000021493	3.55074	0.872054	3.09644
Col6a1	ENSMUSG00000001119	Bmp1	ENSMUSG00000022098	6.02147	1	6.02147
Col6a1	ENSMUSG00000001119	Matn2	ENSMUSG00000022324	6.15845	1	6.15845
Col6a1	ENSMUSG00000001119	Col14a1	ENSMUSG00000022371	4.29499	0.993266	4.26607
Col6a1	ENSMUSG00000001119	C1qtnf6	ENSMUSG00000022440	5.88845	0.993266	5.8488
Col6a1	ENSMUSG00000001119	Slc38a4	ENSMUSG00000022464	3.58358	0.841751	3.01648
Col6a1	ENSMUSG00000001119	Hdac7	ENSMUSG00000022475	3.5221	0.845118	2.97659
Col6a1	ENSMUSG00000001119	Ccdc80	ENSMUSG00000022665	4.68364	0.989899	4.63633
Col6a1	ENSMUSG00000001119	Tmem45a	ENSMUSG00000022754	4.07023	0.956229	3.89207
Col6a1	ENSMUSG00000001119	Fstl1	ENSMUSG00000022816	6.45793	1	6.45793
Col6a1	ENSMUSG00000001119	Nckap5l	ENSMUSG00000023009	3.88242	0.909091	3.52948
Col6a1	ENSMUSG00000001119	P3h3	ENSMUSG00000023191	6.20632	1	6.20632
Col6a1	ENSMUSG00000001119	Nfatc4	ENSMUSG00000023411	4.05661	0.939394	3.81076
Col6a1	ENSMUSG00000001119	Smoc2	ENSMUSG00000023886	4.45272	0.925926	4.12289
Col6a1	ENSMUSG00000001119	Pkdcc	ENSMUSG00000024247	3.19375	0.767677	2.45177
Col6a1	ENSMUSG00000001119	Adamts10	ENSMUSG00000024299	3.08582	0.767677	2.36891
Col6a1	ENSMUSG00000001119	Dpysl3	ENSMUSG00000024501	4.76847	0.989899	4.7203
Col6a1	ENSMUSG00000001119	Ppic	ENSMUSG00000024538	4.064	0.929293	3.77665
Col6a1	ENSMUSG00000001119	Pdgfrb	ENSMUSG00000024620	4.33387	0.993266	4.30469
Col6a1	ENSMUSG00000001119	Efemp2	ENSMUSG00000024909	3.21134	0.801347	2.57339
Col6a1	ENSMUSG00000001119	Ltbp3	ENSMUSG00000024940	5.40055	0.996633	5.38237
Col6a1	ENSMUSG00000001119	Sfxn3	ENSMUSG00000025212	3.6866	0.912458	3.36386
Col6a1	ENSMUSG00000001119	Abhd6	ENSMUSG00000025277	3.43284	0.777778	2.66999
Col6a1	ENSMUSG00000001119	Col5a2	ENSMUSG00000026042	9.52064	1	9.52064
Col6a1	ENSMUSG00000001119	Col3a1	ENSMUSG00000026043	8.11926	1	8.11926
Col6a1	ENSMUSG00000001119	Fn1	ENSMUSG00000026193	3.85572	0.925926	3.57011
Col6a1	ENSMUSG00000001119	Speg	ENSMUSG00000026207	3.23972	0.818182	2.65068
Col6a1	ENSMUSG00000001119	Obsl1	ENSMUSG00000026211	4.29331	0.949495	4.07648
Col6a1	ENSMUSG00000001119	Lamc1	ENSMUSG00000026478	3.92837	0.952862	3.74319
Col6a1	ENSMUSG00000001119	Col5a1	ENSMUSG00000026837	11.9811	1	11.9811
Col6a1	ENSMUSG00000001119	Gsn	ENSMUSG00000026879	4.0431	0.952862	3.85252
Col6a1	ENSMUSG00000001119	Gpsm1	ENSMUSG00000026930	3.9748	0.919192	3.6536
Col6a1	ENSMUSG00000001119	Pamr1	ENSMUSG00000027188	5.01883	0.989899	4.96813
Col6a1	ENSMUSG00000001119	Fbn1	ENSMUSG00000027204	7.12322	1	7.12322
Col6a1	ENSMUSG00000001119	Adam33	ENSMUSG00000027318	5.37756	0.993266	5.34134
Col6a1	ENSMUSG00000001119	Cpxm1	ENSMUSG00000027408	4.64495	0.969697	4.50419
Col6a1	ENSMUSG00000001119	Postn	ENSMUSG00000027750	5.73694	1	5.73694
Col6a1	ENSMUSG00000001119	Olfml3	ENSMUSG00000027848	4.0648	0.973064	3.95531
Col6a1	ENSMUSG00000001119	Ptgfrn	ENSMUSG00000027864	5.04678	1	5.04678
Col6a1	ENSMUSG00000001119	Ecm1	ENSMUSG00000028108	3.55037	0.878788	3.12003
Col6a1	ENSMUSG00000001119	Ctsk	ENSMUSG00000028111	5.07536	0.983165	4.98992
Col6a1	ENSMUSG00000001119	Fam92a	ENSMUSG00000028218	3.41483	0.742424	2.53525
Col6a1	ENSMUSG00000001119	Col15a1	ENSMUSG00000028339	7.32347	1	7.32347
Col6a1	ENSMUSG00000001119	B4galt1	ENSMUSG00000028413	3.12661	0.79798	2.49497
Col6a1	ENSMUSG00000001119	Reck	ENSMUSG00000028476	3.10609	0.757576	2.3531
Col6a1	ENSMUSG00000001119	Podn	ENSMUSG00000028600	4.64837	0.976431	4.53881
Col6a1	ENSMUSG00000001119	P3h1	ENSMUSG00000028641	4.09281	0.96633	3.95501
Col6a1	ENSMUSG00000001119	Ptch2	ENSMUSG00000028681	3.28663	0.777778	2.55627
Col6a1	ENSMUSG00000001119	Hspg2	ENSMUSG00000028763	3.23371	0.760943	2.46067
Col6a1	ENSMUSG00000001119	Prkcz	ENSMUSG00000029053	3.98529	0.841751	3.35462
Col6a1	ENSMUSG00000001119	Htra3	ENSMUSG00000029096	3.53159	0.888889	3.13919
Col6a1	ENSMUSG00000001119	Emilin1	ENSMUSG00000029163	3.11839	0.791246	2.46742
Col6a1	ENSMUSG00000001119	Wdr66	ENSMUSG00000029442	4.9315	0.888889	4.38355
Col6a1	ENSMUSG00000001119	Col1a2	ENSMUSG00000029661	7.85393	1	7.85393
Col6a1	ENSMUSG00000001119	Eln	ENSMUSG00000029675	7.59874	1	7.59874
Col6a1	ENSMUSG00000001119	Pcolce	ENSMUSG00000029718	4.5486	0.989899	4.50265
Col6a1	ENSMUSG00000001119	Plxnd1	ENSMUSG00000030123	4.16292	0.942761	3.92464
Col6a1	ENSMUSG00000001119	Emp1	ENSMUSG00000030208	3.39664	0.818182	2.77907
Col6a1	ENSMUSG00000001119	Rerg	ENSMUSG00000030222	3.76946	0.818182	3.0841
Col6a1	ENSMUSG00000001119	Tgfb1i1	ENSMUSG00000030782	4.16889	0.969697	4.04256
Col6a1	ENSMUSG00000001119	Itm2a	ENSMUSG00000031239	3.43852	0.858586	2.95226
Col6a1	ENSMUSG00000001119	Col4a5	ENSMUSG00000031274	3.37037	0.868687	2.92779
Col6a1	ENSMUSG00000001119	Flna	ENSMUSG00000031328	3.28803	0.855219	2.81198
Col6a1	ENSMUSG00000001119	Adgra2	ENSMUSG00000031486	5.33669	0.993266	5.30075
Col6a1	ENSMUSG00000001119	Col4a1	ENSMUSG00000031502	5.02946	1	5.02946
Col6a1	ENSMUSG00000001119	Col4a2	ENSMUSG00000031503	7.12907	1	7.12907
Col6a1	ENSMUSG00000001119	Mmp2	ENSMUSG00000031740	6.90803	1	6.90803
Col6a1	ENSMUSG00000001119	Smpd3	ENSMUSG00000031906	3.41104	0.787879	2.68748
Col6a1	ENSMUSG00000001119	Loxl1	ENSMUSG00000032334	4.72011	0.996633	4.70422
Col6a1	ENSMUSG00000001119	Heyl	ENSMUSG00000032744	3.4976	0.848485	2.96766
Col6a1	ENSMUSG00000001119	Tnxb	ENSMUSG00000033327	4.59513	0.993266	4.56419
Col6a1	ENSMUSG00000001119	Antxr1	ENSMUSG00000033420	4.92549	0.996633	4.90891
Col6a1	ENSMUSG00000001119	Armcx2	ENSMUSG00000033436	4.43783	0.983165	4.36312
Col6a1	ENSMUSG00000001119	Adamts15	ENSMUSG00000033453	3.25011	0.791246	2.57164
Col6a1	ENSMUSG00000001119	Armcx1	ENSMUSG00000033460	3.35223	0.804714	2.69758
Col6a1	ENSMUSG00000001119	Idua	ENSMUSG00000033540	3.34024	0.747475	2.49674
Col6a1	ENSMUSG00000001119	Loxl2	ENSMUSG00000034205	7.09919	1	7.09919
Col6a1	ENSMUSG00000001119	Dbn1	ENSMUSG00000034675	6.06795	1	6.06795
Col6a1	ENSMUSG00000001119	Abi3bp	ENSMUSG00000035258	5.40122	1	5.40122
Col6a1	ENSMUSG00000001119	Pknox2	ENSMUSG00000035934	3.45421	0.777778	2.6866
Col6a1	ENSMUSG00000001119	Adamtsl2	ENSMUSG00000036040	5.36128	0.993266	5.32517
Col6a1	ENSMUSG00000001119	Igsf10	ENSMUSG00000036334	3.97995	0.952862	3.79234
Col6a1	ENSMUSG00000001119	Adamts2	ENSMUSG00000036545	7.30262	1	7.30262
Col6a1	ENSMUSG00000001119	Islr	ENSMUSG00000037206	3.83388	0.949495	3.64025
Col6a1	ENSMUSG00000001119	Scarb1	ENSMUSG00000037936	4.07412	0.919192	3.74489
Col6a1	ENSMUSG00000001119	Prss23	ENSMUSG00000039405	4.19878	0.89899	3.77466
Col6a1	ENSMUSG00000001119	Ltbp4	ENSMUSG00000040488	7.04232	1	7.04232
Col6a1	ENSMUSG00000001119	Phc1	ENSMUSG00000040669	3.3737	0.777778	2.62399
Col6a1	ENSMUSG00000001119	Col16a1	ENSMUSG00000040690	7.86443	1	7.86443
Col6a1	ENSMUSG00000001119	Sh3pxd2b	ENSMUSG00000040711	3.96376	0.976431	3.87033
Col6a1	ENSMUSG00000001119	Ccdc8	ENSMUSG00000041117	3.7466	0.89899	3.36815
Col6a1	ENSMUSG00000001119	Fmod	ENSMUSG00000041559	3.15994	0.757576	2.39389
Col6a1	ENSMUSG00000001119	Kirrel	ENSMUSG00000041734	3.77655	0.952862	3.59853
Col6a1	ENSMUSG00000001119	Tram2	ENSMUSG00000041779	3.53595	0.838384	2.96448
Col6a1	ENSMUSG00000001119	Agrn	ENSMUSG00000041936	3.37396	0.838384	2.82867
Col6a1	ENSMUSG00000001119	Mfap4	ENSMUSG00000042436	5.73202	0.996633	5.71272
Col6a1	ENSMUSG00000001119	Gpr153	ENSMUSG00000042804	5.66239	0.996633	5.64333
Col6a1	ENSMUSG00000001119	Nrep	ENSMUSG00000042834	3.30202	0.818182	2.70165
Col6a1	ENSMUSG00000001119	Ecm2	ENSMUSG00000043631	3.18672	0.754209	2.40345
Col6a1	ENSMUSG00000001119	Adgrd1	ENSMUSG00000044017	4.40796	0.93266	4.11113
Col6a1	ENSMUSG00000001119	Pofut1	ENSMUSG00000046020	3.3859	0.79798	2.70188
Col6a1	ENSMUSG00000001119	Rhoj	ENSMUSG00000046768	4.4449	0.993266	4.41497
Col6a1	ENSMUSG00000001119	Col6a3	ENSMUSG00000048126	8.56427	1	8.56427
Col6a1	ENSMUSG00000001119	Ric3	ENSMUSG00000048330	3.80024	0.855219	3.25003
Col6a1	ENSMUSG00000001119	B3glct	ENSMUSG00000051950	5.88629	0.962963	5.66828
Col6a1	ENSMUSG00000001119	Tmem119	ENSMUSG00000054675	5.55771	0.996633	5.53899
Col6a1	ENSMUSG00000001119	Hmcn2	ENSMUSG00000055632	4.02073	0.892256	3.58752
Col6a1	ENSMUSG00000001119	Cd248	ENSMUSG00000056481	4.3876	0.969697	4.25464
Col6a1	ENSMUSG00000001119	Hadhb	ENSMUSG00000059447	4.18835	0.855219	3.58195
Col6a1	ENSMUSG00000001119	Adamts14	ENSMUSG00000059901	5.6465	0.973064	5.49441
Col6a1	ENSMUSG00000001119	Eno3	ENSMUSG00000060600	3.1881	0.737374	2.35082
Col6a1	ENSMUSG00000001119	Atp8b2	ENSMUSG00000060671	6.84311	1	6.84311
Col6a1	ENSMUSG00000001119	Numbl	ENSMUSG00000063160	3.18828	0.808081	2.57639
Col6a1	ENSMUSG00000001119	Hacd1	ENSMUSG00000063275	4.07257	0.814815	3.31839
Col6a1	ENSMUSG00000001119	Ccdc102a	ENSMUSG00000063605	3.97438	0.895623	3.55955
Col6a1	ENSMUSG00000001119	Fbln2	ENSMUSG00000064080	6.71878	1	6.71878
Col6a1	ENSMUSG00000001119	Capn6	ENSMUSG00000067276	5.52674	0.929293	5.13596
Col6a1	ENSMUSG00000001119	Serpinh1	ENSMUSG00000070436	3.52794	0.848485	2.99341
Col6a1	ENSMUSG00000001119	Fndc1	ENSMUSG00000071984	5.83105	1	5.83105
Col6a1	ENSMUSG00000001119	Ehd2	ENSMUSG00000074364	4.12536	0.983165	4.05591
Col6a1	ENSMUSG00000001119	3110039I08Rik	ENSMUSG00000074415	3.457	0.792929	2.74115
Col6a1	ENSMUSG00000001119	Cbx6	ENSMUSG00000089715	2.96396	0.737374	2.18555
Lman2l	ENSMUSG00000001143	Dpp9	ENSMUSG00000001229	4.63434	0.993266	4.60313
Lman2l	ENSMUSG00000001143	Npepps	ENSMUSG00000001441	5.56099	0.939394	5.22396
Lman2l	ENSMUSG00000001143	Ndufb2	ENSMUSG00000002416	3.53679	0.767677	2.71511
Lman2l	ENSMUSG00000001143	Pex6	ENSMUSG00000002763	9.0177	1	9.0177
Lman2l	ENSMUSG00000001143	Prkcsh	ENSMUSG00000003402	3.20476	0.747475	2.39548
Lman2l	ENSMUSG00000001143	Calr	ENSMUSG00000003814	3.0386	0.792929	2.40939
Lman2l	ENSMUSG00000001143	Ctr9	ENSMUSG00000005609	3.22103	0.752525	2.4239
Lman2l	ENSMUSG00000001143	Usp19	ENSMUSG00000006676	4.72388	0.936027	4.42168
Lman2l	ENSMUSG00000001143	Pknox1	ENSMUSG00000006705	4.16267	0.905724	3.77023
Lman2l	ENSMUSG00000001143	Ubqln4	ENSMUSG00000008604	4.35648	0.952862	4.15113
Lman2l	ENSMUSG00000001143	Bcr	ENSMUSG00000009681	3.1046	0.767677	2.38333
Lman2l	ENSMUSG00000001143	Mettl16	ENSMUSG00000010554	4.42488	0.989899	4.38019
Lman2l	ENSMUSG00000001143	Gfod2	ENSMUSG00000013150	3.14848	0.737374	2.32161
Lman2l	ENSMUSG00000001143	Akap1	ENSMUSG00000018428	3.23484	0.767677	2.48331
Lman2l	ENSMUSG00000001143	P4ha2	ENSMUSG00000018906	4.01574	0.96633	3.88053
Lman2l	ENSMUSG00000001143	Plod1	ENSMUSG00000019055	5.44147	0.996633	5.42314
Lman2l	ENSMUSG00000001143	Mtrf1l	ENSMUSG00000019774	3.49825	0.767677	2.68553
Lman2l	ENSMUSG00000001143	Snx3	ENSMUSG00000019804	3.49729	0.835017	2.92029
Lman2l	ENSMUSG00000001143	P4ha1	ENSMUSG00000019916	4.19575	0.993266	4.1675
Lman2l	ENSMUSG00000001143	Hbs1l	ENSMUSG00000019977	3.31731	0.791246	2.6248
Lman2l	ENSMUSG00000001143	Ap3d1	ENSMUSG00000020198	3.58163	0.882155	3.15955
Lman2l	ENSMUSG00000001143	Ahsa2	ENSMUSG00000020288	4.99991	0.993266	4.96624
Lman2l	ENSMUSG00000001143	Hspa4	ENSMUSG00000020361	3.5709	0.868687	3.10199
Lman2l	ENSMUSG00000001143	Pdia6	ENSMUSG00000020571	3.34469	0.855219	2.86044
Lman2l	ENSMUSG00000001143	Bcap29	ENSMUSG00000020650	3.42787	0.774411	2.65458
Lman2l	ENSMUSG00000001143	Ahsa1	ENSMUSG00000021037	3.24132	0.808081	2.61925
Lman2l	ENSMUSG00000001143	Ccdc25	ENSMUSG00000022035	3.34431	0.784512	2.62365
Lman2l	ENSMUSG00000001143	Fam49b	ENSMUSG00000022378	3.85399	0.824916	3.17921
Lman2l	ENSMUSG00000001143	Xpnpep3	ENSMUSG00000022401	3.46205	0.784512	2.71602
Lman2l	ENSMUSG00000001143	St13	ENSMUSG00000022403	3.37201	0.811448	2.73621
Lman2l	ENSMUSG00000001143	Hsf1	ENSMUSG00000022556	3.24191	0.787879	2.55424
Lman2l	ENSMUSG00000001143	Hsp90ab1	ENSMUSG00000023944	4.62667	0.986532	4.56436
Lman2l	ENSMUSG00000001143	Stip1	ENSMUSG00000024966	3.24203	0.828283	2.68532
Lman2l	ENSMUSG00000001143	Twnk	ENSMUSG00000025209	3.91761	0.791246	3.09979
Lman2l	ENSMUSG00000001143	Kdm5c	ENSMUSG00000025332	3.76975	0.902357	3.40166
Lman2l	ENSMUSG00000001143	Chid1	ENSMUSG00000025512	4.81232	0.96633	4.65029
Lman2l	ENSMUSG00000001143	Trdmt1	ENSMUSG00000026723	3.72899	0.845118	3.15143
Lman2l	ENSMUSG00000001143	Coq4	ENSMUSG00000026798	3.80816	0.772727	2.94267
Lman2l	ENSMUSG00000001143	Mrrf	ENSMUSG00000026887	3.36362	0.79798	2.6841
Lman2l	ENSMUSG00000001143	Tubgcp4	ENSMUSG00000027263	3.55324	0.79798	2.83542
Lman2l	ENSMUSG00000001143	Mkks	ENSMUSG00000027274	3.54232	0.895623	3.17258
Lman2l	ENSMUSG00000001143	Mtch2	ENSMUSG00000027282	3.29316	0.757576	2.49482
Lman2l	ENSMUSG00000001143	Ints3	ENSMUSG00000027933	3.53693	0.919192	3.25112
Lman2l	ENSMUSG00000001143	Hsph1	ENSMUSG00000029657	4.48353	0.996633	4.46844
Lman2l	ENSMUSG00000001143	Erc1	ENSMUSG00000030172	3.7653	0.888889	3.34693
Lman2l	ENSMUSG00000001143	Creld1	ENSMUSG00000030284	5.13235	0.989899	5.08051
Lman2l	ENSMUSG00000001143	Fkbp4	ENSMUSG00000030357	3.1102	0.777778	2.41905
Lman2l	ENSMUSG00000001143	Ppme1	ENSMUSG00000030718	5.61113	0.976431	5.47888
Lman2l	ENSMUSG00000001143	Ears2	ENSMUSG00000030871	3.23885	0.774411	2.5082
Lman2l	ENSMUSG00000001143	Rbm3	ENSMUSG00000031167	5.87161	0.996633	5.85184
Lman2l	ENSMUSG00000001143	Col4a1	ENSMUSG00000031502	3.22089	0.781145	2.51598
Lman2l	ENSMUSG00000001143	Gpat4	ENSMUSG00000031545	3.20749	0.747475	2.39752
Lman2l	ENSMUSG00000001143	Cog4	ENSMUSG00000031753	6.07378	0.993266	6.03288
Lman2l	ENSMUSG00000001143	Cgnl1	ENSMUSG00000032232	4.08391	0.915825	3.74015
Lman2l	ENSMUSG00000001143	Zw10	ENSMUSG00000032264	3.32191	0.777778	2.5837
Lman2l	ENSMUSG00000001143	Mon1a	ENSMUSG00000032583	3.50395	0.818182	2.86687
Lman2l	ENSMUSG00000001143	Gtf3c1	ENSMUSG00000032777	3.44202	0.782828	2.69451
Lman2l	ENSMUSG00000001143	Ogfod1	ENSMUSG00000033009	3.72479	0.868687	3.23567
Lman2l	ENSMUSG00000001143	Ccdc122	ENSMUSG00000034795	3.82941	0.888889	3.40392
Lman2l	ENSMUSG00000001143	Hif1an	ENSMUSG00000036450	3.45365	0.791246	2.73268
Lman2l	ENSMUSG00000001143	Rnf13	ENSMUSG00000036503	3.49073	0.80303	2.80316
Lman2l	ENSMUSG00000001143	Gtdc1	ENSMUSG00000036890	5.74674	0.979798	5.63065
Lman2l	ENSMUSG00000001143	Rcor1	ENSMUSG00000037896	3.40723	0.757576	2.58123
Lman2l	ENSMUSG00000001143	Atp6v0a2	ENSMUSG00000038023	4.96497	0.979798	4.86467
Lman2l	ENSMUSG00000001143	Mical2	ENSMUSG00000038244	4.77035	0.956229	4.56154
Lman2l	ENSMUSG00000001143	Polg	ENSMUSG00000039176	4.07218	0.902357	3.67456
Lman2l	ENSMUSG00000001143	Map3k10	ENSMUSG00000040390	3.761	0.86532	3.25447
Lman2l	ENSMUSG00000001143	Zfhx2	ENSMUSG00000040721	3.42204	0.818182	2.79985
Lman2l	ENSMUSG00000001143	Rnf10	ENSMUSG00000041740	3.3573	0.784512	2.63384
Lman2l	ENSMUSG00000001143	Rnpep	ENSMUSG00000041926	4.041	0.912458	3.68724
Lman2l	ENSMUSG00000001143	Zc3h6	ENSMUSG00000042851	3.63079	0.919192	3.33739
Lman2l	ENSMUSG00000001143	Kctd21	ENSMUSG00000044952	3.34552	0.801347	2.68092
Lman2l	ENSMUSG00000001143	Cirbp	ENSMUSG00000045193	3.85163	0.919192	3.54039
Lman2l	ENSMUSG00000001143	Pqlc3	ENSMUSG00000045679	3.41571	0.767677	2.62216
Lman2l	ENSMUSG00000001143	Mlec	ENSMUSG00000048578	4.84513	0.989899	4.79619
Lman2l	ENSMUSG00000001143	Wdcp	ENSMUSG00000051721	4.1094	0.939394	3.86035
Lman2l	ENSMUSG00000001143	Msl1	ENSMUSG00000052915	3.5598	0.868687	3.09235
Lman2l	ENSMUSG00000001143	Trmt1l	ENSMUSG00000053286	4.04315	0.959596	3.87979
Lman2l	ENSMUSG00000001143	Nt5dc3	ENSMUSG00000054027	3.27102	0.762626	2.49457
Lman2l	ENSMUSG00000001143	Lair1	ENSMUSG00000055541	3.42457	0.757576	2.59437
Lman2l	ENSMUSG00000001143	Ube2e2	ENSMUSG00000058317	4.4805	0.845118	3.78655
Lman2l	ENSMUSG00000001143	Slc27a4	ENSMUSG00000059316	3.52103	0.851852	2.99939
Lman2l	ENSMUSG00000001143	Hnrnpc	ENSMUSG00000060373	3.19146	0.83165	2.65417
Lman2l	ENSMUSG00000001143	Zbtb40	ENSMUSG00000060862	3.7857	0.915825	3.46704
Lman2l	ENSMUSG00000001143	Hikeshi	ENSMUSG00000062797	3.88301	0.824916	3.20316
Lman2l	ENSMUSG00000001143	Gm1976	ENSMUSG00000066057	3.68446	0.787879	2.9029
Lman2l	ENSMUSG00000001143	Gm10156	ENSMUSG00000066245	5.37652	0.993266	5.34032
Lman2l	ENSMUSG00000001143	Hist2h2be	ENSMUSG00000068854	4.00905	0.858586	3.44211
Lman2l	ENSMUSG00000001143	Mfhas1	ENSMUSG00000070056	3.81527	0.885522	3.37851
Lman2l	ENSMUSG00000001143	Serpinh1	ENSMUSG00000070436	4.86683	0.989899	4.81767
Lman2l	ENSMUSG00000001143	Zfp951	ENSMUSG00000072774	3.44908	0.777778	2.68262
Lman2l	ENSMUSG00000001143	Hspe1	ENSMUSG00000073676	3.9785	0.821549	3.26853
Lman2l	ENSMUSG00000001143	Gm14326	ENSMUSG00000078862	3.49904	0.767677	2.68613
Lman2l	ENSMUSG00000001143	Gm12696	ENSMUSG00000084159	3.57423	0.757576	2.70775
Lman2l	ENSMUSG00000001143	Itga10	ENSMUSG00000090210	3.37117	0.767677	2.58797
Lman2l	ENSMUSG00000001143	Cep83os	ENSMUSG00000097164	4.06571	0.959596	3.90144
Lman2l	ENSMUSG00000001143	Rbm3-ps	ENSMUSG00000099875	5.33508	1	5.33508
Lman2l	ENSMUSG00000001143	Gm48583	ENSMUSG00000114277	6.18166	1	6.18166
Dpp9	ENSMUSG00000001229	Lman2l	ENSMUSG00000001143	4.91492	0.986532	4.84872
Dpp9	ENSMUSG00000001229	Smg5	ENSMUSG00000001415	3.49729	0.855219	2.99095
Dpp9	ENSMUSG00000001229	Nacc1	ENSMUSG00000001910	4.229	0.976431	4.12933
Dpp9	ENSMUSG00000001229	Uba1	ENSMUSG00000001924	3.11197	0.777778	2.42042
Dpp9	ENSMUSG00000001229	Sf3a1	ENSMUSG00000002129	3.89391	0.939394	3.65792
Dpp9	ENSMUSG00000001229	Ppard	ENSMUSG00000002250	4.71454	0.96633	4.5558
Dpp9	ENSMUSG00000001229	Armc6	ENSMUSG00000002343	3.59138	0.86532	3.10769
Dpp9	ENSMUSG00000001229	Ccdc97	ENSMUSG00000002608	4.90951	0.983165	4.82686
Dpp9	ENSMUSG00000001229	Pex6	ENSMUSG00000002763	4.22698	0.946128	3.99926
Dpp9	ENSMUSG00000001229	Ap2a2	ENSMUSG00000002957	3.25119	0.79798	2.59439
Dpp9	ENSMUSG00000001229	Prkcsh	ENSMUSG00000003402	3.2054	0.757576	2.42833
Dpp9	ENSMUSG00000001229	Mast2	ENSMUSG00000003810	3.71389	0.915825	3.40128
Dpp9	ENSMUSG00000001229	Calr	ENSMUSG00000003814	5.4853	1	5.4853
Dpp9	ENSMUSG00000001229	Emg1	ENSMUSG00000004268	4.06001	0.838384	3.40385
Dpp9	ENSMUSG00000001229	Dnajb11	ENSMUSG00000004460	3.36421	0.86532	2.91112
Dpp9	ENSMUSG00000001229	Plod3	ENSMUSG00000004846	3.35486	0.787879	2.64323
Dpp9	ENSMUSG00000001229	Srpk1	ENSMUSG00000004865	3.37584	0.868687	2.93255
Dpp9	ENSMUSG00000001229	Apba3	ENSMUSG00000004931	3.29014	0.848485	2.79164
Dpp9	ENSMUSG00000001229	Slc2a9	ENSMUSG00000005107	3.36161	0.811448	2.72777
Dpp9	ENSMUSG00000001229	Crbn	ENSMUSG00000005362	3.45351	0.774411	2.67443
Dpp9	ENSMUSG00000001229	Atp5g1	ENSMUSG00000006057	3.37061	0.747475	2.51945
Dpp9	ENSMUSG00000001229	Usp19	ENSMUSG00000006676	3.56817	0.872054	3.11163
Dpp9	ENSMUSG00000001229	Pknox1	ENSMUSG00000006705	3.17288	0.782828	2.48382
Dpp9	ENSMUSG00000001229	Ubqln4	ENSMUSG00000008604	5.41304	0.989899	5.35837
Dpp9	ENSMUSG00000001229	Mettl16	ENSMUSG00000010554	3.82151	0.946128	3.61564
Dpp9	ENSMUSG00000001229	Gfod2	ENSMUSG00000013150	4.63392	0.979798	4.5403
Dpp9	ENSMUSG00000001229	St3gal1	ENSMUSG00000013846	4.18171	0.835017	3.4918
Dpp9	ENSMUSG00000001229	Ankrd52	ENSMUSG00000014498	3.8934	0.939394	3.65743
Dpp9	ENSMUSG00000001229	Rabl6	ENSMUSG00000015087	3.88865	0.905724	3.52205
Dpp9	ENSMUSG00000001229	Atf6b	ENSMUSG00000015461	4.36795	0.986532	4.30912
Dpp9	ENSMUSG00000001229	Srf	ENSMUSG00000015605	3.82802	0.909091	3.48002
Dpp9	ENSMUSG00000001229	Hspa8	ENSMUSG00000015656	2.92194	0.747475	2.18408
Dpp9	ENSMUSG00000001229	Rxrg	ENSMUSG00000015843	3.4137	0.782828	2.67234
Dpp9	ENSMUSG00000001229	Castor2	ENSMUSG00000015944	3.36713	0.811448	2.73225
Dpp9	ENSMUSG00000001229	Med24	ENSMUSG00000017210	3.12601	0.781145	2.44187
Dpp9	ENSMUSG00000001229	Psmd11	ENSMUSG00000017428	3.46469	0.787879	2.72976
Dpp9	ENSMUSG00000001229	P4ha2	ENSMUSG00000018906	3.33056	0.814815	2.71379
Dpp9	ENSMUSG00000001229	Plod1	ENSMUSG00000019055	4.28461	0.979798	4.19805
Dpp9	ENSMUSG00000001229	Slc35e1	ENSMUSG00000019731	3.46196	0.855219	2.96074
Dpp9	ENSMUSG00000001229	Snx3	ENSMUSG00000019804	4.7786	0.946128	4.52117
Dpp9	ENSMUSG00000001229	P4ha1	ENSMUSG00000019916	4.78787	0.983165	4.70727
Dpp9	ENSMUSG00000001229	Ap3d1	ENSMUSG00000020198	3.37541	0.875421	2.95491
Dpp9	ENSMUSG00000001229	Wdr82	ENSMUSG00000020257	3.1136	0.747475	2.32734
Dpp9	ENSMUSG00000001229	Erlec1	ENSMUSG00000020311	3.57071	0.828283	2.95756
Dpp9	ENSMUSG00000001229	Pdia6	ENSMUSG00000020571	3.15456	0.784512	2.47479
Dpp9	ENSMUSG00000001229	Lrrc59	ENSMUSG00000020869	3.31148	0.83165	2.75399
Dpp9	ENSMUSG00000001229	Dcakd	ENSMUSG00000020935	5.09544	0.986532	5.02682
Dpp9	ENSMUSG00000001229	Ahsa1	ENSMUSG00000021037	3.06202	0.76431	2.34033
Dpp9	ENSMUSG00000001229	Dhrs7	ENSMUSG00000021094	3.16022	0.757576	2.39411
Dpp9	ENSMUSG00000001229	Hif1a	ENSMUSG00000021109	3.55317	0.777778	2.76358
Dpp9	ENSMUSG00000001229	Otub2	ENSMUSG00000021203	3.66031	0.811448	2.97015
Dpp9	ENSMUSG00000001229	Traf3	ENSMUSG00000021277	3.22712	0.757576	2.44479
Dpp9	ENSMUSG00000001229	Lman2	ENSMUSG00000021484	5.45166	0.996633	5.4333
Dpp9	ENSMUSG00000001229	Nln	ENSMUSG00000021710	3.88264	0.845118	3.28128
Dpp9	ENSMUSG00000001229	Ecd	ENSMUSG00000021810	3.72853	0.861953	3.21381
Dpp9	ENSMUSG00000001229	Zdhhc20	ENSMUSG00000021969	3.42463	0.767677	2.62901
Dpp9	ENSMUSG00000001229	Tsc22d1	ENSMUSG00000022010	3.29445	0.747475	2.46252
Dpp9	ENSMUSG00000001229	Hr	ENSMUSG00000022096	3.78322	0.801347	3.03167
Dpp9	ENSMUSG00000001229	Drosha	ENSMUSG00000022191	3.5835	0.824916	2.95608
Dpp9	ENSMUSG00000001229	Retreg1	ENSMUSG00000022270	3.34404	0.791246	2.64596
Dpp9	ENSMUSG00000001229	Zfat	ENSMUSG00000022335	4.42306	0.902357	3.99118
Dpp9	ENSMUSG00000001229	Eny2	ENSMUSG00000022338	3.57425	0.801347	2.86421
Dpp9	ENSMUSG00000001229	Srebf2	ENSMUSG00000022463	3.28894	0.757576	2.49162
Dpp9	ENSMUSG00000001229	Desi1	ENSMUSG00000022472	3.83311	0.858586	3.29105
Dpp9	ENSMUSG00000001229	Hsf1	ENSMUSG00000022556	4.05548	0.939394	3.80969
Dpp9	ENSMUSG00000001229	Bop1	ENSMUSG00000022557	3.18914	0.787879	2.51266
Dpp9	ENSMUSG00000001229	Sdf2l1	ENSMUSG00000022769	3.19923	0.774411	2.47752
Dpp9	ENSMUSG00000001229	Sympk	ENSMUSG00000023118	4.46413	0.989899	4.41904
Dpp9	ENSMUSG00000001229	Spsb3	ENSMUSG00000024160	3.27947	0.858586	2.81571
Dpp9	ENSMUSG00000001229	Mllt1	ENSMUSG00000024212	4.98701	0.993266	4.95343
Dpp9	ENSMUSG00000001229	Tpgs2	ENSMUSG00000024269	5.2117	0.936027	4.8783
Dpp9	ENSMUSG00000001229	Prrc2a	ENSMUSG00000024393	3.81397	0.925926	3.53146
Dpp9	ENSMUSG00000001229	Dhx16	ENSMUSG00000024422	6.17668	0.996633	6.15589
Dpp9	ENSMUSG00000001229	Tmem132a	ENSMUSG00000024736	4.16386	0.922559	3.8414
Dpp9	ENSMUSG00000001229	Syvn1	ENSMUSG00000024807	3.6804	0.902357	3.32104
Dpp9	ENSMUSG00000001229	Stip1	ENSMUSG00000024966	5.83009	1	5.83009
Dpp9	ENSMUSG00000001229	Rfng	ENSMUSG00000025158	3.49086	0.801347	2.79739
Dpp9	ENSMUSG00000001229	Hoga1	ENSMUSG00000025176	3.30648	0.747475	2.47151
Dpp9	ENSMUSG00000001229	Gbf1	ENSMUSG00000025224	5.1549	0.996633	5.13755
Dpp9	ENSMUSG00000001229	Apex2	ENSMUSG00000025269	3.5406	0.811448	2.87301
Dpp9	ENSMUSG00000001229	Banp	ENSMUSG00000025316	3.07493	0.782828	2.40714
Dpp9	ENSMUSG00000001229	Kdm5c	ENSMUSG00000025332	3.79832	0.962963	3.65764
Dpp9	ENSMUSG00000001229	Clybl	ENSMUSG00000025545	3.42154	0.79798	2.73032
Dpp9	ENSMUSG00000001229	Pdia4	ENSMUSG00000025823	3.08782	0.777778	2.40163
Dpp9	ENSMUSG00000001229	Zfp142	ENSMUSG00000026135	3.5649	0.885522	3.15679
Dpp9	ENSMUSG00000001229	Uck2	ENSMUSG00000026558	3.35821	0.828283	2.78155
Dpp9	ENSMUSG00000001229	Gtf3c5	ENSMUSG00000026816	3.6169	0.835017	3.02017
Dpp9	ENSMUSG00000001229	Hspa5	ENSMUSG00000026864	2.96084	0.737374	2.18325
Dpp9	ENSMUSG00000001229	Marchf7	ENSMUSG00000026977	4.0977	0.83165	3.40786
Dpp9	ENSMUSG00000001229	Hnmt	ENSMUSG00000026986	3.36836	0.823232	2.77295
Dpp9	ENSMUSG00000001229	Caprin1	ENSMUSG00000027184	4.30347	0.895623	3.85429
Dpp9	ENSMUSG00000001229	Ints3	ENSMUSG00000027933	8.26488	1	8.26488
Dpp9	ENSMUSG00000001229	Ctbs	ENSMUSG00000028189	3.40167	0.787879	2.68011
Dpp9	ENSMUSG00000001229	Ubap2	ENSMUSG00000028433	5.11647	0.96633	4.9442
Dpp9	ENSMUSG00000001229	Pigo	ENSMUSG00000028454	3.45718	0.828283	2.86353
Dpp9	ENSMUSG00000001229	Per3	ENSMUSG00000028957	3.03296	0.747475	2.26706
Dpp9	ENSMUSG00000001229	Ski	ENSMUSG00000029050	4.57276	0.959596	4.388
Dpp9	ENSMUSG00000001229	Adgra3	ENSMUSG00000029090	3.489	0.875421	3.05434
Dpp9	ENSMUSG00000001229	Nelfa	ENSMUSG00000029111	3.24417	0.792929	2.5724
Dpp9	ENSMUSG00000001229	Ncor2	ENSMUSG00000029478	3.14367	0.792929	2.49271
Dpp9	ENSMUSG00000001229	Dhx37	ENSMUSG00000029480	4.00817	0.946128	3.79225
Dpp9	ENSMUSG00000001229	Ints1	ENSMUSG00000029547	4.48671	0.986532	4.42628
Dpp9	ENSMUSG00000001229	Phf14	ENSMUSG00000029629	4.02829	0.888889	3.5807
Dpp9	ENSMUSG00000001229	Hsph1	ENSMUSG00000029657	4.57657	0.983165	4.49952
Dpp9	ENSMUSG00000001229	Rpn1	ENSMUSG00000030062	3.68801	0.925926	3.41483
Dpp9	ENSMUSG00000001229	Erc1	ENSMUSG00000030172	3.4053	0.821549	2.79762
Dpp9	ENSMUSG00000001229	Creld1	ENSMUSG00000030284	3.15682	0.757576	2.39153
Dpp9	ENSMUSG00000001229	Fkbp4	ENSMUSG00000030357	4.17684	0.993266	4.14872
Dpp9	ENSMUSG00000001229	Maz	ENSMUSG00000030678	4.32117	0.973064	4.20477
Dpp9	ENSMUSG00000001229	Nomo1	ENSMUSG00000030835	3.32117	0.814815	2.70614
Dpp9	ENSMUSG00000001229	Ears2	ENSMUSG00000030871	3.94065	0.89899	3.5426
Dpp9	ENSMUSG00000001229	Rbm10	ENSMUSG00000031060	4.2145	0.976431	4.11517
Dpp9	ENSMUSG00000001229	Rbm3	ENSMUSG00000031167	3.90775	0.976431	3.81565
Dpp9	ENSMUSG00000001229	Efnb1	ENSMUSG00000031217	3.62213	0.86532	3.1343
Dpp9	ENSMUSG00000001229	Col4a1	ENSMUSG00000031502	3.98649	0.976431	3.89254
Dpp9	ENSMUSG00000001229	Arhgef7	ENSMUSG00000031511	4.92647	0.983165	4.84353
Dpp9	ENSMUSG00000001229	Cbr4	ENSMUSG00000031641	3.56695	0.895623	3.19464
Dpp9	ENSMUSG00000001229	Cog4	ENSMUSG00000031753	3.64031	0.868687	3.16229
Dpp9	ENSMUSG00000001229	Nectin1	ENSMUSG00000032012	3.54041	0.875421	3.09935
Dpp9	ENSMUSG00000001229	Hyou1	ENSMUSG00000032115	4.61011	0.993266	4.57907
Dpp9	ENSMUSG00000001229	Smarca4	ENSMUSG00000032187	5.37165	0.996633	5.35356
Dpp9	ENSMUSG00000001229	Myo1e	ENSMUSG00000032220	3.10467	0.747475	2.32066
Dpp9	ENSMUSG00000001229	Zw10	ENSMUSG00000032264	3.34951	0.813131	2.72359
Dpp9	ENSMUSG00000001229	Dis3l	ENSMUSG00000032396	3.40117	0.767677	2.611
Dpp9	ENSMUSG00000001229	Mon1a	ENSMUSG00000032583	3.40524	0.818182	2.7861
Dpp9	ENSMUSG00000001229	Abtb2	ENSMUSG00000032724	3.9759	0.89899	3.57429
Dpp9	ENSMUSG00000001229	Gtf3c1	ENSMUSG00000032777	3.16905	0.737374	2.33677
Dpp9	ENSMUSG00000001229	Atg9a	ENSMUSG00000033124	3.7425	0.892256	3.33927
Dpp9	ENSMUSG00000001229	Lrrc14	ENSMUSG00000033728	3.52979	0.792929	2.79888
Dpp9	ENSMUSG00000001229	Cpsf1	ENSMUSG00000034022	3.85935	0.868687	3.35256
Dpp9	ENSMUSG00000001229	Zdhhc5	ENSMUSG00000034075	4.05682	0.96633	3.92022
Dpp9	ENSMUSG00000001229	Ints14	ENSMUSG00000034263	3.3089	0.747475	2.47332
Dpp9	ENSMUSG00000001229	Ccdc122	ENSMUSG00000034795	4.78218	0.979798	4.68557
Dpp9	ENSMUSG00000001229	Dhx8	ENSMUSG00000034931	3.18609	0.747475	2.38152
Dpp9	ENSMUSG00000001229	Nubpl	ENSMUSG00000035142	3.87934	0.814815	3.16094
Dpp9	ENSMUSG00000001229	Sppl2b	ENSMUSG00000035206	3.82737	0.939394	3.59541
Dpp9	ENSMUSG00000001229	Fnip1	ENSMUSG00000035992	3.20278	0.808081	2.5881
Dpp9	ENSMUSG00000001229	Hif1an	ENSMUSG00000036450	3.19135	0.772727	2.46605
Dpp9	ENSMUSG00000001229	Taf6	ENSMUSG00000036980	4.40374	0.949495	4.18133
Dpp9	ENSMUSG00000001229	Rab11fip3	ENSMUSG00000037098	4.68751	0.989899	4.64016
Dpp9	ENSMUSG00000001229	Mycn	ENSMUSG00000037169	3.20028	0.747475	2.39213
Dpp9	ENSMUSG00000001229	Capn15	ENSMUSG00000037326	3.72697	0.888889	3.31286
Dpp9	ENSMUSG00000001229	Larp1	ENSMUSG00000037331	4.09773	0.959596	3.93216
Dpp9	ENSMUSG00000001229	Cnnm4	ENSMUSG00000037408	3.20535	0.747475	2.39592
Dpp9	ENSMUSG00000001229	Fam222b	ENSMUSG00000037750	3.85395	0.949495	3.65931
Dpp9	ENSMUSG00000001229	Iars	ENSMUSG00000037851	3.10185	0.777778	2.41255
Dpp9	ENSMUSG00000001229	Mical2	ENSMUSG00000038244	5.77747	0.979798	5.66076
Dpp9	ENSMUSG00000001229	Snx10	ENSMUSG00000038301	3.10211	0.767677	2.38142
Dpp9	ENSMUSG00000001229	Lasp1	ENSMUSG00000038366	3.75469	0.912458	3.426
Dpp9	ENSMUSG00000001229	Trp53inp2	ENSMUSG00000038375	3.75313	0.868687	3.26029
Dpp9	ENSMUSG00000001229	Josd2	ENSMUSG00000038695	3.27832	0.818182	2.68226
Dpp9	ENSMUSG00000001229	Polg	ENSMUSG00000039176	4.42388	0.956229	4.23025
Dpp9	ENSMUSG00000001229	Pomt1	ENSMUSG00000039254	3.13816	0.747475	2.3457
Dpp9	ENSMUSG00000001229	Foxk2	ENSMUSG00000039275	3.13816	0.760943	2.38796
Dpp9	ENSMUSG00000001229	Ncoa5	ENSMUSG00000039804	5.86921	1	5.86921
Dpp9	ENSMUSG00000001229	Zfp335	ENSMUSG00000039834	4.04672	0.936027	3.78784
Dpp9	ENSMUSG00000001229	Map3k10	ENSMUSG00000040390	3.96686	0.925926	3.67302
Dpp9	ENSMUSG00000001229	Fbxl4	ENSMUSG00000040410	3.94587	0.949495	3.74658
Dpp9	ENSMUSG00000001229	Tex2	ENSMUSG00000040548	3.53805	0.848485	3.00199
Dpp9	ENSMUSG00000001229	Camta2	ENSMUSG00000040712	3.54135	0.814815	2.88555
Dpp9	ENSMUSG00000001229	Zfhx2	ENSMUSG00000040721	4.35543	0.96633	4.20878
Dpp9	ENSMUSG00000001229	Irgq	ENSMUSG00000041037	3.06665	0.787879	2.41615
Dpp9	ENSMUSG00000001229	Brca2	ENSMUSG00000041147	3.26817	0.760943	2.48689
Dpp9	ENSMUSG00000001229	Zmiz2	ENSMUSG00000041164	3.5822	0.841751	3.01532
Dpp9	ENSMUSG00000001229	Gcn1l1	ENSMUSG00000041638	3.77139	0.942761	3.55552
Dpp9	ENSMUSG00000001229	Rnf10	ENSMUSG00000041740	6.27221	1	6.27221
Dpp9	ENSMUSG00000001229	Tmcc2	ENSMUSG00000042066	3.34297	0.794613	2.65636
Dpp9	ENSMUSG00000001229	Dhx29	ENSMUSG00000042426	3.17371	0.791246	2.51118
Dpp9	ENSMUSG00000001229	Leo1	ENSMUSG00000042487	3.39744	0.858586	2.91699
Dpp9	ENSMUSG00000001229	Zc3h6	ENSMUSG00000042851	4.34404	0.979798	4.25628
Dpp9	ENSMUSG00000001229	Dnajc21	ENSMUSG00000044224	3.44737	0.771044	2.65807
Dpp9	ENSMUSG00000001229	Rin3	ENSMUSG00000044456	3.45638	0.777778	2.6883
Dpp9	ENSMUSG00000001229	Kctd21	ENSMUSG00000044952	3.27506	0.781145	2.5583
Dpp9	ENSMUSG00000001229	Zfp691	ENSMUSG00000045268	3.02316	0.757576	2.29027
Dpp9	ENSMUSG00000001229	Eif4g1	ENSMUSG00000045983	4.33787	0.986532	4.27945
Dpp9	ENSMUSG00000001229	Slc39a3	ENSMUSG00000046822	3.44074	0.792929	2.72827
Dpp9	ENSMUSG00000001229	Spsb4	ENSMUSG00000046997	3.86134	0.838384	3.23728
Dpp9	ENSMUSG00000001229	Bri3	ENSMUSG00000047843	3.60703	0.757576	2.7326
Dpp9	ENSMUSG00000001229	Crebrf	ENSMUSG00000048249	4.22089	0.922559	3.89402
Dpp9	ENSMUSG00000001229	Tmem241	ENSMUSG00000049411	3.74082	0.838384	3.13625
Dpp9	ENSMUSG00000001229	Heatr1	ENSMUSG00000050244	3.02455	0.787879	2.38298
Dpp9	ENSMUSG00000001229	Amigo1	ENSMUSG00000050947	4.24533	0.946128	4.01663
Dpp9	ENSMUSG00000001229	Opa3	ENSMUSG00000052214	4.68369	0.993266	4.65215
Dpp9	ENSMUSG00000001229	Ppp6r1	ENSMUSG00000052296	3.64753	0.868687	3.16856
Dpp9	ENSMUSG00000001229	Msl1	ENSMUSG00000052915	3.42806	0.861953	2.95483
Dpp9	ENSMUSG00000001229	Aph1c	ENSMUSG00000053040	4.27953	0.841751	3.6023
Dpp9	ENSMUSG00000001229	Txlna	ENSMUSG00000053841	3.76025	0.952862	3.583
Dpp9	ENSMUSG00000001229	Sirt5	ENSMUSG00000054021	3.39986	0.777778	2.64433
Dpp9	ENSMUSG00000001229	Klhl18	ENSMUSG00000054792	4.9959	0.989899	4.94543
Dpp9	ENSMUSG00000001229	Actn4	ENSMUSG00000054808	3.40064	0.794613	2.7022
Dpp9	ENSMUSG00000001229	Tmem245	ENSMUSG00000055296	3.65745	0.774411	2.83237
Dpp9	ENSMUSG00000001229	Eif3b	ENSMUSG00000056076	3.42983	0.861953	2.95635
Dpp9	ENSMUSG00000001229	Zfp180	ENSMUSG00000057101	3.50937	0.851852	2.98947
Dpp9	ENSMUSG00000001229	Upf1	ENSMUSG00000058301	5.45179	0.996633	5.43344
Dpp9	ENSMUSG00000001229	Zfp945	ENSMUSG00000059142	3.13391	0.767677	2.40583
Dpp9	ENSMUSG00000001229	Slc27a4	ENSMUSG00000059316	4.3048	0.946128	4.07289
Dpp9	ENSMUSG00000001229	Zfp341	ENSMUSG00000059842	4.84922	0.949495	4.60431
Dpp9	ENSMUSG00000001229	Hnrnpc	ENSMUSG00000060373	3.70941	0.939394	3.4846
Dpp9	ENSMUSG00000001229	Fhit	ENSMUSG00000060579	4.31086	0.792929	3.4182
Dpp9	ENSMUSG00000001229	Zbtb40	ENSMUSG00000060862	5.57551	0.993266	5.53797
Dpp9	ENSMUSG00000001229	Snrpa	ENSMUSG00000061479	3.89649	0.841751	3.27987
Dpp9	ENSMUSG00000001229	Sp3os	ENSMUSG00000063714	3.56541	0.752525	2.68306
Dpp9	ENSMUSG00000001229	Gm10156	ENSMUSG00000066245	6.10043	1	6.10043
Dpp9	ENSMUSG00000001229	Zfp120	ENSMUSG00000068134	3.33363	0.767677	2.55915
Dpp9	ENSMUSG00000001229	Mfhas1	ENSMUSG00000070056	3.61418	0.861953	3.11525
Dpp9	ENSMUSG00000001229	Serpinh1	ENSMUSG00000070436	3.29313	0.909091	2.99375
Dpp9	ENSMUSG00000001229	Ganab	ENSMUSG00000071650	4.8198	1	4.8198
Dpp9	ENSMUSG00000001229	Tmem185a	ENSMUSG00000073139	3.72107	0.777778	2.89416
Dpp9	ENSMUSG00000001229	Gm14326	ENSMUSG00000078862	3.68838	0.79798	2.94325
Dpp9	ENSMUSG00000001229	Clec7a	ENSMUSG00000079293	4.24639	0.83165	3.53151
Dpp9	ENSMUSG00000001229	2810403D21Rik	ENSMUSG00000086629	3.93425	0.878788	3.45737
Dpp9	ENSMUSG00000001229	Cep83os	ENSMUSG00000097164	4.26087	0.973064	4.1461
Dpp9	ENSMUSG00000001229	1810014B01Rik	ENSMUSG00000097412	4.02392	0.811448	3.2652
Dpp9	ENSMUSG00000001229	Rbm3-ps	ENSMUSG00000099875	5.99986	1	5.99986
Dpp9	ENSMUSG00000001229	Gm44349	ENSMUSG00000105100	4.45869	0.792929	3.53543
Dpp9	ENSMUSG00000001229	Gm42732	ENSMUSG00000107331	3.44983	0.754209	2.60189
Dpp9	ENSMUSG00000001229	Gm48583	ENSMUSG00000114277	4.8329	0.986532	4.76781
Col1a1	ENSMUSG00000001506	Serpinf1	ENSMUSG00000000753	4.66467	1	4.66467
Col1a1	ENSMUSG00000001506	Slc7a7	ENSMUSG00000000958	3.69753	0.762626	2.81983
Col1a1	ENSMUSG00000001506	Col6a1	ENSMUSG00000001119	8.19142	1	8.19142
Col1a1	ENSMUSG00000001506	Fkbp10	ENSMUSG00000001555	3.70604	0.89899	3.33169
Col1a1	ENSMUSG00000001506	Lamb1	ENSMUSG00000002900	3.97372	0.936027	3.7195
Col1a1	ENSMUSG00000001506	Nid1	ENSMUSG00000005397	5.70924	1	5.70924
Col1a1	ENSMUSG00000001506	Htra1	ENSMUSG00000006205	3.95674	0.929293	3.67697
Col1a1	ENSMUSG00000001506	Fbln1	ENSMUSG00000006369	4.87027	0.996633	4.85387
Col1a1	ENSMUSG00000001506	Nav1	ENSMUSG00000009418	3.30018	0.792929	2.61681
Col1a1	ENSMUSG00000001506	Adam19	ENSMUSG00000011256	3.56549	0.872054	3.1093
Col1a1	ENSMUSG00000001506	Septin8	ENSMUSG00000018398	3.21736	0.777778	2.50239
Col1a1	ENSMUSG00000001506	Sparc	ENSMUSG00000018593	9.29376	1	9.29376
Col1a1	ENSMUSG00000001506	Plod1	ENSMUSG00000019055	5.73748	1	5.73748
Col1a1	ENSMUSG00000001506	Rcn3	ENSMUSG00000019539	5.25276	0.989899	5.19971
Col1a1	ENSMUSG00000001506	Lama4	ENSMUSG00000019846	4.00011	0.956229	3.82502
Col1a1	ENSMUSG00000001506	Lama2	ENSMUSG00000019899	4.62809	0.986532	4.56576
Col1a1	ENSMUSG00000001506	Igf1	ENSMUSG00000020053	4.73684	0.976431	4.6252
Col1a1	ENSMUSG00000001506	Col6a2	ENSMUSG00000020241	8.42736	1	8.42736
Col1a1	ENSMUSG00000001506	Pdlim4	ENSMUSG00000020388	3.90762	0.841751	3.28924
Col1a1	ENSMUSG00000001506	Mrc2	ENSMUSG00000020695	4.88268	0.993266	4.8498
Col1a1	ENSMUSG00000001506	Evl	ENSMUSG00000021262	3.92349	0.845118	3.31581
Col1a1	ENSMUSG00000001506	Ogn	ENSMUSG00000021390	3.15214	0.737374	2.32431
Col1a1	ENSMUSG00000001506	Gpx8	ENSMUSG00000021760	3.35309	0.771044	2.58538
Col1a1	ENSMUSG00000001506	Oxct1	ENSMUSG00000022186	3.55826	0.767677	2.7316
Col1a1	ENSMUSG00000001506	Sema5a	ENSMUSG00000022231	3.59577	0.801347	2.88146
Col1a1	ENSMUSG00000001506	C1qtnf6	ENSMUSG00000022440	6.40249	1	6.40249
Col1a1	ENSMUSG00000001506	Dubr	ENSMUSG00000022639	3.81076	0.801347	3.05374
Col1a1	ENSMUSG00000001506	Ccdc80	ENSMUSG00000022665	6.4161	0.996633	6.39449
Col1a1	ENSMUSG00000001506	Tmem45a	ENSMUSG00000022754	5.16159	0.983165	5.0747
Col1a1	ENSMUSG00000001506	Fstl1	ENSMUSG00000022816	7.79136	1	7.79136
Col1a1	ENSMUSG00000001506	Ifngr2	ENSMUSG00000022965	3.61544	0.781145	2.82418
Col1a1	ENSMUSG00000001506	Wfdc1	ENSMUSG00000023336	4.581	0.949495	4.34963
Col1a1	ENSMUSG00000001506	Nfatc4	ENSMUSG00000023411	3.28938	0.774411	2.54733
Col1a1	ENSMUSG00000001506	Adamts10	ENSMUSG00000024299	3.83684	0.861953	3.30718
Col1a1	ENSMUSG00000001506	Dpysl3	ENSMUSG00000024501	5.43145	1	5.43145
Col1a1	ENSMUSG00000001506	Ppic	ENSMUSG00000024538	4.47086	0.976431	4.36549
Col1a1	ENSMUSG00000001506	Pdgfrb	ENSMUSG00000024620	3.70548	0.89899	3.33119
Col1a1	ENSMUSG00000001506	Tmem132a	ENSMUSG00000024736	3.48974	0.845118	2.94924
Col1a1	ENSMUSG00000001506	Afap1l2	ENSMUSG00000025083	3.36528	0.794613	2.6741
Col1a1	ENSMUSG00000001506	Fgd1	ENSMUSG00000025265	3.30206	0.762626	2.51824
Col1a1	ENSMUSG00000001506	Pde8a	ENSMUSG00000025584	3.79672	0.787879	2.99135
Col1a1	ENSMUSG00000001506	Col5a2	ENSMUSG00000026042	9.70903	1	9.70903
Col1a1	ENSMUSG00000001506	Col3a1	ENSMUSG00000026043	13.2659	1	13.2659
Col1a1	ENSMUSG00000001506	Map4k4	ENSMUSG00000026074	3.72472	0.956229	3.56168
Col1a1	ENSMUSG00000001506	Fn1	ENSMUSG00000026193	5.09073	0.983165	5.00502
Col1a1	ENSMUSG00000001506	Lamc1	ENSMUSG00000026478	5.25908	1	5.25908
Col1a1	ENSMUSG00000001506	Mpzl1	ENSMUSG00000026566	5.25578	0.996633	5.23809
Col1a1	ENSMUSG00000001506	Bmi1	ENSMUSG00000026739	4.51284	0.83165	3.7531
Col1a1	ENSMUSG00000001506	Col5a1	ENSMUSG00000026837	7.41571	1	7.41571
Col1a1	ENSMUSG00000001506	Gsn	ENSMUSG00000026879	3.91037	0.942761	3.68654
Col1a1	ENSMUSG00000001506	Fbn1	ENSMUSG00000027204	6.68136	1	6.68136
Col1a1	ENSMUSG00000001506	Creb3l1	ENSMUSG00000027230	4.91693	0.983165	4.83416
Col1a1	ENSMUSG00000001506	Cd93	ENSMUSG00000027435	4.26217	0.979798	4.17607
Col1a1	ENSMUSG00000001506	Postn	ENSMUSG00000027750	3.09427	0.727273	2.25038
Col1a1	ENSMUSG00000001506	Olfml3	ENSMUSG00000027848	4.23543	0.949495	4.02152
Col1a1	ENSMUSG00000001506	Ptgfrn	ENSMUSG00000027864	8.04486	1	8.04486
Col1a1	ENSMUSG00000001506	Fam198b	ENSMUSG00000027955	5.17501	0.976431	5.05304
Col1a1	ENSMUSG00000001506	Ctsk	ENSMUSG00000028111	3.75169	0.882155	3.30957
Col1a1	ENSMUSG00000001506	Col15a1	ENSMUSG00000028339	5.90924	1	5.90924
Col1a1	ENSMUSG00000001506	B4galt1	ENSMUSG00000028413	3.31229	0.79798	2.64314
Col1a1	ENSMUSG00000001506	Gpx7	ENSMUSG00000028597	5.38972	0.973064	5.24455
Col1a1	ENSMUSG00000001506	Hspg2	ENSMUSG00000028763	3.2567	0.777778	2.53299
Col1a1	ENSMUSG00000001506	Prkcz	ENSMUSG00000029053	3.17095	0.774411	2.45562
Col1a1	ENSMUSG00000001506	Htra3	ENSMUSG00000029096	3.67541	0.905724	3.32891
Col1a1	ENSMUSG00000001506	Pcdh7	ENSMUSG00000029108	4.0067	0.845118	3.38614
Col1a1	ENSMUSG00000001506	Emilin1	ENSMUSG00000029163	3.25017	0.875421	2.84527
Col1a1	ENSMUSG00000001506	Col1a2	ENSMUSG00000029661	13.5521	1	13.5521
Col1a1	ENSMUSG00000001506	Eln	ENSMUSG00000029675	6.96157	1	6.96157
Col1a1	ENSMUSG00000001506	Pcolce	ENSMUSG00000029718	6.77278	1	6.77278
Col1a1	ENSMUSG00000001506	Adamts9	ENSMUSG00000030022	3.37551	0.777778	2.62539
Col1a1	ENSMUSG00000001506	Plekhb1	ENSMUSG00000030701	4.40075	0.824916	3.63025
Col1a1	ENSMUSG00000001506	Itm2a	ENSMUSG00000031239	4.64041	0.989899	4.59354
Col1a1	ENSMUSG00000001506	Col4a5	ENSMUSG00000031274	5.33571	0.996633	5.31774
Col1a1	ENSMUSG00000001506	Bgn	ENSMUSG00000031375	4.20373	0.942761	3.96311
Col1a1	ENSMUSG00000001506	Vps36	ENSMUSG00000031479	3.50368	0.791246	2.77227
Col1a1	ENSMUSG00000001506	Plpbp	ENSMUSG00000031485	3.68053	0.777778	2.86263
Col1a1	ENSMUSG00000001506	Col4a1	ENSMUSG00000031502	6.18517	1	6.18517
Col1a1	ENSMUSG00000001506	Col4a2	ENSMUSG00000031503	5.41026	1	5.41026
Col1a1	ENSMUSG00000001506	Mmp2	ENSMUSG00000031740	8.0061	1	8.0061
Col1a1	ENSMUSG00000001506	St3gal2	ENSMUSG00000031749	3.6173	0.855219	3.09359
Col1a1	ENSMUSG00000001506	Col12a1	ENSMUSG00000032332	3.46537	0.79798	2.7653
Col1a1	ENSMUSG00000001506	Loxl1	ENSMUSG00000032334	8.30938	1	8.30938
Col1a1	ENSMUSG00000001506	Ccdc88a	ENSMUSG00000032740	3.46559	0.777778	2.69546
Col1a1	ENSMUSG00000001506	Hsf4	ENSMUSG00000033249	3.95492	0.875421	3.46222
Col1a1	ENSMUSG00000001506	Chst2	ENSMUSG00000033350	3.95244	0.885522	3.49997
Col1a1	ENSMUSG00000001506	Antxr1	ENSMUSG00000033420	3.8905	0.915825	3.56302
Col1a1	ENSMUSG00000001506	Adamts15	ENSMUSG00000033453	3.63901	0.895623	3.25918
Col1a1	ENSMUSG00000001506	Loxl2	ENSMUSG00000034205	7.9015	1	7.9015
Col1a1	ENSMUSG00000001506	Fam171a2	ENSMUSG00000034685	3.42818	0.784512	2.68945
Col1a1	ENSMUSG00000001506	Abi3bp	ENSMUSG00000035258	3.09987	0.747475	2.31707
Col1a1	ENSMUSG00000001506	Adamtsl2	ENSMUSG00000036040	5.49784	0.993266	5.46081
Col1a1	ENSMUSG00000001506	Igsf10	ENSMUSG00000036334	4.5407	0.979798	4.44897
Col1a1	ENSMUSG00000001506	Adamts2	ENSMUSG00000036545	10.1559	1	10.1559
Col1a1	ENSMUSG00000001506	Tcaf1	ENSMUSG00000036667	3.30362	0.811448	2.68072
Col1a1	ENSMUSG00000001506	Dchs1	ENSMUSG00000036862	3.07486	0.808081	2.48473
Col1a1	ENSMUSG00000001506	Islr	ENSMUSG00000037206	3.16769	0.792929	2.51175
Col1a1	ENSMUSG00000001506	Chst7	ENSMUSG00000037347	3.93217	0.858586	3.3761
Col1a1	ENSMUSG00000001506	Spon1	ENSMUSG00000038156	3.26403	0.801347	2.61562
Col1a1	ENSMUSG00000001506	Spats2l	ENSMUSG00000038305	3.94374	0.915825	3.61177
Col1a1	ENSMUSG00000001506	Pmepa1	ENSMUSG00000038400	3.52451	0.845118	2.97863
Col1a1	ENSMUSG00000001506	Dok4	ENSMUSG00000040631	3.23482	0.818182	2.64667
Col1a1	ENSMUSG00000001506	Col16a1	ENSMUSG00000040690	3.29325	0.818182	2.69448
Col1a1	ENSMUSG00000001506	Sh3pxd2b	ENSMUSG00000040711	3.08254	0.760943	2.34564
Col1a1	ENSMUSG00000001506	Ccdc8	ENSMUSG00000041117	3.63441	0.878788	3.19388
Col1a1	ENSMUSG00000001506	Tram2	ENSMUSG00000041779	4.94172	0.973064	4.80861
Col1a1	ENSMUSG00000001506	Tdrkh	ENSMUSG00000041912	4.65457	0.925926	4.30978
Col1a1	ENSMUSG00000001506	Rnpep	ENSMUSG00000041926	3.34727	0.747475	2.502
Col1a1	ENSMUSG00000001506	Pkp2	ENSMUSG00000041957	3.78525	0.818182	3.09703
Col1a1	ENSMUSG00000001506	Igsf3	ENSMUSG00000042035	4.99108	0.969697	4.83983
Col1a1	ENSMUSG00000001506	Mfap4	ENSMUSG00000042436	7.48504	1	7.48504
Col1a1	ENSMUSG00000001506	Gpr153	ENSMUSG00000042804	3.07246	0.772727	2.37417
Col1a1	ENSMUSG00000001506	Nrep	ENSMUSG00000042834	3.96586	0.969697	3.84569
Col1a1	ENSMUSG00000001506	Ecm2	ENSMUSG00000043631	4.16683	0.949495	3.95638
Col1a1	ENSMUSG00000001506	Snx12	ENSMUSG00000046032	3.48285	0.760943	2.65025
Col1a1	ENSMUSG00000001506	C1qtnf2	ENSMUSG00000046491	3.36413	0.848485	2.85442
Col1a1	ENSMUSG00000001506	Ckap4	ENSMUSG00000046841	6.56585	1	6.56585
Col1a1	ENSMUSG00000001506	Zfp41	ENSMUSG00000047003	4.9487	0.888889	4.39884
Col1a1	ENSMUSG00000001506	Col6a3	ENSMUSG00000048126	7.26729	1	7.26729
Col1a1	ENSMUSG00000001506	Ric3	ENSMUSG00000048330	5.18252	0.989899	5.13017
Col1a1	ENSMUSG00000001506	Armcx4	ENSMUSG00000049804	4.2194	0.956229	4.03471
Col1a1	ENSMUSG00000001506	Tdrp	ENSMUSG00000050052	3.93342	0.814815	3.20501
Col1a1	ENSMUSG00000001506	Tceal8	ENSMUSG00000051579	3.04471	0.747475	2.27584
Col1a1	ENSMUSG00000001506	Tmem119	ENSMUSG00000054675	3.78519	0.909091	3.44108
Col1a1	ENSMUSG00000001506	Fam19a5	ENSMUSG00000054863	3.0944	0.747475	2.31299
Col1a1	ENSMUSG00000001506	Irs1	ENSMUSG00000055980	3.35863	0.792929	2.66315
Col1a1	ENSMUSG00000001506	Cd248	ENSMUSG00000056481	4.17539	0.989899	4.13321
Col1a1	ENSMUSG00000001506	Gja5	ENSMUSG00000057123	3.27911	0.757576	2.48417
Col1a1	ENSMUSG00000001506	Dtnbp1	ENSMUSG00000057531	3.9349	0.835017	3.2857
Col1a1	ENSMUSG00000001506	Atp8b2	ENSMUSG00000060671	4.07284	0.962963	3.92199
Col1a1	ENSMUSG00000001506	Hacd1	ENSMUSG00000063275	3.93625	0.83165	3.27358
Col1a1	ENSMUSG00000001506	Serpinh1	ENSMUSG00000070436	8.15535	1	8.15535
Col1a1	ENSMUSG00000001506	Tuba1a	ENSMUSG00000072235	5.06146	0.969697	4.90808
Col1a1	ENSMUSG00000001506	H2-Q6	ENSMUSG00000073409	3.24825	0.747475	2.42798
Col1a1	ENSMUSG00000001506	Ehd2	ENSMUSG00000074364	4.14614	0.969697	4.02049
Col1a1	ENSMUSG00000001506	Thbd	ENSMUSG00000074743	3.88843	0.925926	3.6004
Col1a1	ENSMUSG00000001506	Cbx6	ENSMUSG00000089715	5.23379	0.989899	5.18093
Gstt1	ENSMUSG00000001663	Slc22a18	ENSMUSG00000000154	4.25197	0.915825	3.89406
Gstt1	ENSMUSG00000001663	Tcea3	ENSMUSG00000001604	4.77671	0.949495	4.53546
Gstt1	ENSMUSG00000001663	Gstt3	ENSMUSG00000001665	10.3854	1	10.3854
Gstt1	ENSMUSG00000001663	Naglu	ENSMUSG00000001751	3.36612	0.767677	2.58409
Gstt1	ENSMUSG00000001663	Apoe	ENSMUSG00000002985	4.09476	0.872054	3.57085
Gstt1	ENSMUSG00000001663	Inmt	ENSMUSG00000003477	3.29236	0.757576	2.49421
Gstt1	ENSMUSG00000001663	Nqo1	ENSMUSG00000003849	4.9203	0.986532	4.85403
Gstt1	ENSMUSG00000001663	Gstm7	ENSMUSG00000004035	6.04732	0.996633	6.02695
Gstt1	ENSMUSG00000001663	Sqor	ENSMUSG00000005803	3.00099	0.760943	2.28358
Gstt1	ENSMUSG00000001663	Reep5	ENSMUSG00000005873	3.98646	0.787879	3.14084
Gstt1	ENSMUSG00000001663	Pgrmc1	ENSMUSG00000006373	4.25267	0.946128	4.02357
Gstt1	ENSMUSG00000001663	Id3	ENSMUSG00000007872	5.11976	0.93266	4.77499
Gstt1	ENSMUSG00000001663	Mid1ip1	ENSMUSG00000008035	3.58539	0.784512	2.81278
Gstt1	ENSMUSG00000001663	Fbxw9	ENSMUSG00000008167	3.36758	0.777778	2.61923
Gstt1	ENSMUSG00000001663	Rarres2	ENSMUSG00000009281	6.6179	0.993266	6.57334
Gstt1	ENSMUSG00000001663	Pttg1ip	ENSMUSG00000009291	3.69565	0.86532	3.19792
Gstt1	ENSMUSG00000001663	Dmap1	ENSMUSG00000009640	4.12157	0.895623	3.69138
Gstt1	ENSMUSG00000001663	Nfe2l2	ENSMUSG00000015839	3.83685	0.878788	3.37178
Gstt1	ENSMUSG00000001663	Pltp	ENSMUSG00000017754	3.13273	0.757576	2.37328
Gstt1	ENSMUSG00000001663	Cyb5r3	ENSMUSG00000018042	4.15907	0.936027	3.89301
Gstt1	ENSMUSG00000001663	Hbs1l	ENSMUSG00000019977	4.76731	0.895623	4.26971
Gstt1	ENSMUSG00000001663	Efemp1	ENSMUSG00000020467	4.47395	0.929293	4.15761
Gstt1	ENSMUSG00000001663	Sdc1	ENSMUSG00000020592	3.35804	0.757576	2.54397
Gstt1	ENSMUSG00000001663	Galk1	ENSMUSG00000020766	3.39579	0.818182	2.77837
Gstt1	ENSMUSG00000001663	Smoc1	ENSMUSG00000021136	3.45461	0.794613	2.74508
Gstt1	ENSMUSG00000001663	Zfyve21	ENSMUSG00000021286	3.15974	0.757576	2.39375
Gstt1	ENSMUSG00000001663	Hexb	ENSMUSG00000021665	3.38213	0.791246	2.6761
Gstt1	ENSMUSG00000001663	Ebpl	ENSMUSG00000021928	3.94014	0.855219	3.36968
Gstt1	ENSMUSG00000001663	Cryl1	ENSMUSG00000021947	4.12499	0.925926	3.81943
Gstt1	ENSMUSG00000001663	Itm2b	ENSMUSG00000022108	5.4455	0.993266	5.40883
Gstt1	ENSMUSG00000001663	Naprt	ENSMUSG00000022574	3.31821	0.792929	2.63111
Gstt1	ENSMUSG00000001663	Parp3	ENSMUSG00000023249	3.63955	0.835017	3.03909
Gstt1	ENSMUSG00000001663	Fads2	ENSMUSG00000024665	3.3643	0.792929	2.66765
Gstt1	ENSMUSG00000001663	Il33	ENSMUSG00000024810	5.40921	0.979798	5.29993
Gstt1	ENSMUSG00000001663	Dnajc4	ENSMUSG00000024963	3.64636	0.848485	3.09388
Gstt1	ENSMUSG00000001663	Maoa	ENSMUSG00000025037	3.42906	0.777778	2.66704
Gstt1	ENSMUSG00000001663	Cenpx	ENSMUSG00000025144	4.35953	0.83165	3.6256
Gstt1	ENSMUSG00000001663	Kazald1	ENSMUSG00000025213	4.48985	0.878788	3.94563
Gstt1	ENSMUSG00000001663	Esyt1	ENSMUSG00000025366	3.3177	0.767677	2.54692
Gstt1	ENSMUSG00000001663	Paox	ENSMUSG00000025464	3.46422	0.83165	2.88101
Gstt1	ENSMUSG00000001663	Slc25a10	ENSMUSG00000025792	5.09005	0.96633	4.91867
Gstt1	ENSMUSG00000001663	Gsta3	ENSMUSG00000025934	7.07938	0.996633	7.05555
Gstt1	ENSMUSG00000001663	Idh1	ENSMUSG00000025950	3.81998	0.841751	3.21547
Gstt1	ENSMUSG00000001663	Mgst3	ENSMUSG00000026688	4.46711	0.912458	4.07605
Gstt1	ENSMUSG00000001663	Naxe	ENSMUSG00000028070	4.73075	0.962963	4.55554
Gstt1	ENSMUSG00000001663	Bdh2	ENSMUSG00000028167	3.91278	0.811448	3.17502
Gstt1	ENSMUSG00000001663	Alad	ENSMUSG00000028393	3.76487	0.824916	3.1057
Gstt1	ENSMUSG00000001663	St3gal3	ENSMUSG00000028538	3.61538	0.792929	2.86674
Gstt1	ENSMUSG00000001663	Fuca1	ENSMUSG00000028673	4.96282	0.983165	4.87927
Gstt1	ENSMUSG00000001663	Ptpru	ENSMUSG00000028909	3.43719	0.752525	2.58657
Gstt1	ENSMUSG00000001663	Naaa	ENSMUSG00000029413	3.58009	0.787879	2.82068
Gstt1	ENSMUSG00000001663	Aldh2	ENSMUSG00000029455	9.995	1	9.995
Gstt1	ENSMUSG00000001663	Idh2	ENSMUSG00000030541	4.06079	0.882155	3.58225
Gstt1	ENSMUSG00000001663	Plekhb1	ENSMUSG00000030701	4.17094	0.905724	3.77772
Gstt1	ENSMUSG00000001663	Sult1a1	ENSMUSG00000030711	3.22364	0.762626	2.45843
Gstt1	ENSMUSG00000001663	Oat	ENSMUSG00000030934	3.25745	0.777778	2.53357
Gstt1	ENSMUSG00000001663	Haus7	ENSMUSG00000031371	4.01799	0.875421	3.51744
Gstt1	ENSMUSG00000001663	Gas6	ENSMUSG00000031451	3.86211	0.922559	3.56303
Gstt1	ENSMUSG00000001663	Gsta4	ENSMUSG00000032348	4.1789	0.939394	3.92564
Gstt1	ENSMUSG00000001663	Pccb	ENSMUSG00000032527	3.29126	0.747475	2.46013
Gstt1	ENSMUSG00000001663	Scara3	ENSMUSG00000034463	3.56534	0.777778	2.77304
Gstt1	ENSMUSG00000001663	Mfsd12	ENSMUSG00000034854	4.11305	0.882155	3.62835
Gstt1	ENSMUSG00000001663	Vat1	ENSMUSG00000034993	3.78617	0.93266	3.53121
Gstt1	ENSMUSG00000001663	Trim13	ENSMUSG00000035235	4.76056	0.828283	3.94309
Gstt1	ENSMUSG00000001663	Tmem98	ENSMUSG00000035413	3.3393	0.80303	2.68156
Gstt1	ENSMUSG00000001663	Dnajc12	ENSMUSG00000036764	3.59489	0.787879	2.83234
Gstt1	ENSMUSG00000001663	Trp53inp2	ENSMUSG00000038375	5.78354	1	5.78354
Gstt1	ENSMUSG00000001663	Dcxr	ENSMUSG00000039450	5.20802	0.993266	5.17295
Gstt1	ENSMUSG00000001663	Maob	ENSMUSG00000040147	3.83553	0.912458	3.49976
Gstt1	ENSMUSG00000001663	Blvrb	ENSMUSG00000040466	4.69767	0.936027	4.39714
Gstt1	ENSMUSG00000001663	Gstm2	ENSMUSG00000040562	3.61336	0.902357	3.26054
Gstt1	ENSMUSG00000001663	Creg1	ENSMUSG00000040713	3.36948	0.767677	2.58667
Gstt1	ENSMUSG00000001663	Psme4	ENSMUSG00000040850	3.88099	0.787879	3.05775
Gstt1	ENSMUSG00000001663	Hebp1	ENSMUSG00000042770	3.88543	0.888889	3.45372
Gstt1	ENSMUSG00000001663	Rtn4rl1	ENSMUSG00000045287	3.54663	0.782828	2.7764
Gstt1	ENSMUSG00000001663	Mblac1	ENSMUSG00000049285	3.31162	0.757576	2.50881
Gstt1	ENSMUSG00000001663	Agmo	ENSMUSG00000050103	3.23624	0.791246	2.56066
Gstt1	ENSMUSG00000001663	Olfml1	ENSMUSG00000051041	5.23869	0.986532	5.16814
Gstt1	ENSMUSG00000001663	Cbr1	ENSMUSG00000051483	3.77722	0.915825	3.45927
Gstt1	ENSMUSG00000001663	Tmem106c	ENSMUSG00000052369	3.39548	0.794613	2.6981
Gstt1	ENSMUSG00000001663	Repin1	ENSMUSG00000052751	3.27749	0.747475	2.44984
Gstt1	ENSMUSG00000001663	Aldh1a1	ENSMUSG00000053279	4.87632	0.989899	4.82707
Gstt1	ENSMUSG00000001663	H2-T24	ENSMUSG00000053835	6.526	0.838384	5.47129
Gstt1	ENSMUSG00000001663	Cnn3	ENSMUSG00000053931	4.46622	0.936027	4.1805
Gstt1	ENSMUSG00000001663	Thnsl2	ENSMUSG00000054474	6.80367	1	6.80367
Gstt1	ENSMUSG00000001663	Gstm1	ENSMUSG00000058135	4.446	0.983165	4.37115
Gstt1	ENSMUSG00000001663	Hspa2	ENSMUSG00000059970	5.33676	0.969697	5.17504
Gstt1	ENSMUSG00000001663	Pyroxd2	ENSMUSG00000060224	3.96392	0.83165	3.2966
Gstt1	ENSMUSG00000001663	H2-K1	ENSMUSG00000061232	4.98072	0.912458	4.5447
Gstt1	ENSMUSG00000001663	Cyp2d22	ENSMUSG00000061740	5.80504	0.996633	5.78549
Gstt1	ENSMUSG00000001663	Suclg2	ENSMUSG00000061838	3.39711	0.772727	2.62504
Gstt1	ENSMUSG00000001663	Blcap	ENSMUSG00000067787	4.40531	0.828283	3.64884
Gstt1	ENSMUSG00000001663	Selenbp1	ENSMUSG00000068874	7.67618	1	7.67618
Gstt1	ENSMUSG00000001663	Mtarc2	ENSMUSG00000073481	4.38321	0.956229	4.19135
Gstt1	ENSMUSG00000001663	Il11ra1	ENSMUSG00000073889	3.73826	0.83165	3.10892
Gstt1	ENSMUSG00000001663	Spint2	ENSMUSG00000074227	3.27162	0.747475	2.44545
Gstt1	ENSMUSG00000001663	Amy1	ENSMUSG00000074264	3.41637	0.818182	2.79521
Gstt1	ENSMUSG00000001663	Ceacam1	ENSMUSG00000074272	3.36756	0.757576	2.55118
Gstt1	ENSMUSG00000001663	Smim1	ENSMUSG00000078350	3.48195	0.804714	2.80197
Gstt1	ENSMUSG00000001663	2210408F21Rik	ENSMUSG00000087380	3.62887	0.777778	2.82246
Gstt1	ENSMUSG00000001663	Gypc	ENSMUSG00000090523	3.74699	0.818182	3.06572
Gstt1	ENSMUSG00000001663	Gstm2-ps1	ENSMUSG00000107369	3.82374	0.848485	3.24439
Gstt1	ENSMUSG00000001663	Gm49492	ENSMUSG00000116180	3.45727	0.757576	2.61914
Chordc1	ENSMUSG00000001774	Mnt	ENSMUSG00000000282	4.16619	0.885522	3.68925
Chordc1	ENSMUSG00000001774	Krit1	ENSMUSG00000000600	6.0499	1	6.0499
Chordc1	ENSMUSG00000001774	Zfp512b	ENSMUSG00000000823	3.30243	0.752525	2.48516
Chordc1	ENSMUSG00000001774	Lman2l	ENSMUSG00000001143	3.62491	0.909091	3.29537
Chordc1	ENSMUSG00000001774	Cct3	ENSMUSG00000001416	3.76965	0.956229	3.60464
Chordc1	ENSMUSG00000001774	Cyp51	ENSMUSG00000001467	4.24587	0.892256	3.7884
Chordc1	ENSMUSG00000001774	Ell2	ENSMUSG00000001542	3.45297	0.838384	2.89491
Chordc1	ENSMUSG00000001774	Gstt3	ENSMUSG00000001665	3.45289	0.784512	2.70883
Chordc1	ENSMUSG00000001774	Naglu	ENSMUSG00000001751	3.22839	0.752525	2.42944
Chordc1	ENSMUSG00000001774	Fam98a	ENSMUSG00000002017	6.1085	1	6.1085
Chordc1	ENSMUSG00000001774	Dyrk1b	ENSMUSG00000002409	5.14076	0.993266	5.10614
Chordc1	ENSMUSG00000001774	Slc2a9	ENSMUSG00000005107	3.20418	0.781145	2.50293
Chordc1	ENSMUSG00000001774	Ubqln1	ENSMUSG00000005312	4.53929	0.983165	4.46287
Chordc1	ENSMUSG00000001774	Dnajb1	ENSMUSG00000005483	5.71505	1	5.71505
Chordc1	ENSMUSG00000001774	Eif4g2	ENSMUSG00000005610	4.38549	0.96633	4.23783
Chordc1	ENSMUSG00000001774	Rbm14	ENSMUSG00000006456	3.52964	0.895623	3.16123
Chordc1	ENSMUSG00000001774	Pknox1	ENSMUSG00000006705	3.24114	0.801347	2.59728
Chordc1	ENSMUSG00000001774	Pole	ENSMUSG00000007080	3.39093	0.757576	2.56889
Chordc1	ENSMUSG00000001774	Mark3	ENSMUSG00000007411	3.4841	0.838384	2.92102
Chordc1	ENSMUSG00000001774	Homer1	ENSMUSG00000007617	4.10905	0.942761	3.87385
Chordc1	ENSMUSG00000001774	Cct4	ENSMUSG00000007739	4.48355	0.878788	3.94009
Chordc1	ENSMUSG00000001774	Hnrnph1	ENSMUSG00000007850	5.21758	0.929293	4.84866
Chordc1	ENSMUSG00000001774	Dynll1	ENSMUSG00000009013	4.5778	0.986532	4.51615
Chordc1	ENSMUSG00000001774	Pou6f1	ENSMUSG00000009739	4.22753	0.936027	3.95708
Chordc1	ENSMUSG00000001774	Tmem86a	ENSMUSG00000010307	3.67768	0.905724	3.33096
Chordc1	ENSMUSG00000001774	Mettl16	ENSMUSG00000010554	6.77093	1	6.77093
Chordc1	ENSMUSG00000001774	Med16	ENSMUSG00000013833	4.10944	0.915825	3.76352
Chordc1	ENSMUSG00000001774	Prdm15	ENSMUSG00000014039	3.2661	0.808081	2.63927
Chordc1	ENSMUSG00000001774	Cacybp	ENSMUSG00000014226	7.66822	1	7.66822
Chordc1	ENSMUSG00000001774	Hspa8	ENSMUSG00000015656	7.23026	1	7.23026
Chordc1	ENSMUSG00000001774	Prpf3	ENSMUSG00000015748	3.47066	0.811448	2.81626
Chordc1	ENSMUSG00000001774	G3bp1	ENSMUSG00000018583	3.29626	0.83165	2.74133
Chordc1	ENSMUSG00000001774	Cdk5rap3	ENSMUSG00000018669	3.7064	0.882155	3.26962
Chordc1	ENSMUSG00000001774	P4ha2	ENSMUSG00000018906	4.63054	0.996633	4.61495
Chordc1	ENSMUSG00000001774	Mtrf1l	ENSMUSG00000019774	3.8505	0.875421	3.37081
Chordc1	ENSMUSG00000001774	P4ha1	ENSMUSG00000019916	8.06525	1	8.06525
Chordc1	ENSMUSG00000001774	Hsp90b1	ENSMUSG00000020048	5.6083	1	5.6083
Chordc1	ENSMUSG00000001774	Ccar1	ENSMUSG00000020074	4.36481	0.912458	3.98271
Chordc1	ENSMUSG00000001774	Thap2	ENSMUSG00000020137	5.84047	1	5.84047
Chordc1	ENSMUSG00000001774	Mpg	ENSMUSG00000020287	3.25116	0.777778	2.52868
Chordc1	ENSMUSG00000001774	Ahsa2	ENSMUSG00000020288	8.46608	1	8.46608
Chordc1	ENSMUSG00000001774	Xpo1	ENSMUSG00000020290	5.16365	0.986532	5.09411
Chordc1	ENSMUSG00000001774	Hspa4	ENSMUSG00000020361	5.98251	1	5.98251
Chordc1	ENSMUSG00000001774	Mrnip	ENSMUSG00000020381	3.41411	0.784512	2.67841
Chordc1	ENSMUSG00000001774	Patz1	ENSMUSG00000020453	3.59046	0.858586	3.08272
Chordc1	ENSMUSG00000001774	Zkscan17	ENSMUSG00000020472	3.72323	0.875421	3.2594
Chordc1	ENSMUSG00000001774	Ccdc117	ENSMUSG00000020482	5.4334	1	5.4334
Chordc1	ENSMUSG00000001774	Tubd1	ENSMUSG00000020513	4.03551	0.89899	3.62788
Chordc1	ENSMUSG00000001774	Nr1d1	ENSMUSG00000020889	3.83477	0.895623	3.43451
Chordc1	ENSMUSG00000001774	Ahsa1	ENSMUSG00000021037	4.93624	0.996633	4.91962
Chordc1	ENSMUSG00000001774	Papola	ENSMUSG00000021111	4.23424	0.959596	4.06316
Chordc1	ENSMUSG00000001774	Otub2	ENSMUSG00000021203	3.42777	0.794613	2.72375
Chordc1	ENSMUSG00000001774	Hsp90aa1	ENSMUSG00000021270	8.87591	1	8.87591
Chordc1	ENSMUSG00000001774	Nol8	ENSMUSG00000021392	3.32923	0.771044	2.56698
Chordc1	ENSMUSG00000001774	Dimt1	ENSMUSG00000021692	3.61669	0.811448	2.93475
Chordc1	ENSMUSG00000001774	Trappc13	ENSMUSG00000021711	5.97089	1	5.97089
Chordc1	ENSMUSG00000001774	Nkiras1	ENSMUSG00000021772	3.73118	0.808081	3.01509
Chordc1	ENSMUSG00000001774	Eaf1	ENSMUSG00000021890	3.32567	0.771044	2.56424
Chordc1	ENSMUSG00000001774	Naa16	ENSMUSG00000022020	5.16976	0.976431	5.04791
Chordc1	ENSMUSG00000001774	Ccdc25	ENSMUSG00000022035	3.59816	0.888889	3.19836
Chordc1	ENSMUSG00000001774	Bin3	ENSMUSG00000022089	3.44487	0.757576	2.60975
Chordc1	ENSMUSG00000001774	Dnajc3	ENSMUSG00000022136	5.06772	1	5.06772
Chordc1	ENSMUSG00000001774	Mettl3	ENSMUSG00000022160	4.06741	0.888889	3.61548
Chordc1	ENSMUSG00000001774	Golph3	ENSMUSG00000022200	3.76752	0.93266	3.51381
Chordc1	ENSMUSG00000001774	Zfr	ENSMUSG00000022201	3.98167	0.925926	3.68673
Chordc1	ENSMUSG00000001774	St13	ENSMUSG00000022403	7.33496	1	7.33496
Chordc1	ENSMUSG00000001774	Tab1	ENSMUSG00000022414	3.21097	0.781145	2.50823
Chordc1	ENSMUSG00000001774	Syngr1	ENSMUSG00000022415	3.1311	0.757576	2.37204
Chordc1	ENSMUSG00000001774	Zbtb11	ENSMUSG00000022601	3.26771	0.794613	2.59656
Chordc1	ENSMUSG00000001774	Snap29	ENSMUSG00000022765	3.40477	0.79798	2.71693
Chordc1	ENSMUSG00000001774	Ncbp2	ENSMUSG00000022774	3.49721	0.86532	3.02621
Chordc1	ENSMUSG00000001774	Kpna1	ENSMUSG00000022905	3.30412	0.818182	2.70337
Chordc1	ENSMUSG00000001774	Tmem50b	ENSMUSG00000022964	3.03991	0.747475	2.27226
Chordc1	ENSMUSG00000001774	Calcoco1	ENSMUSG00000023055	4.03371	0.949495	3.82999
Chordc1	ENSMUSG00000001774	Nus1	ENSMUSG00000023068	3.766	0.902357	3.39827
Chordc1	ENSMUSG00000001774	Creld2	ENSMUSG00000023272	3.79357	0.962963	3.65307
Chordc1	ENSMUSG00000001774	Hsp90ab1	ENSMUSG00000023944	4.55752	1	4.55752
Chordc1	ENSMUSG00000001774	Spast	ENSMUSG00000024068	4.17326	0.929293	3.87818
Chordc1	ENSMUSG00000001774	Srsf7	ENSMUSG00000024097	3.44031	0.83165	2.86113
Chordc1	ENSMUSG00000001774	Rbm27	ENSMUSG00000024491	3.93615	0.922559	3.63133
Chordc1	ENSMUSG00000001774	Uhrf2	ENSMUSG00000024817	5.21568	0.996633	5.19812
Chordc1	ENSMUSG00000001774	Stip1	ENSMUSG00000024966	5.44772	1	5.44772
Chordc1	ENSMUSG00000001774	Vti1a	ENSMUSG00000024983	4.89089	0.909091	4.44626
Chordc1	ENSMUSG00000001774	Arih1	ENSMUSG00000025234	4.19735	0.956229	4.01363
Chordc1	ENSMUSG00000001774	Banp	ENSMUSG00000025316	5.75941	1	5.75941
Chordc1	ENSMUSG00000001774	Paox	ENSMUSG00000025464	3.60611	0.838384	3.02331
Chordc1	ENSMUSG00000001774	Tubgcp2	ENSMUSG00000025474	3.82129	0.885522	3.38384
Chordc1	ENSMUSG00000001774	Cct8	ENSMUSG00000025613	3.58329	0.841751	3.01624
Chordc1	ENSMUSG00000001774	Pdia4	ENSMUSG00000025823	3.27824	0.86532	2.83673
Chordc1	ENSMUSG00000001774	Ube2w	ENSMUSG00000025939	3.47606	0.791246	2.75042
Chordc1	ENSMUSG00000001774	Creb1	ENSMUSG00000025958	4.86976	0.996633	4.85337
Chordc1	ENSMUSG00000001774	Mob4	ENSMUSG00000025979	3.7552	0.868687	3.2621
Chordc1	ENSMUSG00000001774	Hspd1	ENSMUSG00000025980	3.94498	0.962963	3.79886
Chordc1	ENSMUSG00000001774	Wdr12	ENSMUSG00000026019	5.31667	0.989899	5.26296
Chordc1	ENSMUSG00000001774	Ubxn4	ENSMUSG00000026353	3.31467	0.787879	2.61156
Chordc1	ENSMUSG00000001774	Ddx59	ENSMUSG00000026404	3.41401	0.848485	2.89674
Chordc1	ENSMUSG00000001774	Acbd3	ENSMUSG00000026499	4.95338	0.96633	4.7866
Chordc1	ENSMUSG00000001774	Orc4	ENSMUSG00000026761	5.82406	1	5.82406
Chordc1	ENSMUSG00000001774	Slc2a8	ENSMUSG00000026791	5.72533	0.996633	5.70605
Chordc1	ENSMUSG00000001774	Hspa5	ENSMUSG00000026864	6.05204	1	6.05204
Chordc1	ENSMUSG00000001774	Nup35	ENSMUSG00000026999	3.52457	0.835017	2.94308
Chordc1	ENSMUSG00000001774	Zfp385b	ENSMUSG00000027016	4.1612	0.818182	3.40461
Chordc1	ENSMUSG00000001774	Phospho2	ENSMUSG00000027088	5.33002	0.993266	5.29413
Chordc1	ENSMUSG00000001774	Zc3h15	ENSMUSG00000027091	3.42156	0.821549	2.81098
Chordc1	ENSMUSG00000001774	Cstf3	ENSMUSG00000027176	4.78104	0.989899	4.73275
Chordc1	ENSMUSG00000001774	Caprin1	ENSMUSG00000027184	4.40395	0.979798	4.31498
Chordc1	ENSMUSG00000001774	Eif3j1	ENSMUSG00000027236	4.98089	0.96633	4.81318
Chordc1	ENSMUSG00000001774	Pdia3	ENSMUSG00000027248	3.03607	0.757576	2.30006
Chordc1	ENSMUSG00000001774	Mkks	ENSMUSG00000027274	8.68216	1	8.68216
Chordc1	ENSMUSG00000001774	Snx16	ENSMUSG00000027534	7.31549	1	7.31549
Chordc1	ENSMUSG00000001774	Armc1	ENSMUSG00000027599	3.43644	0.851852	2.92733
Chordc1	ENSMUSG00000001774	Fxr1	ENSMUSG00000027680	3.72332	0.811448	3.02128
Chordc1	ENSMUSG00000001774	Spata5	ENSMUSG00000027722	3.8966	0.86532	3.37181
Chordc1	ENSMUSG00000001774	Kpna4	ENSMUSG00000027782	4.95662	0.983165	4.87317
Chordc1	ENSMUSG00000001774	Ppid	ENSMUSG00000027804	6.78483	1	6.78483
Chordc1	ENSMUSG00000001774	Ints3	ENSMUSG00000027933	3.45389	0.83165	2.87243
Chordc1	ENSMUSG00000001774	Fubp1	ENSMUSG00000028034	4.4	0.956229	4.20741
Chordc1	ENSMUSG00000001774	Dnajb4	ENSMUSG00000028035	5.09541	0.996633	5.07825
Chordc1	ENSMUSG00000001774	Ndufaf4	ENSMUSG00000028261	6.73598	1	6.73598
Chordc1	ENSMUSG00000001774	Ncbp1	ENSMUSG00000028330	3.70062	0.939394	3.47634
Chordc1	ENSMUSG00000001774	Erp44	ENSMUSG00000028343	3.05544	0.747475	2.28387
Chordc1	ENSMUSG00000001774	Dnaja1	ENSMUSG00000028410	10.3768	1	10.3768
Chordc1	ENSMUSG00000001774	Srsf10	ENSMUSG00000028676	6.56675	1	6.56675
Chordc1	ENSMUSG00000001774	Azin2	ENSMUSG00000028789	4.60463	0.983165	4.52712
Chordc1	ENSMUSG00000001774	Sfpq	ENSMUSG00000028820	4.38935	0.983165	4.31545
Chordc1	ENSMUSG00000001774	Fip1l1	ENSMUSG00000029227	5.35042	1	5.35042
Chordc1	ENSMUSG00000001774	Cct6a	ENSMUSG00000029447	4.5774	0.989899	4.53116
Chordc1	ENSMUSG00000001774	Prkab1	ENSMUSG00000029513	3.42137	0.787879	2.69562
Chordc1	ENSMUSG00000001774	Hsph1	ENSMUSG00000029657	9.88787	1	9.88787
Chordc1	ENSMUSG00000001774	Tra2a	ENSMUSG00000029817	5.02257	0.993266	4.98875
Chordc1	ENSMUSG00000001774	Zfp638	ENSMUSG00000030016	3.35367	0.794613	2.66487
Chordc1	ENSMUSG00000001774	Kbtbd8	ENSMUSG00000030031	3.98242	0.915825	3.6472
Chordc1	ENSMUSG00000001774	Abtb1	ENSMUSG00000030083	3.67977	0.888889	3.27091
Chordc1	ENSMUSG00000001774	Slc6a6	ENSMUSG00000030096	3.57049	0.835017	2.98142
Chordc1	ENSMUSG00000001774	Tamm41	ENSMUSG00000030316	3.43454	0.791246	2.71756
Chordc1	ENSMUSG00000001774	Fkbp4	ENSMUSG00000030357	3.49444	0.929293	3.24736
Chordc1	ENSMUSG00000001774	Mphosph10	ENSMUSG00000030521	3.46017	0.841751	2.9126
Chordc1	ENSMUSG00000001774	Bckdk	ENSMUSG00000030802	4.10499	0.855219	3.51066
Chordc1	ENSMUSG00000001774	Bag3	ENSMUSG00000030847	3.17677	0.782828	2.48686
Chordc1	ENSMUSG00000001774	Ubfd1	ENSMUSG00000030870	4.11374	0.979798	4.03064
Chordc1	ENSMUSG00000001774	Magt1	ENSMUSG00000031232	3.60226	0.885522	3.18988
Chordc1	ENSMUSG00000001774	Piga	ENSMUSG00000031381	3.5545	0.808081	2.87233
Chordc1	ENSMUSG00000001774	Polb	ENSMUSG00000031536	3.70275	0.902357	3.3412
Chordc1	ENSMUSG00000001774	Herpud1	ENSMUSG00000031770	3.62995	0.767677	2.78663
Chordc1	ENSMUSG00000001774	Hyou1	ENSMUSG00000032115	3.43938	0.922559	3.17303
Chordc1	ENSMUSG00000001774	Fem1b	ENSMUSG00000032244	3.28081	0.787879	2.58488
Chordc1	ENSMUSG00000001774	Cln6	ENSMUSG00000032245	4.66124	0.96633	4.5043
Chordc1	ENSMUSG00000001774	Zw10	ENSMUSG00000032264	3.55114	0.892256	3.16853
Chordc1	ENSMUSG00000001774	Dnaja4	ENSMUSG00000032285	6.26185	1	6.26185
Chordc1	ENSMUSG00000001774	Nck1	ENSMUSG00000032475	3.59546	0.83165	2.99016
Chordc1	ENSMUSG00000001774	Manf	ENSMUSG00000032575	4.63128	0.993266	4.60009
Chordc1	ENSMUSG00000001774	Trib3	ENSMUSG00000032715	3.1758	0.772727	2.45403
Chordc1	ENSMUSG00000001774	Gpbp1	ENSMUSG00000032745	3.96397	0.909091	3.60361
Chordc1	ENSMUSG00000001774	Fbxo21	ENSMUSG00000032898	3.41024	0.811448	2.76723
Chordc1	ENSMUSG00000001774	Hspa13	ENSMUSG00000032932	3.08632	0.757576	2.33812
Chordc1	ENSMUSG00000001774	Gstt2	ENSMUSG00000033318	3.19782	0.813131	2.60024
Chordc1	ENSMUSG00000001774	Zbed4	ENSMUSG00000034333	4.06853	0.946128	3.84935
Chordc1	ENSMUSG00000001774	Ube2f	ENSMUSG00000034343	3.90356	0.952862	3.71956
Chordc1	ENSMUSG00000001774	Zfp395	ENSMUSG00000034522	4.64468	0.939394	4.36319
Chordc1	ENSMUSG00000001774	Pik3ip1	ENSMUSG00000034614	3.09487	0.787879	2.43838
Chordc1	ENSMUSG00000001774	Cog7	ENSMUSG00000034951	4.48674	0.942761	4.22992
Chordc1	ENSMUSG00000001774	Utp6	ENSMUSG00000035575	3.22324	0.808081	2.60464
Chordc1	ENSMUSG00000001774	Ric8b	ENSMUSG00000035620	3.45745	0.824916	2.85211
Chordc1	ENSMUSG00000001774	Uba6	ENSMUSG00000035898	5.96414	1	5.96414
Chordc1	ENSMUSG00000001774	Ttc38	ENSMUSG00000035944	3.9562	0.93266	3.68979
Chordc1	ENSMUSG00000001774	Amdhd2	ENSMUSG00000036820	3.31436	0.782828	2.59457
Chordc1	ENSMUSG00000001774	Anapc10	ENSMUSG00000036977	3.55182	0.772727	2.74459
Chordc1	ENSMUSG00000001774	Mmaa	ENSMUSG00000037022	3.30553	0.767677	2.53758
Chordc1	ENSMUSG00000001774	Thap1	ENSMUSG00000037214	6.43065	1	6.43065
Chordc1	ENSMUSG00000001774	Tmem33	ENSMUSG00000037720	8.4891	1	8.4891
Chordc1	ENSMUSG00000001774	Bicd2	ENSMUSG00000037933	3.23962	0.754209	2.44335
Chordc1	ENSMUSG00000001774	Chpf2	ENSMUSG00000038181	4.67121	0.959596	4.48247
Chordc1	ENSMUSG00000001774	Tbc1d17	ENSMUSG00000038520	3.91557	0.888889	3.48051
Chordc1	ENSMUSG00000001774	Cnot4	ENSMUSG00000038784	3.48046	0.855219	2.97656
Chordc1	ENSMUSG00000001774	Tbcd	ENSMUSG00000039230	3.54372	0.838384	2.97099
Chordc1	ENSMUSG00000001774	Foxk2	ENSMUSG00000039275	4.5553	0.989899	4.50929
Chordc1	ENSMUSG00000001774	Coro7	ENSMUSG00000039637	3.67594	0.774411	2.84669
Chordc1	ENSMUSG00000001774	Zer1	ENSMUSG00000039686	3.38693	0.757576	2.56586
Chordc1	ENSMUSG00000001774	Pcif1	ENSMUSG00000039849	3.97857	0.878788	3.49632
Chordc1	ENSMUSG00000001774	Edrf1	ENSMUSG00000039990	4.14624	0.925926	3.83911
Chordc1	ENSMUSG00000001774	Elavl1	ENSMUSG00000040028	5.07772	0.993266	5.04352
Chordc1	ENSMUSG00000001774	Ptges3-ps	ENSMUSG00000040078	5.07624	0.956229	4.85404
Chordc1	ENSMUSG00000001774	Bmf	ENSMUSG00000040093	3.3724	0.818182	2.75923
Chordc1	ENSMUSG00000001774	Fgfr1op2	ENSMUSG00000040242	3.47054	0.804714	2.79279
Chordc1	ENSMUSG00000001774	Ints13	ENSMUSG00000040250	4.87483	0.976431	4.75993
Chordc1	ENSMUSG00000001774	Accs	ENSMUSG00000040272	4.06045	0.96633	3.92374
Chordc1	ENSMUSG00000001774	Mettl27	ENSMUSG00000040557	4.89168	0.993266	4.85874
Chordc1	ENSMUSG00000001774	Btaf1	ENSMUSG00000040565	4.82598	0.969697	4.67973
Chordc1	ENSMUSG00000001774	Ints8	ENSMUSG00000040738	8.08094	1	8.08094
Chordc1	ENSMUSG00000001774	Eml2	ENSMUSG00000040811	3.38229	0.791246	2.67622
Chordc1	ENSMUSG00000001774	Brca2	ENSMUSG00000041147	3.26841	0.767677	2.50908
Chordc1	ENSMUSG00000001774	Uspl1	ENSMUSG00000041264	3.48506	0.838384	2.92182
Chordc1	ENSMUSG00000001774	Lrrc29	ENSMUSG00000041679	4.94898	0.989899	4.89899
Chordc1	ENSMUSG00000001774	Dhx29	ENSMUSG00000042426	4.12748	0.969697	4.0024
Chordc1	ENSMUSG00000001774	Exog	ENSMUSG00000042787	5.51656	0.979798	5.40511
Chordc1	ENSMUSG00000001774	Zc3h6	ENSMUSG00000042851	3.89878	0.952862	3.715
Chordc1	ENSMUSG00000001774	Gm9776	ENSMUSG00000042857	3.51532	0.835017	2.93535
Chordc1	ENSMUSG00000001774	Edem3	ENSMUSG00000043019	3.20592	0.787879	2.52587
Chordc1	ENSMUSG00000001774	Gprasp1	ENSMUSG00000043384	3.20324	0.747475	2.39434
Chordc1	ENSMUSG00000001774	2900052L18Rik	ENSMUSG00000043993	3.23892	0.777778	2.51916
Chordc1	ENSMUSG00000001774	Cirbp	ENSMUSG00000045193	7.73707	1	7.73707
Chordc1	ENSMUSG00000001774	2810002D19Rik	ENSMUSG00000045464	3.47028	0.747475	2.59394
Chordc1	ENSMUSG00000001774	St7l	ENSMUSG00000045576	5.97255	0.989899	5.91222
Chordc1	ENSMUSG00000001774	Zfp322a	ENSMUSG00000046351	4.18602	0.949495	3.9746
Chordc1	ENSMUSG00000001774	Zfp316	ENSMUSG00000046658	3.33163	0.787879	2.62492
Chordc1	ENSMUSG00000001774	Tmem41b	ENSMUSG00000047554	4.03256	0.93266	3.76101
Chordc1	ENSMUSG00000001774	Pskh1	ENSMUSG00000048310	3.54785	0.811448	2.87889
Chordc1	ENSMUSG00000001774	Gm6206	ENSMUSG00000048949	3.92125	0.791246	3.10267
Chordc1	ENSMUSG00000001774	Agtr1a	ENSMUSG00000049115	3.76802	0.791246	2.98143
Chordc1	ENSMUSG00000001774	Purg	ENSMUSG00000049184	3.26231	0.757576	2.47145
Chordc1	ENSMUSG00000001774	Heatr1	ENSMUSG00000050244	4.26326	0.983165	4.19149
Chordc1	ENSMUSG00000001774	Zbtb22	ENSMUSG00000051390	7.77317	1	7.77317
Chordc1	ENSMUSG00000001774	Sox12	ENSMUSG00000051817	3.82665	0.79798	3.05359
Chordc1	ENSMUSG00000001774	Tbc1d22a	ENSMUSG00000051864	4.05813	0.925926	3.75753
Chordc1	ENSMUSG00000001774	Ppp4r2	ENSMUSG00000052144	3.82653	0.915825	3.50444
Chordc1	ENSMUSG00000001774	Trmt1l	ENSMUSG00000053286	6.24154	0.996633	6.22053
Chordc1	ENSMUSG00000001774	Cbx7	ENSMUSG00000053411	3.12624	0.747475	2.33679
Chordc1	ENSMUSG00000001774	Trim65	ENSMUSG00000054517	5.50862	1	5.50862
Chordc1	ENSMUSG00000001774	Zscan22	ENSMUSG00000054715	3.33924	0.767677	2.56346
Chordc1	ENSMUSG00000001774	Mta3	ENSMUSG00000055817	3.38277	0.757576	2.5627
Chordc1	ENSMUSG00000001774	Ppp4r1l-ps	ENSMUSG00000055897	3.45312	0.747475	2.58112
Chordc1	ENSMUSG00000001774	Nfil3	ENSMUSG00000056749	4.16892	0.962963	4.01452
Chordc1	ENSMUSG00000001774	Zfp180	ENSMUSG00000057101	3.7566	0.952862	3.57952
Chordc1	ENSMUSG00000001774	Dtnbp1	ENSMUSG00000057531	3.41969	0.801347	2.74036
Chordc1	ENSMUSG00000001774	Prdm2	ENSMUSG00000057637	3.53452	0.875421	3.09419
Chordc1	ENSMUSG00000001774	Abce1	ENSMUSG00000058355	5.53449	0.996633	5.51586
Chordc1	ENSMUSG00000001774	Gm8116	ENSMUSG00000059422	3.26805	0.747475	2.44278
Chordc1	ENSMUSG00000001774	Flot1	ENSMUSG00000059714	3.2556	0.757576	2.46636
Chordc1	ENSMUSG00000001774	Dbp	ENSMUSG00000059824	3.0137	0.777778	2.34399
Chordc1	ENSMUSG00000001774	4930453N24Rik	ENSMUSG00000059920	3.12568	0.767677	2.39951
Chordc1	ENSMUSG00000001774	Hnrnpc	ENSMUSG00000060373	4.60005	0.996633	4.58456
Chordc1	ENSMUSG00000001774	Tsga10	ENSMUSG00000060771	3.44726	0.784512	2.70442
Chordc1	ENSMUSG00000001774	Zbtb40	ENSMUSG00000060862	6.28803	1	6.28803
Chordc1	ENSMUSG00000001774	Zfp13	ENSMUSG00000062012	3.581	0.808081	2.89374
Chordc1	ENSMUSG00000001774	Gspt1	ENSMUSG00000062203	3.40608	0.855219	2.91294
Chordc1	ENSMUSG00000001774	Naa15	ENSMUSG00000063273	5.35265	0.989899	5.29858
Chordc1	ENSMUSG00000001774	Zfp35	ENSMUSG00000063281	4.4845	0.969697	4.34861
Chordc1	ENSMUSG00000001774	Usp31	ENSMUSG00000063317	3.23468	0.79798	2.58121
Chordc1	ENSMUSG00000001774	Krr1	ENSMUSG00000063334	3.33757	0.813131	2.71388
Chordc1	ENSMUSG00000001774	Cyp26b1	ENSMUSG00000063415	3.83837	0.792929	3.04355
Chordc1	ENSMUSG00000001774	Mocs1	ENSMUSG00000064120	4.42172	0.885522	3.91553
Chordc1	ENSMUSG00000001774	mt-Rnr2	ENSMUSG00000064339	3.26456	0.777778	2.5391
Chordc1	ENSMUSG00000001774	Ipo7	ENSMUSG00000066232	3.27897	0.777778	2.55031
Chordc1	ENSMUSG00000001774	Ccdc134	ENSMUSG00000068114	3.8136	0.888889	3.38987
Chordc1	ENSMUSG00000001774	Cenpb	ENSMUSG00000068267	4.42207	0.882155	3.90095
Chordc1	ENSMUSG00000001774	Cry2	ENSMUSG00000068742	3.85172	0.936027	3.60532
Chordc1	ENSMUSG00000001774	Sat2	ENSMUSG00000069835	3.82131	0.861953	3.29379
Chordc1	ENSMUSG00000001774	Serpinh1	ENSMUSG00000070436	3.78457	0.96633	3.65715
Chordc1	ENSMUSG00000001774	Top1	ENSMUSG00000070544	8.94946	1	8.94946
Chordc1	ENSMUSG00000001774	Vsig10l	ENSMUSG00000070604	3.41957	0.814815	2.78632
Chordc1	ENSMUSG00000001774	Ptges3	ENSMUSG00000071072	6.44066	1	6.44066
Chordc1	ENSMUSG00000001774	Cep76	ENSMUSG00000073542	3.3311	0.772727	2.57403
Chordc1	ENSMUSG00000001774	Hspe1	ENSMUSG00000073676	3.24726	0.747475	2.42725
Chordc1	ENSMUSG00000001774	Fndc10	ENSMUSG00000074738	3.97878	0.895623	3.56349
Chordc1	ENSMUSG00000001774	Wdr92	ENSMUSG00000078970	3.31219	0.757576	2.50923
Chordc1	ENSMUSG00000001774	Gm15542	ENSMUSG00000083396	8.80256	1	8.80256
Chordc1	ENSMUSG00000001774	Gm12346	ENSMUSG00000083899	7.18059	1	7.18059
Chordc1	ENSMUSG00000001774	Gm12696	ENSMUSG00000084159	3.6256	0.814815	2.95419
Chordc1	ENSMUSG00000001774	Slc5a3	ENSMUSG00000089774	7.36723	1	7.36723
Chordc1	ENSMUSG00000001774	A930033H14Rik	ENSMUSG00000090622	4.56115	0.939394	4.28472
Chordc1	ENSMUSG00000001774	Hspa1b	ENSMUSG00000090877	5.69753	1	5.69753
Chordc1	ENSMUSG00000001774	E130317F20Rik	ENSMUSG00000091994	5.6688	0.936027	5.30615
Chordc1	ENSMUSG00000001774	Gm20632	ENSMUSG00000093577	5.73065	0.96633	5.53769
Chordc1	ENSMUSG00000001774	Gm8355	ENSMUSG00000093798	6.58291	0.993266	6.53858
Chordc1	ENSMUSG00000001774	Zfp131	ENSMUSG00000094870	3.48282	0.86532	3.01376
Chordc1	ENSMUSG00000001774	H1f0	ENSMUSG00000096210	3.73702	0.892256	3.33438
Chordc1	ENSMUSG00000001774	Gm26825	ENSMUSG00000097554	6.78553	0.989899	6.71699
Chordc1	ENSMUSG00000001774	2410022M11Rik	ENSMUSG00000100017	5.19529	0.993266	5.16031
Chordc1	ENSMUSG00000001774	Gm15459	ENSMUSG00000100801	7.50135	1	7.50135
Chordc1	ENSMUSG00000001774	1700096K18Rik	ENSMUSG00000101856	3.14346	0.747475	2.34966
Chordc1	ENSMUSG00000001774	Gm37254	ENSMUSG00000104394	6.20007	0.996633	6.1792
Chordc1	ENSMUSG00000001774	5930430L01Rik	ENSMUSG00000106951	4.54312	0.979798	4.45134
Chordc1	ENSMUSG00000001774	N4bp2os	ENSMUSG00000106978	3.6188	0.767677	2.77807
Chordc1	ENSMUSG00000001774	Gm42547	ENSMUSG00000106990	6.16105	0.996633	6.14031
Chordc1	ENSMUSG00000001774	D830050J10Rik	ENSMUSG00000107994	3.44693	0.757576	2.61131
Chordc1	ENSMUSG00000001774	Gm44777	ENSMUSG00000108738	3.98221	0.801347	3.19113
Chordc1	ENSMUSG00000001774	Gm49492	ENSMUSG00000116180	3.33665	0.814815	2.71875
Chordc1	ENSMUSG00000001774	Gm49544	ENSMUSG00000116262	3.67905	0.787879	2.89865
Vwf	ENSMUSG00000001930	Plin4	ENSMUSG00000002831	3.21934	0.757576	2.4389
Vwf	ENSMUSG00000001930	Rala	ENSMUSG00000008859	3.34806	0.757576	2.53641
Vwf	ENSMUSG00000001930	Aebp1	ENSMUSG00000020473	4.62242	0.929293	4.29558
Vwf	ENSMUSG00000001930	Pecam1	ENSMUSG00000020717	4.36112	0.919192	4.0087
Vwf	ENSMUSG00000001930	Serpina3n	ENSMUSG00000021091	3.61293	0.835017	3.01686
Vwf	ENSMUSG00000001930	Uchl3	ENSMUSG00000022111	3.38291	0.762626	2.5799
Vwf	ENSMUSG00000001930	Crim1	ENSMUSG00000024074	4.33137	0.861953	3.73344
Vwf	ENSMUSG00000001930	C3	ENSMUSG00000024164	5.88325	0.993266	5.84363
Vwf	ENSMUSG00000001930	Ddb1	ENSMUSG00000024740	3.45667	0.804714	2.78163
Vwf	ENSMUSG00000001930	Arpc5l	ENSMUSG00000026755	3.26676	0.757576	2.47482
Vwf	ENSMUSG00000001930	Ext2	ENSMUSG00000027198	4.77247	0.912458	4.35467
Vwf	ENSMUSG00000001930	Siglec1	ENSMUSG00000027322	3.61989	0.808081	2.92517
Vwf	ENSMUSG00000001930	Tln1	ENSMUSG00000028465	6.4336	0.996633	6.41194
Vwf	ENSMUSG00000001930	Ephb4	ENSMUSG00000029710	3.44181	0.767677	2.6422
Vwf	ENSMUSG00000001930	9130019O22Rik	ENSMUSG00000030823	3.93709	0.787879	3.10195
Vwf	ENSMUSG00000001930	Sc5d	ENSMUSG00000032018	3.28113	0.747475	2.45256
Vwf	ENSMUSG00000001930	Slco2a1	ENSMUSG00000032548	4.79719	0.939394	4.50646
Vwf	ENSMUSG00000001930	Tnxb	ENSMUSG00000033327	3.10506	0.757576	2.35232
Vwf	ENSMUSG00000001930	Hid1	ENSMUSG00000034586	3.64811	0.76431	2.78829
Vwf	ENSMUSG00000001930	Art3	ENSMUSG00000034842	3.66958	0.828283	3.03945
Vwf	ENSMUSG00000001930	Plvap	ENSMUSG00000034845	5.15579	0.895623	4.61765
Vwf	ENSMUSG00000001930	Lrg1	ENSMUSG00000037095	3.25502	0.757576	2.46593
Vwf	ENSMUSG00000001930	Spon1	ENSMUSG00000038156	5.46645	0.936027	5.11675
Vwf	ENSMUSG00000001930	Mmrn2	ENSMUSG00000041445	5.59805	0.976431	5.46611
Vwf	ENSMUSG00000001930	Pgm5	ENSMUSG00000041731	3.41031	0.787879	2.68691
Vwf	ENSMUSG00000001930	Tent5c	ENSMUSG00000044468	4.02436	0.841751	3.38751
Vwf	ENSMUSG00000001930	Clec14a	ENSMUSG00000045930	5.79207	0.996633	5.77257
Vwf	ENSMUSG00000001930	Ptgs1	ENSMUSG00000047250	3.28396	0.767677	2.52102
Vwf	ENSMUSG00000001930	AU021092	ENSMUSG00000051669	3.74403	0.781145	2.92463
Vwf	ENSMUSG00000001930	Lamb2	ENSMUSG00000052911	4.3979	0.915825	4.0277
Vwf	ENSMUSG00000001930	Mrpl35	ENSMUSG00000052962	3.31935	0.752525	2.4979
Vwf	ENSMUSG00000001930	Gpr182	ENSMUSG00000058396	5.15077	0.949495	4.89063
Vwf	ENSMUSG00000001930	Bcas3	ENSMUSG00000059439	3.40966	0.782828	2.66918
Vwf	ENSMUSG00000001930	Tsga10	ENSMUSG00000060771	4.10956	0.79798	3.27935
Vwf	ENSMUSG00000001930	Mrpl42	ENSMUSG00000062981	3.53774	0.771044	2.72775
Vwf	ENSMUSG00000001930	C4b	ENSMUSG00000073418	3.5722	0.804714	2.8746
Vwf	ENSMUSG00000001930	Fam174b	ENSMUSG00000078670	3.48457	0.760943	2.65156
Vwf	ENSMUSG00000001930	C7	ENSMUSG00000079105	4.31256	0.909091	3.92051
Fam98a	ENSMUSG00000002017	Hnrnpd	ENSMUSG00000000568	3.6904	0.813131	3.00078
Fam98a	ENSMUSG00000002017	Cct3	ENSMUSG00000001416	5.19567	0.986532	5.12569
Fam98a	ENSMUSG00000002017	Chordc1	ENSMUSG00000001774	4.76704	0.996633	4.75099
Fam98a	ENSMUSG00000002017	Tmem39a	ENSMUSG00000002845	3.83158	0.93266	3.57356
Fam98a	ENSMUSG00000002017	Metap1	ENSMUSG00000005813	4.15276	0.925926	3.84515
Fam98a	ENSMUSG00000002017	Med8	ENSMUSG00000006392	3.38749	0.767677	2.6005
Fam98a	ENSMUSG00000002017	Psmd2	ENSMUSG00000006998	4.24232	0.959596	4.07091
Fam98a	ENSMUSG00000002017	Mark3	ENSMUSG00000007411	3.2973	0.808081	2.66449
Fam98a	ENSMUSG00000002017	Kpna2	ENSMUSG00000018362	4.10842	0.905724	3.7211
Fam98a	ENSMUSG00000002017	Nol11	ENSMUSG00000018433	3.9157	0.912458	3.57291
Fam98a	ENSMUSG00000002017	G3bp1	ENSMUSG00000018583	3.27575	0.814815	2.66913
Fam98a	ENSMUSG00000002017	P4ha2	ENSMUSG00000018906	4.08764	0.936027	3.82614
Fam98a	ENSMUSG00000002017	Qrsl1	ENSMUSG00000019863	3.90717	0.868687	3.39411
Fam98a	ENSMUSG00000002017	P4ha1	ENSMUSG00000019916	3.89842	0.929293	3.62278
Fam98a	ENSMUSG00000002017	Hbs1l	ENSMUSG00000019977	4.39089	0.922559	4.05085
Fam98a	ENSMUSG00000002017	Txnrd1	ENSMUSG00000020250	3.4841	0.787879	2.74505
Fam98a	ENSMUSG00000002017	Ahsa2	ENSMUSG00000020288	4.20921	0.976431	4.11001
Fam98a	ENSMUSG00000002017	Hspa4	ENSMUSG00000020361	4.10189	0.969697	3.97759
Fam98a	ENSMUSG00000002017	Ccdc117	ENSMUSG00000020482	3.71033	0.841751	3.12318
Fam98a	ENSMUSG00000002017	Tubd1	ENSMUSG00000020513	5.54018	0.983165	5.44691
Fam98a	ENSMUSG00000002017	Lig3	ENSMUSG00000020697	4.4294	0.895623	3.96707
Fam98a	ENSMUSG00000002017	Eif2s1	ENSMUSG00000021116	3.45634	0.828283	2.86283
Fam98a	ENSMUSG00000002017	Ccdc25	ENSMUSG00000022035	8.39122	1	8.39122
Fam98a	ENSMUSG00000002017	Rangap1	ENSMUSG00000022391	3.44039	0.804714	2.76853
Fam98a	ENSMUSG00000002017	Xpnpep3	ENSMUSG00000022401	3.1871	0.747475	2.38228
Fam98a	ENSMUSG00000002017	Cep97	ENSMUSG00000022604	3.24566	0.747475	2.42605
Fam98a	ENSMUSG00000002017	Riox2	ENSMUSG00000022724	4.1676	0.855219	3.56421
Fam98a	ENSMUSG00000002017	Cldnd1	ENSMUSG00000022744	3.27073	0.760943	2.48884
Fam98a	ENSMUSG00000002017	Senp2	ENSMUSG00000022855	3.33481	0.777778	2.59374
Fam98a	ENSMUSG00000002017	Gnal	ENSMUSG00000024524	3.76821	0.792929	2.98793
Fam98a	ENSMUSG00000002017	Wdr12	ENSMUSG00000026019	3.37997	0.818182	2.76543
Fam98a	ENSMUSG00000002017	Nif3l1	ENSMUSG00000026036	3.5275	0.824916	2.90989
Fam98a	ENSMUSG00000002017	Eif5b	ENSMUSG00000026083	3.35251	0.760943	2.55107
Fam98a	ENSMUSG00000002017	Farsb	ENSMUSG00000026245	4.5836	0.949495	4.3521
Fam98a	ENSMUSG00000002017	Zc3h15	ENSMUSG00000027091	3.75823	0.845118	3.17614
Fam98a	ENSMUSG00000002017	Cstf3	ENSMUSG00000027176	3.33107	0.808081	2.69178
Fam98a	ENSMUSG00000002017	Snap23	ENSMUSG00000027287	4.70853	0.952862	4.48658
Fam98a	ENSMUSG00000002017	Zgpat	ENSMUSG00000027582	3.43147	0.838384	2.87689
Fam98a	ENSMUSG00000002017	Kpna4	ENSMUSG00000027782	3.38861	0.767677	2.60136
Fam98a	ENSMUSG00000002017	Ppid	ENSMUSG00000027804	3.52839	0.892256	3.14823
Fam98a	ENSMUSG00000002017	Ncbp1	ENSMUSG00000028330	6.97298	1	6.97298
Fam98a	ENSMUSG00000002017	Erp44	ENSMUSG00000028343	3.50298	0.868687	3.04299
Fam98a	ENSMUSG00000002017	Dnaja1	ENSMUSG00000028410	3.50547	0.868687	3.04515
Fam98a	ENSMUSG00000002017	Ctps	ENSMUSG00000028633	3.66107	0.875421	3.20498
Fam98a	ENSMUSG00000002017	Yars	ENSMUSG00000028811	4.12312	0.909091	3.74829
Fam98a	ENSMUSG00000002017	Nol9	ENSMUSG00000028948	3.18232	0.752525	2.39478
Fam98a	ENSMUSG00000002017	Dffa	ENSMUSG00000028974	3.41678	0.767677	2.62298
Fam98a	ENSMUSG00000002017	Rint1	ENSMUSG00000028999	6.33868	0.986532	6.25331
Fam98a	ENSMUSG00000002017	Eif2b4	ENSMUSG00000029145	3.67816	0.814815	2.99702
Fam98a	ENSMUSG00000002017	Hsph1	ENSMUSG00000029657	3.40268	0.861953	2.93295
Fam98a	ENSMUSG00000002017	Aen	ENSMUSG00000030609	3.47748	0.824916	2.86862
Fam98a	ENSMUSG00000002017	Ubfd1	ENSMUSG00000030870	5.05211	0.989899	5.00108
Fam98a	ENSMUSG00000002017	Morf4l2	ENSMUSG00000031422	4.06574	0.942761	3.83302
Fam98a	ENSMUSG00000002017	Slc25a15	ENSMUSG00000031482	3.2577	0.747475	2.43505
Fam98a	ENSMUSG00000002017	Polb	ENSMUSG00000031536	5.2329	0.976431	5.10956
Fam98a	ENSMUSG00000002017	Heatr3	ENSMUSG00000031657	5.51429	0.989899	5.45859
Fam98a	ENSMUSG00000002017	Usp10	ENSMUSG00000031826	3.31793	0.767677	2.54709
Fam98a	ENSMUSG00000002017	Zw10	ENSMUSG00000032264	5.29231	0.989899	5.23885
Fam98a	ENSMUSG00000002017	Dhx30	ENSMUSG00000032480	3.26263	0.772727	2.52113
Fam98a	ENSMUSG00000002017	Uba5	ENSMUSG00000032557	4.84238	0.996633	4.82608
Fam98a	ENSMUSG00000002017	Ttll4	ENSMUSG00000033257	3.5124	0.787879	2.76735
Fam98a	ENSMUSG00000002017	Chchd4	ENSMUSG00000034203	3.27388	0.747475	2.44714
Fam98a	ENSMUSG00000002017	Ube2f	ENSMUSG00000034343	4.68916	0.983165	4.61022
Fam98a	ENSMUSG00000002017	Rrp12	ENSMUSG00000035049	4.07474	0.939394	3.82778
Fam98a	ENSMUSG00000002017	Iars	ENSMUSG00000037851	3.25706	0.757576	2.46747
Fam98a	ENSMUSG00000002017	Dcun1d2	ENSMUSG00000038506	3.83095	0.929293	3.56007
Fam98a	ENSMUSG00000002017	Pdk2	ENSMUSG00000038967	3.74427	0.838384	3.13914
Fam98a	ENSMUSG00000002017	B3galnt2	ENSMUSG00000039242	3.45814	0.804714	2.78281
Fam98a	ENSMUSG00000002017	Elavl1	ENSMUSG00000040028	4.02318	0.956229	3.84708
Fam98a	ENSMUSG00000002017	Mars	ENSMUSG00000040354	5.23776	0.962963	5.04377
Fam98a	ENSMUSG00000002017	Osgin2	ENSMUSG00000041153	3.5013	0.808081	2.82933
Fam98a	ENSMUSG00000002017	Ublcp1	ENSMUSG00000041231	4.78095	0.905724	4.33022
Fam98a	ENSMUSG00000002017	Utp4	ENSMUSG00000041438	4.50675	0.942761	4.24879
Fam98a	ENSMUSG00000002017	Sgsm3	ENSMUSG00000042303	3.18612	0.757576	2.41373
Fam98a	ENSMUSG00000002017	Dhx29	ENSMUSG00000042426	4.46434	0.976431	4.35912
Fam98a	ENSMUSG00000002017	Adora1	ENSMUSG00000042429	3.40334	0.767677	2.61266
Fam98a	ENSMUSG00000002017	Zc3h6	ENSMUSG00000042851	3.50629	0.814815	2.85698
Fam98a	ENSMUSG00000002017	Zfp36l2	ENSMUSG00000045817	3.59005	0.777778	2.79226
Fam98a	ENSMUSG00000002017	Trmt1l	ENSMUSG00000053286	4.44468	0.969697	4.31
Fam98a	ENSMUSG00000002017	E2f6	ENSMUSG00000057469	3.76498	0.922559	3.47342
Fam98a	ENSMUSG00000002017	Abce1	ENSMUSG00000058355	3.19835	0.777778	2.48761
Fam98a	ENSMUSG00000002017	Trmt61a	ENSMUSG00000060950	3.03788	0.737374	2.24005
Fam98a	ENSMUSG00000002017	Mapk3	ENSMUSG00000063065	3.43301	0.762626	2.6181
Fam98a	ENSMUSG00000002017	Xpo5	ENSMUSG00000067150	3.69748	0.787879	2.91317
Fam98a	ENSMUSG00000002017	Kti12	ENSMUSG00000073775	5.16004	0.989899	5.10792
Fam98a	ENSMUSG00000002017	1810010H24Rik	ENSMUSG00000078607	3.48026	0.771044	2.68343
Fam98a	ENSMUSG00000002017	Zfp664	ENSMUSG00000079215	3.93275	0.824916	3.24419
Fam98a	ENSMUSG00000002017	Gm15542	ENSMUSG00000083396	3.2571	0.79798	2.5991
Fam98a	ENSMUSG00000002017	Gm20632	ENSMUSG00000093577	3.46596	0.772727	2.67824
Angptl4	ENSMUSG00000002289	Plin4	ENSMUSG00000002831	3.41018	0.747475	2.54902
Angptl4	ENSMUSG00000002289	Lipe	ENSMUSG00000003123	6.18451	0.949495	5.87216
Angptl4	ENSMUSG00000002289	Mmd	ENSMUSG00000003948	4.08826	0.855219	3.49636
Angptl4	ENSMUSG00000002289	Mid1ip1	ENSMUSG00000008035	5.6059	0.925926	5.19065
Angptl4	ENSMUSG00000002289	Lbp	ENSMUSG00000016024	4.54152	0.855219	3.88399
Angptl4	ENSMUSG00000002289	Slc22a5	ENSMUSG00000018900	4.71234	0.959596	4.52194
Angptl4	ENSMUSG00000002289	Pdk4	ENSMUSG00000019577	8.79412	1	8.79412
Angptl4	ENSMUSG00000002289	Klf11	ENSMUSG00000020653	9.40307	1	9.40307
Angptl4	ENSMUSG00000002289	Ehhadh	ENSMUSG00000022853	3.82653	0.808081	3.09214
Angptl4	ENSMUSG00000002289	Cpt1a	ENSMUSG00000024900	7.09201	0.983165	6.97261
Angptl4	ENSMUSG00000002289	Pnpla2	ENSMUSG00000025509	3.74725	0.818182	3.06594
Angptl4	ENSMUSG00000002289	Hmgcs2	ENSMUSG00000027875	4.62297	0.929293	4.2961
Angptl4	ENSMUSG00000002289	Ccng2	ENSMUSG00000029385	4.13566	0.808081	3.34194
Angptl4	ENSMUSG00000002289	Pex11a	ENSMUSG00000030545	5.21361	0.922559	4.80986
Angptl4	ENSMUSG00000002289	Amotl2	ENSMUSG00000032531	3.60916	0.747475	2.69775
Angptl4	ENSMUSG00000002289	Palmd	ENSMUSG00000033377	4.97509	0.848485	4.22129
Angptl4	ENSMUSG00000002289	Pim3	ENSMUSG00000035828	4.861	0.818182	3.97718
Angptl4	ENSMUSG00000002289	Inhbb	ENSMUSG00000037035	7.90132	0.976431	7.71509
Angptl4	ENSMUSG00000002289	Klf10	ENSMUSG00000037465	4.20666	0.858586	3.61178
Angptl4	ENSMUSG00000002289	Txnip	ENSMUSG00000038393	11.6804	1	11.6804
Angptl4	ENSMUSG00000002289	Arrdc4	ENSMUSG00000042659	3.90225	0.772727	3.01537
Angptl4	ENSMUSG00000002289	Tmem140	ENSMUSG00000057137	4.55295	0.89899	4.09306
Angptl4	ENSMUSG00000002289	Rab11b	ENSMUSG00000077450	4.5823	0.808081	3.70287
Angptl4	ENSMUSG00000002289	Gm17251	ENSMUSG00000090952	6.72289	0.895623	6.02118
Pex6	ENSMUSG00000002763	Lman2l	ENSMUSG00000001143	9.21502	1	9.21502
Pex6	ENSMUSG00000002763	Lmf1	ENSMUSG00000002279	5.25463	0.959596	5.04232
Pex6	ENSMUSG00000002763	Nr2f6	ENSMUSG00000002393	5.89381	0.996633	5.87396
Pex6	ENSMUSG00000002763	Uck1	ENSMUSG00000002550	3.45005	0.824916	2.846
Pex6	ENSMUSG00000002763	Atg4d	ENSMUSG00000002820	3.21037	0.777778	2.49696
Pex6	ENSMUSG00000002763	Kcnn1	ENSMUSG00000002908	4.31111	0.851852	3.67243
Pex6	ENSMUSG00000002763	Stk11	ENSMUSG00000003068	5.68687	0.989899	5.62943
Pex6	ENSMUSG00000002763	Mrpl4	ENSMUSG00000003299	4.04637	0.939394	3.80113
Pex6	ENSMUSG00000002763	Timm50	ENSMUSG00000003438	3.86725	0.845118	3.26828
Pex6	ENSMUSG00000002763	Akt2	ENSMUSG00000004056	4.64091	0.946128	4.39089
Pex6	ENSMUSG00000002763	Dnaja3	ENSMUSG00000004069	4.20967	0.946128	3.98289
Pex6	ENSMUSG00000002763	Apba3	ENSMUSG00000004931	3.70917	0.872054	3.23459
Pex6	ENSMUSG00000002763	Pex5	ENSMUSG00000005069	4.01244	0.919192	3.6882
Pex6	ENSMUSG00000002763	Tomm40l	ENSMUSG00000005674	3.79218	0.882155	3.34529
Pex6	ENSMUSG00000002763	Usp19	ENSMUSG00000006676	3.75286	0.777778	2.91889
Pex6	ENSMUSG00000002763	Emc10	ENSMUSG00000008140	4.22979	0.895623	3.78829
Pex6	ENSMUSG00000002763	Rdm1	ENSMUSG00000010362	3.77003	0.760943	2.86878
Pex6	ENSMUSG00000002763	Traf4	ENSMUSG00000017386	4.00129	0.89899	3.59712
Pex6	ENSMUSG00000002763	Akap1	ENSMUSG00000018428	3.34829	0.762626	2.55349
Pex6	ENSMUSG00000002763	Ctdnep1	ENSMUSG00000018559	3.72981	0.851852	3.17724
Pex6	ENSMUSG00000002763	Dalrd3	ENSMUSG00000019039	6.83054	0.996633	6.80754
Pex6	ENSMUSG00000002763	Plod1	ENSMUSG00000019055	3.58133	0.828283	2.96635
Pex6	ENSMUSG00000002763	Hbs1l	ENSMUSG00000019977	4.10153	0.818182	3.35579
Pex6	ENSMUSG00000002763	Tysnd1	ENSMUSG00000020087	5.31504	0.989899	5.26135
Pex6	ENSMUSG00000002763	Ndufs7	ENSMUSG00000020153	3.25538	0.747475	2.43331
Pex6	ENSMUSG00000002763	Ncln	ENSMUSG00000020238	4.78075	0.952862	4.55539
Pex6	ENSMUSG00000002763	Polrmt	ENSMUSG00000020329	3.69526	0.875421	3.23491
Pex6	ENSMUSG00000002763	Dhrs13	ENSMUSG00000020834	4.05896	0.79798	3.23897
Pex6	ENSMUSG00000002763	Dcakd	ENSMUSG00000020935	3.69654	0.811448	2.99955
Pex6	ENSMUSG00000002763	Txndc15	ENSMUSG00000021497	4.2107	0.83165	3.50183
Pex6	ENSMUSG00000002763	Zfp369	ENSMUSG00000021514	4.10142	0.787879	3.23142
Pex6	ENSMUSG00000002763	Bap1	ENSMUSG00000021901	5.00367	0.942761	4.71726
Pex6	ENSMUSG00000002763	Josd1	ENSMUSG00000022426	3.47531	0.804714	2.79663
Pex6	ENSMUSG00000002763	Pycrl	ENSMUSG00000022571	5.38177	0.986532	5.30929
Pex6	ENSMUSG00000002763	Tmbim6	ENSMUSG00000023010	3.44135	0.777778	2.67661
Pex6	ENSMUSG00000002763	Wdr4	ENSMUSG00000024037	3.62827	0.791246	2.87085
Pex6	ENSMUSG00000002763	Eci1	ENSMUSG00000024132	3.52437	0.767677	2.70558
Pex6	ENSMUSG00000002763	Twnk	ENSMUSG00000025209	4.49207	0.818182	3.67533
Pex6	ENSMUSG00000002763	Ptdss2	ENSMUSG00000025495	3.45284	0.808081	2.79017
Pex6	ENSMUSG00000002763	Tmem70	ENSMUSG00000025940	3.5511	0.771044	2.73806
Pex6	ENSMUSG00000002763	Rnpepl1	ENSMUSG00000026269	4.23287	0.905724	3.83381
Pex6	ENSMUSG00000002763	Mr1	ENSMUSG00000026471	3.89727	0.791246	3.0837
Pex6	ENSMUSG00000002763	Ptges2	ENSMUSG00000026820	3.38672	0.747475	2.53149
Pex6	ENSMUSG00000002763	Mrrf	ENSMUSG00000026887	3.5238	0.774411	2.72887
Pex6	ENSMUSG00000002763	Rab5if	ENSMUSG00000027637	3.73264	0.811448	3.02885
Pex6	ENSMUSG00000002763	Pigo	ENSMUSG00000028454	3.92428	0.858586	3.36933
Pex6	ENSMUSG00000002763	Mrpl37	ENSMUSG00000028622	3.52641	0.835017	2.94461
Pex6	ENSMUSG00000002763	Akr7a5	ENSMUSG00000028743	3.63698	0.784512	2.85325
Pex6	ENSMUSG00000002763	Ptms	ENSMUSG00000030122	3.51094	0.781145	2.74256
Pex6	ENSMUSG00000002763	Creld1	ENSMUSG00000030284	4.75737	0.959596	4.56515
Pex6	ENSMUSG00000002763	Blm	ENSMUSG00000030528	4.13616	0.808081	3.34235
Pex6	ENSMUSG00000002763	Kat8	ENSMUSG00000030801	4.51247	0.875421	3.95031
Pex6	ENSMUSG00000002763	Rbm3	ENSMUSG00000031167	3.64494	0.794613	2.89632
Pex6	ENSMUSG00000002763	Ftsj1	ENSMUSG00000031171	4.26855	0.848485	3.6218
Pex6	ENSMUSG00000002763	Cog4	ENSMUSG00000031753	7.60805	1	7.60805
Pex6	ENSMUSG00000002763	Inppl1	ENSMUSG00000032737	3.8143	0.791246	3.01805
Pex6	ENSMUSG00000002763	Tmem109	ENSMUSG00000034659	4.13207	0.892256	3.68687
Pex6	ENSMUSG00000002763	Mrpl34	ENSMUSG00000034880	3.16897	0.747475	2.36872
Pex6	ENSMUSG00000002763	Dapk3	ENSMUSG00000034974	3.7192	0.823232	3.06177
Pex6	ENSMUSG00000002763	Rundc1	ENSMUSG00000035007	3.29767	0.757576	2.49823
Pex6	ENSMUSG00000002763	Acaa1a	ENSMUSG00000036138	4.77743	0.905724	4.32703
Pex6	ENSMUSG00000002763	Bri3bp	ENSMUSG00000037905	4.69577	0.929293	4.36374
Pex6	ENSMUSG00000002763	Mtg2	ENSMUSG00000039069	3.52855	0.771044	2.72067
Pex6	ENSMUSG00000002763	Polg	ENSMUSG00000039176	4.10738	0.861953	3.54037
Pex6	ENSMUSG00000002763	Ptpa	ENSMUSG00000039515	4.06775	0.936027	3.80753
Pex6	ENSMUSG00000002763	Rxrb	ENSMUSG00000039656	5.23704	0.983165	5.14887
Pex6	ENSMUSG00000002763	Map3k10	ENSMUSG00000040390	3.43883	0.801347	2.75569
Pex6	ENSMUSG00000002763	Mul1	ENSMUSG00000041241	3.44749	0.811448	2.79746
Pex6	ENSMUSG00000002763	Rnpep	ENSMUSG00000041926	3.92697	0.888889	3.49064
Pex6	ENSMUSG00000002763	Proca1	ENSMUSG00000044122	3.4941	0.757576	2.64704
Pex6	ENSMUSG00000002763	Slc39a3	ENSMUSG00000046822	3.55322	0.801347	2.84736
Pex6	ENSMUSG00000002763	Iba57	ENSMUSG00000049287	3.41153	0.804714	2.7453
Pex6	ENSMUSG00000002763	Ppp1r37	ENSMUSG00000051403	6.33737	1	6.33737
Pex6	ENSMUSG00000002763	Cyhr1	ENSMUSG00000053929	4.16118	0.942761	3.923
Pex6	ENSMUSG00000002763	Slc27a4	ENSMUSG00000059316	3.77467	0.872054	3.29171
Pex6	ENSMUSG00000002763	Zfp938	ENSMUSG00000062931	4.12261	0.801347	3.30364
Pex6	ENSMUSG00000002763	Hspbp1	ENSMUSG00000063802	3.36933	0.767677	2.58656
Pex6	ENSMUSG00000002763	BC003965	ENSMUSG00000067722	4.61805	0.888889	4.10493
Pex6	ENSMUSG00000002763	Tlnrd1	ENSMUSG00000070462	3.36483	0.792929	2.66808
Pex6	ENSMUSG00000002763	Zfp951	ENSMUSG00000072774	3.65561	0.767677	2.80633
Pex6	ENSMUSG00000002763	Klhl21	ENSMUSG00000073700	3.49716	0.752525	2.6317
Pex6	ENSMUSG00000002763	Tufm	ENSMUSG00000073838	3.27642	0.752525	2.46559
Pex6	ENSMUSG00000002763	Tm2d3	ENSMUSG00000078681	3.70445	0.813131	3.0122
Pex6	ENSMUSG00000002763	Gm14326	ENSMUSG00000078862	3.36411	0.752525	2.53158
Pex6	ENSMUSG00000002763	Rbm3-ps	ENSMUSG00000099875	3.2807	0.767677	2.51851
Pex6	ENSMUSG00000002763	Gm34220	ENSMUSG00000114045	3.82007	0.750842	2.86827
Pex6	ENSMUSG00000002763	Gm48583	ENSMUSG00000114277	3.28265	0.777778	2.55317
Lamb1	ENSMUSG00000002900	Nid1	ENSMUSG00000005397	8.2264	1	8.2264
Lamb1	ENSMUSG00000002900	Tek	ENSMUSG00000006386	3.12932	0.79798	2.49713
Lamb1	ENSMUSG00000002900	Nav1	ENSMUSG00000009418	3.07697	0.767677	2.36212
Lamb1	ENSMUSG00000002900	Adam19	ENSMUSG00000011256	4.3731	0.96633	4.22586
Lamb1	ENSMUSG00000002900	Lama4	ENSMUSG00000019846	5.07988	0.996633	5.06277
Lamb1	ENSMUSG00000002900	Lama2	ENSMUSG00000019899	4.15041	0.956229	3.96874
Lamb1	ENSMUSG00000002900	Srgap1	ENSMUSG00000020121	4.08482	0.888889	3.63095
Lamb1	ENSMUSG00000002900	Rnf144a	ENSMUSG00000020642	3.54089	0.861953	3.05208
Lamb1	ENSMUSG00000002900	Adcy3	ENSMUSG00000020654	3.65578	0.771044	2.81877
Lamb1	ENSMUSG00000002900	Pxdn	ENSMUSG00000020674	6.03611	1	6.03611
Lamb1	ENSMUSG00000002900	Nid2	ENSMUSG00000021806	3.39998	0.781145	2.65588
Lamb1	ENSMUSG00000002900	Vcl	ENSMUSG00000021823	3.23889	0.794613	2.57366
Lamb1	ENSMUSG00000002900	Arhgap31	ENSMUSG00000022799	4.78163	0.993266	4.74943
Lamb1	ENSMUSG00000002900	Arhgap28	ENSMUSG00000024043	4.05783	0.902357	3.66161
Lamb1	ENSMUSG00000002900	Dpysl3	ENSMUSG00000024501	3.44923	0.878788	3.03114
Lamb1	ENSMUSG00000002900	Nrp2	ENSMUSG00000025969	3.27448	0.772727	2.53028
Lamb1	ENSMUSG00000002900	Map4k4	ENSMUSG00000026074	5.91518	0.996633	5.89526
Lamb1	ENSMUSG00000002900	Lamc1	ENSMUSG00000026478	6.85294	1	6.85294
Lamb1	ENSMUSG00000002900	Col5a1	ENSMUSG00000026837	3.16908	0.787879	2.49685
Lamb1	ENSMUSG00000002900	Notch1	ENSMUSG00000026923	3.68852	0.895623	3.30352
Lamb1	ENSMUSG00000002900	Fbn1	ENSMUSG00000027204	3.51379	0.922559	3.24167
Lamb1	ENSMUSG00000002900	Cd93	ENSMUSG00000027435	4.74975	0.993266	4.71776
Lamb1	ENSMUSG00000002900	Wwtr1	ENSMUSG00000027803	4.32386	0.939394	4.06181
Lamb1	ENSMUSG00000002900	Svep1	ENSMUSG00000028369	8.25073	1	8.25073
Lamb1	ENSMUSG00000002900	Aco1	ENSMUSG00000028405	5.08717	0.89899	4.57332
Lamb1	ENSMUSG00000002900	Hspg2	ENSMUSG00000028763	3.72933	0.939394	3.50331
Lamb1	ENSMUSG00000002900	Pdgfra	ENSMUSG00000029231	3.28436	0.757576	2.48815
Lamb1	ENSMUSG00000002900	Antxr2	ENSMUSG00000029338	3.98475	0.878788	3.50175
[truncated: 62,421 more rows]

## Sheet: Counts
Feature (gene)	Frequency
Cirbp	450
Arntl	359
Thoc2	344
Pum2	344
Hsph1	316
Nckap1l	315
Ncor1	311
Laptm5	302
Tef	299
Hcls1	299
Per3	296
Rbm3	295
Npas2	293
Dbp	292
Stip1	282
Chordc1	278
Serpinh1	271
Fkbp4	271
Cybb	261
Gstt2	258
Ncf1	254
Dnaja1	251
Nop53	249
Col4a1	247
Maz	245
Cygb	242
Ctss	242
Trip11	241
Leo1	241
Hyou1	241
Usp2	240
Tns2	239
Lamc1	239
Fam120c	239
C1qc	238
Vav1	232
Nr1d2	232
Fermt3	232
Zfp512b	231
Rpl3	230
Cbx6	230
C1qa	230
Mpeg1	228
Ahsa1	228
Rpl4	227
Clock	226
C1qb	224
P4ha1	223
Top1	221
Pirb	221
Myo1f	221
Hnrnpc	219
Dpp9	217
Lcp1	216
Tet3	215
Cd68	215
Sparc	213
Mkks	213
Inpp5k	212
Lyz2	209
Dock2	207
Ahsa2	207
Josd2	204
Tyrobp	203
Inpp5d	203
Gtpbp2	203
Cry2	201
Per1	200
Itgb2	199
Hspa5	199
Calr	199
C4b	199
Rac2	198
Adamts10	197
Fam76a	194
Eif4b	194
Bhlhe41	194
Lmbr1l	193
Col3a1	192
Cd52	192
Tspan4	190
Eef2	190
Col1a2	190
Wdr82	188
Gspt1	187
Dtx4	187
Per2	186
Kmt5c	186
Vim	185
Med1	185
Sdc3	184
Col4a2	184
Apbb1ip	184
Capg	182
Mapk3	181
Cd74	181
Dnajb11	180
Cd37	180
Wbp2	179
Abtb1	179
Ptprc	178
Bmp1	178
Gm48583	175
Strn3	174
Ric3	174
Paip2	174
Fcer1g	173
Coq10b	172
Pxdn	171
Mir5125	171
Shank3	170
Vps13a	169
Nid1	169
Fstl1	169
Wdfy4	168
Ostc	168
Ganab	167
Sla	166
Sh2b3	166
Pik3ip1	165
Mprip	165
Acap2	165
Tk2	164
Fcgr3	164
C1s1	164
Agrn	164
Tcf12	163
Col6a3	163
Col5a1	163
Nfil3	162
Ncf4	162
Dnmt3a	162
Rnf20	161
Ehmt1	161
Ikzf1	160
Pdia6	159
Pdia3	158
Irf8	158
Col6a1	157
H2-Aa	156
Cnppd1	156
Vat1	155
Hck	155
Atp8b2	155
Mthfr	154
AC149090.1	153
Zeb2	152
Plek	152
Pik3ap1	152
Hsp90b1	152
Brwd3	151
Msl1	150
Crebrf	150
Zbtb40	149
Leprot	149
Man2b2	148
H2-Ab1	148
Zkscan17	145
Ncstn	145
Pros1	144
Mvp	144
H2-Eb1	144
Aim2	144
Ncl	142
Ms4a6c	142
Col6a2	142
Hlf	141
Dpysl3	141
Ncf2	139
Gns	139
Bnip3	138
Atad2b	138
Wee1	137
Sppl2b	137
Prkcz	137
Acer2	137
Parp4	136
Ephx1	136
Col1a1	136
Ptgfrn	134
Ppp4r1	134
Nsd2	134
Lat2	134
Adamts2	134
Tie1	133
St5	133
Cd84	132
Ssr2	130
Arap3	129
Zfp329	128
Flot1	127
Kpna6	126
Calcoco1	126
Anxa7	125
Sp140	124
Mmp2	124
Angptl2	124
Trim30a	123
Itpr3	123
H2-M3	122
Tceal9	120
Spaca6	120
Rplp0	120
Adam17	120
Stox2	119
Rbm3-ps	119
Cd93	119
Sh3d19	118
Rsad1	118
Kctd20	118
Hspa1b	118
Erc1	118
Cbx1	118
Apoe	118
Ints3	117
C3ar1	117
Tmod3	116
Sfpq	116
Hbp1	116
Fyb	116
Tek	115
Col5a2	115
Ankrd12	114
Erp29	112
Senp6	111
Icam1	111
Cyp2d22	111
Alpk1	111
Ypel2	110
Lair1	110
Dapk1	110
Csf2rb2	110
Serinc3	109
Magt1	108
Gid4	108
Abca8a	108
Tmem176b	107
P2rx7	107
Lgals3	107
Homer1	107
Ftl1	107
Acadvl	107
Klhdc3	106
Evi2a	106
Erp44	106
Ctsb	106
Tmem176a	105
Cdkn1b	105
Vcam1	104
Mgst1	104
Hspd1	104
Clec7a	104
C3	104
Sorbs3	103
Rab31	103
Gstt1	103
Dhx29	103
AU020206	103
Tcp11l2	102
Stab1	102
Npc2	102
Igsf6	101
Col4a5	101
Col15a1	101
Atxn7l3b	101
Timp3	100
Map3k6	100
Anxa4	100
Wipf1	99
Smc4	99
Il33	99
Tlr2	98
Lman2l	98
Ddrgk1	98
Ctsz	98
A630001G21Rik	98
Mpzl1	97
Mettl16	97
Myo1c	96
Hpse	96
Slc6a6	95
Eef2k	95
Dchs1	95
Maco1	94
Klf15	94
Klf13	94
Fbn1	94
Csnk1a1	94
Nfkbia	93
Ms4a6d	93
Fuca1	93
Arhgef7	93
Nipsnap1	92
Uap1l1	91
Serhl	91
Hvcn1	91
Rev1	90
Skap2	89
Mxd4	89
Fam98a	89
Pgrmc1	88
Nras	88
Foxo3	88
Fat4	88
Slfn5	87
Pex6	87
Osmr	87
Map4k4	87
Psd4	86
Ifngr1	86
Eln	86
Decr1	86
Cd33	86
Htatip2	85
Foxj2	85
Tcaf1	84
Spsb3	84
Lama4	84
Dyrk2	84
Cp	84
Ech1	83
Ahnak	83
Polg	82
Gm10156	82
Rapgef5	81
Plod1	81
Cdc25b	81
Vps11	80
Rasip1	80
Mfap4	80
Ctsd	80
Cpt1a	80
Camk2b	80
Ptpn22	79
Pltp	79
Loxl2	79
Retsat	78
Retreg1	78
Ino80	78
Galnt15	78
Evl	78
Dtnbp1	78
Nrep	77
Fbxl18	77
Eci1	77
Marcksl1	75
Eogt	75
Ecm2	75
Ccdc25	74
Acadl	74
Rassf4	73
Pdcd4	73
Nqo1	73
Kank3	73
Hpgds	73
Cdk2	73
Adgra3	73
Tsc22d3	72
Tceal8	72
Syp	72
Pink1	72
Gng12	72
Gm11847	72
Fermt2	72
Cx3cl1	72
Zwint	71
Bace1	71
9530068E07Rik	71
Serpina3n	69
Mmp15	69
Cebpd	69
Phlda3	68
Pfkl	68
H2-Q6	68
Enpp5	68
Pim3	67
Herpud1	67
Cyb5r3	67
Cpeb1	67
Cipc	67
Armcx3	67
Agmo	67
Acsf2	67
Naip2	66
Fkbp5	66
Gabra3	65
Ampd3	65
Rragc	64
Lgmn	64
Larp4b	64
Bmf	64
Slc39a10	63
Adam19	63
Acot1	63
Pmp22	62
Lamb1	62
Iigp1	62
Flywch1	62
Efnb1	62
Ccbe1	62
Cars2	62
Armcx1	62
Aldh1a1	62
Runx1	61
Dcakd	61
Casd1	61
Syngr1	60
P3h1	60
Elovl5	60
Tlr7	59
Suclg2	59
Pdzd2	59
Ntng2	59
Klf9	59
Igtp	59
Gsta4	59
Arhgap27	59
Snhg11	58
Fyn	58
Fmo2	58
Ccdc122	58
Slc44a2	57
Serpine1	57
Robo4	57
Naip5	57
Mob3a	57
Mki67	57
Ezh2	57
Cyth1	57
Birc3	57
Alkbh3	57
Notch4	56
Gnb4	56
Cds1	56
Cbr1	56
Bfar	56
Tmem132a	55
Narf	55
Hsf4	55
Clec12a	55
Bmi1	55
Zbtb26	54
Myo5b	54
Mtif2	54
Lrrk2	54
Itgam	54
Sult1a1	53
Zhx3	52
Slc2a9	52
Nol3	52
Mt2	52
Fam117b	52
Creg1	52
Aldh5a1	52
Tifa	51
Mertk	51
Sh2d3c	50
Scaper	50
Rfng	50
Gpi1	49
Efemp1	49
0610009B22Rik	49
Tbc1d22a	48
Mt1	48
Gstm1	48
Gbp4	48
Srxn1	47
Hmgcs2	47
Slamf9	46
Rnpep	46
Mcf2l	46
Il6ra	46
Dok4	46
Tmem8	45
Tgtp1	45
Itm2a	45
Coro2a	45
Ccnd2	45
Ccdc80	45
Casp1	45
C1qtnf6	45
Amy1	45
Podn	44
Chid1	44
A330023F24Rik	44
Ppic	43
Nr1d1	43
Mrps2	43
H2-T10	43
Nectin3	42
Hspa2	42
Dsn1	42
Dpyd	42
Tmem106a	41
Ints10	41
Plscr2	40
Oxct1	40
Camkk2	40
Rlf	39
Pde8a	39
Vwf	38
Pomt1	38
Pclo	38
Nfe2l2	38
Hlcs	38
Gpr137b	38
Csf3r	38
Ccdc8	38
Bhlhe40	38
Armcx4	38
Adcyap1r1	38
Lpin3	37
Igf1	37
Hacd1	37
Cd163	37
Tram2	36
Stom	36
Plekhb1	36
Ighm	36
Dusp1	36
Cry1	36
Akr1b8	36
Ache	36
Wdr45	35
Avpr1a	35
Rfxap	34
Prnp	34
Pir	34
Lonp2	34
Irs1	34
Gm45774	34
Zbtb16	33
Prune2	33
Pm20d1	33
Ar	33
Klf11	32
Adamtsl2	32
Ube2h	31
Pcdh18	31
Mars2	31
Klhl23	31
Hfe	31
Gfod2	31
Xpa	29
Ildr2	29
Igbp1	29
Acaa1b	29
Pja1	28
Myo7a	28
Micu1	28
Mapk6	28
Irak3	28
Hoga1	28
4921524J17Rik	28
Smpdl3a	27
Desi1	27
Vhl	26
Depp1	26
Cenpa	26
Tmem140	25
Tfrc	25
Msra	25
Ints7	25
F11r	25
Aldh3b1	25
6530402F18Rik	25
Tmem164	24
Rcsd1	24
Polr3g	24
Fgd1	24
Angptl4	24
Galc	23
Abcb1b	23
Slc22a18	22
Pafah1b3	22
Tspan14	21
Optn	21
Mgmt	21
Igf2bp2	21
Cacna1a	21
Txnip	20
Smpdl3b	20
Slc7a2	20
Olfr1372-ps1	20
Fam19a5	20
Afap1l1	20
Adgrg2	20
Vps36	19
Slc41a1	19
Reep6	19
Kctd5	19
Clec1a	19
Chic2	19
Slc18b1	18
Mylip	18
Lfng	18
Tmem71	17
Pik3r1	17
Dirc2	17
AI464131	17
Tnfrsf23	16
Plscr1	16
Maoa	16
Rnf122	15
Mageh1	15
Lama3	15
Ier3	15
Fam136a	15
Arl4d	15
Wwox	14
Cyp26b1	14
Ccdc28b	14
Card6	14
Babam2	14
Asrgl1	14
Agpat5	14
Hist2h2be	13
Spats2l	12
Smyd3	12
Parp3	12
Kctd3	12
Igsf3	12
Zfp282	11
Klhl8	11
Alas2	11
Zc3h12a	10
Vangl2	10
Tsga10	10
Hbb-bs	10
Cxcl14	10
Ints4	9
Hbb-bt	9
Tdg	8
Pqlc1	8
Rps4l	7
Mlph	7
Alpl	7
Sox7	6
mt-Tw	6
Gpx7	5
Gm2981	5
Ubtd2	4
Adamts7	4
Elk1	3
Chst7	3
