# Supplementary material for: The circadian rhythm: A key variable in aging?
Source: Aging Cell. 2024 Jul 30;23(11):e14268. doi: 10.1111/acel.14268 (PMC11561671; doi:10.1111/acel.14268)
Supplement: Supplementary file 20 — Table S16. [file ACEL-23-e14268-s019.xlsx]

## Sheet: Sample blending
	N = RNA isoaltion batch						Brain (B), Heart (H), Liver (L), Kidney (K), Colon (C), Muscle/Quadriceps (Q)															Age: 3 months (3m), 6 months (6m), 12 months (12m), 18 months (18m), 24 months (24m)
	N	Female (C57BL/6N)						Female (DBA/2)						Male (C57BL/6N)						Male (DBA/2)								N	Female (C57BL/6N)						Female (DBA/2)						Male (C57BL/6N)						Male (DBA/2)
		B	H	L	K	C	Q	B	H	L	K	C	Q	B	H	L	K	C	Q	B	H	L	K	C	Q				B	H	L	K	C	Q	B	H	L	K	C	Q	B	H	L	K	C	Q	B	H	L
	1	1	2	3	4	5	6	7	8	9	10	11	12	13	14	15	16	17	18	19	20	21	22	23	24			1	3m	6m	12m	18m	24m	3m	6m	12m	18m	24m	3m	6m	12m	18m	24m	3m	6m	12m	18m	24m	3m
	2	25	26	27	28	29	30	31	32	33	34	35	36	37	38	39	40	41	42	43	44	45	46	47	48			2	24m	3m	6m	12m	18m	24m	3m	6m	12m	18m	24m	3m	6m	12m	18m	24m	3m	6m	12m	18m	24m
	3	49	50	51	52	53	54	55	56	57	58	59	60	61	62	63	64	65	66	67	68	69	70	71	72			3	18m	24m	3m	6m	12m	18m	24m	3m	6m	12m	18m	24m	3m	6m	12m	18m	24m	3m	6m	12m	18m
	4	73	74	75	76	77	78	79	80	81	82	83	84	85	86	87	88	89	90	91	92	93	94	95	96			4	12m	18m	24m	3m	6m	12m	18m	24m	3m	6m	12m	18m	24m	3m	6m	12m	18m	24m	3m	6m	12m
	5	97	98	99	100	101	102	103	104	105	106	107	108	109	110	111	112	113	114	115	116	117	118	119	120			5	6m	12m	18m	24m	3m	6m	12m	18m	24m	3m	6m	12m	18m	24m	3m	6m	12m	18m	24m	3m	6m
	6	121	122	123	124	125	126	127	128	129	130	131	132	133	134	135	136	137	138	139	140	141	142	143	144			6	12m	18m	24m	3m	6m	12m	18m	24m	3m	6m	12m	18m	24m	3m	6m	12m	18m	24m	3m	6m	12m
	7	145	146	147	148	149	150	151	152	153	154	155	156	157	158	159	160	161	162	163	164	165	166	167	168			7	6m	12m	18m	24m	3m	6m	12m	18m	24m	3m	6m	12m	18m	24m	3m	6m	12m	18m	24m	3m	6m
	8	169	170	171	172	173	174	175	176	177	178	179	180	181	182	183	184	185	186	187	188	189	190	191	192			8	3m	6m	12m	18m	24m	3m	6m	12m	18m	24m	3m	6m	12m	18m	24m	3m	6m	12m	18m	24m	3m
	9	193	194	195	196	197	198	199	200	201	202	203	204	205	206	207	208	209	210	211	212	213	214	215	216			9	24m	3m	6m	12m	18m	24m	3m	6m	12m	18m	24m	3m	6m	12m	18m	24m	3m	6m	12m	18m	24m
	10	217	218	219	220	221	222	223	224	225	226	227	228	229	230	231	232	233	234	235	236	237	238	239	240			10	18m	24m	3m	6m	12m	18m	24m	3m	6m	12m	18m	24m	3m	6m	12m	18m	24m	3m	6m	12m	18m
	11	241	242	243	244	245	246	247	248	249	250	251	252	253	254	255	256	257	258	259	260	261	262	263	264			11	24m	3m	6m	12m	18m	24m	3m	6m	12m	18m	24m	3m	6m	12m	18m	24m	3m	6m	12m	18m	24m
	12	265	266	267	268	269	270	271	272	273	274	275	276	277	278	279	280	281	282	283	284	285	286	287	288			12	18m	24m	3m	6m	12m	18m	24m	3m	6m	12m	18m	24m	3m	6m	12m	18m	24m	3m	6m	12m	18m
	13	289	290	291	292	293	294	295	296	297	298	299	300	301	302	303	304	305	306	307	308	309	310	311	312			13	12m	18m	24m	3m	6m	12m	18m	24m	3m	6m	12m	18m	24m	3m	6m	12m	18m	24m	3m	6m	12m
	14	313	314	315	316	317	318	319	320	321	322	323	324	325	326	327	328	329	330	331	332	333	334	335	336			14	6m	12m	18m	24m	3m	6m	12m	18m	24m	3m	6m	12m	18m	24m	3m	6m	12m	18m	24m	3m	6m
	15	337	338	339	340	341	342	343	344	345	346	347	348	349	350	351	352	353	354		356	357	358	359	360			15	3m	6m	12m	18m	24m	3m	6m	12m	18m	24m	3m	6m	12m	18m	24m	3m	6m	12m	18m	24m	3m
	16	361	362	363	364	365	366	367	368	369	370	371	372	373	374	375	376	377	378	379	380	381	382	383	384			16	6m	12m	18m	24m	3m	6m	12m	18m	24m	3m	6m	12m	18m	24m	3m	6m	12m	18m	24m	3m	6m
	17	385	386	387	388	389	390	391	392	393	394	395	396	397	398	399	400	401	402	403	404	405	406	407	408			17	3m	6m	12m	18m	24m	3m	6m	12m	18m	24m	3m	6m	12m	18m	24m	3m	6m	12m	18m	24m	3m
	18	409	410	411	412	413	414	415	416	417	418	419	420	421	422	423	424	425	426	427	428	429	430	431	432			18	24m	3m	6m	12m	18m	24m	3m	6m	12m	18m	24m	3m	6m	12m	18m	24m	3m	6m	12m	18m	24m
	19	433	434	435	436	437	438	439	440	441	442	443	444	445	446	447	448	449	450	451	452	453	454	455	456			19	18m	24m	3m	6m	12m	18m	24m	3m	6m	12m	18m	24m	3m	6m	12m	18m	24m	3m	6m	12m	18m
	20	457	458	459	460	461	462	463	464	465	466	467	468	469	470	471	472	473	474	475	476	477	478	479	480			20	12m	18m	24m	3m	6m	12m	18m	24m	3m	6m	12m	18m	24m	3m	6m	12m	18m	24m	3m	6m	12m
	21	481	482	483	484	485	486	487	488	489	490	491	492	493	494	495	496	497	498	499	500	501	502	503	504			21	18m	24m	3m	6m	12m	18m	24m	3m	6m	12m	18m	24m	3m	6m	12m	18m	24m	3m	6m	12m	18m
	22	505	506	507	508	509	510	511	512	513	514	515	516	517	518	519	520	521	522	523	524	525	526	527	528			22	12m	18m	24m	3m	6m	12m	18m	24m	3m	6m	12m	18m	24m	3m	6m	12m	18m	24m	3m	6m	12m
	23	529	530	531	532	533	534	535	536	537	538	539	540	541	542	543	544	545	546	547	548	549	550	551	552			23	6m	12m	18m	24m	3m	6m	12m	18m	24m	3m	6m	12m	18m	24m	3m	6m	12m	18m	24m	3m	6m
	24	553	554	555	556	557	558	559	560	561	562	563	564	565	566	567	568	569	570	571	572	573	574	575	576			24	3m	6m	12m	18m	24m	3m	6m	12m	18m	24m	3m	6m	12m	18m	24m	3m	6m	12m	18m	24m	3m
	25	577	578	579	580	581	582	583	584	585	586	587	588	589	590	591	592	593	594	595	596	597	598	599	600			25	24m	3m	6m	12m	18m	24m	3m	6m	12m	18m	24m	3m	6m	12m	18m	24m	3m	6m	12m	18m	24m
	26													325						355							Remeasurement RNA-Seq (+ 325 Aliquote of RNA-Isolation 14)
														(Aliquote of RNA-Isolation 14)
	For Aotra		F/B = Female (C57BL/6N)			M/B = Male (C57BL/6N)			F/D = Female (DBA/2)			M/D = Male (DBA/2)
	N	F/B	M/B	F/D	M/D	F/B	M/B	F/D	M/D	F/B	M/B	F/D	M/D	F/B	M/B	F/D	M/D	F/B	M/B	F/D	M/D							N	F/B	M/B	F/D	M/D	F/B	M/B	F/D	M/D	F/B	M/B	F/D	M/D	F/B	M/B	F/D	M/D	F/B	M/B	F/D	M/D
	1	601	602	603	604	605	606	607	608	609	610	611	612	613		615	616	617	618		620							1	3m	12m	6m	18m	6m	18m	12m	24m	12m	24m	18m	3m	18m	3m	24m	6m	24m	6m	3m	12m
	2	621	622	623	624	625	626		628	629	630	631	632	633	634	635	636	637	638	639	640							2	12m	24m	18m	3m	18m	3m	24m	6m	24m	6m	3m	12m	3m	12m	6m	18m	6m	18m	12m	24m
	3	641	642		644	645	646	647	648	649	650	651	652	653	654	655	656	657	658	659	660							3	24m	6m	3m	12m	3m	12m	6m	18m	6m	18m	12m	24m	12m	24m	18m	3m	18m	3m	24m	6m
	4	661	662	663	664	665	666	667	668	669	670		672	673	674	675	676	677	678	679	680							4	6m	18m	12m	24m	12m	24m	18m	3m	18m	3m	24m	6m	24m	6m	3m	12m	3m	12m	6m	18m
	5	681	682	683	684		686	687	688	689	690	691	692	693	694	695	696	697	698	699	700							5	18m	3m	24m	6m	24m	6m	3m	12m	3m	12m	6m	18m	6m	18m	12m	24m	12m	24m	18m	3m
	32			643		685		627				671			614					619			Remeasurement RNA-Seq
[truncated: 3 more columns]

## Sheet: RIN
Sample Name	Nucleic Acid ID	RIN (NovoGene)	Sample QC Results	Sample QC Memo	Important Note
1	FKRN192287830-1A	8.5	Pass	/
2	FKRN192287831-1A	8.5	Pass	/
3	FKRN192287832-1A	8.9	Pass	/
4	FKRN192287833-1A	9	Pass	Slightly impure
5	FKRN192287834-1A	9.4	Pass	/
6	FKRN192287835-1A	8.8	Pass	/
7	FKRN192287836-1A	8.7	Pass	Slightly impure
8	FKRN192287837-1A	8.6	Pass	/
9	FKRN192287838-1A	7.5	Pass	/
10	FKRN192287839-1A	8.9	Pass	Slightly impure
11	FKRN192287840-1A	9	Pass	/
12	FKRN192287841-1A	8.7	Pass	/
13	FKRN192287842-1A	8.8	Pass	Slightly impure
14	FKRN192287843-1A	9	Pass	/
15	FKRN192287844-1A	9.3	Pass	/
16	FKRN192287845-1A	9.4	Pass	Slightly impure
17	FKRN192287846-1A	9.3	Pass	/
18	FKRN192287847-1A	9.1	Pass	/
19	FKRN192287848-1A	9.7	Pass	Slightly impure
20	FKRN192287849-1A	8.9	Pass	/
21	FKRN192287850-1A	9.5	Pass	/
22	FKRN192287851-1A	9.2	Pass	/
23	FKRN192287852-1A	8.6	Pass	/
24	FKRN192287853-1A	8.3	Pass	/
25	FKRN192287854-1A	8.8	Pass	/
26	FKRN192287855-1A	9.3	Pass	/
27	FKRN192287856-1A	9.3	Pass	/
28	FKRN192287857-1A	9.5	Pass	/
29	FKRN192287858-1A	9.7	Pass	/
30	FKRN192287859-1A	9.3	Pass	/
31	FKRN192287860-1A	8.9	Pass	/
32	FKRN192287861-1A	9.2	Pass	/
33	FKRN192287862-1A	9.4	Pass	/
34	FKRN192287863-1A	9.3	Pass	/
35	FKRN192287864-1A	9.6	Pass	/
36	FKRN192287865-1A	9.1	Pass	/
37	FKRN192287866-1A	9	Pass	/
38	FKRN192287867-1A	9	Pass	/
39	FKRN192287868-1A	8.5	Pass	/
40	FKRN192287869-1A	9.4	Pass	/
41	FKRN192287870-1A	9.6	Pass	/
42	FKRN192287871-1A	9.1	Pass	/
43	FKRN192287872-1A	8.9	Pass	/
44	FKRN192287873-1A	9.1	Pass	/
45	FKRN192287874-1A	9.4	Pass	/
46	FKRN192287875-1A	9.4	Pass	/
47	FKRN192287876-1A	9.7	Pass	/
48	FKRN192287877-1A	9.2	Pass	/
49	FKRN192287878-1A	8.6	Pass	/
50	FKRN192287879-1A	9.2	Pass	/
51	FKRN192287880-1A	9.2	Pass	/
52	FKRN192287881-1A	9.3	Pass	/
53	FKRN192287882-1A	9.8	Pass	/
54	FKRN192287883-1A	9.1	Pass	/
55	FKRN192287884-1A	9.1	Pass	/
56	FKRN192287885-1A	8.5	Pass	/
57	FKRN192287886-1A	9.2	Pass	/
58	FKRN192287887-1A	9.2	Pass	/
59	FKRN192287888-1A	9.2	Pass	/
60	FKRN192287889-1A	8.7	Pass	/
61	FKRN192287890-1A	9.5	Pass	/
62	FKRN192287891-1A	9.3	Pass	/
63	FKRN192287892-1A	9.4	Pass	/
64	FKRN192287893-1A	9.5	Pass	/
65	FKRN192287894-1A	9.9	Pass	/
66	FKRN192287895-1A	8.6	Pass	/
67	FKRN192287896-1A	9.3	Pass	/
68	FKRN192287897-1A	9.3	Pass	/
69	FKRN192287898-1A	9	Pass	/
70	FKRN192287899-1A	9	Pass	/
71	FKRN192287900-1A	9.5	Pass	/
72	FKRN192287901-1A	9.7	Pass	/
73	FKRN192287902-1A	9.4	Pass	Slightly impure
74	FKRN192287903-1A	9.3	Pass	/
75	FKRN192287904-1A	9.4	Pass	Slightly impure
76	FKRN192287905-1A	9.5	Pass	/
77	FKRN192287906-1A	10	Pass	/
78	FKRN192287907-1A	9.4	Pass	/
79	FKRN192287908-1A	9.6	Pass	Slightly impure
80	FKRN192287909-1A	9	Pass	/
81	FKRN192287910-1A	9.3	Pass	/
82	FKRN192287911-1A	9.5	Pass	/
83	FKRN192287912-1A	9.5	Pass	/
84	FKRN192287913-1A	9.1	Pass	/
85	FKRN192287914-1A	9.1	Pass	Slightly impure
86	FKRN192287915-1A	9.1	Pass	/
87	FKRN192287916-1A	9.1	Pass	/
88	FKRN192287917-1A	9.4	Pass	/
89	FKRN192287918-1A	9.5	Pass	/
90	FKRN192287919-1A	9.2	Pass	/
91	FKRN192287920-1A	9	Pass	/
92	FKRN192287921-1A	9	Pass	/
93	FKRN192287922-1A	9.3	Pass	/
94	FKRN192287923-1A	9.1	Pass	/
95	FKRN192287924-1A	7.9	Pass	/
96	FKRN192287925-1A	9	Pass	/
97	FKRN192287926-1A	9	Pass	/
98	FKRN192287927-1A	9.2	Pass	/
99	FKRN192287928-1A	8.8	Pass	/
100	FKRN192287929-1A	9.4	Pass	/
101	FKRN192287930-1A	9.7	Pass	/
102	FKRN192287931-1A	9.2	Pass	/
103	FKRN192287932-1A	8.8	Pass	Slightly impure
104	FKRN192287933-1A	8.9	Pass	/
105	FKRN192287934-1A	8.8	Pass	/
106	FKRN192287935-1A	9.3	Pass	/
107	FKRN192287936-1A	9.7	Pass	/
108	FKRN192287937-1A	9.1	Pass	/
109	FKRN192287938-1A	8.8	Pass	/
110	FKRN192287939-1A	9	Pass	/
111	FKRN192287940-1A	8.7	Pass	/
112	FKRN192287941-1A	9.1	Pass	/
113	FKRN192287942-1A	9.6	Pass	/
114	FKRN192287943-1A	8.9	Pass	/
115	FKRN192287944-1A	9	Pass	Slightly impure
116	FKRN192287945-1A	9	Pass	/
117	FKRN192287946-1A	8.2	Pass	/
118	FKRN192287947-1A	9	Pass	/
119	FKRN192287948-1A	9.3	Pass	/
120	FKRN192287949-1A	8.6	Pass	/
121	FKRN192287950-1A	8.4	Pass	Slightly impure
122	FKRN192287951-1A	8.9	Pass	/
123	FKRN192287952-1A	8.9	Pass	/
124	FKRN192287953-1A	9.3	Pass	Slightly impure
125	FKRN192287954-1A	9.4	Pass	/
126	FKRN192287955-1A	8.9	Pass	Slightly impure
127	FKRN192287956-1A	8.9	Pass	Slightly impure
128	FKRN192287957-1A	8.6	Pass	/
129	FKRN192287958-1A	9.1	Pass	/
130	FKRN192287959-1A	9.1	Pass	/
131	FKRN192287960-1A	9.1	Pass	/
132	FKRN192287961-1A	8.8	Pass	/
133	FKRN192287962-1A	8.9	Pass	/
134	FKRN192287963-1A	8.6	Pass	/
135	FKRN192287964-1A	9.5	Pass	/
136	FKRN192287965-1A	9.5	Pass	/
137	FKRN192287966-1A	9.6	Pass	/
138	FKRN192287967-1A	9.2	Pass	/
139	FKRN192287968-1A	9.3	Pass	Slightly impure
140	FKRN192287969-1A	9.1	Pass	/
141	FKRN192287970-1A	9.4	Pass	/
142	FKRN192287971-1A	9.1	Pass	/
143	FKRN192287972-1A	9.2	Pass	Slightly impure
144	FKRN192287973-1A	9.2	Pass	/
145	FKRN192287974-1A	8.9	Pass	Slightly impure
146	FKRN192287975-1A	8.5	Pass	/
147	FKRN192287976-1A	8.7	Pass	/
148	FKRN192287977-1A	9.4	Pass	/
149	FKRN192287978-1A	9.6	Pass	/
150	FKRN192287979-1A	9.2	Pass	/
151	FKRN192287980-1A	9.1	Pass	Slightly impure
152	FKRN192287981-1A	9	Pass	/
153	FKRN192287982-1A	9.3	Pass	/
154	FKRN192287983-1A	9.3	Pass	/
155	FKRN192287984-1A	9.5	Pass	/
156	FKRN192287985-1A	8.9	Pass	/
157	FKRN192287986-1A	9.1	Pass	Slightly impure
158	FKRN192287987-1A	8.9	Pass	/
159	FKRN192287988-1A	9.3	Pass	/
160	FKRN192287989-1A	9.3	Pass	/
161	FKRN192287990-1A	9.7	Pass	/
162	FKRN192287991-1A	9.4	Pass	/
163	FKRN192287992-1A	9.3	Pass	/
164	FKRN192287993-1A	8.9	Pass	/
165	FKRN192287994-1A	9.3	Pass	/
166	FKRN192287995-1A	9.3	Pass	/
167	FKRN192287996-1A	9	Pass	/
168	FKRN192287997-1A	8.7	Pass	/
169	FKRN192287998-1A	8.8	Pass	/
170	FKRN192287999-1A	8.9	Pass	/
171	FKRN192288000-1A	9.1	Pass	/
172	FKRN192288001-1A	9.2	Pass	/
173	FKRN192288002-1A	9.5	Pass	Slightly impure
174	FKRN192288003-1A	9	Pass	/
175	FKRN192288004-1A	8.9	Pass	/
176	FKRN192288005-1A	8.5	Pass	/
177	FKRN192288006-1A	8.1	Pass	/
178	FKRN192288007-1A	9.1	Pass	/
179	FKRN192288008-1A	9.2	Pass	/
180	FKRN192288009-1A	9	Pass	/
181	FKRN192288010-1A	8.5	Pass	/
182	FKRN192288011-1A	8.6	Pass	/
183	FKRN192288012-1A	9.1	Pass	/
184	FKRN192288013-1A	8.5	Pass	Slightly impure
185	FKRN192288014-1A	9.2	Pass	Slightly impure
186	FKRN192288015-1A	8.8	Pass	/
187	FKRN192288016-1A	8.6	Pass	/
188	FKRN192288017-1A	8.5	Pass	/
189	FKRN192288018-1A	9.1	Pass	/
190	FKRN192288019-1A	9.1	Pass	/
191	FKRN192288020-1A	9.1	Pass	/
192	FKRN192288021-1A	8	Pass	/
193	FKRN192288022-1A	8.9	Pass	/
194	FKRN192288023-1A	9	Pass	/
195	FKRN192288024-1A	9.1	Pass	/
196	FKRN192288025-1A	8.7	Pass	Slightly impure
197	FKRN192288026-1A	9.5	Pass	Slightly impure
198	FKRN192288027-1A	9.2	Pass	/
199	FKRN192288028-1A	8.9	Pass	Slightly impure
200	FKRN192288029-1A	9.2	Pass	/
201	FKRN192288030-1A	9.2	Pass	/
202	FKRN192288031-1A	9.2	Pass	/
203	FKRN192288032-1A	9.2	Pass	/
204	FKRN192288033-1A	8.9	Pass	/
205	FKRN192288034-1A	8.5	Pass	Slightly impure
206	FKRN192288035-1A	8.8	Pass	/
207	FKRN192288036-1A	8.3	Pass	/
208	FKRN192288037-1A	9.1	Pass	Slightly impure
209	FKRN192288038-1A	9.5	Pass	/
210	FKRN192288039-1A	8.8	Pass	/
211	FKRN192288040-1A	8.5	Pass	/
212	FKRN192288041-1A	8.5	Pass	/
213	FKRN192288042-1A	9.1	Pass	/
214	FKRN192288043-1A	9	Pass	/
215	FKRN192288044-1A	9.2	Pass	/
216	FKRN192288045-1A	8.9	Pass	/
217	FKRN192288046-1A	9	Pass	Slightly impure
218	FKRN192288047-1A	9	Pass	/
219	FKRN192288048-1A	9.3	Pass	/
220	FKRN192288049-1A	9.4	Pass	/
221	FKRN192288050-1A	9.1	Pass	/
222	FKRN192288051-1A	9.1	Pass	/
223	FKRN192288052-1A	8.5	Pass	Slightly impure
224	FKRN192288053-1A	8.2	Pass	Slightly impure
225	FKRN192288054-1A	9.2	Pass	/
226	FKRN192288055-1A	8.7	Pass	/
227	FKRN192288056-1A	9	Pass	/
228	FKRN192288057-1A	8.5	Pass	/
229	FKRN192288058-1A	9.5	Pass	Slightly impure
230	FKRN192288059-1A	9.2	Pass	/
231	FKRN192288060-1A	9.2	Pass	/
232	FKRN192288061-1A	9.4	Pass	/
233	FKRN192288062-1A	8.7	Pass	Slightly impure
234	FKRN192288063-1A	7.1	Pass	/
235	FKRN192288064-1A	9.3	Pass	Slightly impure
236	FKRN192288065-1A	8.9	Pass	/
237	FKRN192288066-1A	8.2	Pass	/
238	FKRN192288067-1A	9.4	Pass	/
239	FKRN192288068-1A	9	Pass	/
240	FKRN192288069-1A	9.2	Pass	/
241	FKRN192288070-1A	8.7	Pass	/
242	FKRN192288071-1A	9.1	Pass	/
243	FKRN192288072-1A	9.4	Pass	/
244	FKRN192288073-1A	9.2	Pass	/
245	FKRN192288074-1A	9.4	Pass	/
246	FKRN192288075-1A	9.1	Pass	/
247	FKRN192288076-1A	9	Pass	Slightly impure
248	FKRN192288077-1A	9.1	Pass	/
249	FKRN192288078-1A	9.6	Pass	/
250	FKRN192288079-1A	9.3	Pass	/
251	FKRN192288080-1A	9.3	Pass	/
252	FKRN192288081-1A	8.8	Pass	/
253	FKRN192288082-1A	8.7	Pass	/
254	FKRN192288083-1A	8.6	Pass	/
255	FKRN192288084-1A	8.7	Pass	/
256	FKRN192288085-1A	9.1	Pass	/
257	FKRN192288086-1A	8.9	Pass	/
258	FKRN192288087-1A	8.9	Pass	/
259	FKRN192288088-1A	8.7	Pass	/
260	FKRN192288089-1A	8.4	Pass	/
261	FKRN192288090-1A	9.1	Pass	/
262	FKRN192288091-1A	9.2	Pass	/
263	FKRN192288092-1A	9.3	Pass	/
264	FKRN192288093-1A	8.4	Pass	/
265	FKRN192288094-1A	8.9	Pass	Slightly impure
266	FKRN192288095-1A	8.5	Pass	/
267	FKRN192288096-1A	9	Pass	/
268	FKRN192288097-1A	9.2	Pass	/
269	FKRN192288098-1A	9.5	Pass	/
270	FKRN192288099-1A	9.1	Pass	/
271	FKRN192288100-1A	8.6	Pass	Slightly impure
272	FKRN192288101-1A	9	Pass	/
273	FKRN192288102-1A	9.2	Pass	/
274	FKRN192288103-1A	9	Pass	/
275	FKRN192288104-1A	9.3	Pass	/
276	FKRN192288105-1A	8.7	Pass	/
277	FKRN192288106-1A	8.3	Pass	/
278	FKRN192288107-1A	8.9	Pass	/
279	FKRN192288108-1A	8.6	Pass	/
280	FKRN192288109-1A	9.2	Pass	Slightly impure
281	FKRN192288110-1A	9.6	Pass	/
282	FKRN192288111-1A	8.7	Pass	/
283	FKRN192288112-1A	9	Pass	/
284	FKRN192288113-1A	8.8	Pass	/
285	FKRN192288114-1A	8.4	Pass	/
286	FKRN192288115-1A	9	Pass	/
287	FKRN192288116-1A	9.4	Pass	/
288	FKRN192288117-1A	9	Pass	/
289	FKRN192288118-1A	9.1	Pass	Slightly impure
290	FKRN192288119-1A	9.1	Pass	/
291	FKRN192288120-1A	9.1	Pass	/
292	FKRN192288121-1A	9.1	Pass	/
293	FKRN192288122-1A	9.6	Pass	/
294	FKRN192288123-1A	9.4	Pass	Slightly impure
295	FKRN192288124-1A	9.3	Pass	/
296	FKRN192288125-1A	8.7	Pass	/
297	FKRN192288126-1A	9.5	Pass	/
298	FKRN192288127-1A	9.7	Pass	/
299	FKRN192288128-1A	9.4	Pass	/
300	FKRN192288129-1A	9	Pass	/
301	FKRN192288130-1A	9.3	Pass	/
302	FKRN192288131-1A	8.9	Pass	/
303	FKRN192288132-1A	9.3	Pass	/
304	FKRN192288133-1A	9.1	Pass	/
305	FKRN192288134-1A	9.4	Pass	/
306	FKRN192288135-1A	8.9	Pass	Slightly impure
307	FKRN192288136-1A	9.2	Pass	Slightly impure
308	FKRN192288137-1A	8.8	Pass	/
309	FKRN192288138-1A	9.1	Pass	/
310	FKRN192288139-1A	8.9	Pass	/
311	FKRN192288140-1A	8.9	Pass	/
312	FKRN192288141-1A	8.7	Pass	/
313	FKRN192288142-1A	8.5	Pass	Slightly impure
314	FKRN192288143-1A	8.9	Pass	/
315	FKRN192288144-1A	8.7	Pass	/
316	FKRN192288145-1A	8.7	Pass	/
317	FKRN192288146-1A	8.6	Pass	Slightly impure
318	FKRN192288147-1A	9.1	Pass	/
319	FKRN192288148-1A	8.5	Pass	Slightly impure
320	FKRN192288149-1A	8.3	Pass	/
321	FKRN192288150-1A	9	Pass	/
322	FKRN192288151-1A	8.9	Pass	/
323	FKRN192288152-1A	9.1	Pass	/
324	FKRN192288153-1A	8.2	Pass	/
325	FKRN192308788-1A	9.1	Pass		New measurement of reserve aliqoute, since the RIN value was 6.2 in the first measurement (which according to the company should not be a problem, but there was an extreme deviation in the PCA).
326	FKRN192288155-1A	8.4	Pass	/
327	FKRN192288156-1A	9	Pass	/
328	FKRN192288157-1A	8.6	Pass	/
329	FKRN192288158-1A	9.3	Pass	/
330	FKRN192288159-1A	7.2	Pass	/
331	FKRN192288160-1A	9	Pass	Slightly impure
332	FKRN192288161-1A	8.5	Pass	/
333	FKRN192288162-1A	8.5	Pass	/
334	FKRN192288163-1A	8.6	Pass	Slightly impure
335	FKRN192288164-1A	8.9	Pass	/
336	FKRN192288165-1A	8.4	Pass	/
337	FKRN192288166-1A	8.9	Pass	Slightly impure
338	FKRN192288167-1A	8.6	Pass	/
339	FKRN192288168-1A	8.8	Pass	/
340	FKRN192288169-1A	8.7	Pass	Slightly impure
341	FKRN192288170-1A	9.2	Pass	/
342	FKRN192288171-1A	8.7	Pass	/
343	FKRN192288172-1A	8.5	Pass	Slightly impure
344	FKRN192288173-1A	8.2	Pass	/
345	FKRN192288174-1A	8.1	Pass	/
346	FKRN192288175-1A	8.7	Pass	/
347	FKRN192288176-1A	9.2	Pass	/
348	FKRN192288177-1A	8.6	Pass	/
349	FKRN192288178-1A	8.6	Pass	Slightly impure
350	FKRN192288184-1A	8.5	Pass	/	Labeling error: Was measured as sample 355 and renamed to 350
351	FKRN192288180-1A	8.9	Pass	/
352	FKRN192288181-1A	8.5	Pass	/
353	FKRN192288182-1A	9.3	Pass	/
354	FKRN192288183-1A	8.6	Pass	/
355	EKRN200000389-1A	8.4	Pass		New measurement and preparation of sample due to the labeling error at 350
356	FKRN192288185-1A	8.4	Pass	/
357	FKRN192288186-1A	8.7	Pass	/
358	FKRN192288187-1A	8.9	Pass	/
359	FKRN192288188-1A	8.9	Pass	/
360	FKRN192288189-1A	8	Pass	Slightly impure
361	FKRN192288190-1A	8.6	Pass	Slightly impure
362	FKRN192288191-1A	8.9	Pass	/
363	FKRN192288192-1A	8.7	Pass	/
364	FKRN192288193-1A	8.7	Pass	/
365	FKRN192288194-1A	7.9	Pass	/
366	FKRN192288195-1A	9.3	Pass	/
367	FKRN192288196-1A	8.7	Pass	/
368	FKRN192288197-1A	8.8	Pass	/
369	FKRN192288198-1A	9.2	Pass	/
370	FKRN192288199-1A	9	Pass	/
371	FKRN192288200-1A	9.7	Pass	/
372	FKRN192288201-1A	8.6	Pass	/
373	FKRN192288202-1A	9.2	Pass	/
374	FKRN192288203-1A	8.6	Pass	/
375	FKRN192288204-1A	9.1	Pass	/
376	FKRN192288205-1A	9.2	Pass	/
377	FKRN192288206-1A	9.6	Pass	/
378	FKRN192288207-1A	8.9	Pass	/
379	FKRN192288208-1A	9.1	Pass	Slightly impure
380	FKRN192288209-1A	9	Pass	/
381	FKRN192288210-1A	9.3	Pass	/
382	FKRN192288211-1A	8.9	Pass	/
383	FKRN192288212-1A	8	Pass	/
384	FKRN192288213-1A	8.7	Pass	/
385	FKRN192292392-1A	8.9	Pass	Slightly impure
386	FKRN192292393-1A	9	Pass	/
387	FKRN192292394-1A	8.9	Pass	/
388	FKRN192292395-1A	9.3	Pass	/
389	FKRN192292396-1A	9.7	Pass	/
390	FKRN192292397-1A	8.2	Pass	/
391	FKRN192292398-1A	9.1	Pass	Slightly impure
392	FKRN192292399-1A	8.3	Pass	/
393	FKRN192292400-1A	8.4	Pass	/
394	FKRN192292401-1A	9	Pass	/
395	FKRN192292402-1A	8.7	Pass	/
396	FKRN192292403-1A	9	Pass	/
397	FKRN192292404-1A	8.7	Pass	Slightly impure
398	FKRN192292405-1A	8.9	Pass	/
399	FKRN192292406-1A	9	Pass	/
400	FKRN192292407-1A	9.3	Pass	/
401	FKRN192292408-1A	9.5	Pass	/
402	FKRN192292409-1A	9	Pass	/
403	FKRN192292410-1A	7.4	Pass	Slightly impure
404	FKRN192292411-1A	8.7	Pass	/
405	FKRN192292412-1A	8.9	Pass	/
406	FKRN192292413-1A	9.2	Pass	/
407	FKRN192292414-1A	8.3	Pass	/
408	FKRN192292415-1A	7.7	Pass	/
409	FKRN192292416-1A	8.7	Pass	/
410	FKRN192292417-1A	8.7	Pass	Slightly impure
411	FKRN192292418-1A	9.3	Pass	/
412	FKRN192292419-1A	9.3	Pass	/
413	FKRN192292420-1A	9.7	Pass	Slightly impure
414	FKRN192292421-1A	9.1	Pass	/
415	FKRN192292422-1A	8.9	Pass	Slightly impure
416	FKRN192292423-1A	9	Pass	/
417	FKRN192292424-1A	9.2	Pass	/
418	FKRN192292425-1A	9	Pass	/
419	FKRN192292426-1A	8.6	Pass	/
420	FKRN192292427-1A	9.1	Pass	/
421	FKRN192292428-1A	8.3	Pass	Slightly impure
422	FKRN192292429-1A	8.5	Pass	/
423	FKRN192292430-1A	8.2	Pass	/
424	FKRN192292431-1A	8.9	Pass	/
425	FKRN192292432-1A	9.3	Pass	/
426	FKRN192292433-1A	8.8	Pass	/
427	FKRN192292434-1A	8	Pass	Slightly impure
428	FKRN192292435-1A	8.4	Pass	/
429	FKRN192292436-1A	9.1	Pass	/
430	FKRN192292437-1A	9.1	Pass	/
431	FKRN192292438-1A	9.3	Pass	/
432	FKRN192292439-1A	8.9	Pass	/
433	FKRN192292440-1A	8.9	Pass	/
434	FKRN192292441-1A	9.1	Pass	/
435	FKRN192292442-1A	9.5	Pass	/
436	FKRN192292443-1A	9.3	Pass	/
437	FKRN192292444-1A	9.7	Pass	/
438	FKRN192292445-1A	9.4	Pass	/
439	FKRN192292446-1A	8.1	Pass	Slightly impure
440	FKRN192292447-1A	9.2	Pass	/
441	FKRN192292448-1A	9.5	Pass	/
442	FKRN192292449-1A	9.1	Pass	/
443	FKRN192292450-1A	9.5	Pass	/
444	FKRN192292451-1A	8.8	Pass	/
445	FKRN192292452-1A	9.2	Pass	Slightly impure
446	FKRN192292453-1A	9	Pass	/
447	FKRN192292454-1A	8.9	Pass	/
448	FKRN192292455-1A	9.2	Pass	/
449	FKRN192292456-1A	9.4	Pass	/
450	FKRN192292457-1A	8.9	Pass	/
451	FKRN192292458-1A	9	Pass	/
452	FKRN192292459-1A	9	Pass	/
453	FKRN192292460-1A	8.7	Pass	/
454	FKRN192292461-1A	9.4	Pass	/
455	FKRN192292462-1A	9.1	Pass	/
456	FKRN192292463-1A	8.9	Pass	/
457	FKRN192292464-1A	8.7	Pass	Slightly impure
458	FKRN192292465-1A	9	Pass	/
459	FKRN192292466-1A	9.2	Pass	/
460	FKRN192292467-1A	9.2	Pass	Slightly impure
461	FKRN192292468-1A	9.7	Pass	/
462	FKRN192292469-1A	9.3	Pass	/
463	FKRN192292470-1A	8.9	Pass	Slightly impure
464	FKRN192292471-1A	8.5	Pass	/
465	FKRN192292472-1A	9.3	Pass	/
466	FKRN192292473-1A	9.4	Pass	/
467	FKRN192292474-1A	9.3	Pass	/
468	FKRN192292475-1A	8.9	Pass	/
469	FKRN192292476-1A	8.6	Pass	/
470	FKRN192292477-1A	9	Pass	/
471	FKRN192292478-1A	9.4	Pass	/
472	FKRN192292479-1A	9.3	Pass	/
473	FKRN192292480-1A	9.5	Pass	/
474	FKRN192292481-1A	8.5	Pass	/
475	FKRN192292482-1A	8.8	Pass	Slightly impure
476	FKRN192292483-1A	9	Pass	/
477	FKRN192292484-1A	9	Pass	/
478	FKRN192292485-1A	8.9	Pass	/
479	FKRN192292486-1A	8.1	Pass	/
480	FKRN192292487-1A	8.4	Pass	/
481	FKRN192292488-1A	9.2	Pass	Slightly impure
482	FKRN192292489-1A	8.7	Pass	Slightly impure
483	FKRN192292490-1A	9.1	Pass	/
484	FKRN192292491-1A	9.2	Pass	/
485	FKRN192292492-1A	9.7	Pass	Slightly impure
486	FKRN192292493-1A	8.9	Pass	/
487	FKRN192292494-1A	8.5	Pass	Slightly impure
488	FKRN192292495-1A	8.8	Pass	/
489	FKRN192292496-1A	9.3	Pass	/
490	FKRN192292497-1A	8.9	Pass	/
491	FKRN192292498-1A	9.2	Pass	/
492	FKRN192292499-1A	8.7	Pass	/
493	FKRN192292500-1A	9.2	Pass	/
494	FKRN192292501-1A	8.7	Pass	/
495	FKRN192292502-1A	8.7	Pass	/
496	FKRN192292503-1A	8.8	Pass	/
497	FKRN192292504-1A	9.5	Pass	/
498	FKRN192292505-1A	8.5	Pass	/
499	FKRN192292506-1A	8.7	Pass	/
500	FKRN192292507-1A	8.7	Pass	/
501	FKRN192292508-1A	8.1	Pass	/
502	FKRN192292509-1A	8.9	Pass	/
503	FKRN192292510-1A	9.2	Pass	/
504	FKRN192292511-1A	8.2	Pass	/
505	FKRN192292512-1A	8.8	Pass	Slightly impure
506	FKRN192292513-1A	8.6	Pass	/
507	FKRN192292514-1A	8.9	Pass	/
508	FKRN192292515-1A	9.1	Pass	/
509	FKRN192292516-1A	9.5	Pass	/
510	FKRN192292517-1A	9	Pass	/
511	FKRN192292518-1A	8.6	Pass	/
512	FKRN192292519-1A	8.5	Pass	/
513	FKRN192292520-1A	8.9	Pass	/
514	FKRN192292521-1A	9.1	Pass	Slightly impure
515	FKRN192292522-1A	9.2	Pass	/
516	FKRN192292523-1A	8.7	Pass	Slightly impure
517	FKRN192292524-1A	9.5	Pass	Slightly impure
518	FKRN192292525-1A	8.8	Pass	/
519	FKRN192292526-1A	9.2	Pass	/
520	FKRN192292527-1A	9.1	Pass	/
521	FKRN192292528-1A	9.5	Pass	/
522	FKRN192292529-1A	8.7	Pass	/
523	FKRN192292530-1A	8.4	Pass	/
524	FKRN192292531-1A	9	Pass	/
525	FKRN192292532-1A	9.1	Pass	/
526	FKRN192292533-1A	9	Pass	/
527	FKRN192292534-1A	8.1	Pass	/
528	FKRN192292535-1A	8.8	Pass	/
529	FKRN192292536-1A	8.7	Pass	/
530	FKRN192292537-1A	8.7	Pass	/
531	FKRN192292538-1A	8.4	Pass	/
532	FKRN192292539-1A	9	Pass	/
533	FKRN192292540-1A	9.4	Pass	/
534	FKRN192292541-1A	8.6	Pass	/
535	FKRN192292542-1A	8.5	Pass	/
536	FKRN192292543-1A	8.5	Pass	/
537	FKRN192292544-1A	9.1	Pass	/
538	FKRN192292545-1A	9.3	Pass	/
539	FKRN192292546-1A	9.1	Pass	/
540	FKRN192292547-1A	8.7	Pass	/
541	FKRN192292548-1A	8.9	Pass	Slightly impure
542	FKRN192292549-1A	8.9	Pass	/
543	FKRN192292550-1A	9.4	Pass	/
544	FKRN192292551-1A	9.4	Pass	Slightly impure
545	FKRN192292552-1A	9.4	Pass	/
546	FKRN192292553-1A	9.1	Pass	/
547	FKRN192292554-1A	9.6	Pass	Slightly impure
548	FKRN192292555-1A	8.5	Pass	/
549	FKRN192292556-1A	9.2	Pass	/
550	FKRN192292557-1A	9.2	Pass	Slightly impure
551	FKRN192292558-1A	8.8	Pass	/
552	FKRN192292559-1A	8.3	Pass	/
553	FKRN192292560-1A	8.8	Pass	/
554	FKRN192292561-1A	8.8	Pass	/
555	FKRN192292562-1A	8.6	Pass	/
556	FKRN192292563-1A	9	Pass	Slightly impure
557	FKRN192292564-1A	8.8	Pass	/
558	FKRN192292565-1A	8.4	Pass	/
559	FKRN192292566-1A	8.6	Pass	Slightly impure
560	FKRN192292567-1A	8.2	Pass	/
561	FKRN192292568-1A	8.4	Pass	/
562	FKRN192292569-1A	8.6	Pass	/
563	FKRN192292570-1A	8	Pass	/
564	FKRN192292571-1A	9	Pass	/
565	FKRN192292572-1A	9.4	Pass	Slightly impure
566	FKRN192292573-1A	8.6	Pass	/
567	FKRN192292574-1A	9.1	Pass	/
568	FKRN192292575-1A	9.3	Pass	/
569	FKRN192292576-1A	8.8	Pass	/
570	FKRN192292577-1A	8.9	Pass	/
571	FKRN192292578-1A	8.5	Pass	/
572	FKRN192292579-1A	8.2	Pass	/
573	FKRN192292580-1A	8.8	Pass	/
574	FKRN192292581-1A	8.7	Pass	/
575	FKRN192292582-1A	8.1	Pass	/
576	FKRN192292583-1A	8	Pass	/
577	FKRN192292584-1A	8.9	Pass	Slightly impure
578	FKRN192292585-1A	9.1	Pass	/
579	FKRN192292586-1A	9.2	Pass	/
580	FKRN192292587-1A	9.3	Pass	/
581	FKRN192292588-1A	9.6	Pass	Slightly impure
582	FKRN192292589-1A	9.2	Pass	/
583	FKRN192292590-1A	9.3	Pass	Slightly impure
584	FKRN192292591-1A	9.1	Pass	/
585	FKRN192292592-1A	9.3	Pass	/
586	FKRN192292593-1A	9.1	Pass	/
587	FKRN192292594-1A	9.1	Pass	/
588	FKRN192292595-1A	8.7	Pass	/
589	FKRN192292596-1A	8.8	Pass	Slightly impure
590	FKRN192292597-1A	8.7	Pass	/
591	FKRN192292598-1A	8.5	Pass	/
592	FKRN192292599-1A	9.1	Pass	/
593	FKRN192292600-1A	9.5	Pass	/
594	FKRN192292601-1A	9	Pass	/
595	FKRN192292602-1A	8.6	Pass	/
596	FKRN192292603-1A	8.7	Pass	/
597	FKRN192292604-1A	9.1	Pass	/
598	FKRN192292605-1A	9	Pass	/
599	FKRN192292606-1A	8.5	Pass	/
600	FKRN192292607-1A	9.1	Pass	/
601	FKRN202326562-1A	8	Pass	/
602	FKRN202326563-1A	7.9	Pass	/
603	FKRN202326564-1A	7.5	Pass	/
604	FKRN202326565-1A	7.6	Pass	/
605	FKRN202326566-1A	8.5	Pass	/
606	FKRN202326567-1A	8.1	Pass	/
607	FKRN202326568-1A	8	Pass	/
608	FKRN202326569-1A	8.3	Pass	Slightly impure
609	FKRN202326570-1A	8.1	Pass	Slightly impure
610	FKRN202326571-1A	8.8	Pass	/
611	FKRN202326572-1A	7.9	Pass	Slightly impure
612	FKRN202326573-1A	7.9	Pass	/
613	FKRN202326574-1A	8.8	Pass	/
614		8.8	Pass		New measurement and preparation of a sample due to the strong scatter in PCA with the previous sample. (RIN from in-house measurement)
615	FKRN202326576-1A	8.7	Pass	/
616	FKRN202326577-1A	8.4	Pass	/
617	FKRN202326578-1A	8.6	Pass	/
618	FKRN202326579-1A	8.3	Pass	/
619		8	Pass		New measurement and preparation of a sample due to the strong scatter in PCA with the previous sample. (RIN from in-house measurement)
620	FKRN202326581-1A	7.9	Pass	/
621	FKRN202326582-1A	8.6	Pass	Slightly impure
622	FKRN202326583-1A	8.4	Pass	/
623	FKRN202326584-1A	8	Pass	/
624	FKRN202326585-1A	8.4	Pass	/
625	FKRN202326586-1A	8.3	Pass	/
626	FKRN202326587-1A	7.6	Pass	/
627		8.3	Pass		New measurement and preparation of a sample due to the strong scatter in PCA with the previous sample. (RIN from in-house measurement)
628	FKRN202326589-1A	8.4	Pass	/
629	FKRN202326590-1A	8.8	Pass	/
630	FKRN202326591-1A	8.5	Pass	/
631	FKRN202326592-1A	7.8	Pass	/
632	FKRN202326593-1A	7.6	Pass	/
633	FKRN202326594-1A	8.3	Pass	/
634	FKRN202326595-1A	7.7	Pass	/
635	FKRN202326596-1A	8.2	Pass	/
636	FKRN202326597-1A	8	Pass	/
637	FKRN202326598-1A	8.5	Pass	/
638	FKRN202326599-1A	8.9	Pass	/
639	FKRN202326600-1A	8.3	Pass	/
640	FKRN202326601-1A	8.6	Pass	Slightly impure
641	FKRN202326602-1A	8.8	Pass	Slightly impure
642	FKRN202326603-1A	8.6	Pass	/
643		7.9	Pass		New measurement and preparation of a sample due to the strong scatter in PCA with the previous sample. (RIN from in-house measurement)
644	FKRN202326605-1A	8	Pass	/
645	FKRN202326606-1A	8.6	Pass	/
646	FKRN202326607-1A	7.7	Pass	Slightly impure
647	FKRN202326608-1A	8	Pass	/
648	FKRN202326609-1A	8.4	Pass	/
649	FKRN202326610-1A	7.9	Pass	/
650	FKRN202326611-1A	8.3	Pass	Slightly impure
651	FKRN202326612-1A	7.6	Pass	/
652	FKRN202326613-1A	8.1	Pass	/
653	FKRN202326614-1A	7.5	Pass	/
654	FKRN202326615-1A	8.5	Pass	/
655	FKRN202326616-1A	7.9	Pass	/
656	FKRN202326617-1A	7.7	Pass	/
657	FKRN202326618-1A	8.6	Pass	/
658	FKRN202326619-1A	7	Pass	/
659	FKRN202326620-1A	7.7	Pass	/
660	FKRN202326621-1A	8.5	Pass	/
661	FKRN202326622-1A	8.2	Pass	/
662	FKRN202326623-1A	8.1	Pass	/
663	FKRN202326624-1A	8.3	Pass	/
664	FKRN202326625-1A	8.5	Pass	/
665	FKRN202326626-1A	8.6	Pass	/
666	FKRN202326627-1A	9	Pass	/
667	FKRN202326628-1A	8.3	Pass	/
668	FKRN202326629-1A	8.8	Pass	/
669	FKRN202326630-1A	8.7	Pass	/
670	FKRN202326631-1A	9.4	Pass	/
671		7.8	Pass		New measurement and preparation of a sample due to the strong scatter in PCA with the previous sample. (RIN from in-house measurement)
672	FKRN202326633-1A	8.4	Pass	/
673	FKRN202326634-1A	9.1	Pass	/
674	FKRN202326635-1A	7.9	Pass	/
675	FKRN202326636-1A	7.8	Pass	/
676	FKRN202326637-1A	8.4	Pass	/
677	FKRN202326638-1A	8.3	Pass	/
678	FKRN202326639-1A	8.1	Pass	/
679	FKRN202326640-1A	8.1	Pass	/
680	FKRN202326641-1A	7.4	Pass	/
681	FKRN202326642-1A	8.8	Pass	/
682	FKRN202326643-1A	8.8	Pass	/
683	FKRN202326644-1A	8	Pass	/
684	FKRN202326645-1A	8.1	Pass	/
685		8.9	Pass		New measurement and preparation of a sample due to the strong scatter in PCA with the previous sample. (RIN from in-house measurement)
686	FKRN202326647-1A	7.9	Pass	/
687	FKRN202326648-1A	7.5	Pass	/
688	FKRN202326649-1A	8.3	Pass	/
689	FKRN202326650-1A	8.3	Pass	/
690	FKRN202326651-1A	7.7	Pass	/
691	FKRN202326652-1A	7.9	Pass	/
692	FKRN202326653-1A	7.8	Pass	/
693	FKRN202326654-1A	8.3	Pass	/
694	FKRN202326655-1A	8.8	Pass	/
695	FKRN202326656-1A	8.2	Pass	/
696	FKRN202326657-1A	8.1	Pass	Slightly impure
697	FKRN202326658-1A	8	Pass	/
698	FKRN202326659-1A	8.9	Pass	/
699	FKRN202326660-1A	8.3	Pass	/
700	FKRN202326661-1A	7.6	Pass	/

## Sheet: Quality
Organ	Date	Sample Name	Nucleic Acid (ng/uL)	A260/A280	A260/A230	A260	A280	Nucleic Acid Factor	Baseline Correction (nm)	Baseline Absorbance	Important Note	Corrected (ng/uL)	Corrected %CV	Impurity 1	Impurity 1 A260	Impurity 1 %CV	Impurity 1 mM	Impurity 2	Impurity 2 A260	Impurity 2 %CV	Impurity 2 mM	Impurity 3	Impurity 3 A260	Impurity 3 %CV	Impurity 3 mM
Brain	2019-07-11 08:27:00	1	648.091	2.022	2.294	16.202	8.013	40	340	0.489
Heart	2019-07-11 08:28:00	2	407.791	2.063	2.304	10.195	4.942	40	340	0.011
Liver	2019-07-11 08:29:00	3	3283.32	2.11	1.457	82.083	38.91	40	340	6.346
Kidney	2019-07-11 08:30:00	4	1575.47	2.068	2.236	39.387	19.049	40	340	0.556
Colon	2019-07-11 08:31:00	5	1519.88	2.075	2.243	37.997	18.314	40	340	-1.204
Mucle/Quadriceps	2019-07-11 08:32:00	6	182.647	2.021	2.245	4.566	2.259	40	340	0.001
Brain	2019-07-11 08:32:00	7	792.125	2.025	2.296	19.803	9.781	40	340	0.182
Heart	2019-07-11 08:33:00	8	505.909	2.064	2.307	12.648	6.129	40	340	0.013
Liver	2019-07-11 08:34:00	9	2715	2.079	1.83	67.875	32.65	40	340	3.936
Kidney	2019-07-11 08:34:00	10	1389.6	2.067	2.302	34.74	16.811	40	340	0.456
Colon	2019-07-11 08:36:00	11	633.634	2.022	2.255	15.841	7.835	40	340	0.117
Mucle/Quadriceps	2019-07-11 08:36:00	12	303.527	2.054	2.26	7.588	3.695	40	340	-0.012
Brain	2019-07-11 08:37:00	13	862.327	2.021	2.317	21.558	10.669	40	340	0.469
Heart	2019-07-11 08:37:00	14	614.787	2.061	2.325	15.37	7.456	40	340	0.472
Liver	2019-07-11 08:38:00	15	3557.54	2.089	1.673	88.939	42.577	40	340	6.66
Kidney	2019-07-11 08:39:00	16	2112.96	2.101	2.292	52.824	25.14	40	340	0.781
Colon	2019-07-11 08:39:00	17	714.754	2.05	2.287	17.869	8.718	40	340	0.63
Mucle/Quadriceps	2019-07-11 08:40:00	18	258.367	2.042	2.245	6.459	3.163	40	340	-0.07
Brain	2019-07-11 08:41:00	19	912.053	2.02	2.305	22.801	11.286	40	340	0.292
Heart	2019-07-11 08:42:00	20	568.568	2.053	2.331	14.214	6.925	40	340	0.53
Liver	2019-07-11 08:42:00	21	2799.31	2.059	1.775	69.983	33.992	40	340	3.678
Kidney	2019-07-11 08:43:00	22	3101.45	2.076	2.26	77.536	37.341	40	340	-0.645
Colon	2019-07-11 08:44:00	23	723.104	2.05	2.32	18.078	8.82	40	340	0.817
Mucle/Quadriceps	2019-07-11 08:44:00	24	409.713	2.045	2.245	10.243	5.009	40	340	-0.022
Brain	2019-07-12 11:06:15	25	713.741	2.045	2.259	17.844	8.724	40	340	0.267
Heart	2019-07-12 11:06:51	26	86.648	2.038	2.14	2.166	1.063	40	340	0.09
Liver	2019-07-12 11:07:29	27	373.149	2.043	1.631	9.329	4.567	40	340	0.845
Kidney	2019-07-12 11:08:10	28	277.445	2.084	2.282	6.936	3.328	40	340	0.083
Colon	2019-07-12 11:08:46	29	955.099	2.06	2.221	23.877	11.59	40	340	0.228
Mucle/Quadriceps	2019-07-12 11:09:21	30	182.453	2.041	2.175	4.561	2.235	40	340	0.102
Brain	2019-07-12 11:10:01	31	579.502	2.041	2.236	14.488	7.098	40	340	0.055
Heart	2019-07-12 11:10:39	32	270.725	2.082	2.264	6.768	3.251	40	340	0.075
Liver	2019-07-12 11:11:21	33	340.66	2.097	1.788	8.517	4.062	40	340	0.407
Kidney	2019-07-12 11:12:00	34	305.175	2.079	2.278	7.629	3.669	40	340	0.069
Colon	2019-07-12 11:12:43	35	566.803	2.051	2.211	14.17	6.91	40	340	0.056
Mucle/Quadriceps	2019-07-12 11:13:20	36	273.358	2.055	2.152	6.834	3.325	40	340	0.146
Brain	2019-07-12 11:14:00	37	337.581	2.076	2.27	8.44	4.066	40	340	0.075
Heart	2019-07-12 11:14:41	38	362.37	2.096	2.295	9.059	4.321	40	340	0.071
Liver	2019-07-12 11:15:30	39	382.486	2.102	1.475	9.562	4.55	40	340	0.66
Kidney	2019-07-12 11:16:18	40	443.472	2.096	2.287	11.087	5.289	40	340	0.072
Colon	2019-07-12 11:16:58	41	574.531	2.053	2.209	14.363	6.996	40	340	-0.03
Mucle/Quadriceps	2019-07-12 11:17:43	42	187.999	2.05	2.2	4.7	2.292	40	340	0.073
Brain	2019-07-12 11:18:31	43	486.012	2.079	2.248	12.15	5.843	40	340	0.085
Heart	2019-07-12 11:19:11	44	412.671	2.098	2.28	10.317	4.917	40	340	0.091
Liver	2019-07-12 11:19:43	45	572.751	2.051	1.938	14.319	6.98	40	340	0.541
Kidney	2019-07-12 11:20:24	46	420.513	2.089	2.289	10.513	5.032	40	340	0.042
Colon	2019-07-12 11:21:03	47	310.071	2.074	2.243	7.752	3.737	40	340	0.056
Mucle/Quadriceps	2019-07-12 11:21:44	48	243.663	2.061	2.215	6.092	2.956	40	340	0.103
Brain	2019-07-16 10:03:39	49	567.665	2.031	2.252	14.192	6.986	40	340	0.186
Heart	2019-07-16 10:04:12	50	343.135	2.087	2.273	8.578	4.11	40	340	0.086
Liver	2019-07-16 10:04:44	51	374.021	2.022	1.678	9.351	4.624	40	340	0.725
Kidney	2019-07-16 10:05:31	52	220.29	2.081	2.266	5.507	2.646	40	340	0.083
Colon	2019-07-16 10:06:07	53	760.154	2.039	2.208	19.004	9.321	40	340	-0.04
Mucle/Quadriceps	2019-07-16 10:06:41	54	161.4	2.039	2.166	4.035	1.979	40	340	0.079
Brain	2019-07-16 10:07:17	55	492.987	2.066	2.255	12.325	5.966	40	340	0.092
Heart	2019-07-16 10:07:55	56	250.776	2.055	2.268	6.269	3.051	40	340	0.064
Liver	2019-07-16 10:08:28	57	546.053	2.01	1.648	13.651	6.79	40	340	0.993
Kidney	2019-07-16 10:09:03	58	301.044	2.08	2.279	7.526	3.618	40	340	0.046
Colon	2019-07-16 10:09:38	59	972.817	2.058	2.226	24.32	11.819	40	340	0.159
Mucle/Quadriceps	2019-07-16 10:10:17	60	159.721	2.035	2.154	3.993	1.963	40	340	0.069
Brain	2019-07-16 10:10:59	61	528.299	2.018	2.234	13.207	6.545	40	340	0.046
Heart	2019-07-16 10:11:38	62	312.695	2.084	2.282	7.817	3.751	40	340	0.149
Liver	2019-07-16 10:12:15	63	721.898	2.003	1.625	18.047	9.009	40	340	1.412
Kidney	2019-07-16 10:12:53	64	408.424	2.089	2.272	10.211	4.888	40	340	0.053
Colon	2019-07-16 10:13:26	65	717.275	2.06	2.249	17.932	8.707	40	340	0.322
Mucle/Quadriceps	2019-07-16 10:14:01	66	141.606	2.024	2.147	3.54	1.749	40	340	0.035
Brain	2019-07-16 10:14:35	67	424.891	2.072	2.255	10.622	5.126	40	340	0.013
Heart	2019-07-16 10:15:08	68	348.459	2.077	2.269	8.711	4.194	40	340	-0.01
Liver	2019-07-16 10:15:42	69	853.999	2.04	1.863	21.35	10.466	40	340	1.486
Kidney	2019-07-16 10:16:16	70	569.709	2.082	2.277	14.243	6.84	40	340	0.559
Colon	2019-07-16 10:16:50	71	476.325	2.074	2.231	11.908	5.74	40	340	0.248
Mucle/Quadriceps	2019-07-16 10:17:27	72	244.779	2.053	2.205	6.119	2.981	40	340	0.005
Brain	2019-07-17 09:40:00	73	592.554	2.029	2.22	14.814	7.301	40	340	-0.13
Heart	2019-07-17 09:41:00	74	324.595	2.084	2.279	8.115	3.893	40	340	0.035
Liver	2019-07-17 09:41:00	75	622.419	2.044	1.758	15.56	7.611	40	340	0.947
Kidney	2019-07-17 09:42:00	76	243.837	2.067	2.264	6.096	2.949	40	340	0.001
Colon	2019-07-17 09:42:00	77	333.804	2.07	2.234	8.345	4.032	40	340	0.037
Mucle/Quadriceps	2019-07-17 09:43:00	78	190.616	2.038	2.185	4.765	2.339	40	340	0.026
Brain	2019-07-17 09:43:00	79	609.059	2.016	2.238	15.226	7.551	40	340	-0.096
Heart	2019-07-17 09:44:00	80	237.097	2.057	2.241	5.927	2.881	40	340	0.018
Liver	2019-07-17 09:45:00	81	407.28	2.043	1.763	10.182	4.983	40	340	0.538
Kidney	2019-07-17 09:45:00	82	275.078	2.077	2.275	6.877	3.312	40	340	0.006
Colon	2019-07-17 09:46:00	83	825.656	2.06	2.21	20.641	10.021	40	340	-0.005
Mucle/Quadriceps	2019-07-17 09:47:00	84	266.897	2.052	2.213	6.672	3.252	40	340	0.01
Brain	2019-07-17 09:47:00	85	686.626	2.047	2.272	17.166	8.386	40	340	0.151
Heart	2019-07-17 09:48:00	86	320.627	2.083	2.255	8.016	3.849	40	340	-0.019
Liver	2019-07-17 09:48:00	87	474.971	1.999	1.491	11.874	5.939	40	340	1.392
Kidney	2019-07-17 09:49:00	88	402.875	2.082	2.273	10.072	4.837	40	340	-0.036
Colon	2019-07-17 09:49:00	89	689.499	2.075	2.229	17.237	8.309	40	340	0.504
Mucle/Quadriceps	2019-07-17 09:50:00	90	197.296	2.039	2.185	4.932	2.419	40	340	-0.022
Brain	2019-07-17 09:51:00	91	287.412	2.053	2.24	7.185	3.499	40	340	-0.029
Heart	2019-07-17 09:51:00	92	307.463	2.069	2.265	7.687	3.715	40	340	-0.052
Liver	2019-07-17 09:52:00	93	946.922	2.064	1.998	23.673	11.469	40	340	1.049
Kidney	2019-07-17 09:52:00	94	592.27	2.085	2.297	14.807	7.1	40	340	0.53
Colon	2019-07-17 09:53:00	95	402.907	2.07	2.256	10.073	4.865	40	340	-0.044
Mucle/Quadriceps	2019-07-17 09:53:00	96	194.59	2.036	2.167	4.865	2.389	40	340	-0.024
Brain	2019-07-18 09:42:01	97	430.893	2.08	2.252	10.772	5.179	40	340	0.021
Heart	2019-07-18 09:42:39	98	330.078	2.08	2.258	8.252	3.967	40	340	0.042
Liver	2019-07-18 09:43:15	99	554.476	2.031	1.678	13.862	6.826	40	340	0.625
Kidney	2019-07-18 09:43:49	100	261.802	2.079	2.257	6.545	3.148	40	340	0.055
Colon	2019-07-18 09:44:27	101	636.302	2.045	2.193	15.908	7.778	40	340	-0.245
Mucle/Quadriceps	2019-07-18 09:45:04	102	149.01	2.014	2.157	3.725	1.85	40	340	0.045
Brain	2019-07-18 09:46:06	103	503.033	2.087	2.259	12.576	6.026	40	340	0.053
Heart	2019-07-18 09:46:43	104	295.231	2.072	2.261	7.381	3.562	40	340	0.04
Liver	2019-07-18 09:47:16	105	663.94	2.045	1.733	16.599	8.115	40	340	1.05
Kidney	2019-07-18 09:47:54	106	207.163	2.055	2.251	5.179	2.521	40	340	0.003
Colon	2019-07-18 09:48:28	107	379.161	2.068	2.229	9.479	4.583	40	340	0.001
Mucle/Quadriceps	2019-07-18 09:49:03	108	225.413	2.037	2.189	5.635	2.766	40	340	0.005
Brain	2019-07-18 09:49:38	109	519.222	2.085	2.264	12.981	6.224	40	340	0.217
Heart	2019-07-18 09:50:12	110	352.129	2.075	2.262	8.803	4.242	40	340	-0.011
Liver	2019-07-18 09:50:47	111	698.444	2.04	1.678	17.461	8.56	40	340	1.559
Kidney	2019-07-18 09:51:22	112	416.912	2.085	2.269	10.423	4.999	40	340	-0.024
Colon	2019-07-18 09:51:56	113	799.895	2.072	2.241	19.997	9.653	40	340	0.315
Mucle/Quadriceps	2019-07-18 09:52:32	114	193.025	2.034	2.182	4.826	2.373	40	340	-0.02
Brain	2019-07-18 09:53:07	115	414.944	2.074	2.255	10.374	5.003	40	340	-0.033
Heart	2019-07-18 09:53:40	116	297.471	2.069	2.168	7.437	3.595	40	340	-0.387
Liver	2019-07-18 09:54:12	117	822.713	2.076	1.921	20.568	9.909	40	340	1.286
Kidney	2019-07-18 09:54:47	118	569.692	2.103	2.294	14.242	6.773	40	340	0.41
Colon	2019-07-18 09:55:18	119	571.932	2.087	2.278	14.298	6.85	40	340	0.485
Mucle/Quadriceps	2019-07-18 09:55:52	120	152.584	2.023	2.174	3.815	1.886	40	340	-0.034
Brain	2019-07-23 09:59:24	121	560.543	2.119	2.319	14.014	6.615	40	340	1.273
Heart	2019-07-23 10:00:07	122	352.342	2.071	2.235	8.809	4.253	40	340	0.001
Liver	2019-07-23 10:00:38	123	644.775	2.11	1.826	16.119	7.639	40	340	1.97
Kidney	2019-07-23 10:01:15	124	124.184	2.039	2.226	3.105	1.523	40	340	-0.027
Colon	2019-07-23 10:01:46	125	604.205	2.115	2.289	15.105	7.142	40	340	1.223
Mucle/Quadriceps	2019-07-23 10:02:18	126	207.022	2.037	1.664	5.176	2.54	40	340	0.013
Brain	2019-07-23 10:02:48	127	637.336	2.086	2.292	15.933	7.639	40	340	1.088
Heart	2019-07-23 10:03:22	128	297.306	2.07	2.25	7.433	3.59	40	340	0.059
Liver	2019-07-23 10:03:55	129	310.581	2.048	1.866	7.765	3.792	40	340	0.373
Kidney	2019-07-23 10:04:26	130	132.084	2.066	2.253	3.302	1.598	40	340	0.055
Colon	2019-07-23 10:04:58	131	796.411	2.088	2.26	19.91	9.537	40	340	0.799
Mucle/Quadriceps	2019-07-23 10:05:32	132	250.943	2.055	2.223	6.274	3.052	40	340	0.069
Brain	2019-07-23 10:06:06	133	626.512	2.1	2.293	15.663	7.46	40	340	1.084
Heart	2019-07-23 10:06:37	134	404.837	2.063	2.272	10.121	4.905	40	340	0.086
Liver	2019-07-23 10:07:07	135	418.22	2.023	1.346	10.456	5.169	40	340	1.205
Kidney	2019-07-23 10:07:40	136	224.14	2.076	2.266	5.604	2.7	40	340	0.055
Colon	2019-07-23 10:08:16	137	764.056	2.074	2.251	19.101	9.211	40	340	0.735
Mucle/Quadriceps	2019-07-23 10:08:48	138	212.979	2.048	2.174	5.324	2.6	40	340	0.091
Brain	2019-07-23 10:09:22	139	516.317	2.058	2.265	12.908	6.273	40	340	0.609
Heart	2019-07-23 10:09:55	140	356.273	2.077	2.258	8.907	4.288	40	340	0.082
Liver	2019-07-23 10:10:27	141	635.089	2.078	2.092	15.877	7.642	40	340	0.763
Kidney	2019-07-23 10:10:58	142	278.2	2.078	2.277	6.955	3.348	40	340	0.046
Colon	2019-07-23 10:11:30	143	444.015	2.043	2.258	11.1	5.433	40	340	0.073
Mucle/Quadriceps	2019-07-23 10:12:03	144	209.345	2.046	2.177	5.234	2.558	40	340	0.069
Brain	2019-07-24 09:27:30	145	554.975	2.051	2.253	13.874	6.765	40	340	0.339
Heart	2019-07-24 09:28:05	146	320.62	2.069	2.203	8.016	3.874	40	340	0.1
Liver	2019-07-24 09:28:37	147	356.8	2.028	1.734	8.92	4.399	40	340	0.504
Kidney	2019-07-24 09:29:15	148	191.052	2.058	2.222	4.776	2.321	40	340	0.031
Colon	2019-07-24 09:29:53	149	561.061	2.053	2.218	14.027	6.831	40	340	0.39
Mucle/Quadriceps	2019-07-24 09:30:29	150	228.177	2.036	2.119	5.704	2.802	40	340	0.105
Brain	2019-07-24 09:31:08	151	446.093	2.075	2.22	11.152	5.375	40	340	0.075
Heart	2019-07-24 09:31:46	152	255.931	2.062	2.168	6.398	3.103	40	340	0.099
Liver	2019-07-24 09:32:20	153	330.522	2.028	1.778	8.263	4.075	40	340	0.416
Kidney	2019-07-24 09:32:57	154	132.403	2.042	2.194	3.31	1.621	40	340	-0.022
Colon	2019-07-24 09:33:32	155	338.556	2.056	2.122	8.464	4.116	40	340	0.004
Mucle/Quadriceps	2019-07-24 09:34:11	156	229.348	2.024	2.064	5.734	2.832	40	340	0.118
Brain	2019-07-24 09:34:48	157	510.12	2.09	2.309	12.753	6.102	40	340	0.648
Heart	2019-07-24 09:35:23	158	344.165	2.08	2.257	8.604	4.137	40	340	-0.005
Liver	2019-07-24 09:35:55	159	383.474	2.031	1.722	9.587	4.721	40	340	0.609
Kidney	2019-07-24 09:36:33	160	182.154	2.067	2.274	4.554	2.203	40	340	-0.033
Colon	2019-07-24 09:37:04	161	989.833	2.092	2.29	24.746	11.829	40	340	0.75
Mucle/Quadriceps	2019-07-24 09:37:36	162	149.471	2.039	2.222	3.737	1.832	40	340	-0.015
Brain	2019-07-24 09:38:09	163	438.175	2.08	2.254	10.954	5.266	40	340	0.055
Heart	2019-09-10 10:04:09	164	272.513	2.061	2.292	6.813	3.305	40	340	-0.006	Repeated NanoDrop measurement
Liver	2019-07-24 09:39:50	165	433.374	2.066	2.103	10.834	5.244	40	340	0.167
Kidney	2019-07-24 09:40:25	166	296.345	2.078	2.283	7.409	3.565	40	340	-0.036
Colon	2019-07-24 09:40:56	167	208.976	2.063	2.253	5.224	2.533	40	340	0.044
Mucle/Quadriceps	2019-09-10 10:04:42	168	138.162	2.034	2.222	3.454	1.698	40	340	-0.023	Repeated NanoDrop measurement
Brain	2019-07-30 04:29:38	169	652.717	2.044	2.269	16.318	7.982	40	340	-0.018
Heart	2019-07-30 04:30:16	170	297.317	2.076	2.303	7.433	3.58	40	340	0.086
Liver	2019-07-30 04:30:48	171	326.177	2.042	1.861	8.154	3.994	40	340	0.429
Kidney	2019-07-30 04:31:22	172	135.576	2.062	2.291	3.389	1.644	40	340	0.079
Colon	2019-07-30 04:31:55	173	940.255	2.055	2.25	23.506	11.436	40	340	-0.086
Mucle/Quadriceps	2019-07-30 04:32:30	174	125.86	2.018	2.251	3.146	1.559	40	340	0.091
Brain	2019-07-30 04:33:08	175	475.142	2.068	2.293	11.879	5.744	40	340	0.079
Heart	2019-07-30 04:33:43	176	309.361	2.068	2.309	7.734	3.74	40	340	0.095
Liver	2019-07-30 04:34:33	177	282.102	2.03	1.803	7.053	3.474	40	340	0.437
Kidney	2019-07-30 04:35:05	178	154.971	2.064	2.303	3.874	1.877	40	340	0.08
Colon	2019-07-30 04:35:41	179	379.888	2.069	2.27	9.497	4.591	40	340	0.101
Mucle/Quadriceps	2019-07-30 04:36:17	180	269.657	2.056	2.22	6.741	3.28	40	340	0.123
Brain	2019-07-30 04:37:22	181	502.043	2.074	2.293	12.551	6.053	40	340	0.09
Heart	2019-07-30 04:37:58	182	354.595	2.084	2.32	8.865	4.254	40	340	0.082
Liver	2019-07-30 04:38:36	183	429.406	2.034	1.774	10.735	5.279	40	340	0.708
Kidney	2019-07-30 04:40:13	184	183.45	2.061	2.31	4.586	2.225	40	340	0.049
Colon	2019-07-30 04:40:47	185	854.518	2.05	2.26	21.363	10.423	40	340	-0.149
Mucle/Quadriceps	2019-07-30 04:41:21	186	209.791	2.048	2.237	5.245	2.561	40	340	0.111
Brain	2019-07-30 04:42:05	187	501.217	2.074	2.302	12.53	6.041	40	340	0.111
Heart	2019-07-30 04:42:45	188	303.024	2.064	2.306	7.576	3.67	40	340	0.109
Liver	2019-07-30 04:43:29	189	306.666	2.03	1.77	7.667	3.777	40	340	0.509
Kidney	2019-07-30 04:43:59	190	272.437	2.07	2.296	6.811	3.29	40	340	0.04
Colon	2019-07-30 04:44:33	191	672.174	2.064	2.273	16.804	8.141	40	340	0.125
Mucle/Quadriceps	2019-07-30 04:45:04	192	260.77	2.054	2.187	6.519	3.173	40	340	0.123
Brain	2019-08-01 03:58:52	193	625.291	2.063	2.293	15.632	7.577	40	340	0.805
Heart	2019-08-01 03:59:27	194	317.447	2.069	2.283	7.936	3.836	40	340	-0.033
Liver	2019-08-01 04:00:03	195	300.251	2.005	1.498	7.506	3.743	40	340	0.702
Kidney	2019-08-01 04:00:36	196	137.197	2.068	2.278	3.43	1.658	40	340	0.043
Colon	2019-08-01 04:01:14	197	656.491	2.066	2.26	16.412	7.943	40	340	0.98
Mucle/Quadriceps	2019-08-01 04:01:47	198	176.042	2.041	2.227	4.401	2.157	40	340	0.064
Brain	2019-08-01 04:02:21	199	576.135	2.052	2.291	14.403	7.02	40	340	0.769
Heart	2019-08-01 04:02:53	200	287.618	2.074	2.279	7.19	3.467	40	340	0.056
Liver	2019-08-01 04:03:29	201	362.338	2.051	1.899	9.058	4.416	40	340	0.391
Kidney	2019-08-01 04:04:07	202	135.813	2.065	2.286	3.395	1.644	40	340	0.052
Colon	2019-08-01 04:04:42	203	431.226	2.07	2.227	10.781	5.208	40	340	0.106
Mucle/Quadriceps	2019-08-01 04:05:14	204	241.469	2.051	2.176	6.037	2.943	40	340	0.1
Brain	2019-08-01 04:06:21	205	490.41	2.072	2.28	12.26	5.916	40	340	0.025
Heart	2019-08-01 04:06:55	206	370.606	2.082	2.296	9.265	4.451	40	340	0.053
Liver	2019-08-01 04:07:30	207	480.604	2.011	1.569	12.015	5.975	40	340	1.23
Kidney	2019-08-01 04:08:08	208	246.771	2.08	2.281	6.169	2.966	40	340	0.053
Colon	2019-08-01 04:08:43	209	602.992	2.037	2.226	15.075	7.4	40	340	0.403
Mucle/Quadriceps	2019-08-01 04:09:19	210	201.238	2.045	2.236	5.031	2.461	40	340	0.055
Brain	2019-08-01 04:09:53	211	482.541	2.066	2.269	12.064	5.839	40	340	0.055
Heart	2019-08-01 04:10:26	212	370.841	2.078	2.284	9.271	4.462	40	340	0.023
Liver	2019-08-01 04:10:57	213	295.798	2.068	2.258	7.395	3.575	40	340	0.011
Kidney	2019-08-01 04:11:29	214	203.967	2.063	2.272	5.099	2.472	40	340	-0.003
Colon	2019-08-01 04:12:09	215	276.205	2.051	2.253	6.905	3.367	40	340	0.034
Mucle/Quadriceps	2019-08-01 04:12:47	216	250.479	2.053	2.19	6.262	3.05	40	340	0.057
Brain	2019-08-13 10:25:35	217	607.043	2.087	2.29	15.176	7.271	40	340	1.258
Heart	2019-08-13 10:26:13	218	422.149	2.082	2.231	10.554	5.068	40	340	0.164
Liver	2019-08-13 10:38:35	219	968.397	2.087	2.191	24.21	11.598	40	340	0.581
Liver	2019-08-13 10:26:48	220	285.08	2.069	2.251	7.127	3.445	40	340	0.101
Kidney	2019-08-13 10:27:25	221	795.444	2.088	2.238	19.886	9.523	40	340	1.044
Colon	2019-08-13 10:28:03	222	165.299	2.034	2.102	4.132	2.032	40	340	0.163
Mucle/Quadriceps	2019-08-13 10:28:41	223	485.111	2.052	2.258	12.128	5.911	40	340	0.122
Brain	2019-08-13 10:29:20	224	319.005	2.038	2.24	7.975	3.913	40	340	0.153
Kidney	2019-08-13 10:39:07	225	1045.02	2.085	2.217	26.126	12.528	40	340	0.668
Heart	2019-08-13 10:29:53	226	327.227	2.061	2.274	8.181	3.968	40	340	0.091
Liver	2019-08-13 10:31:16	227	328.617	2.051	2.211	8.215	4.006	40	340	0.104
Kidney	2019-08-13 10:31:52	228	161.529	2.028	2.141	4.038	1.991	40	340	0.116
Colon	2019-08-13 10:32:28	229	564.987	2.032	2.241	14.125	6.951	40	340	0.547
Mucle/Quadriceps	2019-08-13 10:33:02	230	305.238	2.067	2.24	7.631	3.692	40	340	0.146
Colon	2019-08-13 10:39:45	231	1265.59	2.083	2.216	31.64	15.189	40	340	0.569
Brain	2019-08-13 10:33:38	232	479.747	2.09	2.261	11.994	5.737	40	340	0.1
Heart	2019-08-13 10:34:12	233	732.471	2.05	2.217	18.312	8.931	40	340	0.437
Liver	2019-08-13 10:34:45	234	140.356	2.014	2.067	3.509	1.742	40	340	0.186
Kidney	2019-08-13 10:35:20	235	463.005	2.057	2.248	11.575	5.627	40	340	0.112
Colon	2019-08-13 10:35:57	236	358.73	2.075	2.24	8.968	4.322	40	340	0.115
Mucle/Quadriceps	2019-08-13 10:40:27	237	1510.8	2.089	2.197	37.77	18.077	40	340	0.548
Mucle/Quadriceps	2019-08-13 10:36:46	238	445.475	2.087	2.272	11.137	5.337	40	340	0.088
Brain	2019-08-13 10:37:22	239	421.393	2.059	2.246	10.535	5.117	40	340	0.082
Heart	2019-08-13 10:37:57	240	232.274	2.048	2.166	5.807	2.835	40	340	0.101
Brain	2019-08-14 10:10:43	241	444.969	2.067	2.235	11.124	5.381	40	340	0.126
Heart	2019-08-14 10:11:17	242	256.806	2.066	2.033	6.42	3.107	40	340	0.112
Liver	2019-08-14 10:11:49	243	387.788	2.083	2.136	9.695	4.654	40	340	0.209
Kidney	2019-08-14 10:13:15	244	248.065	2.071	2.248	6.202	2.994	40	340	0.033
Colon	2019-08-14 10:13:49	245	782.463	2.086	2.241	19.562	9.376	40	340	0.861
Mucle/Quadriceps	2019-08-14 10:14:22	246	155.419	2.044	2.146	3.885	1.901	40	340	0.107
Brain	2019-08-14 10:14:58	247	449.364	2.059	2.287	11.234	5.457	40	340	0.108
Heart	2019-08-14 10:15:29	248	199.388	2.061	2.236	4.985	2.418	40	340	0.111
Liver	2019-08-14 10:16:00	249	417.228	2.087	2.189	10.431	4.999	40	340	0.171
Kidney	2019-08-14 10:16:34	250	271.144	2.076	2.266	6.779	3.266	40	340	0.086
Colon	2019-08-14 10:17:11	251	517.777	2.056	2.195	12.944	6.296	40	340	0.229
Mucle/Quadriceps	2019-08-14 10:17:46	252	189.349	2.023	2.049	4.734	2.34	40	340	0.228
Brain	2019-08-14 10:18:28	253	469.048	2.061	2.24	11.726	5.688	40	340	0.16
Heart	2019-08-14 10:19:04	254	334.734	2.065	2.229	8.368	4.053	40	340	0.165
Liver	2019-08-14 10:19:38	255	491.242	2.089	2.183	12.281	5.878	40	340	0.127
Kidney	2019-08-14 10:20:23	256	537.489	2.061	2.23	13.437	6.519	40	340	0.137
Colon	2019-08-14 10:21:00	257	387.884	2.07	2.188	9.697	4.686	40	340	0.185
Mucle/Quadriceps	2019-08-14 10:21:31	258	192.832	2.034	2.129	4.821	2.37	40	340	0.131
Brain	2019-08-14 10:22:09	259	438.25	2.054	2.229	10.956	5.334	40	340	0.153
Heart	2019-08-14 10:22:48	260	365.044	2.066	2.24	9.126	4.416	40	340	0.12
Liver	2019-08-14 10:23:43	261	600.34	2.06	2.196	15.009	7.286	40	340	0.226
Kidney	2019-08-14 10:24:34	262	391.342	2.082	2.258	9.784	4.698	40	340	0.11
Colon	2019-08-14 10:25:10	263	303.252	2.056	2.165	7.581	3.687	40	340	0.165
Mucle/Quadriceps	2019-08-14 10:25:42	264	187.738	2.026	2.075	4.693	2.316	40	340	0.138
Brain	2019-08-15 09:33:50	265	526.012	2.027	2.222	13.15	6.489	40	340	-0.004
Heart	2019-08-15 09:34:23	266	317.38	2.079	2.237	7.935	3.817	40	340	0.068
Liver	2019-08-15 09:34:56	267	291.861	2.032	1.747	7.297	3.59	40	340	0.412
Kidney	2019-08-15 09:35:29	268	252.091	2.075	2.247	6.302	3.037	40	340	0.035
Colon	2019-08-15 09:36:04	269	939.211	2.056	2.215	23.48	11.418	40	340	-0.041
Mucle/Quadriceps	2019-08-15 09:36:59	270	146.019	2.016	2.056	3.65	1.811	40	340	0.11
Brain	2019-08-15 09:37:35	271	438.99	2.061	2.251	10.975	5.326	40	340	0.062
Heart	2019-08-15 09:38:10	272	222.432	2.051	2.203	5.561	2.711	40	340	0.088
Liver	2019-08-15 09:38:51	273	288.954	2.028	1.748	7.224	3.562	40	340	0.433
Kidney	2019-08-15 09:40:52	274	275.455	2.072	2.26	6.886	3.324	40	340	0.026
Colon	2019-08-15 09:41:29	275	480.245	2.077	2.21	12.006	5.78	40	340	0.099
Mucle/Quadriceps	2019-08-15 09:42:06	276	152.344	2.031	2.154	3.809	1.875	40	340	0.027
Brain	2019-08-15 09:42:40	277	518.277	2.052	2.277	12.957	6.315	40	340	0.31
Heart	2019-08-15 09:43:11	278	285.055	2.069	2.217	7.126	3.445	40	340	0.022
Liver	2019-08-15 09:43:42	279	481.216	2.047	1.498	12.03	5.876	40	340	1.406
Kidney	2019-08-15 09:44:14	280	455.094	2.078	2.247	11.377	5.475	40	340	-0.02
Colon	2019-08-15 09:44:48	281	552.448	2.073	2.241	13.811	6.662	40	340	0.579
Mucle/Quadriceps	2019-08-15 09:45:22	282	148.648	2.012	2.098	3.716	1.847	40	340	0.013
Brain	2019-08-15 09:45:57	283	386.588	2.047	2.206	9.665	4.722	40	340	0.02
Heart	2019-08-15 09:46:29	284	286.886	2.068	2.215	7.172	3.468	40	340	0.023
Liver	2019-08-15 09:47:08	285	459.295	2.062	2.031	11.482	5.569	40	340	0.181
Kidney	2019-08-15 09:47:56	286	586.623	2.051	2.252	14.666	7.149	40	340	0.264
Colon	2019-08-15 09:48:58	287	255.869	2.053	2.175	6.397	3.116	40	340	0.073
Liver	2019-08-22 09:32:03	287	361.622	2.044	1.733	9.041	4.422	40	340	0.615
Kidney	2019-08-22 09:32:37	288	280.124	2.076	2.274	7.003	3.373	40	340	0.113
Mucle/Quadriceps	2019-08-15 09:49:40	288	219.496	2.043	2.137	5.487	2.686	40	340	0.029
Brain	2019-08-16 09:15:46	289	439.169	2.063	2.263	10.979	5.323	40	340	0.03
Colon	2019-08-22 09:33:12	289	640.169	2.031	2.19	16.004	7.88	40	340	-0.193
Heart	2019-08-16 09:16:17	290	311.494	2.071	2.263	7.787	3.76	40	340	-0.049
Liver	2019-08-16 09:16:51	291	420.268	2.026	1.631	10.507	5.187	40	340	0.797
Kidney	2019-08-16 09:17:26	292	267.962	2.061	2.266	6.699	3.25	40	340	-0.03
Colon	2019-08-16 09:18:02	293	781.95	2.065	2.24	19.549	9.466	40	340	0.351
Mucle/Quadriceps	2019-08-16 09:18:34	294	163.336	2.027	2.196	4.083	2.015	40	340	-0.028
Brain	2019-08-16 09:19:06	295	465.195	2.061	2.256	11.63	5.641	40	340	-0.053
Heart	2019-08-16 09:19:37	296	257.126	2.059	2.259	6.428	3.123	40	340	-0.038
Liver	2019-08-16 09:20:12	297	229.327	2.024	1.808	5.733	2.833	40	340	0.203
Kidney	2019-08-16 09:20:46	298	266.563	2.063	2.257	6.664	3.23	40	340	-0.07
Colon	2019-08-16 09:21:17	299	391.973	2.07	2.245	9.799	4.734	40	340	-0.04
Mucle/Quadriceps	2019-08-16 09:21:48	300	210.321	2.048	2.19	5.258	2.567	40	340	-0.007
Brain	2019-08-16 09:22:18	301	555.708	2.048	2.301	13.893	6.782	40	340	0.605
Heart	2019-08-16 09:22:48	302	280.901	2.068	2.29	7.023	3.396	40	340	-0.025
Liver	2019-08-16 09:23:18	303	385.274	2.015	1.534	9.632	4.781	40	340	0.932
Kidney	2019-08-16 09:23:50	304	411.623	2.084	2.273	10.291	4.939	40	340	0.003
Colon	2019-08-16 09:24:22	305	410.956	2.077	2.239	10.274	4.947	40	340	0.025
Mucle/Quadriceps	2019-08-16 09:25:00	306	176.625	2.041	2.212	4.416	2.163	40	340	-0.031
Brain	2019-08-16 09:25:32	307	409.316	2.051	2.285	10.233	4.99	40	340	0.009
Heart	2019-08-16 09:26:02	308	316.66	2.075	2.297	7.916	3.816	40	340	0.028
Liver	2019-08-16 09:26:32	309	431.623	2.052	1.765	10.791	5.258	40	340	0.605
Kidney	2019-08-16 09:27:05	310	585.397	2.066	2.287	14.635	7.084	40	340	0.49
Colon	2019-08-16 09:27:37	311	620.126	2.062	2.269	15.503	7.518	40	340	0.567
Mucle/Quadriceps	2019-08-16 09:28:06	312	174.44	2.043	2.207	4.361	2.134	40	340	0.036
Brain	2019-08-19 09:44:32	313	472.308	2.054	2.269	11.808	5.748	40	340	0.097
Heart	2019-08-19 09:45:14	314	258.534	2.072	2.281	6.463	3.12	40	340	0.049
Liver	2019-08-19 09:45:47	315	453.435	2.049	1.805	11.336	5.534	40	340	0.621
Kidney	2019-08-19 09:46:28	316	298.364	2.077	2.279	7.459	3.592	40	340	0.09
Colon	2019-08-19 09:47:25	317	322.008	2.062	2.241	8.05	3.903	40	340	0.021
Mucle/Quadriceps	2019-08-19 09:48:04	318	180.848	2.035	2.23	4.521	2.222	40	340	0.052
Brain	2019-08-19 09:48:42	319	424.324	2.066	2.296	10.608	5.135	40	340	0.095
Heart	2019-08-19 09:49:18	320	245.644	2.069	2.3	6.141	2.968	40	340	0.105
Liver	2019-08-19 09:49:51	321	322.071	2.056	2.011	8.052	3.916	40	340	0.326
Kidney	2019-08-19 09:50:27	322	248.196	2.071	2.305	6.205	2.996	40	340	0.096
Colon	2019-08-19 09:51:08	323	285.138	2.066	2.259	7.128	3.45	40	340	0.082
Mucle/Quadriceps	2019-08-19 09:51:47	324	96.754	2.017	2.207	2.419	1.199	40	340	0.095
Brain	2019-08-19 09:52:21	325	506.839	2.038	2.27	12.671	6.218	40	340	0.106
Heart	2019-08-19 09:53:02	326	243.67	2.061	2.3	6.092	2.955	40	340	0.119
Liver	2019-08-19 09:53:36	327	386.369	2.049	1.921	9.659	4.713	40	340	0.481
Kidney	2019-08-19 09:54:15	328	386.161	2.086	2.296	9.654	4.628	40	340	0.108
Colon	2019-08-19 09:54:54	329	834.933	2.063	2.252	20.873	10.117	40	340	0.288
Mucle/Quadriceps	2019-08-19 09:55:37	330	148.977	2.036	2.247	3.724	1.829	40	340	0.102
Brain	2019-08-19 09:56:11	331	472.468	2.059	2.302	11.812	5.737	40	340	0.111
Heart	2019-08-19 09:56:47	332	262.502	2.078	2.306	6.563	3.158	40	340	0.163
Liver	2019-08-19 09:57:21	333	473.798	2.052	1.862	11.845	5.774	40	340	0.648
Kidney	2019-08-19 09:57:53	334	708.14	2.058	2.272	17.704	8.604	40	340	0.007
Colon	2019-08-19 09:58:28	335	364.944	2.068	2.275	9.124	4.412	40	340	0.091
Mucle/Quadriceps	2019-08-19 09:59:00	336	195.562	2.051	2.248	4.889	2.384	40	340	0.099
Brain	2019-08-20 08:36:47	337	543.044	2.066	2.284	13.576	6.572	40	340	0.72
Heart	2019-08-20 08:37:39	338	266.76	2.061	2.216	6.669	3.235	40	340	0.096
Liver	2019-08-20 08:38:13	339	330.84	2.028	1.577	8.271	4.079	40	340	0.558
Kidney	2019-08-20 08:38:46	340	344.683	2.077	2.244	8.617	4.149	40	340	0.025
Colon	2019-08-20 08:39:21	341	600.452	2.099	2.281	15.011	7.15	40	340	1.299
Mucle/Quadriceps	2019-08-20 08:39:53	342	165.314	2	2.153	4.133	2.066	40	340	0.083
Brain	2019-08-20 08:40:33	343	405.392	2.055	2.225	10.135	4.931	40	340	0.085
Heart	2019-08-20 08:41:07	344	251.21	2.064	2.237	6.28	3.043	40	340	0.103
Liver	2019-08-20 08:41:41	345	367.213	2.048	1.835	9.18	4.484	40	340	0.476
Kidney	2019-08-20 08:42:20	346	291.76	2.07	2.262	7.294	3.524	40	340	0.057
Colon	2019-08-20 08:42:53	347	280.103	2.061	2.193	7.003	3.397	40	340	0.136
Mucle/Quadriceps	2019-08-20 08:43:26	348	194.763	2.046	2.17	4.869	2.38	40	340	0.141
Brain	2019-08-20 08:43:59	349	452.354	2.063	2.27	11.309	5.483	40	340	0.076
Heart	2019-08-20 08:47:21	350	426.188	2.065	2.246	10.655	5.161	40	340	0.115	Labeled as sample 355 in the original files
Liver	2019-08-20 08:45:04	351	460.409	2.054	1.83	11.51	5.604	40	340	0.684
Kidney	2019-08-20 08:45:39	352	381.488	2.077	2.279	9.537	4.591	40	340	0.084
Colon	2019-08-20 08:46:13	353	383.25	2.072	2.21	9.581	4.624	40	340	0.126
Mucle/Quadriceps	2019-08-20 08:46:48	354	148.997	2.044	2.173	3.725	1.822	40	340	0.123
Brain	2020-01-08 08:06:49	355	459.666	2.067	2.288	11.492	5.56	40	340	0.052	Sample newly isolated
Heart	2019-08-20 08:47:54	356	373.096	2.085	2.278	9.327	4.475	40	340	0.11
Liver	2019-08-20 08:48:25	357	341.735	2.042	1.825	8.543	4.184	40	340	0.495
Kidney	2019-08-20 08:49:00	358	603.422	2.086	2.279	15.086	7.232	40	340	0.562
Colon	2019-08-20 08:49:33	359	690.649	2.062	2.253	17.266	8.372	40	340	0.577
Mucle/Quadriceps	2019-08-20 08:50:09	360	193.375	2.057	2.182	4.834	2.35	40	340	0.099
Brain	2019-08-21 09:43:29	361	539.978	2.035	2.262	13.499	6.635	40	340	0.118
Heart	2019-08-21 09:44:08	362	293.696	2.067	2.212	7.342	3.553	40	340	0.114
Liver	2019-08-21 09:44:44	363	371.077	2.032	1.756	9.277	4.566	40	340	0.576
Kidney	2019-08-21 09:45:22	364	295.957	2.069	2.241	7.399	3.576	40	340	0.075
Colon	2019-08-21 09:45:54	365	476.625	2.078	2.221	11.916	5.736	40	340	0.116
Mucle/Quadriceps	2019-08-21 09:46:32	366	160.79	2.009	2.083	4.02	2.001	40	340	0.087
Brain	2019-08-21 09:47:04	367	507.833	2.049	2.255	12.696	6.196	40	340	0.364
Heart	2019-08-21 09:47:39	368	296.595	2.064	2.222	7.415	3.593	40	340	0.098
Liver	2019-08-21 09:48:13	369	450.753	2.061	2.046	11.269	5.469	40	340	0.272
Kidney	2019-08-21 09:48:48	370	224.126	2.052	2.253	5.603	2.73	40	340	0.013
Colon	2019-08-21 09:49:23	371	456.005	2.068	2.205	11.4	5.513	40	340	0.103
Mucle/Quadriceps	2019-08-21 09:50:03	372	152.683	1.981	1.906	3.817	1.927	40	340	0.311
Brain	2019-08-21 09:50:40	373	588.052	2.043	2.271	14.701	7.196	40	340	0.218
Heart	2019-08-21 09:51:15	374	341.764	2.078	2.266	8.544	4.112	40	340	0.042
Liver	2019-08-21 09:51:50	375	420.427	2.024	1.64	10.511	5.193	40	340	0.799
Kidney	2019-08-21 09:52:26	376	510.392	2.08	2.291	12.76	6.135	40	340	0.33
Colon	2019-08-21 09:53:05	377	551.489	2.04	2.217	13.787	6.758	40	340	0.184
Mucle/Quadriceps	2019-08-21 09:53:42	378	148.33	2.019	2.106	3.708	1.837	40	340	0.094
Brain	2019-08-21 09:54:14	379	561.474	2.025	2.269	14.037	6.931	40	340	0.514
Heart	2019-08-21 09:54:46	380	291.229	2.064	2.228	7.281	3.527	40	340	0.059
Liver	2019-08-21 09:55:20	381	433.357	2.049	1.855	10.834	5.287	40	340	0.454
Kidney	2019-08-21 09:55:53	382	703.775	2.069	2.279	17.594	8.503	40	340	0.49
Colon	2019-08-21 09:56:26	383	536.737	2.052	2.22	13.418	6.538	40	340	0.414
Mucle/Quadriceps	2019-08-21 09:57:01	384	155.478	2.01	2.066	3.887	1.933	40	340	0.135
Brain	2019-08-22 09:30:24	385	618.803	2.046	2.313	15.47	7.559	40	340	0.683
Heart	2019-08-22 09:31:26	386	242.513	2.065	2.264	6.063	2.936	40	340	0.053
Mucle/Quadriceps	2019-08-22 09:34:01	390	177.915	2.044	2.213	4.448	2.177	40	340	0.104
Brain	2019-08-22 09:34:39	391	418.048	2.058	2.277	10.451	5.078	40	340	0.112
Heart	2019-08-22 09:35:19	392	292.816	2.051	2.267	7.32	3.57	40	340	0.135
Liver	2019-08-22 09:35:57	393	425.935	2.052	1.853	10.648	5.19	40	340	0.555
Kidney	2019-08-22 09:36:32	394	318.735	2.059	2.26	7.968	3.87	40	340	0.122
Colon	2019-08-22 09:37:13	395	406.52	2.066	2.138	10.163	4.918	40	340	0.345
Mucle/Quadriceps	2019-08-22 09:38:00	396	208.435	2.042	2.106	5.211	2.552	40	340	0.232
Brain	2019-08-22 09:38:38	397	498.708	2.046	2.265	12.468	6.093	40	340	0.115
Heart	2019-08-22 09:39:27	398	323.609	2.078	2.209	8.09	3.892	40	340	0.099
Liver	2019-08-22 09:40:02	399	518.444	2.033	1.978	12.961	6.375	40	340	0.55
Kidney	2019-08-22 09:40:36	400	464.776	2.084	2.277	11.619	5.575	40	340	0.052
Colon	2019-08-22 09:41:15	401	486.4	2.07	2.238	12.16	5.874	40	340	0.081
Mucle/Quadriceps	2019-08-22 09:41:50	402	174.282	2.033	2.175	4.357	2.143	40	340	0.09
Brain	2019-08-22 09:42:23	403	522.496	2.034	2.298	13.062	6.421	40	340	0.481
Heart	2019-08-22 09:42:55	404	394.875	2.048	2.263	9.872	4.819	40	340	0.06
Liver	2019-08-22 09:43:39	405	375.759	2.042	1.84	9.394	4.601	40	340	0.491
Kidney	2019-08-22 09:44:13	406	614.588	2.076	2.283	15.365	7.4	40	340	0.569
Colon	2019-08-22 09:44:54	407	435.069	2.058	2.24	10.877	5.285	40	340	0.128
Mucle/Quadriceps	2019-08-22 09:45:29	408	206.39	2.008	2.182	5.16	2.569	40	340	0.091
Brain	2019-08-23 09:46:51	409	577.179	2.03	2.225	14.429	7.107	40	340	0.244
Heart	2019-08-23 09:47:30	410	242.548	2.064	2.259	6.064	2.937	40	340	0.035
Liver	2019-08-23 09:48:19	411	277.559	2.009	1.595	6.939	3.453	40	340	0.598
Kidney	2019-08-23 09:49:19	412	312.181	2.07	2.267	7.805	3.771	40	340	0.023
Colon	2019-08-23 09:49:54	413	590.518	2.09	2.289	14.763	7.064	40	340	0.913
Mucle/Quadriceps	2019-08-23 09:50:28	414	150.186	2.04	2.219	3.755	1.841	40	340	0.076
Brain	2019-08-23 09:51:04	415	427.459	2.058	2.295	10.686	5.193	40	340	0.091
Heart	2019-08-23 09:51:40	416	221.621	2.072	2.288	5.541	2.675	40	340	0.091
Liver	2019-08-23 09:52:12	417	367.843	2.048	1.819	9.196	4.49	40	340	1.084
Kidney	2019-08-23 09:52:44	418	290.742	2.08	2.294	7.269	3.495	40	340	0.089
Colon	2019-08-23 09:53:16	419	391.129	2.066	2.257	9.778	4.733	40	340	0.099
Mucle/Quadriceps	2019-08-23 09:53:49	420	177.809	2.043	2.173	4.445	2.176	40	340	0.123
Brain	2019-08-23 09:54:20	421	489.895	2.045	2.289	12.247	5.989	40	340	0.094
Heart	2019-08-23 09:54:55	422	381.112	2.072	2.306	9.528	4.598	40	340	0.088
Liver	2019-08-23 09:55:26	423	522.438	2.033	1.511	13.061	6.424	40	340	1.128
Kidney	2019-08-23 09:56:00	424	489.815	2.087	2.274	12.245	5.867	40	340	0.095
Colon	2019-08-23 09:56:53	425	382.319	2.07	2.256	9.558	4.618	40	340	0.102
Mucle/Quadriceps	2019-08-23 09:57:25	426	204.996	2.054	2.246	5.125	2.495	40	340	0.089
Brain	2019-08-23 09:57:59	427	487.014	2.047	2.292	12.175	5.947	40	340	0.08
Heart	2019-08-23 09:58:32	428	343.434	2.066	2.3	8.586	4.156	40	340	0.068
Liver	2019-08-23 09:59:05	429	451.184	2.068	2.045	11.28	5.454	40	340	0.315
Kidney	2019-08-23 09:59:36	430	479.061	2.086	2.273	11.977	5.743	40	340	0.039
Colon	2019-08-23 10:00:10	431	511.41	2.065	2.256	12.785	6.192	40	340	0.418
Mucle/Quadriceps	2019-08-23 10:00:40	432	250.687	2.053	2.227	6.267	3.053	40	340	0.05
Brain	2019-08-26 10:00:27	433	538.865	2.084	1.806	13.472	6.464	40	340	1.309
Heart	2019-08-26 10:01:08	434	319.202	2.072	2.277	7.98	3.852	40	340	-0.017
Liver	2019-08-26 10:01:54	435	280.584	2.014	1.717	7.015	3.484	40	340	0.385
Kidney	2019-08-26 10:02:31	436	234.685	2.057	2.253	5.867	2.852	40	340	-0.035
Colon	2019-08-26 10:03:07	437	590.198	2.104	2.321	14.755	7.011	40	340	1.297
Mucle/Quadriceps	2019-08-26 10:03:42	438	154.082	2.013	2.167	3.852	1.914	40	340	-0.046
Brain	2019-08-26 10:04:16	439	544.738	2.09	2.389	13.618	6.517	40	340	1.281
Heart	2019-08-26 10:04:52	440	217.876	2.046	2.266	5.447	2.663	40	340	-0.039
Liver	2019-08-26 10:05:25	441	337.129	2.026	1.721	8.428	4.16	40	340	0.506
Kidney	2019-08-26 10:06:00	442	297.53	2.065	2.295	7.438	3.601	40	340	0.023
Colon	2019-08-26 10:06:36	443	636.899	2.096	2.312	15.922	7.595	40	340	1.22
Mucle/Quadriceps	2019-08-26 10:07:10	444	190.414	2.034	2.197	4.76	2.341	40	340	-0.003
Brain	2019-08-26 10:07:47	445	444.34	2.045	2.283	11.109	5.432	40	340	0.037
Heart	2019-08-26 10:08:22	446	306.292	2.078	2.289	7.657	3.686	40	340	0.045
Liver	2019-08-26 10:08:55	447	492.655	2.051	1.417	12.316	6.005	40	340	1.896
Kidney	2019-08-26 10:09:32	448	458.205	2.085	2.288	11.455	5.493	40	340	0.03
Colon	2019-08-26 10:10:04	449	646.903	2.069	2.263	16.173	7.818	40	340	0.835
Mucle/Quadriceps	2019-08-26 10:10:46	450	126.141	2.02	2.179	3.154	1.561	40	340	0
Brain	2019-08-26 10:11:23	451	371.194	2.064	2.285	9.28	4.495	40	340	0.022
Heart	2019-08-26 10:12:56	452	330.67	2.075	2.289	8.267	3.983	40	340	-0.032
Liver	2019-08-26 10:13:54	453	450.164	2.063	2.156	11.254	5.456	40	340	0.091
Kidney	2019-08-26 10:14:23	454	621.055	2.086	2.305	15.526	7.442	40	340	0.834
Colon	2019-08-26 10:14:57	455	580.881	2.069	2.31	14.522	7.018	40	340	0.897
Mucle/Quadriceps	2019-08-26 10:15:31	456	201.803	2.054	2.188	5.045	2.457	40	340	0.05
Brain	2019-08-27 10:04:21	457	558.77	2.066	2.295	13.969	6.761	40	340	1.349
Heart	2019-08-27 10:05:20	458	313.041	2.059	2.168	7.826	3.801	40	340	0.216
Liver	2019-08-27 10:06:01	459	436.508	2.029	1.684	10.913	5.377	40	340	0.767
Kidney	2019-08-27 10:06:33	460	237.557	2.039	2.188	5.939	2.912	40	340	0.036
Colon	2019-08-27 10:07:37	461	575.41	2.12	2.268	14.385	6.786	40	340	1.692
Mucle/Quadriceps	2019-08-27 10:08:17	462	190.62	2.007	2.073	4.766	2.374	40	340	0.131
Brain	2019-08-27 10:08:52	463	503.112	2.095	2.337	12.578	6.005	40	340	1.53
Heart	2019-08-27 10:09:25	464	279.261	2.034	2.135	6.982	3.432	40	340	0.166
Liver	2019-08-27 10:09:56	465	249.761	2.003	1.593	6.244	3.117	40	340	0.476
Kidney	2019-08-27 10:10:31	466	305.711	2.07	2.242	7.643	3.692	40	340	0.034
Colon	2019-08-27 10:11:35	467	465.195	2.068	2.2	11.63	5.623	40	340	0.119
Mucle/Quadriceps	2019-08-27 10:12:13	468	282.29	2.047	2.173	7.057	3.447	40	340	0.122
Brain	2019-08-27 10:12:46	469	208.576	2.016	1.6	5.214	2.586	40	340	0.17
Heart	2019-08-27 10:14:33	470	286.375	2.057	2.175	7.159	3.48	40	340	0.149
Liver	2019-08-27 10:15:08	471	441.477	2.022	1.551	11.037	5.459	40	340	1.056
Kidney	2019-08-27 10:15:47	472	438.506	2.083	2.251	10.963	5.264	40	340	0.096
Colon	2019-08-27 10:16:21	473	526.751	2.092	2.249	13.169	6.294	40	340	1.298
Mucle/Quadriceps	2019-08-27 10:16:56	474	156.771	2	2.075	3.919	1.96	40	340	0.23
Brain	2019-08-27 10:17:31	475	468.492	2.031	2.231	11.712	5.767	40	340	0.196
Heart	2019-08-27 10:18:05	476	244.415	2.057	2.196	6.11	2.971	40	340	0.166
Liver	2019-08-27 10:18:43	477	604.239	2.087	1.977	15.106	7.237	40	340	1.559
Kidney	2019-08-27 10:19:24	478	622.557	2.102	2.354	15.564	7.405	40	340	1.246
Colon	2019-08-27 10:20:34	479	535.26	2.099	2.359	13.382	6.375	40	340	1.261
Mucle/Quadriceps	2019-08-27 10:21:10	480	182.383	2.023	2.159	4.56	2.253	40	340	0.017
Brain	2019-08-28 09:48:30	481	542.205	2.063	2.289	13.555	6.571	40	340	0.837
Heart	2019-08-28 09:49:07	482	390.211	2.072	2.303	9.755	4.709	40	340	0.028
Liver	2019-08-28 09:49:47	483	272.237	2.03	1.81	6.806	3.353	40	340	0.387
Kidney	2019-08-28 09:50:26	484	245.319	2.073	2.275	6.133	2.959	40	340	0.077
Colon	2019-08-28 09:51:01	485	561.391	2.099	2.103	14.035	6.685	40	340	0.864
Mucle/Quadriceps	2019-08-28 09:51:41	486	160.261	2.038	2.21	4.007	1.966	40	340	0.172
Brain	2019-08-28 09:52:17	487	417.502	2.047	2.283	10.438	5.098	40	340	0.079
Heart	2019-08-28 09:52:54	488	236.054	2.058	2.297	5.901	2.867	40	340	0.11
Liver	2019-08-28 09:53:38	489	283.308	2.018	1.63	7.083	3.511	40	340	0.601
Kidney	2019-08-28 09:54:25	490	285.094	2.068	2.295	7.127	3.447	40	340	0.062
Colon	2019-08-28 09:55:27	491	522.426	2.086	2.248	13.061	6.261	40	340	0.808
Mucle/Quadriceps	2019-08-28 09:56:05	492	174.28	2.028	2.138	4.357	2.149	40	340	0.19
Brain	2019-08-28 09:56:44	493	505.46	2.051	2.296	12.636	6.16	40	340	0.092
Heart	2019-08-28 09:57:24	494	275.413	2.08	2.31	6.885	3.31	40	340	0.084
Liver	2019-08-28 09:58:01	495	461.449	2.033	1.545	11.536	5.674	40	340	1.005
Kidney	2019-08-28 09:58:40	496	464.282	2.092	2.287	11.607	5.549	40	340	0.124
Colon	2019-08-28 09:59:16	497	685.853	2.054	2.253	17.146	8.347	40	340	0.45
Mucle/Quadriceps	2019-08-28 10:00:09	498	113.52	2.02	2.174	2.838	1.405	40	340	0.09
Brain	2019-08-28 10:03:13	499	415.651	2.06	2.275	10.391	5.043	40	340	0.076
Heart	2019-08-28 10:03:58	500	312.695	2.074	2.293	7.817	3.769	40	340	0.048
Liver	2019-08-28 10:04:35	501	549.62	2.086	2.271	13.741	6.587	40	340	0.671
Kidney	2019-08-28 10:05:11	502	572.719	2.095	2.289	14.318	6.835	40	340	0.691
Colon	2019-08-28 10:05:44	503	631.096	2.046	2.25	15.777	7.711	40	340	0.444
Mucle/Quadriceps	2019-08-28 10:06:19	504	249.332	2.055	2.186	6.233	3.033	40	340	0.18
Brain	2019-08-29 10:16:08	505	469.089	2.06	2.27	11.727	5.692	40	340	0.091
Heart	2019-08-29 10:16:43	506	289.495	2.067	2.277	7.237	3.501	40	340	0.089
Liver	2019-08-29 10:17:22	507	538.151	2.066	1.933	13.454	6.513	40	340	1.176
Kidney	2019-08-29 10:17:59	508	220.325	2.064	2.272	5.508	2.669	40	340	0.036
Colon	2019-08-29 10:19:12	509	471.767	2.071	2.223	11.794	5.696	40	340	0.056
Mucle/Quadriceps	2019-08-29 10:19:57	510	172.557	2.031	2.196	4.314	2.124	40	340	0.058
Brain	2019-08-29 10:20:28	511	411.967	2.063	2.258	10.299	4.992	40	340	0.091
Heart	2019-08-29 10:21:03	512	240.996	2.056	2.277	6.025	2.93	40	340	0.084
Liver	2019-08-29 10:21:39	513	319.726	2.036	1.809	7.993	3.926	40	340	0.463
Kidney	2019-08-29 10:22:14	514	266.359	2.075	2.275	6.659	3.21	40	340	0.087
Colon	2019-08-29 10:22:47	515	401.761	2.068	2.239	10.044	4.856	40	340	0.116
Mucle/Quadriceps	2019-08-29 10:23:22	516	241.261	2.048	2.208	6.032	2.944	40	340	0.099
Brain	2019-08-29 10:23:55	517	573.83	2.005	2.262	14.346	7.156	40	340	0.014
Heart	2019-08-29 10:24:27	518	291.474	2.075	2.296	7.287	3.512	40	340	0.077
Liver	2019-08-29 10:25:01	519	332.792	2.021	1.575	8.32	4.117	40	340	0.694
Kidney	2019-08-29 10:25:39	520	434.772	2.081	2.281	10.869	5.224	40	340	0.086
Colon	2019-08-29 10:26:14	521	634.856	2.052	2.209	15.871	7.736	40	340	0.116
Mucle/Quadriceps	2019-08-29 10:26:50	522	183.757	2.048	2.209	4.594	2.243	40	340	0.103
Brain	2019-08-29 10:27:23	523	459.739	2.053	2.278	11.493	5.597	40	340	0.067
Heart	2019-08-29 10:27:55	524	288.235	2.073	2.278	7.206	3.477	40	340	0.043
Liver	2019-08-29 10:28:26	525	627.593	2.066	2.081	15.69	7.595	40	340	0.61
Kidney	2019-08-29 10:28:58	526	617.268	2.063	2.27	15.432	7.48	40	340	0.189
Colon	2019-08-29 10:29:31	527	393.819	2.057	2.269	9.845	4.785	40	340	0.059
Mucle/Quadriceps	2019-08-29 10:30:05	528	203.49	2.038	2.193	5.087	2.496	40	340	0.053
Brain	2019-08-30 09:50:12	529	417.227	2.07	2.26	10.431	5.038	40	340	0.052
Heart	2019-08-30 09:51:14	530	283.376	2.07	2.254	7.084	3.422	40	340	0.051
Liver	2019-08-30 09:52:03	531	403.737	2.023	1.683	10.093	4.99	40	340	0.663
Kidney	2019-08-30 09:52:44	532	330.1	2.074	2.262	8.253	3.979	40	340	0.121
Colon	2019-08-30 09:53:22	533	567.284	2.085	2.255	14.182	6.801	40	340	0.359
Mucle/Quadriceps	2019-08-30 09:53:59	534	125.992	2.029	2.208	3.15	1.552	40	340	0.085
Brain	2019-08-30 09:54:33	535	439.441	2.058	2.286	10.986	5.339	40	340	0.103
Heart	2019-08-30 09:55:05	536	292.067	2.06	2.281	7.302	3.545	40	340	0.1
Liver	2019-08-30 09:55:57	537	337.298	2.049	1.983	8.432	4.116	40	340	0.345
Kidney	2019-08-30 09:56:39	538	226.212	2.072	2.279	5.655	2.729	40	340	0.091
Colon	2019-08-30 09:57:27	539	371.114	2.066	2.263	9.278	4.49	40	340	0.087
Mucle/Quadriceps	2019-08-30 09:58:13	540	160.359	2.037	2.176	4.009	1.968	40	340	0.107
Brain	2019-08-30 09:58:57	541	543.393	2.041	2.281	13.585	6.656	40	340	-0.071
Heart	2019-08-30 09:59:34	542	338.857	2.069	2.298	8.471	4.094	40	340	0.101
Liver	2019-08-30 10:00:11	543	410.15	2.042	1.781	10.254	5.021	40	340	0.658
Kidney	2019-08-30 10:00:53	544	417.723	2.082	2.281	10.443	5.017	40	340	0.079
Colon	2019-08-30 10:01:28	545	735.272	2.073	2.272	18.382	8.867	40	340	0.166
Mucle/Quadriceps	2019-08-30 10:02:01	546	152.123	2.027	2.197	3.803	1.877	40	340	0.053
Brain	2019-08-30 10:02:35	547	494.094	2.058	2.294	12.352	6.002	40	340	0.045
Heart	2019-08-30 10:03:23	548	371.134	2.055	2.309	9.278	4.515	40	340	0.07
Liver	2019-08-30 10:04:03	549	461.052	2.064	2.155	11.526	5.584	40	340	0.176
Kidney	2019-08-30 10:04:38	550	656.708	2.089	2.31	16.418	7.858	40	340	0.33
Colon	2019-08-30 10:05:14	551	497.471	2.051	2.036	12.437	6.063	40	340	0.032
Mucle/Quadriceps	2019-08-30 10:05:48	552	142.784	2.015	2.249	3.57	1.771	40	340	0.009
Brain	2019-09-03 12:13:48	553	457.098	2.057	2.064	11.427	5.556	40	340	0.063
Heart	2019-09-03 12:14:31	554	252.185	2.081	2.283	6.305	3.029	40	340	0.09
Liver	2019-09-03 12:15:03	555	91.587	1.969	1.359	2.29	1.163	40	340	0.362
Kidney	2019-09-03 12:16:21	556	318.038	2.051	2.253	7.951	3.877	40	340	0.043
Colon	2019-09-03 12:16:55	557	862.64	2.019	2.244	21.566	10.682	40	340	0.506
Mucle/Quadriceps	2019-09-03 12:17:26	558	143.596	2.03	2.239	3.59	1.769	40	340	0.086
Brain	2019-09-03 12:19:00	559	459.978	2.021	2.277	11.499	5.691	40	340	-0.042
Heart	2019-09-03 12:19:41	560	239.985	2.015	2.214	6	2.978	40	340	-0.017
Liver	2019-09-03 12:20:17	561	172.438	1.975	1.511	4.311	2.183	40	340	0.358
Kidney	2019-09-03 12:21:18	562	339.453	2.048	2.276	8.486	4.144	40	340	0.024
Colon	2019-09-03 12:21:52	563	534.411	1.991	2.26	13.36	6.711	40	340	0.008
Mucle/Quadriceps	2019-09-03 12:22:43	564	186.299	2.054	2.177	4.657	2.268	40	340	0.023
Brain	2019-09-03 12:24:30	565	627.772	2.013	2.311	15.694	7.798	40	340	0.49
Heart	2019-09-03 12:25:22	566	337.049	2.058	2.274	8.426	4.094	40	340	-0.015
Liver	2019-09-03 12:29:18	567	286.766	2.052	2.082	7.169	3.493	40	340	0.219
Kidney	2019-09-03 12:29:54	568	391.802	2.062	2.381	9.795	4.75	40	340	-0.016
Colon	2019-09-03 12:31:34	569	587.592	2.02	2.309	14.69	7.274	40	340	0
Mucle/Quadriceps	2019-09-03 12:32:04	570	159.576	2.027	2.41	3.989	1.968	40	340	-0.016
Brain	2019-09-03 12:32:39	571	545.3	2.066	2.397	13.633	6.599	40	340	0.697
Heart	2019-09-03 12:33:12	572	430.261	2.028	2.389	10.757	5.305	40	340	-0.049
Liver	2019-09-03 12:33:50	573	80.73	1.93	1.708	2.018	1.046	40	340	0.125
Kidney	2019-09-03 12:34:28	574	598.048	2.111	2.377	14.951	7.082	40	340	0.765
Colon	2019-09-03 12:35:04	575	651.336	2.038	2.377	16.283	7.992	40	340	0.693
Mucle/Quadriceps	2019-09-03 12:35:39	576	249.912	2.012	2.404	6.248	3.105	40	340	-0.041
Brain	2019-09-05 09:32:03	577	335.388	2.044	2.257	8.385	4.103	40	340	0.03
Heart	2019-09-05 09:32:44	578	214.675	2.066	2.286	5.367	2.597	40	340	0.027
Liver	2019-09-05 09:33:25	579	453.287	2.041	1.767	11.332	5.552	40	340	0.631
Kidney	2019-09-05 09:34:16	580	287.897	2.068	2.267	7.197	3.48	40	340	-0.011
Colon	2019-09-05 09:35:09	581	641.613	2.107	2.307	16.04	7.612	40	340	0.962
Mucle/Quadriceps	2019-09-05 09:35:58	582	165.6	2.034	2.182	4.14	2.035	40	340	-0.05
Brain	2019-09-05 09:36:49	583	415.644	2.05	2.267	10.391	5.068	40	340	-0.025
Heart	2019-09-05 09:37:52	584	208.088	2.055	2.283	5.202	2.531	40	340	-0.048
Liver	2019-09-05 09:38:32	585	698.623	2.077	1.93	17.466	8.408	40	340	1.552
Kidney	2019-09-05 09:39:14	586	251.541	2.065	2.277	6.289	3.045	40	340	-0.005
Colon	2019-09-05 09:39:50	587	433.413	2.068	2.262	10.835	5.241	40	340	0.038
Mucle/Quadriceps	2019-09-05 09:40:27	588	197.622	2.047	2.237	4.941	2.413	40	340	0.051
Brain	2019-09-05 09:42:33	589	489.19	2.055	2.278	12.23	5.951	40	340	-0.023
Heart	2019-09-05 09:43:16	590	362.794	2.08	2.287	9.07	4.361	40	340	-0.024
Liver	2019-09-05 09:43:58	591	784.879	2.053	1.564	19.622	9.559	40	340	2.577
Kidney	2019-09-05 09:45:17	592	427.19	2.083	2.261	10.68	5.128	40	340	-0.019
Colon	2019-09-05 09:46:15	593	416.403	2.067	2.236	10.41	5.035	40	340	-0.045
Mucle/Quadriceps	2019-09-05 09:47:15	594	203.183	2.044	2.185	5.08	2.485	40	340	-0.024
Brain	2019-09-05 09:47:54	595	433.985	2.073	2.288	10.85	5.234	40	340	0.033
Heart	2019-09-05 09:48:39	596	359.304	2.082	2.275	8.983	4.313	40	340	0.036
Liver	2019-09-05 09:49:30	597	984.149	2.106	2.207	24.604	11.683	40	340	1.118
Kidney	2019-09-05 09:50:27	598	470.462	2.084	2.271	11.762	5.644	40	340	-0.025
Colon	2019-09-05 09:51:06	599	342.681	2.071	2.257	8.567	4.137	40	340	0.034
Mucle/Quadriceps	2019-09-05 09:51:46	600	268.643	2.059	2.235	6.716	3.261	40	340	0.038
Aorta	2020-01-22 08:54:49	601	117.957	2.045	2.254	2.949	1.442	40	340	0.056
Aorta	2020-01-22 08:55:36	602	357.116	2.059	2.271	8.928	4.335	40	340	0.07
Aorta	2020-01-22 08:56:10	603	150.621	2.056	2.257	3.766	1.831	40	340	0.062
Aorta	2020-01-22 08:56:46	604	119.917	2.066	2.259	2.998	1.451	40	340	0.061
Aorta	2020-01-22 08:57:18	605	150.249	2.074	2.252	3.756	1.811	40	340	0.054
Aorta	2020-01-22 08:57:58	606	220.407	2.06	2.237	5.51	2.674	40	340	0.066
Aorta	2020-01-22 08:58:30	607	128.822	2.06	2.242	3.221	1.564	40	340	0.052
Aorta	2020-01-22 08:59:12	608	346.932	2.075	2.294	8.673	4.179	40	340	0.068
Aorta	2020-01-22 08:59:45	609	436.063	2.061	2.294	10.902	5.289	40	340	0.044
Aorta	2020-01-22 09:00:21	610	302.61	2.091	2.286	7.565	3.618	40	340	0.046
Aorta	2020-01-22 09:00:56	611	242.276	2.047	2.295	6.057	2.959	40	340	0.031
Aorta	2020-01-23 10:41:05	612	82.486	2.017	2.221	2.062	1.022	40	340	-0.044	Repeated NanoDrop measurement
Aorta	2020-01-22 09:01:59	613	282.25	2.073	2.273	7.056	3.404	40	340	-0.004
Aorta	2020-05-12 10:28:34	614	162.849	2.061	2.256	4.071	1.975	40	340	-0.047	New measurement and preparation of a sample due to the strong scatter in PCA with the previous sample.
Aorta	2020-01-22 09:03:07	615	257.852	2.069	2.276	6.446	3.116	40	340	-0.001
Aorta	2020-01-22 09:03:41	616	155.316	2.051	2.262	3.883	1.893	40	340	0.013
Aorta	2020-01-22 09:04:13	617	264.03	2.055	2.256	6.601	3.213	40	340	-0.004
Aorta	2020-01-22 09:04:48	618	272.155	2.057	2.275	6.804	3.308	40	340	-0.005
Aorta	2020-05-14 10:09:22	619	121.969	2.056	2.291	3.049	1.483	40	340	0.021	New measurement and preparation of a sample due to the strong scatter in PCA with the previous sample.
Aorta	2020-01-22 09:05:53	620	148.242	2.042	2.242	3.706	1.815	40	340	-0.026
Aorta	2020-01-23 10:30:40	621	314.276	2.056	2.288	7.857	3.822	40	340	-0.01
Aorta	2020-01-23 10:31:13	622	226.628	2.068	2.263	5.666	2.74	40	340	-0.024
Aorta	2020-01-23 10:31:45	623	135.219	2.034	2.249	3.38	1.662	40	340	-0.034
Aorta	2020-01-23 10:32:14	624	62.605	1.986	2.19	1.565	0.788	40	340	-0.078
Aorta	2020-01-23 10:32:46	625	317.988	2.072	2.275	7.95	3.836	40	340	-0.06
Aorta	2020-01-23 10:33:20	626	67.367	1.994	2.224	1.684	0.845	40	340	-0.075
Aorta	2020-05-12 10:31:19	627	304.709	2.072	2.282	7.618	3.676	40	340	-0.036	New measurement and preparation of a sample due to the strong scatter in PCA with the previous sample.
Aorta	2020-01-23 10:34:20	628	146.747	2.044	2.231	3.669	1.795	40	340	-0.083
Aorta	2020-01-23 10:34:49	629	324.613	2.076	2.26	8.115	3.91	40	340	-0.073
Aorta	2020-01-23 10:35:19	630	206.823	2.048	2.261	5.171	2.525	40	340	-0.078
Aorta	2020-01-23 10:35:49	631	61.683	1.995	2.207	1.542	0.773	40	340	-0.078
Aorta	2020-01-23 10:36:20	632	152.759	2.025	2.245	3.819	1.886	40	340	-0.08
Aorta	2020-01-23 10:36:53	633	102.999	2.03	2.222	2.575	1.268	40	340	-0.087
Aorta	2020-01-23 10:37:25	634	270.025	2.044	2.286	6.751	3.303	40	340	-0.074
Aorta	2020-01-23 10:37:56	635	164.669	2.039	2.277	4.117	2.019	40	340	-0.05
Aorta	2020-01-23 10:38:24	636	192.317	2.055	2.287	4.808	2.339	40	340	-0.026
Aorta	2020-01-23 10:38:53	637	124.638	2.054	2.255	3.116	1.517	40	340	-0.033
Aorta	2020-01-23 10:39:27	638	436.261	2.083	2.22	10.907	5.235	40	340	-0.037
Aorta	2020-01-23 10:40:00	639	128.321	2.036	2.256	3.208	1.576	40	340	-0.056
Aorta	2020-01-23 10:40:31	640	278.846	2.064	2.3	6.971	3.378	40	340	-0.005
Aorta	2020-01-24 08:43:02	641	360.27	2.077	2.302	9.007	4.337	40	340	0.04
Aorta	2020-01-24 08:43:35	642	182.087	2.058	2.278	4.552	2.212	40	340	0.046
Aorta	2020-05-12 10:29:59	643	92.803	2.046	2.255	2.32	1.134	40	340	-0.026	New measurement and preparation of a sample due to the strong scatter in PCA with the previous sample.
Aorta	2020-01-24 08:44:39	644	150.245	2.048	2.265	3.756	1.834	40	340	0.035
Aorta	2020-01-24 08:45:12	645	130.182	2.051	2.247	3.255	1.587	40	340	0.033
Aorta	2020-01-24 08:45:47	646	303.183	2.041	2.3	7.58	3.713	40	340	0.027
Aorta	2020-01-24 08:46:19	647	100.76	2.035	2.26	2.519	1.238	40	340	0.017
Aorta	2020-01-24 08:46:53	648	209.784	2.055	2.292	5.245	2.552	40	340	0.035
Aorta	2020-01-24 08:47:24	649	106.382	2.028	2.233	2.66	1.312	40	340	0.011
Aorta	2020-01-24 08:47:58	650	364.01	2.056	2.31	9.1	4.427	40	340	0.006
Aorta	2020-01-24 08:48:31	651	115.619	2.03	2.25	2.89	1.424	40	340	0.003
Aorta	2020-01-24 08:49:05	652	357.016	2.056	2.306	8.925	4.341	40	340	0.004
Aorta	2020-01-24 08:49:41	653	336.444	2.041	2.306	8.411	4.121	40	340	0.02
Aorta	2020-01-24 08:50:21	654	368.653	2.065	2.294	9.216	4.463	40	340	0.017
Aorta	2020-01-24 08:50:54	655	200.91	2	2.305	5.023	2.511	40	340	-0.016
Aorta	2020-01-24 08:51:29	656	81.021	2.01	2.209	2.026	1.008	40	340	-0.022
Aorta	2020-01-24 08:51:59	657	400.599	2.071	2.294	10.015	4.836	40	340	-0.025
Aorta	2020-01-24 08:52:33	658	111.216	2.013	2.247	2.78	1.381	40	340	-0.056
Aorta	2020-01-24 08:53:08	659	321.781	2.046	2.314	8.045	3.933	40	340	0.057
Aorta	2020-01-24 08:53:38	660	196.287	2.04	2.29	4.907	2.405	40	340	-0.012
Aorta	2020-01-27 08:11:50	661	103.44	2.06	2.24	2.586	1.255	40	340	0.038
Aorta	2020-01-27 08:12:37	662	155.662	2.06	2.242	3.892	1.889	40	340	0.015
Aorta	2020-01-27 08:13:14	663	124.763	2.047	2.225	3.119	1.524	40	340	0.003
Aorta	2020-01-27 08:13:50	664	303.296	2.074	2.265	7.582	3.656	40	340	0.01
Aorta	2020-01-27 08:14:29	665	231.835	2.076	2.268	5.796	2.792	40	340	0.022
Aorta	2020-01-27 08:15:06	666	208.694	2.082	2.259	5.217	2.506	40	340	0.017
Aorta	2020-01-27 08:15:40	667	191.255	2.066	2.273	4.781	2.314	40	340	0.028
Aorta	2020-01-27 08:16:13	668	96.573	2.062	2.225	2.414	1.171	40	340	0.064
Aorta	2020-01-27 08:16:47	669	317.287	2.085	2.289	7.932	3.804	40	340	0.058
Aorta	2020-01-27 08:17:22	670	157.949	2.075	2.275	3.949	1.903	40	340	0.056
Aorta	2020-05-12 10:31:57	671	249.557	2.068	2.296	6.239	3.016	40	340	-0.031	New measurement and preparation of a sample due to the strong scatter in PCA with the previous sample.
Aorta	2020-01-27 08:18:27	672	135.126	2.059	2.26	3.378	1.641	40	340	0.068
Aorta	2020-01-27 08:19:02	673	233.804	2.087	2.282	5.845	2.801	40	340	0.078
Aorta	2020-01-27 08:19:37	674	237.35	2.051	2.298	5.934	2.893	40	340	0.072
Aorta	2020-01-27 08:20:09	675	70.326	2.074	2.235	1.758	0.848	40	340	0.068
Aorta	2020-01-29 09:04:31	676	156.524	2.068	2.244	3.913	1.892	40	340	0.01	Repeated NanoDrop measurement
Aorta	2020-01-27 08:21:17	677	79.088	2.069	2.269	1.977	0.956	40	340	0.06
Aorta	2020-01-29 09:05:06	678	349.849	2.065	2.288	8.746	4.236	40	340	0.014	Repeated NanoDrop measurement
Aorta	2020-01-27 08:22:24	679	89.42	2.056	2.261	2.235	1.087	40	340	0.064
Aorta	2020-01-27 08:25:06	680	149.382	2.04	2.258	3.735	1.831	40	340	-0.006
Aorta	2020-01-28 09:02:13	681	384.452	2.082	2.266	9.611	4.616	40	340	0.015
Aorta	2020-01-28 09:02:52	682	137.568	2.063	2.251	3.439	1.667	40	340	0.01
Aorta	2020-01-28 09:03:27	683	397.218	2.065	2.288	9.93	4.809	40	340	-0.012
Aorta	2020-01-28 09:04:00	684	187.916	2.044	2.264	4.698	2.298	40	340	-0.003
Aorta	2020-05-12 10:30:41	685	331.649	2.081	2.289	8.291	3.985	40	340	-0.03	New measurement and preparation of a sample due to the strong scatter in PCA with the previous sample.
Aorta	2020-01-28 09:05:06	686	229.767	2.047	2.273	5.744	2.806	40	340	-0.011
Aorta	2020-01-29 09:05:40	687	73.091	2.063	2.212	1.827	0.886	40	340	0.03	Repeated NanoDrop measurement
Aorta	2020-01-28 09:06:12	688	63.936	2.034	2.276	1.598	0.786	40	340	0.051
Aorta	2020-01-28 09:06:54	689	79.359	2.041	2.227	1.984	0.972	40	340	0.008
Aorta	2020-01-28 09:07:28	690	424.159	2.057	2.312	10.604	5.156	40	340	0.042
Aorta	2020-01-28 09:08:05	691	104.924	2.054	2.245	2.623	1.277	40	340	0.049
Aorta	2020-01-28 09:08:42	692	203.095	2.061	2.278	5.077	2.463	40	340	0.05
Aorta	2020-01-28 09:09:13	693	122.847	2.058	2.26	3.071	1.492	40	340	0.046
Aorta	2020-01-28 09:09:47	694	310.517	2.08	2.291	7.763	3.732	40	340	0.054
Aorta	2020-01-28 09:10:19	695	111.033	2.054	2.26	2.776	1.352	40	340	0.059
Aorta	2020-01-28 09:10:50	696	386.511	2.06	2.312	9.663	4.69	40	340	0.057
Aorta	2020-01-28 09:11:22	697	326.061	2.059	2.307	8.152	3.96	40	340	0.047
Aorta	2020-01-28 09:11:56	698	345.332	2.088	2.289	8.633	4.135	40	340	0.052
Aorta	2020-01-28 09:12:32	699	173.34	2.041	2.273	4.333	2.123	40	340	0.056
Aorta	2020-01-28 09:13:03	700	113.328	2.039	2.274	2.833	1.39	40	340	0.047
