# Supplementary material for: The circadian rhythm: A key variable in aging?
Source: Aging Cell. 2024 Jul 30;23(11):e14268. doi: 10.1111/acel.14268 (PMC11561671; doi:10.1111/acel.14268)
Supplement: Supplementary file 21 — Table S17. [file ACEL-23-e14268-s022.xlsx]

## Sheet: Analysis conditions
	Tool	Version	Used	Parameter
	R (r-project.org)	4.0.3	basis
	Perseus (https://maxquant.net/perseus/) R plugins install_github("cox-labs/PerseusR")	1.6.14.0	t-SNE PCA Impute values DESeq2 ComBat ZScore WGCNA & soft-threshold Average HC ANOVA	default (maximum iterations: 1000; perplexity: 30; seed:1; theta: 0) default (no enrichment) default (width: 0.3; down shift: 1.8, separately for each column) parametric; percentile: up 80%, down 20%; adj. p-value 0.05 default (mod: NULL; par.prior: TRUE; prior.plots: FALSE) mean unsigned; cor median pearson correlation; number of clusters: 3000; maximum number of iterations: 100; number of resta…
	Bioconductor BiocManager::install("pvca")	3.12 1.30.0	PVCA	pct_threshold: 1
	CRAN (cran.r-project.org) ggplot2 Boruta	0.11.0 3.4.1 7.0.0	Violin & line plot Feature selection	default for ggstatsplot default, the cutoff between confirmed variables and background noise is determined by a Bonferroni-adjusted p-value of 0.01. Iterations: 30 for age as dependent variable, 3 for all other
	StringDB (string-db.org) DAVID (david.ncifcrf.gov/home.jsp)	11.5 (v2022q4)	Gene ontology annotations	default used if > 1000 hits
	Cytoscape NetworkAnalyzer (App) yFiles Layout Algorithms	3.8.2 1.1.2	Closeness centrality & Edge-weighted spring	default
