# Supplementary material for: The circadian rhythm: A key variable in aging?
Source: Aging Cell. 2024 Jul 30;23(11):e14268. doi: 10.1111/acel.14268 (PMC11561671; doi:10.1111/acel.14268)
Supplement: Supplementary file 22 — Table S18. [file ACEL-23-e14268-s007.xlsx]

## Sheet: Primer sequence
	Gene (human)	Sequence forward primer (5'-3')	Sequence reverse primer (5'-3')
	Hprt1	CAGCCCTGGCGTCGTGATTA	GTGATGGCCTCCCATCTCCTT
	Bhlhe40	GGAGCGAGGACAGCAAGGAGA	TGTAAACCACTCTGCAGGGCAA
	Bmal1	TGCAAGGGAAGCTCACAGTC	GATTGGTGGCACCTCTTAATG
	Clock	CGAGCGCTCCCGAATTTTTA	AGGTATCTAGTGAGACTTGCCA
	Per2	TTGGACAGCGTCATCAGGTA	TCCGCTTATCACTGGACCTT
	Npas2	AAGTGCTGGGAACCTCAGGCTA	AGCCAGATCCACTGCTGACCTT
	Nfil3	TGGAGAAGACGAGCAACAGGTC	CTTGTGTGGCAAGGCAGAGGAA
	Fkbp5	GCGAAGGAGAAGACCACGACAT	TAGGCTTCCCTGCCTCTCCAAA
	Cirbp	GAGTCAGAGTGGTGGCTACAGT	CACAGCCATTGGAAGGACGATC
	Cdkn2b	GATGCGTTCACTCCAATGTC	CTTTGTCCTCAGTCTTCAGGTT
