# Supplementary material for: The circadian rhythm: A key variable in aging?
Source: Aging Cell. 2024 Jul 30;23(11):e14268. doi: 10.1111/acel.14268 (PMC11561671; doi:10.1111/acel.14268)
Supplement: Supplementary file 24 — Table S20. [file ACEL-23-e14268-s024.xlsx]

## Sheet: Soft-threshold 489 numerical
Power	SFT.R.sq	slope	truncated.R.sq	mean.k.	median.k.	max.k.
1	0.252092	1.05682	0.833496	109.668	107.076	164.687
2	0.0982455	-0.325135	0.898549	36.801	33.3178	79.9732
3	0.679865	-0.908889	0.87005	15.4124	12.3359	47.4375		%
4	0.916583	-1.20896	0.926924	7.54234	5.06091	32.0986		34.8184
5	0.953203	-1.31432	0.94642	4.1492	2.19837	23.6377		3.99527
6	0.960411	-1.29676	0.950347	2.49536	0.984574	18.0611		0.756187
7	0.852726	-1.39656	0.825062	1.60635	0.471216	14.137
8	0.930174	-1.31105	0.918716	1.08943	0.243496	11.2562
9	0.946399	-1.26275	0.939652	0.769415	0.130672	9.07878
10	0.964555	-1.23179	0.962849	0.561111	0.0725886	7.39761
12	0.922003	-1.19509	0.912463	0.321146	0.0231459	5.02951
14	0.938988	-1.1562	0.935716	0.197857	0.00799832	3.50391
16	0.931008	-1.15864	0.918635	0.128903	0.00262619	2.4876
		Transcripts [N]	Power
			6	5	4
		MEb	92	122	139
		MEr	70	86	87
		MEg (residual)	137	63	34
		MEt	158	175	181
		MEy	32	43	48

## Sheet: Soft-threshold 571 categorical
Power	SFT.R.sq	slope	truncated.R.sq	mean.k.	median.k.	max.k.
1	0.722418	1.83794	0.812927	121.173	118.879	182.266
2	0.000476556	-0.0215745	0.911727	39.5001	36.7038	85.7071
3	0.585457	-0.85425	0.837507	16.247	13.8351	49.6496		%
4	0.865317	-1.27109	0.903806	7.85129	5.63168	34.0414		47.802
5	0.94868	-1.41231	0.954831	4.27918	2.51188	24.9936		9.63381
6	0.96038	-1.42056	0.957434	2.55571	1.1847	19.0841		1.23329
7	0.942584	-1.42928	0.940738	1.63671	0.610403	14.9483
8	0.943742	-1.40042	0.944071	1.10575	0.331827	11.9204
9	0.948292	-1.34885	0.94591	0.778622	0.183925	9.63342
10	0.918546	-1.38299	0.922716	0.566447	0.100409	7.86652
12	0.899084	-1.33808	0.908616	0.322826	0.0323812	5.37131
14	0.944139	-1.27793	0.957648	0.198032	0.0107139	3.75605
16	0.923835	-1.25017	0.920546	0.128413	0.00372082	2.67455
		Transcripts [N]	Power
			6	5	4
		ME2	92	117	118
		ME3	71	110	74
		ME6 (residual)	145	62	43
		ME5	41	42	67
		ME1	158	168	201
		ME4	64	72	68

## Sheet: Measuring ME in the network
numerical
	Hits	mean (meangene (Spearman correlation of ME)2)								mean (meangene (Spearman correlation of ME)2) / Hits * 1000
MEb	122	0.133639							MEg	0.610749
MEg	63	0.0384772							MEt	1.02742
MEr	86	0.161279							MEb	1.0954
MEt	175	0.179798							MEr	1.87534
MEy	43	0.206641							MEy	4.8056
									ME6	0.497174
									ME1	1.14956
									ME2	1.16821
									ME3	1.28005
categorical									ME5	4.59952
	Hits	mean (meangene (Spearman correlation of ME)2)							ME4	2.48703
ME2	117	0.136681
ME3	110	0.140806
ME6	62	0.0308248
ME5	42	0.19318
ME1	168	0.193126
ME4	72	0.179066

## Sheet: 489 transposed for correlation
ENSMUSG00000025133	ENSMUSG00000035834	ENSMUSG00000028766	ENSMUSG00000063171	ENSMUSG00000034936	ENSMUSG00000024190	ENSMUSG00000064346	ENSMUSG00000032802	ENSMUSG00000022186	ENSMUSG00000022797	ENSMUSG00000026880	ENSMUSG00000031479	ENSMUSG00000005686	ENSMUSG00000037613	ENSMUSG00000030701	ENSMUSG00000053279	ENSMUSG00000054863	ENSMUSG00000031144	ENSMUSG00000019872	ENSMUSG00000026672	ENSMUSG00000068854	ENSMUSG00000025037	ENSMUSG00000057897	ENSMUSG00000024180	ENSMUSG00000029053	ENSMUSG00000029330	ENSMUSG00000031298	ENSMUSG00000046532	ENSMUSG00000040612	ENSMUSG00000096929	ENSMUSG00000044349	ENSMUSG00000022848	ENSMUSG00000020034	ENSMUSG00000003031	ENSMUSG00000040093	ENSMUSG00000000154	ENSMUSG00000074264	ENSMUSG00000021003	ENSMUSG00000048489	ENSMUSG00000034285	ENSMUSG00000061740	ENSMUSG00000001663	ENSMUSG00000054612	ENSMUSG00000019923	ENSMUSG00000003849	ENSMUSG00000039745	ENSMUSG00000021814	ENSMUSG00000031379	ENSMUSG00000040713	ENSMUSG00000032348
g	g	g	g	g	g	g	g	g	g	g	g	g	g	g	g	g	g	g	g	g	g	y	t	g	t	t	g	t	t	r	g	t	g	r	t	r	t	r	y	r	r	r	r	r	r	r	r	y	y
4.18173	2.22715	4.43928	3.52132	2.68809	4.20853	5.90272	5.26774	7.72571	5.76427	4.89423	4.19408	3.69506	0.859309	3.6382	5.74169	2.00517	3.38087	6.25245	4.6491	1.7958	2.34932	4.72829	3.2323	4.55948	3.00953	-1.56161	0.619467	2.25575	1.16451	2.92667	3.86612	4.67244	4.30351	1.80191	2.78367	3.66947	2.44884	2.00398	4.93496	4.64194	5.02005	0.612865	5.77445	3.6212	3.64965	5.99647	1.37625	5.50314	5.36327
4.05018	1.56269	5.02645	2.92115	3.67396	5.87154	5.94429	5.37247	7.41433	5.14191	5.04393	4.28279	3.70855	1.49091	3.6204	5.73139	1.75909	3.49128	6.35595	4.73514	2.0254	2.16274	4.84205	3.87198	4.5205	3.12428	-2.60988	0.453574	2.15473	2.58466	4.42218	3.50819	4.43988	4.61311	3.44126	2.33618	4.3978	2.7037	2.47245	4.70678	4.97445	4.75174	0.656402	5.59102	3.67149	4.19895	6.06897	1.00257	5.51757	5.11983
4.22352	1.80019	4.81799	1.79897	3.17517	5.14263	5.78479	5.23951	7.74846	5.52643	4.89229	4.07137	3.73131	0.922774	3.56391	6.35012	1.62286	3.21238	6.40543	4.63497	1.80487	2.78553	4.5591	3.28663	4.3105	3.08803	-0.981921	0.687052	2.1254	2.17749	4.40045	3.60527	4.31935	4.55075	2.78944	2.32688	4.29733	2.917	2.90959	4.30239	4.97115	4.67384	0.436158	5.73123	3.32504	3.51346	6.01909	1.70847	5.25067	5.16642
4.20287	2.10688	4.6728	3.62227	3.67438	5.61117	5.78154	5.37672	7.73249	5.87554	4.66535	4.38164	3.62645	0.854813	3.69115	6.03354	2.09256	3.29875	6.53694	4.5798	2.15592	2.57443	4.54392	3.38375	4.26225	3.48622	-1.18229	0.954376	1.87557	1.33999	3.52844	3.87826	4.32902	4.6781	3.53136	2.88309	3.85676	2.86733	2.58832	4.89639	4.54524	4.93339	1.30725	5.98284	2.80501	3.97519	6.35479	1.96341	5.67342	5.92232
4.03531	2.25768	4.39625	2.35757	3.41451	5.42929	5.85319	5.36491	7.88544	5.94707	4.68133	4.18954	3.60126	0.194287	3.785	6.26569	1.66587	3.24411	6.42446	4.59094	2.19109	2.59366	4.7499	3.06962	4.38323	3.40921	-1.81781	0.332958	1.95895	1.95236	4.18425	3.74618	4.48742	4.41286	2.80598	2.07732	4.55636	2.60105	2.71317	5.00208	4.88004	5.25971	0.480856	5.92853	2.75637	4.04449	6.07583	1.62721	5.72484	5.52445
4.10228	2.32542	5.06797	2.46105	3.21751	5.72543	5.73145	5.55982	7.62714	4.67902	5.3059	4.25153	3.15596	0.693053	3.56944	5.30094	1.8402	3.78068	6.34105	4.75509	2.13441	2.54982	4.75189	3.26735	4.29854	2.73244	-0.287257	0.561717	2.67675	1.85658	3.31934	3.80776	4.52609	4.30643	2.45623	2.99996	3.69251	2.74148	2.68259	4.47708	4.66618	5.32734	1.01677	5.90125	3.52739	3.27692	5.96843	1.41934	5.69799	5.21354
4.33518	1.97665	5.56842	2.8831	3.51033	5.79244	5.77431	5.65853	7.51862	4.74209	5.21637	4.10316	3.88041	1.02947	3.97439	5.54824	1.75084	3.59546	6.37099	4.64115	2.34582	2.49596	4.88175	3.54947	4.59103	3.10217	-1.2392	0.527448	2.36963	2.17907	3.30897	3.66519	4.48517	4.61968	3.40071	3.02205	3.67903	2.68395	2.36548	4.6816	5.19385	5.33855	0.754529	5.70839	3.67705	3.87659	6.0116	1.71504	5.48318	5.56431
4.33346	2.55997	5.57368	2.0804	3.12009	5.60717	6.05871	5.78064	7.94443	5.17522	4.97356	4.30038	3.6583	0.658632	3.84191	5.84944	1.75631	3.18125	6.4341	4.61446	2.12621	2.56042	4.55571	2.75707	4.46267	3.16638	-1.63133	0.582045	2.60911	1.79605	2.46426	3.89738	4.28962	4.5123	2.30462	1.65911	3.21985	2.75559	2.93045	4.63683	4.90438	5.26081	0.569371	5.88237	3.6711	3.83572	6.15421	1.92147	5.56132	5.23644
4.34415	2.43436	4.8922	2.24125	2.37914	4.62866	5.47776	5.80143	7.88949	5.99952	5.03533	4.01851	3.71881	1.08135	3.36926	5.63089	1.55632	3.12146	6.46169	4.81976	2.42691	2.88346	4.5116	3.39541	4.2866	3.00345	-0.476851	1.28063	2.65782	1.9122	3.57392	3.84019	4.75618	4.49148	3.1231	1.83094	3.98001	3.13133	1.15218	4.56257	4.5918	5.34575	0.586358	6.00266	3.01688	3.57697	6.24876	1.76298	5.4831	5.159
4.08447	2.03442	4.8896	4.33542	3.33308	5.62992	6.36955	5.66366	7.82466	5.29618	4.89367	4.36672	3.83733	1.7135	4.19704	6.45644	1.69239	3.05958	6.41402	5.01725	2.42693	3.06655	4.39873	3.67607	4.3154	3.24059	-1.10666	0.842584	1.8638	2.18298	3.49534	3.73794	4.63481	4.63014	3.16735	2.13005	4.37783	2.89714	3.09083	4.93656	4.99134	5.61959	1.03389	6.05441	3.93237	3.97986	6.12404	1.92898	5.78048	5.82593
4.50246	2.5833	5.1631	2.64498	3.15511	5.48037	6.18309	5.25894	7.57029	5.24366	5.01591	4.15197	3.50857	1.09088	4.0184	6.07603	1.8319	3.45323	6.18261	4.92646	2.13311	2.87275	4.47838	3.37313	4.15301	2.88856	-0.416015	1.53333	2.14597	2.01527	3.42952	3.80208	4.19178	4.31811	1.83906	2.60153	4.42011	2.97402	3.52466	4.79563	5.15922	5.1537	0.363072	6.15706	3.45082	3.67162	6.21	1.5173	5.62415	5.66424
4.29684	2.42274	5.1416	2.54668	2.93905	5.40758	5.7085	5.64128	7.42275	4.82841	5.29703	4.07086	3.7676	1.47896	3.88574	5.81595	1.70788	3.56295	6.18833	4.92356	2.43835	2.6365	4.72698	3.59822	4.30188	2.91055	-0.536822	0.804936	2.29926	2.17841	4.09141	3.84762	3.94286	4.37911	2.15155	3.227	4.51038	2.96649	2.39042	4.89064	4.63748	5.29647	0.402132	5.9401	3.6067	3.52199	6.27758	1.65733	5.71483	5.48254
4.43331	2.40892	5.28562	2.12887	3.42457	6.09328	5.66293	5.54039	7.86492	4.98561	5.18178	4.17986	3.64543	0.546714	3.48728	5.59923	1.56678	3.26286	6.25313	4.70357	1.86991	2.69278	4.71626	3.28393	4.5093	2.98393	-1.70255	0.97912	2.81839	2.19928	3.48052	3.75417	4.87095	4.46859	2.10282	3.39712	4.0417	2.88324	3.17816	4.62752	5.12139	5.13539	0.389535	6.02521	2.8164	4.02437	6.43979	2.16861	5.56582	5.50228
4.24962	2.54634	5.19342	2.59667	3.29623	6.0254	6.56982	5.56511	7.85673	4.76752	4.94191	4.09571	3.22497	0.948764	3.58946	5.66304	1.43121	3.31248	6.01	4.57174	2.43913	2.57655	4.81481	3.25182	4.60716	3.26256	-0.485641	1.59381	2.61789	2.28122	3.50206	4.02985	4.44332	4.44413	2.91632	2.66957	4.09793	2.7179	3.35393	4.78192	4.96981	5.16453	0.330044	6.10884	3.08315	3.79486	6.42759	1.91887	5.57949	5.4013
4.2491	2.37937	4.93756	3.28319	3.4188	5.51794	6.57146	5.63005	7.79226	5.07466	4.7492	4.053	3.26432	1.4448	3.91678	5.65812	1.69782	3.3703	6.22236	4.69578	1.72902	2.6245	4.52558	3.43753	4.55091	3.26107	-1.53684	1.14854	2.562	2.14024	3.49475	3.73991	4.12657	4.23303	2.52389	2.36278	4.20821	2.59067	3.1289	5.17834	4.61592	5.31175	0.848415	6.14278	3.06303	3.98985	6.29506	2.17102	5.84663	5.67671
4.34931	2.45407	5.42097	2.55196	3.19001	5.55694	5.56827	5.16827	7.61667	4.72587	5.30701	4.13835	3.58014	0.219522	4.02167	5.94345	1.62334	3.28081	6.29019	4.76742	2.04313	2.7758	4.48961	3.59082	4.29992	3.03814	-0.75279	1.37813	2.28912	2.33989	3.34061	3.48346	4.21974	4.41846	2.93819	3.28005	3.86914	2.94572	3.20884	4.75005	4.99553	5.06214	1.17359	5.9432	3.39274	3.4683	6.19474	1.05523	5.62523	5.3828
4.4254	2.35777	5.39965	2.41698	2.92808	4.85166	6.17291	5.60952	7.53643	4.56601	5.12027	4.01753	3.74517	0.42828	4.40127	6.38096	1.43624	3.6831	6.13399	4.89079	2.20744	2.70978	4.61647	2.9604	4.47173	3.06109	-0.273063	1.25349	2.40905	1.71853	2.17992	3.61138	4.28504	4.33975	2.93524	3.24687	2.71654	3.01229	2.48188	4.57265	5.32148	5.24555	1.26622	6.00515	3.38016	3.72263	6.28975	1.80467	5.50706	5.52381
4.37883	2.32356	5.45933	2.50171	2.73528	4.76707	6.24264	5.57703	7.58974	4.98269	5.44903	3.99987	3.73983	0.632911	4.35029	6.18258	1.76972	3.3702	6.20689	5.01635	2.33046	2.64678	4.65331	3.0096	4.2528	3.02105	-1.05816	1.01138	2.54115	1.30009	2.61148	3.83609	4.37445	4.20019	2.73715	2.87722	4.15165	2.77661	3.06116	4.68974	4.96432	5.32035	0.646621	5.90337	3.58979	3.27071	6.1388	1.47345	5.804	5.28497
4.26109	1.85999	5.37525	3.43483	3.28633	5.47284	5.39995	5.38776	7.80521	5.45744	5.22362	3.91468	3.44582	-0.411541	3.94301	5.30396	1.78346	3.35898	6.24157	4.83731	2.26771	2.59821	4.97635	3.2738	4.37859	3.2787	-0.469121	1.19037	2.21087	1.54532	2.92873	3.86568	4.09726	4.24473	2.23354	3.24914	4.14575	2.52177	3.79266	5.16031	5.18663	5.68791	0.943497	6.11322	3.2868	3.76857	6.4157	1.83491	5.90516	5.26753
4.30701	2.31526	5.17386	2.18784	3.08036	5.47594	5.93669	5.53784	7.62415	5.56926	5.23106	4.25611	3.7582	0.506171	4.32233	6.2931	1.9528	3.41642	6.35517	5.02775	2.26398	3.16869	4.4652	3.46253	4.39868	3.12553	-0.535993	0.999974	2.00886	1.43312	3.47328	3.87458	4.56097	4.49451	2.8113	2.29413	4.45815	3.04735	3.79867	5.53822	5.17358	5.77022	1.12157	6.29339	4.22467	3.9712	6.48508	2.17464	5.86576	5.76707
4.20395	2.62054	5.131	2.22262	4.50204	6.18442	6.58895	5.4915	7.6854	4.44432	5.27701	3.99005	4.35034	0.824664	4.32966	5.93132	1.78261	3.37101	6.41413	4.9162	1.91217	2.65519	4.47695	3.06256	4.17571	3.21114	-0.943093	0.997053	2.63818	1.93557	2.63263	3.89075	4.43457	4.61004	2.59836	3.17062	3.62708	2.83549	5.31795	4.71952	5.08608	5.34217	0.969728	6.12322	3.1528	3.75058	6.50864	2.16124	5.87498	5.58509
4.36558	2.34672	5.29504	3.41399	2.84403	4.06371	6.32641	5.45128	7.71465	5.12942	5.39161	4.10385	3.59671	1.37694	4.46529	6.28734	1.82391	3.89797	6.34461	5.20619	1.79712	2.62615	4.7447	3.4399	4.30028	2.85391	-0.165677	1.03987	2.45324	1.41631	2.83694	3.79404	4.16359	4.17164	2.64571	3.16219	4.01915	2.82534	4.36285	5.01216	5.18853	5.37414	1.2743	6.13483	3.80221	4.28893	6.51273	1.76272	5.86703	5.84516
4.14521	2.31588	5.25787	2.10459	3.24133	5.21031	5.77556	5.32367	7.54027	5.24435	5.32254	3.94252	3.7151	1.34253	3.68346	4.64533	1.51541	3.54648	5.78843	4.99733	1.90251	2.55196	4.94701	3.15307	4.43765	3.07671	-0.324235	1.23911	3.4044	2.32167	3.90494	3.76995	4.23896	4.04772	2.12937	3.28094	4.72098	2.70754	3.45395	4.72854	4.84191	4.89629	1.38543	5.86763	2.96835	3.7392	6.26676	1.93209	5.67282	5.04426
4.27215	2.55609	5.25943	2.69455	2.60093	5.38184	6.88996	5.52614	7.80052	5.30932	5.12979	4.06805	3.89367	0.730543	4.57855	6.35218	1.58192	3.22409	6.47089	4.93157	1.65648	3.00474	4.40866	3.15465	4.27246	3.42381	-0.545463	1.35734	2.32459	1.76555	3.05269	3.85912	4.30091	4.49339	2.1316	2.50087	4.15464	3.02606	4.0333	4.87052	5.22424	5.43248	1.08869	6.17087	3.95057	4.06153	6.35858	2.18836	6.00906	5.7119
4.38357	2.93826	4.75881	3.08943	2.87004	5.47991	6.26445	5.37314	7.70403	5.75248	5.24628	4.00889	4.19842	1.21545	4.28659	6.66679	1.39355	2.97448	6.27755	5.01934	2.07415	3.05583	4.30216	3.3169	4.31605	3.22349	-0.855977	1.30896	2.15922	2.87462	4.11916	3.77305	4.30136	4.76565	3.48974	2.76558	4.71789	3.22896	4.66881	4.61803	5.1043	5.67213	1.26862	6.04214	3.51304	3.68044	6.33771	1.70727	6.05064	5.85521
4.0986	1.74105	4.95662	3.72146	3.47991	6.1054	5.9484	5.10847	7.75296	5.08641	5.01871	4.31706	3.42821	0.0269583	3.85533	5.93168	1.01638	3.15049	6.44507	4.52565	2.17769	2.8273	4.5989	2.73238	4.00048	2.40576	-1.03797	0.696015	1.91875	1.3805	3.88315	3.90082	4.60524	4.74507	2.95477	1.89455	3.28105	2.76526	2.55349	4.93037	5.03213	4.92553	0.582197	5.95268	3.22909	3.31874	6.17092	1.20003	5.51664	5.38734
4.2136	2.04592	5.30952	2.3404	3.33553	6.01104	5.96559	5.26158	7.71768	4.71274	5.01345	4.22223	3.73377	0.153534	3.93748	6.37074	1.65618	3.25729	6.22702	4.70429	2.4661	2.52979	4.48243	3.26412	3.74664	2.55928	-2.08809	0.519369	1.92876	1.8437	3.19166	3.75581	4.35098	4.50459	3.14531	2.57225	3.41318	2.84837	3.63848	5.24524	5.24389	5.18576	0.433532	6.08036	2.75662	3.52657	5.96006	1.57552	5.43329	5.14845
4.07243	2.15173	5.15637	2.54432	3.11353	5.78775	5.67407	5.05688	7.82592	5.94688	4.90138	4.17302	3.71003	0.156204	3.91995	5.41227	1.35539	3.5935	6.07189	4.61374	2.16759	2.45951	4.73311	3.0374	3.56687	2.24175	-1.55172	0.689004	2.42819	2.47571	4.69222	3.76571	4.1685	4.3907	3.06273	2.61197	3.1743	2.65581	4.26615	4.6519	5.41993	5.16695	0.603352	5.98013	2.93579	3.20781	6.0123	0.722128	5.3994	5.02832
4.16547	2.1658	4.95941	3.34692	3.03478	6.08391	6.00116	5.29891	7.9247	5.35403	4.90474	4.36292	3.72641	0.450464	4.08225	5.68416	1.46995	2.71312	6.33851	4.63333	2.29682	2.38241	4.0116	3.32481	3.27035	2.30764	-0.484387	0.888985	2.30263	2.03033	1.72316	3.89937	4.80851	4.76668	3.09609	1.3364	3.05981	2.83467	3.88143	4.68577	4.92021	5.21024	0.111296	6.09727	3.49736	3.33687	6.26837	1.27428	5.55536	5.21448
4.16426	2.09932	4.8574	2.60736	3.28562	6.23212	5.7677	5.34566	7.87808	4.45332	4.87216	4.18724	3.70829	0.438766	3.96787	6.52911	1.61571	3.00246	6.61819	4.56707	2.37719	2.56821	4.22223	2.97799	3.91057	2.35661	-1.20431	0.867317	2.5255	2.56903	3.13673	3.90702	4.78769	4.73939	3.5303	2.23703	3.70262	2.93053	3.66407	5.08471	5.17676	5.00212	0.413266	6.2234	2.99139	3.48483	6.17205	1.60293	5.47794	5.3484
4.16955	2.20696	5.03705	3.28616	3.85471	5.82882	5.46575	5.66956	7.86898	4.58495	4.82681	4.23339	3.34623	0.747395	3.37202	5.71367	2.06502	3.55846	6.52421	4.79412	2.33463	2.62152	4.58491	3.43219	4.16769	2.94772	-1.85267	0.374612	0.964852	1.61278	3.49829	3.82894	4.62706	4.6615	1.71074	2.58677	3.7955	2.8603	3.11455	4.35644	4.91535	5.31758	0.964041	6.30289	3.38069	3.85631	6.44872	1.72912	5.52468	5.62472
4.32788	2.04242	5.31197	2.76417	3.70301	5.34358	5.40111	5.50454	7.9366	4.76455	5.19301	4.1748	3.93472	0.841918	4.15977	5.52586	1.67913	2.84732	6.15199	4.72548	2.46124	2.59763	4.27931	3.29437	3.7876	2.78842	-1.56216	0.983839	2.021	1.54509	1.34727	3.85084	4.2481	4.35811	2.84594	2.39799	3.62777	2.30541	2.33997	4.23717	4.86629	5.47696	0.789953	5.93738	3.42322	3.65387	6.29521	1.78586	5.64161	5.29157
4.3501	2.27554	5.40832	2.67125	3.33267	5.08889	5.90311	5.576	7.81471	5.50844	5.14334	4.08901	3.80393	0.593793	4.23659	5.63156	1.7921	3.20062	6.22861	4.84882	2.4792	2.74676	4.2318	3.38336	4.09861	2.73929	-0.452181	1.30591	2.45018	2.31833	2.70529	3.72952	4.27945	4.41889	2.41542	2.73153	3.8687	2.94115	2.78718	4.98595	5.0796	5.47744	0.603254	5.94137	3.54399	3.48964	6.21318	1.4704	5.57573	5.23664
4.27079	1.85735	5.00512	3.01699	3.33498	5.66229	6.04064	5.44011	7.88785	5.63672	4.8923	4.17701	3.70304	0.807187	4.14745	5.21494	1.62834	3.34417	6.22391	4.71177	2.19415	2.60444	4.55797	3.08532	3.65189	2.85154	-0.627832	1.25565	2.18898	2.35342	3.81243	3.70859	4.6849	4.47592	3.15673	2.51481	3.83531	2.59338	2.48809	4.45535	4.85961	5.37262	0.815583	6.09274	3.47934	3.78942	6.19826	1.63804	5.78859	5.28567
4.22439	2.08927	4.71536	3.25318	2.99594	5.28412	6.15839	5.2958	7.82762	5.46683	4.95758	4.21572	3.82976	0.182349	4.03789	5.83637	1.38176	3.13193	6.39739	4.73836	2.20838	2.41986	4.10426	2.75875	3.80142	2.70059	-0.205692	1.22486	2.11657	2.06165	1.42979	3.8248	4.83737	4.65913	3.01988	2.6439	3.72084	2.66318	3.07975	4.83941	4.93579	5.19275	0.88815	6.01268	3.68596	3.59417	6.26922	1.89754	5.55961	5.2004
4.11134	2.30541	4.91362	2.46599	3.25916	5.53381	5.7417	5.17904	7.2468	5.77848	5.35729	3.96701	3.4396	0.681493	3.9438	5.97814	1.48645	3.63485	6.21724	4.91251	1.64203	2.82836	4.55208	3.37522	4.58736	3.34514	-0.771986	1.27746	3.00969	1.57264	2.94221	3.67575	3.77489	4.39872	2.80229	4.05079	3.99208	3.01621	2.40775	6.09162	5.09007	5.79141	0.764661	5.6317	2.96547	3.76209	6.00012	2.08102	5.61899	5.31684
4.35289	2.33489	5.88547	3.29699	3.23115	5.67043	5.70174	5.79618	7.65702	4.34688	5.35032	3.90628	4.00033	0.712969	3.81352	5.83918	1.47862	3.21869	6.44184	4.88039	2.27832	2.26363	4.69808	3.67837	4.4831	3.25855	-2.65338	-0.22081	1.78725	1.90696	3.27815	3.90798	4.37521	4.3342	2.5629	2.82015	4.10315	2.52132	2.78989	4.76913	5.17308	5.24873	0.89968	5.87663	3.74516	4.01682	6.50348	1.88265	5.90816	5.63879
4.40153	2.84946	4.90698	2.3482	2.79457	5.51149	5.89786	5.65862	7.76317	5.89238	5.21948	3.99758	3.73122	0.965178	4.73425	6.03456	1.63908	4.7648	6.2156	5.01896	2.1227	2.44105	4.98621	3.45375	4.97387	3.44878	-0.552453	1.17172	3.29163	1.94757	4.84246	3.98553	4.28082	4.41381	2.7894	2.74624	3.973	2.95185	2.20176	4.32854	4.99752	5.50011	0.852772	6.14215	3.30143	3.72788	6.17209	1.71241	5.68682	5.35114
4.15642	2.56927	4.90399	2.53495	3.1304	5.18957	6.17361	5.36472	7.77002	4.45866	5.12325	3.97336	3.59653	1.07405	3.66542	6.03384	1.87343	3.19536	6.31335	4.75108	2.15305	2.40586	4.46473	3.37531	4.43626	3.10847	-0.102411	1.279	2.317	2.05202	2.71792	3.8073	4.16613	4.45485	2.17199	2.77108	4.19653	2.43997	2.2792	4.63062	4.8829	5.53842	0.76196	5.96693	3.24935	3.77586	6.1718	1.84361	5.72676	5.35601
4.33797	2.33274	5.35912	3.0042	3.61646	5.06705	6.39437	5.79653	7.6483	5.31826	4.97692	4.10752	3.83851	1.10382	4.08622	6.00241	1.45881	3.07801	6.29557	4.70853	1.94071	2.82631	4.6121	3.13217	4.60859	3.30996	-0.511406	1.02967	2.99589	2.23707	3.11674	3.65967	4.50076	4.28128	1.85282	3.13629	4.17765	2.93292	2.46696	4.65906	4.67819	5.37277	1.10301	6.00135	3.3144	3.83794	6.21653	1.7066	5.77998	5.55173
4.22954	2.76613	5.18291	2.36351	3.04244	4.9969	5.79607	5.40457	7.60988	5.27538	5.10058	4.2821	3.37239	1.62981	4.20575	5.80562	2.32148	3.41193	6.41858	5.04971	2.15104	2.62069	4.74328	3.26856	4.69523	3.47062	-0.871809	1.09694	1.92333	1.46249	3.34662	3.73245	4.23846	4.43865	2.44662	3.08125	4.47382	2.96216	3.25793	4.53059	4.87877	5.09941	0.640339	5.96845	3.48774	3.92958	6.22373	1.90363	5.87279	5.6902
4.33824	2.35684	5.21338	2.48681	2.94888	4.72964	6.21314	5.43426	7.38177	4.74336	5.16794	4.04802	3.68832	1.24158	4.2387	6.79492	2.11556	3.68724	6.24002	4.73132	1.92393	2.81249	4.43799	3.58586	4.78636	3.29844	-1.01895	1.59084	2.86365	1.8853	4.27274	3.82506	4.099	4.48127	2.19452	3.2195	4.71626	2.68858	2.76451	5.27329	4.8209	5.3306	0.737056	5.95416	3.19562	3.75392	6.23249	2.05016	5.59409	5.44992
4.5019	2.30355	4.94395	1.83832	2.83618	4.62107	6.23126	5.65138	7.59006	5.63081	5.37894	4.16435	4.05929	1.60861	4.00782	6.36843	1.32069	3.52128	6.39731	4.92079	1.75177	2.96854	4.76678	3.30437	4.81848	3.43137	-1.5465	1.10428	2.03185	1.58952	3.53977	3.80842	4.3993	4.24695	3.07961	3.26226	4.33641	3.07802	2.66296	4.7925	4.50684	5.24201	0.925217	5.66854	3.53467	3.8403	6.10511	1.80265	5.84858	5.66349
4.28014	2.27991	5.04072	3.52959	3.31324	4.96479	5.51651	5.46561	7.55181	5.71502	4.96782	4.1276	3.5075	0.885773	3.8236	5.87629	1.83127	3.16983	6.32722	5.11283	1.88848	3.22869	5.06927	3.40503	4.83007	3.4142	-0.35896	1.64476	2.83029	2.33947	2.90729	3.77058	4.6916	4.53275	3.29299	2.91304	3.81703	2.99538	3.69322	4.503	5.31334	5.2482	0.897784	5.84223	3.86058	4.11913	6.41534	2.03504	5.86734	5.47207
4.23044	2.16583	4.81389	2.36651	2.93158	4.84194	6.10516	5.47663	7.61648	5.40685	5.11261	4.23499	3.60713	0.921747	4.38243	5.95071	2.01278	3.2406	6.20688	4.84378	1.86074	2.86548	5.07685	3.23535	4.81342	3.55606	-1.02155	1.24561	2.15137	1.54442	3.59252	3.84562	4.49539	4.36308	2.68185	2.87314	4.76666	2.83982	2.97495	4.80779	4.82532	5.39807	1.53511	5.97028	3.82297	4.08281	6.40171	1.72059	5.95632	5.71339
4.24698	2.1807	5.57369	2.22296	2.89907	5.92327	6.84725	5.78785	7.48961	5.81071	5.23917	3.99633	3.65069	1.38369	3.7614	5.97073	2.25101	3.34663	6.26439	4.90018	1.69634	2.4077	4.87491	3.41801	4.41576	3.77021	-0.524627	0.697947	1.94655	1.79572	4.05079	3.7221	3.97777	4.09729	1.51159	2.70219	4.81731	2.87948	5.59852	4.63258	4.54715	5.08278	1.03774	5.89425	3.25353	3.97901	6.26169	1.9966	5.83495	5.88167
4.61116	2.81412	5.17368	2.01926	2.85449	4.47028	6.35135	5.86963	7.94437	5.5537	5.33471	4.00911	3.61094	1.76369	2.75387	5.40282	1.25167	3.39903	5.96014	5.0638	1.93643	2.8173	4.8803	3.25734	4.95795	3.6685	-0.408891	0.879863	2.51139	0.99226	3.3834	3.31328	3.98267	3.78604	1.80587	3.20202	4.23002	3.12515	3.49106	4.19953	4.41665	4.49775	0.928084	5.84521	3.91037	4.16692	6.22404	2.1492	5.48021	6.14361
4.38009	2.6709	5.18589	2.46554	2.72425	5.12038	6.70363	5.43425	7.60301	5.27945	5.20961	4.02818	3.50167	1.33209	3.55123	5.8158	2.00968	3.59664	6.15546	5.14572	1.80299	2.6745	4.77947	3.54149	4.84291	3.65722	-0.72232	0.953757	3.09098	2.2141	3.67972	3.87498	4.24721	4.21602	2.53157	2.80831	4.90882	3.07851	3.51464	4.81789	4.94901	5.01166	1.09034	6.06726	3.3845	3.93412	6.25827	2.00309	5.89487	5.57414
4.22397	2.50498	4.96366	2.71548	3.27092	5.08981	6.23266	5.53327	7.76213	5.01226	5.28401	4.17807	3.69027	1.20286	4.11039	5.61482	2.06842	3.62015	6.42602	4.9403	1.98764	3.03838	4.82625	3.78975	5.17424	3.617	-0.348894	1.53248	2.87698	2.00029	4.42421	3.84722	4.49167	4.41817	3.09838	2.55277	4.99151	2.92899	3.25168	5.30283	5.19563	5.40712	1.27933	6.03692	3.70379	4.22696	6.44859	1.97864	5.94777	5.71589
4.30474	2.58854	4.91406	2.90952	3.41079	5.53997	6.58405	5.66468	7.5224	4.54248	5.07654	3.98829	3.89076	1.1067	3.37612	6.29178	1.84369	3.56078	6.30406	4.72975	2.25044	3.08457	5.18421	3.64225	4.7994	3.60283	-1.01458	0.501426	2.77248	2.85168	4.73094	3.5548	4.53428	4.56178	3.24474	2.25321	4.5773	2.89446	3.8271	4.86377	5.19204	5.29469	1.4107	5.92333	3.76977	4.27578	6.53304	2.20877	5.76849	5.85612
4.25949	1.9083	5.36117	3.17156	3.43707	6.02768	6.57624	5.3503	7.54099	5.13813	5.21327	4.30396	3.79654	0.979241	3.13631	5.14692	1.73968	3.3691	6.39877	5.11884	2.187	2.3486	4.59572	3.16958	3.92182	2.634	-1.44392	-0.198782	1.99195	2.3035	2.82086	4.16974	4.71457	4.60871	2.68067	2.0969	3.86518	3.17629	3.86065	4.34782	4.95434	4.93724	0.354217	5.87118	2.64195	3.54657	6.14511	1.44778	5.53966	4.87387
4.16588	2.17519	5.26273	2.96108	3.40426	5.64177	6.39549	5.17917	7.59364	5.56552	5.08349	3.96668	3.51416	0.52839	3.43676	5.33726	1.63516	2.82547	6.19866	4.86265	1.85989	2.52857	4.48084	3.20188	4.15359	2.98304	-1.21504	0.283943	2.33714	1.96509	2.26399	3.93851	4.47029	4.30762	2.72516	2.21887	3.98715	2.85546	3.1821	4.4437	4.95294	5.03464	0.38587	5.79941	2.56044	3.24589	5.92511	1.28767	5.33443	5.00478
4.30621	2.43507	5.30341	3.22237	4.07274	5.73968	6.05592	5.30985	7.7111	6.38323	5.23014	4.02059	3.69679	0.270719	3.93506	5.72974	1.63892	2.99903	6.21825	4.70114	2.00667	2.72832	4.20366	3.20572	4.17551	3.68351	-1.06856	0.969907	2.70483	2.16082	3.44787	3.83116	4.18673	4.33521	2.3461	2.61143	3.889	2.9321	4.2228	4.72346	5.06002	5.1803	0.361713	5.89489	3.13331	3.57343	6.12575	1.62081	5.74111	5.41368
4.06279	2.10285	5.26083	3.20144	3.37386	5.65424	6.56609	5.02925	7.29418	4.77374	5.1261	3.94707	3.52008	0.556	3.6049	5.65146	0.490121	2.72922	6.34263	4.91714	2.04565	2.22536	4.72477	3.11182	4.57904	3.40022	-1.40417	0.25461	2.18168	1.74713	3.52006	3.94551	4.83482	4.30299	2.89638	2.69945	3.56624	2.7329	3.04217	4.74935	5.41154	5.28025	0.634024	5.81073	2.99268	3.64523	6.23017	1.69205	5.51186	5.39222
4.191	1.90639	4.63034	2.89752	3.59843	5.88926	5.41425	5.23943	7.76527	4.97506	4.98076	4.13419	3.84946	0.718623	3.33998	5.35392	1.13384	2.95715	6.32785	5.05618	2.30558	2.45399	4.59075	3.01483	3.99103	2.86461	-0.64946	0.611732	2.44579	2.2926	2.29005	3.85583	4.57681	4.48215	2.81605	2.20905	4.06463	2.81383	3.20655	4.40583	4.88995	5.06188	0.469261	5.91827	2.84564	3.38236	6.08559	1.49224	5.46925	4.93486
4.43066	2.26494	4.81767	3.54246	3.117	5.55111	5.75661	5.32805	7.59838	5.54284	5.2181	3.88064	3.74302	0.865971	4.13643	5.76488	1.51579	3.39405	6.27431	4.5815	2.1776	2.44382	4.05881	3.20156	3.78809	3.13245	-0.297425	0.969253	2.57808	2.13862	1.93831	3.78062	3.60175	4.35841	1.27504	2.49695	3.87855	2.70777	2.18007	4.63728	4.8227	5.3395	0.414606	5.83799	2.92541	3.40348	6.04063	1.6628	5.70259	5.70945
4.38637	2.44178	5.03282	3.25596	2.93419	5.59995	5.35121	5.51175	7.49004	6.29236	5.01331	4.16437	3.52909	0.300722	3.80575	5.91348	1.09003	3.56487	6.01846	4.80093	2.67894	2.4946	4.38003	3.13244	4.34762	2.77088	-1.28855	1.42347	2.47865	2.15499	2.47517	3.70733	3.9539	4.38462	2.2027	2.33718	3.70845	2.73419	2.63645	4.76301	4.90378	5.17269	0.570665	5.81579	3.11983	3.49036	6.06789	1.44215	5.47417	5.14005
4.39262	2.26337	5.21181	3.12752	2.8753	5.27777	6.12938	5.45017	7.68601	5.62072	5.11507	4.0252	3.84813	0.994981	3.95509	5.98672	1.80912	3.29209	6.25375	4.81799	2.37438	2.63058	4.59477	3.34027	4.27252	2.95056	-1.13227	1.37562	2.83273	2.05822	2.60906	3.69754	3.84311	4.38819	2.0371	2.69556	3.75476	2.79772	1.58407	4.94482	5.05754	5.25867	0.692382	5.91335	3.25658	3.44208	6.00426	1.37947	5.45782	5.34367
4.30849	2.29444	4.98609	3.04339	3.70796	5.83782	5.98563	5.15934	7.71457	5.16223	5.10924	4.18484	3.53028	-0.00240931	3.91329	5.75923	1.6528	3.34076	6.12716	4.8439	2.04261	2.67062	4.3023	3.21654	4.21383	2.8182	-0.30708	0.879475	2.63031	2.20682	3.09415	3.96141	4.78579	4.53337	3.39373	2.45055	3.79861	2.58118	4.10164	4.62139	4.91199	5.24851	0.401016	5.90436	2.88398	3.68159	6.13085	1.60836	5.6148	5.46134
4.38779	2.06759	5.08352	2.69837	3.12279	5.59308	5.62331	5.2499	7.30787	4.89961	5.29242	4.1279	3.91308	0.2985	3.74523	5.72798	1.90316	3.39783	6.32159	5.02835	2.10859	2.61902	4.48381	3.28218	4.47212	2.91071	-0.525175	1.06082	2.48583	2.00864	3.26755	3.85814	4.80183	4.54635	2.85222	2.54427	3.72016	2.8648	2.99902	4.80975	5.05003	5.19244	0.695727	5.99239	3.26853	3.65325	6.18747	1.55056	5.67076	5.402
4.29838	2.61024	4.8467	3.09413	3.49506	6.0624	6.23553	5.62665	7.85698	4.87712	5.27475	4.16589	3.71736	0.838115	4.18143	6.52807	2.02185	3.05534	6.24026	4.91118	1.91437	2.66615	4.33744	3.25963	4.27632	3.29684	-1.40549	1.25984	2.68758	2.55412	4.21737	3.75935	4.48772	4.37641	2.77643	2.83748	4.26656	3.09222	4.01433	5.06829	5.08422	5.44011	0.967798	5.90638	3.73822	3.73211	6.21786	1.73828	5.71951	5.75524
4.48185	2.29517	5.74774	2.8666	3.19724	5.43016	5.45402	5.60126	7.7938	5.18216	5.18289	4.16274	3.88644	0.745485	4.14038	5.87257	1.81771	3.85838	6.45579	4.86817	2.3218	2.8938	4.85118	3.44638	4.69422	3.32782	-0.543017	1.03805	2.87688	1.51547	2.95317	3.82437	4.3799	4.53239	3.78735	2.97834	3.87252	2.98064	3.07097	4.91128	5.20102	5.46774	1.12554	5.9453	3.38213	3.69014	6.33017	1.58017	5.56353	5.50224
4.37901	2.76399	4.52031	2.52313	2.68605	5.84037	5.95269	5.59793	7.71807	5.83599	5.0893	3.94226	3.90811	1.34467	3.97555	6.1619	1.57048	3.41799	6.18161	4.79914	2.41575	2.93478	4.51929	3.40357	4.51753	3.78716	-0.691379	1.44761	2.83632	2.51164	4.36362	3.72604	4.29149	4.5177	2.42489	2.73936	4.20109	2.90027	2.0208	4.90144	5.11911	5.43126	1.04167	5.98036	3.75451	3.8144	6.27513	1.83967	5.71162	5.63944
4.30641	2.74842	4.90699	2.87236	2.84442	5.79623	6.29051	5.48343	7.53788	5.38998	5.16527	4.15522	3.81027	0.945392	4.38459	6.03278	1.87386	3.08977	6.22351	4.68849	2.36212	2.73847	4.72244	3.1546	4.60509	3.64723	-0.695358	1.49337	2.64589	2.73708	3.97772	3.65761	4.15253	4.51347	2.09994	2.6784	4.50204	2.84244	1.3244	4.95447	5.14713	5.35179	0.912972	6.07485	3.41705	3.87332	6.26183	1.57904	5.75159	5.54904
4.15639	2.42277	4.7658	3.1768	3.17175	5.42917	5.82134	5.65663	7.74653	5.40183	5.2658	4.08126	3.79179	1.04328	4.11586	6.57762	1.67642	3.51779	6.65645	4.50893	2.36989	2.92245	4.49729	3.20807	4.50373	2.90814	-0.677926	1.2748	2.52535	2.41257	3.53875	3.7268	3.91483	4.77776	2.15475	2.74234	4.17464	2.75783	2.44737	5.0865	4.78143	5.45176	1.0906	6.27125	3.55674	3.86591	6.25829	1.66405	5.86262	5.52778
4.10654	2.29009	5.65449	2.73603	3.18311	5.43448	5.97258	5.63554	7.71947	4.82587	5.29513	3.99276	3.22339	0.615839	4.23822	6.08116	2.0499	3.49556	6.01528	4.85103	2.26629	2.60133	4.43491	3.34315	4.72838	3.0161	-1.14162	1.04611	2.47194	2.04843	3.36659	3.53049	4.29845	4.56108	2.4653	3.31932	4.15693	2.37106	3.58329	5.06749	5.15818	5.62428	1.17878	5.98218	4.01907	4.20856	6.33096	2.00975	6.01915	6.18656
4.36346	2.45358	5.55826	3.173	3.10016	4.84314	6.25055	5.62109	7.34654	4.47731	5.3351	4.2842	3.08204	0.595053	4.6208	6.49096	1.17479	3.81145	6.29583	4.95086	2.04328	2.76205	4.69963	3.83632	4.53222	2.87455	-0.1698	1.11151	2.54524	1.85152	2.86469	3.8561	4.21246	4.52786	2.99666	2.93679	3.86391	2.66541	3.49541	5.0437	4.77307	5.45056	0.881701	6.29574	3.89251	4.17012	6.57493	2.04331	6.06726	5.47844
4.31051	2.409	5.49436	3.17409	2.8378	4.87521	6.03205	5.95509	7.4686	4.64074	5.28802	4.28112	2.99009	1.33618	4.39874	7.02779	1.74309	3.2944	6.27992	4.86985	2.11049	2.95851	4.69161	3.64844	4.58079	2.3392	-1.2656	1.19711	2.38358	1.24232	4.08823	3.51066	4.45397	4.32196	2.62305	3.05337	4.19842	2.48675	3.69365	5.07518	4.89334	5.58485	1.14139	6.25985	4.01042	4.27449	6.55302	2.39755	6.09026	5.82751
4.14112	2.38582	5.05336	2.31987	3.0238	4.16984	6.23351	5.89403	7.78809	4.83244	5.08027	4.20688	3.17557	1.04205	4.15937	6.59033	1.92971	3.69106	6.45961	4.8934	2.30262	2.51886	4.68736	3.76607	4.20936	3.28612	-0.0197505	0.798011	2.53185	1.87377	3.5232	3.76258	4.77055	4.42752	3.00889	3.15326	3.96371	2.77428	3.82512	4.93931	5.1554	5.59912	1.01854	6.1928	4.02402	4.32252	6.59608	2.43949	5.94456	5.953
4.09957	2.20829	5.05883	2.34437	2.65265	4.64402	5.84746	5.64696	7.43307	4.53481	5.18034	4.20174	3.17462	0.999899	4.3945	6.66062	2.6053	2.806	6.33698	4.9858	1.72043	3.04846	4.55371	3.33217	4.46059	2.74112	-0.0549906	0.942414	2.4315	1.68592	4.24364	3.6845	4.68689	4.36419	3.12148	2.96459	4.45093	2.87865	3.90209	5.10849	5.13508	5.58031	1.23212	6.23823	3.95294	4.21595	6.6055	2.32314	5.962	5.71487
4.25723	2.61318	4.93859	1.29125	4.4742	5.9161	6.86196	5.65017	7.70337	5.40596	4.84923	4.23758	3.87048	2.29184	3.93382	5.62882	1.84356	3.5793	6.45142	4.81438	1.89291	2.94199	5.17622	3.21622	4.60465	3.04518	-1.1087	1.36038	2.25046	1.82181	4.7748	3.77208	4.16242	4.11225	2.38613	2.82908	4.71232	2.61532	3.47767	4.86032	4.75877	5.28656	1.03622	6.0801	3.91307	3.97765	6.2377	1.88448	5.78691	5.52668
4.05933	1.5459	5.3848	1.42751	2.80499	4.17786	5.41298	5.74985	7.9376	5.58089	4.33504	4.1875	4.1802	1.25996	3.2596	5.29711	2.2461	3.57388	6.07396	4.2825	1.55919	2.62731	5.06166	3.40669	3.54588	3.19986	-3.4732	0.414092	-0.0757171	0.33676	2.54787	3.47222	4.30137	3.86057	1.74313	3.0345	4.68207	2.98573	3.591	4.44219	4.44557	4.33886	1.03009	5.62814	3.35165	3.81767	6.09224	1.8044	5.40958	5.11654
4.35701	2.65686	4.96108	1.78519	3.26963	5.30266	6.19431	5.54599	7.91979	4.75114	5.12874	4.17259	3.9364	1.49592	4.19499	5.93806	2.18845	3.53445	6.3645	4.85075	1.80699	2.93801	4.68358	3.23537	4.88693	2.52755	-0.620992	1.43125	2.65589	1.68431	4.75466	3.6695	4.57922	4.5072	3.07092	3.046	4.19028	3.16977	3.68979	4.86752	4.95465	5.28474	1.15842	5.97919	3.85442	3.93724	6.36489	1.89058	5.76547	5.77071
4.28022	2.51242	4.83593	2.52256	2.79192	5.05335	5.94879	5.26833	7.94618	5.05735	4.97886	4.16358	3.91574	0.814011	4.04638	5.36271	1.8915	3.80764	6.36222	4.81969	1.87396	2.81515	4.91808	3.23982	4.57788	3.57693	-1.01503	1.31153	2.64648	1.89112	4.16578	3.78272	4.51797	4.5373	3.94493	2.90604	3.99079	2.90917	3.16892	4.81658	4.95156	5.15029	1.03885	5.99226	3.52689	3.94883	6.34775	1.7654	5.61436	5.51255
4.22016	2.02503	4.91256	1.6964	2.64071	4.94921	6.14028	5.43199	8.40618	5.01476	4.7521	4.17573	4.26493	1.02521	3.48299	5.28895	1.17415	3.82724	6.52021	4.75447	1.69422	2.68509	5.53423	3.51725	4.78491	3.99263	-1.2292	0.995018	1.57654	1.33405	3.44216	3.96626	4.5486	4.54591	3.32384	2.89111	4.31836	3.0987	2.75272	4.62464	4.52375	4.92985	1.33165	5.87894	3.34969	3.90259	6.21256	1.95253	5.61492	5.42391
4.07951	1.99578	4.73278	3.33085	3.20242	5.39348	5.93013	5.19651	7.89567	4.88841	4.9153	4.43809	3.96365	1.32614	3.75437	5.32316	1.72427	3.14565	6.55551	4.84844	2.27733	2.64382	4.60542	3.30818	3.91318	2.73465	-0.617243	1.22317	2.42351	1.20076	3.17526	3.76494	4.69259	4.78657	3.18653	2.16492	3.31211	2.79641	4.43339	4.58512	4.91352	5.08142	-0.0378914	6.03073	3.19494	3.24212	6.26572	1.48293	5.41263	4.81997
4.46912	2.45915	4.97155	2.49358	3.1343	5.67992	6.2582	5.36262	7.79939	5.54375	4.79115	4.12974	3.93432	0.453804	3.42734	4.94663	2.19473	2.98814	6.44085	4.62435	2.37091	2.28187	4.35647	3.36085	4.28201	2.90666	-0.0805439	1.3197	2.56901	1.34565	2.52725	3.7952	4.1343	4.50184	3.28207	2.43693	3.5566	2.831	3.72892	4.42646	4.78818	4.83817	0.485302	5.97973	2.98311	3.35963	5.91677	1.41053	5.62499	4.83442
4.34913	2.09555	5.46871	2.12517	3.96285	6.81632	6.10961	5.87142	8.03966	5.37669	4.77134	4.0999	4.00337	0.219293	3.43108	4.93731	1.34734	3.13498	6.56119	4.65035	2.28379	2.76864	5.01114	3.75394	4.75767	3.45863	-2.72467	0.33776	1.82864	1.11943	3.26049	3.97003	4.18459	4.51855	3.12501	3.15917	3.13098	2.78889	4.69553	5.16728	5.54841	5.38393	0.255199	6.01268	3.32129	3.7426	6.27716	1.45222	5.65636	5.29256
4.21003	2.14264	5.23558	3.0693	3.4068	5.82037	5.79348	5.08639	8.01054	5.3972	4.83602	4.25433	3.57635	0.94537	3.42553	4.65957	1.86535	3.0166	6.42704	4.78723	2.29328	2.44551	4.48717	3.2895	4.58481	3.07713	-1.76907	1.33467	2.52784	1.30001	2.81841	3.86685	4.62753	4.51972	3.0308	2.78289	3.78405	2.92022	2.86782	4.60987	4.67394	5.25649	0.693117	5.95527	2.97311	3.53897	6.47834	1.4568	5.61361	5.14413
4.11852	1.90839	4.57424	3.13364	3.99571	6.33445	6.25164	5.11509	7.7551	4.81684	4.95019	4.38417	3.84527	0.838677	3.31276	4.77495	1.98722	2.94901	6.46172	4.83078	1.98209	2.49455	4.36216	3.01464	4.16824	3.02141	-0.788947	1.17999	2.51529	1.29593	2.97285	4.01523	4.76216	4.59786	3.46745	2.36627	4.16697	2.6779	3.23827	4.43535	5.00729	5.09955	0.631253	6.2013	3.02228	3.54289	6.22857	1.78402	5.60824	4.79528
4.48192	2.65617	4.65463	2.89496	3.27497	5.15614	5.58792	5.47039	7.67333	5.29186	5.11678	4.25027	3.71845	0.949836	3.58362	5.67291	2.31857	3.56203	6.16397	4.7212	2.59243	2.5382	4.6543	3.08226	4.22317	2.72445	-0.243357	1.25279	2.56412	1.78823	2.76862	3.82778	4.23713	4.54511	2.20162	2.56061	4.48591	2.45112	3.02248	4.36784	4.88965	5.35983	0.430094	5.8496	3.57415	3.32368	5.99812	1.55869	5.6333	5.5869
4.45517	2.34324	5.16101	3.20209	3.36637	4.80358	5.85851	5.4966	7.63785	5.58094	4.78428	4.07322	3.9813	1.61525	3.6981	5.4908	1.63236	3.54637	6.15887	4.66936	2.18793	2.53189	4.16151	3.45215	4.81089	3.15184	-0.941198	1.58794	2.98813	1.67622	2.36513	3.74275	3.94156	4.25916	2.76962	2.39319	4.17183	2.83527	1.7788	4.7605	4.71581	5.06758	0.937818	5.91894	2.99926	3.88962	6.03954	1.15359	5.57552	5.27701
4.28279	2.22662	5.4526	3.14611	3.15413	4.85078	5.46207	5.42538	7.70108	5.42072	4.8886	4.21863	3.61505	0.886477	3.93299	5.68532	1.9274	3.84824	6.37164	4.66334	2.25775	2.44515	4.48675	3.57939	4.73853	3.13689	-1.17303	1.07441	2.52375	1.77978	2.77565	3.74532	4.15877	4.07101	2.16527	3.00828	4.06482	2.80701	2.10303	5.09547	4.82588	5.22946	0.639872	6.09928	3.29254	3.85475	6.13029	1.53669	5.57031	5.19897
4.30823	2.16197	4.73242	3.32969	3.05229	5.22403	5.74803	5.36371	7.84271	5.79569	4.88236	4.17778	3.75804	0.8247	3.49443	5.56111	1.62341	3.70426	6.27054	4.7687	2.29637	2.66878	4.53349	3.14012	4.51491	3.14215	-0.645094	1.31995	2.76881	1.76951	3.15742	3.7434	4.84734	4.65745	3.15223	2.63077	4.52157	2.58616	3.2567	4.94586	4.61432	5.42015	0.370782	5.96174	3.7682	3.95225	6.2133	1.92928	5.70491	5.40408
4.26042	1.9832	4.89737	3.67315	3.27881	5.297	6.02179	5.16064	7.8109	4.85465	4.86711	4.30486	3.38338	1.0441	3.82229	5.51434	1.93086	3.34842	6.2788	4.87345	2.22649	2.46709	4.38321	3.1583	4.37195	2.91307	-2.43649	0.853332	2.12167	1.83985	3.63388	3.66633	4.72892	4.59041	3.26175	2.97828	4.28943	2.59782	2.91469	4.85269	4.88242	5.31962	1.06293	6.09338	3.23021	3.83464	6.32867	1.22017	5.53779	5.2976
4.32122	2.35369	5.03879	2.40943	2.9299	5.24188	6.10423	5.61694	7.63727	5.767	5.12327	4.08916	3.66343	0.0708729	3.94275	6.27795	2.09864	2.96867	6.20507	4.98193	2.074	2.47486	4.35541	3.08531	4.15544	3.25665	-0.370376	0.84287	2.5117	2.24436	4.07556	3.63264	4.21493	4.33012	2.11525	2.90659	3.82165	2.83867	3.52449	4.96746	4.85645	5.51897	0.710477	6.01907	3.70099	3.56822	5.95729	1.74959	5.63088	5.51053
4.25814	2.07405	5.6598	1.90095	3.18208	5.38262	5.26908	5.59892	7.84018	4.82603	5.37255	4.04327	3.34164	0.945406	4.25992	6.01923	1.58514	4.10193	6.30173	4.80506	2.31063	2.72053	4.83038	3.73819	4.76635	3.34788	-1.41109	-0.471089	1.48815	1.58448	3.62249	3.58914	4.36172	4.2699	3.21046	3.17308	3.57872	2.978	2.92078	5.02267	5.20738	5.56107	0.85299	5.93185	2.93114	4.01511	6.40531	1.97888	5.62093	5.45163
4.25247	2.77033	5.41234	2.25284	2.60271	5.09595	5.45824	5.44941	7.79806	5.21871	5.40147	4.05199	3.95907	1.00374	3.95523	5.97238	1.63894	3.63965	6.00597	4.94562	1.90864	2.43535	4.71136	3.29104	4.66525	3.31742	-1.30552	0.994992	2.86872	2.14964	4.22066	3.6204	4.3809	4.34047	2.49233	2.96597	4.30286	2.75132	2.21722	4.76522	5.2199	5.41906	0.885196	5.7757	3.20613	3.58979	6.04219	1.91102	5.55867	5.70274
4.3753	2.44882	5.18014	3.25857	3.12466	4.80733	6.50808	5.34261	7.87607	5.21673	5.02476	4.08779	3.73028	0.643749	4.00854	5.90888	2.33671	3.60379	6.28833	4.5693	2.27688	2.42071	4.58685	3.36073	4.49474	3.28544	-1.09929	1.25802	2.17142	2.51398	3.82649	3.65703	3.98573	4.17881	1.72547	2.89506	4.72043	2.79296	1.98969	4.70171	5.03372	5.32445	0.666048	5.8657	3.15257	3.74552	6.14108	1.55616	5.49583	5.52602
4.35874	2.54796	4.97234	1.86647	2.97377	4.93152	6.3047	5.58277	7.95254	6.06105	5.20108	4.12583	3.66198	-0.103356	3.53899	6.07906	1.36244	3.01516	6.34554	4.82578	2.11464	2.99219	4.10663	3.04351	4.29381	3.04263	-1.05246	1.20959	2.36274	2.74415	3.97992	3.73921	3.89129	4.53924	2.42149	2.18563	4.68782	3.08955	2.15527	4.72759	4.52833	4.69293	0.814404	5.80154	2.83161	3.63088	6.21077	1.65272	5.66347	5.56814
4.38125	1.94393	5.17366	2.95673	3.20167	5.201	5.99213	5.71301	7.62295	4.90781	5.30245	4.06858	3.50624	0.633132	4.35667	6.44525	1.51226	3.36278	6.31661	4.91592	1.98466	2.71321	4.56154	3.42941	4.38783	3.0898	-0.475251	0.801895	2.19344	1.92915	3.25199	3.87331	4.58373	4.53238	2.41865	2.8497	4.2355	2.82032	4.34652	4.84515	5.24368	5.5103	1.156	6.05161	3.85495	3.90637	6.27081	2.32476	5.92709	5.90335
4.23489	2.40627	5.4411	2.93302	2.74325	4.83472	6.28304	5.66558	7.39494	4.98309	5.17863	4.14543	3.52949	0.44149	4.5594	6.59074	1.7102	3.59932	6.29804	4.64642	2.06868	2.57872	4.29574	3.29674	4.32313	2.84751	-1.10826	1.02763	2.0173	2.29852	3.14551	3.93966	4.246	4.54549	2.38273	2.69614	3.69629	2.70033	3.8236	4.97839	4.88194	5.33058	1.00591	6.1054	3.82627	4.01114	6.40101	2.24941	5.96893	5.47809
4.28832	2.40922	5.30107	1.57225	2.62814	5.248	5.8883	5.60824	7.57364	5.79087	5.2404	3.96819	3.47918	0.600862	4.30848	6.67154	1.5257	3.13456	6.17088	4.79806	1.99858	2.7735	4.20907	3.32176	4.28202	3.12026	-1.31136	1.08954	1.95331	1.8582	3.08559	3.7466	4.41148	4.28979	2.54265	2.70605	3.63715	2.94944	2.64539	4.80642	4.59836	4.94096	1.30568	5.84269	4.0993	4.00327	6.3365	2.10471	5.58686	5.52567
4.26933	2.67541	5.09249	3.09377	3.18338	5.34227	5.193	5.6167	7.32198	5.47276	5.24225	3.97785	3.30101	0.882923	4.22533	6.67444	1.15427	3.13016	6.11271	5.03844	2.0648	2.72247	4.9294	3.09791	4.20602	2.90534	-0.833571	1.05442	2.1076	2.15296	3.79008	3.60692	4.6784	4.66259	2.91536	2.86287	4.27516	2.59006	2.9388	5.17257	5.13967	5.52593	1.14896	6.29222	4.60687	4.25925	6.51061	2.28537	6.1691	5.85997
4.04178	2.44147	5.17509	3.23488	3.14331	5.12447	5.40717	5.432	7.48178	5.17267	4.94123	4.03862	3.31222	1.03821	4.3909	6.67813	1.66083	3.03085	6.22221	5.1057	1.76673	2.95135	4.89264	3.23434	4.06409	2.96045	-0.591832	1.30064	2.24581	2.09089	3.97835	3.92541	4.71308	4.38139	2.69007	2.88574	4.37666	2.81551	3.36512	4.98901	4.98782	5.36615	1.23993	6.21956	4.20287	4.10782	6.5955	2.23817	5.71785	5.57815
4.1558	2.1391	5.31538	2.24792	4.15224	6.6778	6.54428	5.90994	7.43675	4.87157	5.28189	4.17486	4.19166	1.11058	3.91305	6.45216	1.2795	3.53132	6.06729	4.99029	1.81358	2.74916	5.1659	3.48481	4.36256	3.25898	-0.973947	0.668413	2.29133	2.32121	3.58096	3.7349	3.9395	4.11638	2.12893	3.34552	4.19834	2.89212	4.28568	4.87802	5.37404	5.18527	1.15608	5.7213	3.48516	3.50658	6.18921	1.1568	5.7714	5.97407
4.20752	2.11259	5.22138	2.54769	3.14215	5.12849	6.61082	5.72023	7.35626	3.70219	5.53724	4.12409	3.57755	1.32873	4.30065	6.31127	1.26738	3.29143	6.70312	4.67651	1.3068	3.22829	5.25097	3.43496	4.138	2.99254	0.0950078	0.593348	2.94181	2.06448	3.08173	3.98546	4.25136	4.51072	3.12936	2.41067	3.50035	3.3544	3.81231	4.72958	4.83426	5.3632	1.21588	5.97874	3.29414	4.21319	6.31779	2.0271	5.96015	5.91259
4.2284	2.43451	5.25747	2.67712	2.82939	5.43673	6.74454	5.49256	7.68109	5.16206	5.29986	4.02485	3.53414	1.27924	4.02689	6.39471	1.78198	3.6281	6.1338	5.02829	2.14087	3.08177	4.96189	3.3886	4.33197	3.33522	-0.164349	0.927907	2.58256	2.43678	3.88464	3.62539	4.33803	4.36885	2.46358	2.80599	4.635	2.93206	4.28673	4.8834	5.11839	5.27522	1.23643	5.99883	3.43417	3.80098	6.29462	2.06778	5.73072	5.86218
4.14761	2.59265	4.91945	1.63097	2.86935	4.8207	6.51377	5.52876	7.88209	5.23258	5.27538	3.9678	3.54978	1.28914	4.42744	6.11345	1.34489	3.57296	6.39059	5.02814	1.90087	2.97902	4.74786	3.47668	4.40585	3.55776	-0.107245	1.11696	2.65703	2.28659	3.42853	3.84664	4.32955	4.26695	2.07111	2.57166	3.86763	3.16132	2.25259	4.70744	4.96612	5.17179	1.06234	5.90487	3.15992	3.86087	6.2922	1.66161	5.69848	5.80757
4.18388	2.38246	4.81349	3.0282	3.15369	5.90761	6.62282	5.33698	7.55699	4.8276	5.1489	3.97376	3.94032	1.6045	4.33905	6.28655	1.7569	3.48665	6.30564	4.6305	1.9763	3.05214	4.96705	3.22224	4.19275	3.42439	-1.44805	0.877355	2.2511	2.75886	4.32543	3.7767	4.78653	4.36398	2.6834	2.76512	4.4605	3.04081	2.08371	4.71133	5.0697	5.26814	1.03764	5.8198	3.24727	4.17681	6.35839	1.78782	5.76587	5.92731
4.34046	2.39599	4.49733	3.94623	3.16228	5.18003	4.7594	5.61125	7.8491	5.48066	5.11405	4.14512	3.91093	1.26539	3.77504	5.56695	1.84065	3.57052	6.39155	4.80289	2.23192	2.45784	4.60149	3.54675	4.13863	3.28205	-1.85924	0.050849	1.75953	1.50605	3.2828	4.03399	4.71535	4.81228	3.62254	2.88113	3.67815	2.92069	2.6867	4.51958	4.65057	4.65429	0.75219	5.89194	3.57508	3.62435	6.17721	1.73253	5.43423	5.39178
4.22336	2.19342	4.56878	3.68552	2.62536	5.35708	5.64889	5.39558	7.5758	5.83943	4.84957	4.08372	3.7739	0.928244	3.56158	4.61829	1.27576	3.35286	6.39364	4.7068	1.51735	2.18622	4.2545	3.18244	4.26281	2.78699	-1.09007	0.395314	2.01924	1.42287	2.07235	3.671	4.04233	4.20057	2.4794	2.82575	2.89989	2.64167	3.11202	4.17419	4.49161	4.6908	0.0862675	5.7698	3.09559	3.1942	5.95871	1.23282	5.27474	5.02279
4.04783	1.89972	4.87016	4.01521	4.04502	5.8906	6.01191	5.3603	7.97012	4.64649	5.54049	4.05055	3.05901	0.255843	4.32751	5.59391	1.93786	3.5799	6.7469	4.5748	2.48537	2.59248	4.7003	3.27693	4.60132	3.40138	-0.896888	0.624025	1.82825	1.3055	2.71631	3.99933	4.95486	4.72962	3.47479	2.36289	4.69612	2.68533	4.21883	4.89321	5.45306	5.59624	1.08771	6.06049	3.27168	4.04759	6.36036	2.10995	5.88734	5.58802
4.16506	2.08763	4.69627	4.24769	4.03539	5.74547	6.0826	5.69121	8.13999	4.32614	5.5386	4.02512	3.63852	0.461804	4.11535	5.54577	1.8202	3.45141	6.60691	4.56454	2.19994	2.75753	4.64886	3.45395	4.17851	3.98025	-0.857281	0.388327	2.04045	1.16002	3.34456	4.05995	4.89545	4.54705	3.3028	2.28443	4.22268	2.88094	3.28186	4.85846	5.25259	5.33327	0.741844	6.10953	3.00738	3.75538	6.64225	1.84851	5.7724	5.71387
4.25689	2.17751	4.54368	3.97708	3.64262	5.98307	5.99398	5.59791	7.65664	4.4992	4.92352	4.03768	4.10982	1.41792	4.42344	6.6311	2.11273	3.75268	6.35506	4.76331	1.84723	2.46785	4.8637	3.33263	4.35889	3.15248	-0.114138	0.818246	2.35339	2.12386	4.29946	4.02871	4.94067	4.77487	3.62269	2.73957	4.40158	2.77258	3.01242	4.73921	5.05056	4.97615	0.678591	6.24584	3.39764	3.77208	6.26999	1.50139	5.66973	6.1964
4.30698	2.3065	5.01271	3.57114	3.34304	4.51071	5.84034	5.66509	7.97193	4.69566	5.34502	4.30974	3.75825	-0.0578878	3.85235	5.4793	2.04075	3.41406	6.44371	4.70547	1.90239	2.60107	4.63508	3.38774	4.28309	3.48016	-1.315	0.677185	1.16988	1.3598	3.8724	3.72139	4.01971	4.33232	2.42867	2.68251	3.70487	2.47305	1.75522	4.78385	5.18135	5.62997	0.608047	5.95389	3.23705	3.69414	6.20745	1.65669	5.87818	5.68377
4.28335	2.48089	5.422	3.0571	3.09953	5.10944	5.85764	5.68538	7.80204	5.53879	5.26767	4.16419	3.65223	0.997562	4.20096	5.32398	1.84603	3.53255	6.41707	4.53249	2.19735	2.49388	4.54622	3.53442	4.27429	2.97729	-0.838266	1.16714	2.36377	1.81051	3.35622	3.69752	4.35863	4.38958	2.82404	2.64166	4.51974	2.69313	2.6659	4.74778	4.93576	5.24363	0.978269	5.80533	3.30595	3.69595	6.02629	1.36582	5.73603	5.45504
4.39183	2.35801	5.07745	2.91313	3.09937	5.20273	5.94687	5.66951	7.68575	5.69765	4.9565	4.03389	3.60738	1.58279	4.49654	6.23673	1.94834	3.77868	6.35931	4.65804	2.15214	2.41157	4.50608	3.2234	4.32218	3.06815	-0.16703	0.619334	2.00404	2.24283	3.93733	3.79242	4.50375	4.40455	2.58976	2.56762	5.37771	2.69074	3.32733	4.38247	4.74341	5.11473	0.392605	5.80866	3.3852	3.4822	5.93265	1.53407	5.63174	5.89483
4.2467	2.7058	5.0022	3.4316	3.15262	5.65141	5.63482	5.44459	7.68122	6.03259	4.93898	4.13487	3.64402	1.09214	3.73559	5.30786	1.69777	3.15795	6.41711	4.54607	1.98649	2.53631	4.31164	3.22307	4.23489	3.02687	-2.68365	0.692975	1.99074	1.97901	3.01928	3.92001	4.61324	4.61239	3.01489	2.4662	3.63193	2.66441	3.44009	4.56695	4.66209	5.08346	0.394247	5.67754	3.30467	3.70079	6.26758	1.79026	5.61253	5.06295
4.20093	2.02624	4.79297	3.10223	3.20641	5.351	6.09815	5.48514	7.72861	5.18267	5.07275	4.09295	3.2433	0.756982	4.24824	5.47557	1.96682	3.57755	6.29904	4.71637	2.38918	2.56249	4.80247	3.10073	4.24652	3.05222	-1.49084	0.68719	1.82925	1.92622	4.01487	3.70474	4.48948	4.43962	3.10344	2.53987	4.03663	2.51603	2.59185	4.9734	5.05431	5.37619	0.654264	6.03676	3.08887	3.72883	6.17601	1.52388	5.78319	5.79153
4.42922	2.54789	5.44653	2.30715	2.63837	5.39511	5.64954	5.1417	7.64062	5.90399	4.67783	4.08659	3.49444	0.497562	3.57182	5.47368	1.31301	2.83571	6.13332	4.97048	2.23718	2.3884	4.31644	3.13975	4.08379	2.57909	-1.61899	0.619131	2.2191	2.33559	3.14269	3.56671	4.14611	4.4668	2.05013	2.26472	4.07956	2.96172	3.57683	4.56157	4.56041	5.10634	0.530452	5.97871	3.38806	3.65208	5.98297	1.88209	5.42614	5.21903
4.17441	2.31294	5.60129	2.68073	3.26039	5.22114	6.34807	5.88653	7.90818	4.82261	5.22917	4.3613	3.69683	1.73298	4.42912	6.7438	2.17429	3.74794	6.25256	5.14592	2.47064	2.76446	4.85739	3.69325	4.58072	3.22432	-0.410032	0.60513	2.34062	1.81579	3.6975	3.89223	4.2999	4.28271	2.63422	2.90997	3.80802	2.94895	2.59453	5.02294	5.05075	5.32283	1.28514	6.01337	3.69729	3.89348	6.32398	1.96074	5.73264	5.63853
4.3608	2.51585	5.32146	2.08638	3.00008	4.78053	5.58032	5.31246	7.60037	6.00499	4.71894	4.08022	3.53119	1.52442	3.95909	5.95894	1.70791	3.47956	6.005	4.88925	2.32924	2.46637	4.02944	3.15624	3.95894	2.89177	-1.40958	0.852117	2.07155	1.5494	3.09082	3.74533	4.1017	4.32571	2.19173	2.88098	3.89311	2.95355	2.01182	4.58703	4.64457	4.86196	0.508679	5.79227	2.89712	3.67094	5.91353	1.90127	5.18927	5.51746
4.38981	2.38643	4.77078	2.56829	2.86609	4.71475	5.93447	5.37865	7.95189	4.97386	5.17688	4.36252	3.7457	0.617155	4.29024	5.88662	1.79799	3.0615	6.18927	4.62813	2.38395	2.88677	4.40035	3.29172	4.49318	3.34749	-0.508185	1.31739	2.62184	2.32255	3.85638	3.80522	4.25309	4.28006	2.21063	2.8645	4.17161	3.08092	1.29967	5.02103	5.05246	5.55522	0.824854	5.89268	3.35383	3.97013	6.36403	2.15144	5.75584	5.20698
4.18903	2.78681	5.00098	2.34819	2.77202	5.54842	6.68427	5.69459	7.70108	5.26794	5.07036	4.1903	3.81244	0.623091	3.79014	6.18834	1.97381	3.47451	6.28231	4.82504	1.90169	2.84609	4.58025	3.28666	4.33401	3.23819	-0.951433	1.45748	2.80781	2.85121	3.88908	3.69369	4.10318	4.41217	2.4461	2.80307	3.76561	2.63493	4.09235	4.80838	4.95737	5.48129	0.960236	6.33786	3.38536	3.75196	6.19541	1.39991	5.81938	5.8147
4.20672	2.36268	5.18925	1.96825	2.86907	5.97257	5.69435	5.40447	7.39712	5.25702	5.12412	4.02708	3.57447	0.828413	4.03877	6.6103	1.7343	3.00496	6.10776	5.02963	2.15177	2.92708	4.63043	3.0535	4.6733	2.83958	-0.753495	1.52088	2.53295	1.62133	2.56772	3.61489	4.14857	4.38384	2.48817	2.69329	4.36939	2.89914	4.21634	4.98544	4.92226	5.31208	0.892119	5.97429	3.62784	3.74042	6.09	1.93974	5.8274	5.33557
4.46876	2.17355	5.15571	1.94835	2.71681	4.87801	6.78309	5.40094	7.51935	4.39307	5.29828	4.04257	4.08817	0.328145	4.21842	6.2154	2.1909	4.11248	6.28441	4.91261	1.8072	2.81456	4.98452	3.41162	4.81011	3.12815	0.114596	1.54877	2.93591	2.83154	4.18534	3.7541	4.72954	4.61668	3.19601	2.59935	4.4673	3.12824	3.47996	4.72364	5.08175	5.25707	1.15346	6.14254	2.71587	3.59527	6.3545	2.06362	5.72713	5.49368
4.37689	2.25511	5.41486	2.01245	3.07415	5.48869	6.75252	5.64823	7.37941	5.10881	5.24499	4.07874	3.91985	1.08414	4.33531	6.9058	1.93238	3.52253	6.2011	5.01283	2.05602	3.0018	4.69356	3.50815	4.72886	3.12497	-0.436598	1.42544	2.83785	1.96078	3.35454	3.85524	4.2116	4.22151	2.93858	3.26601	3.98168	2.85641	2.96824	4.97287	5.12805	5.46876	0.99689	5.96768	3.83391	3.95684	6.35751	2.12447	5.83532	5.20071
4.2759	2.62791	5.21658	1.81687	3.02717	4.8733	6.07841	5.66366	7.73085	5.8019	5.1336	4.03192	3.81428	1.09262	3.79165	5.94574	1.99743	3.14872	6.276	5.0324	2.06593	2.95215	4.43909	3.30026	4.04803	3.31117	-1.06299	1.3652	2.87765	2.10896	3.84063	3.7826	4.03708	4.09999	2.15427	2.66097	4.26037	2.87014	3.42411	4.76074	4.74307	5.0966	0.769072	6.15871	3.44678	3.75509	6.43223	1.59916	5.65984	5.60788
4.01362	1.907	4.86525	1.98431	3.19613	5.8387	5.94937	5.10353	7.55099	5.49242	5.09046	3.87551	3.3855	0.478823	3.47818	6.1333	1.3466	3.21744	6.35541	4.95369	1.87477	2.98633	4.59399	3.25714	4.13921	3.08701	0.276541	1.3416	2.77153	1.62435	3.50122	3.69867	4.58237	4.47349	2.48669	2.52959	4.98829	2.46363	3.11415	4.8682	5.14234	5.35553	0.78054	5.93209	3.58087	3.8705	6.31389	1.57518	5.73624	5.55447
4.41905	2.61237	4.90524	1.71577	3.98634	6.2327	6.41477	5.36132	7.30782	5.55884	4.67262	4.20608	3.86822	1.6288	3.56139	6.16543	1.1026	3.14396	5.92143	4.8454	1.95566	2.76228	4.34933	3.19427	4.30581	2.51754	-1.79146	0.731384	2.09576	2.20499	3.32177	3.48903	4.04887	4.113	1.47341	2.95893	3.01832	2.91003	5.14294	4.8088	4.55135	5.02816	0.577172	6.02769	3.31478	3.90833	6.1764	1.88307	5.49637	5.27068
4.32938	1.82936	5.81367	1.8855	2.7847	4.97214	5.44267	5.06373	7.52337	4.80826	5.02192	4.18948	3.56193	0.883174	3.11495	5.09919	1.00214	3.26428	6.11912	4.8542	1.83783	2.53061	4.55771	3.23424	4.37103	2.90325	-0.774758	1.51547	2.4761	2.18972	2.4328	3.68857	4.19923	4.44508	2.29391	2.56364	3.13702	3.00198	2.93972	4.63764	4.89438	5.16133	1.27043	5.81427	3.52043	4.07394	6.3167	1.04091	5.5484	4.86185
4.35064	2.48342	5.29618	2.08562	3.30182	4.95131	6.62643	5.36273	7.66908	4.89042	5.23712	4.02051	3.83994	0.426467	3.59688	6.17199	1.32223	3.23717	6.37558	4.83369	1.98748	2.98674	5.1326	3.46047	4.78327	3.09019	-1.47266	1.49871	3.13557	2.36058	3.42661	3.80777	4.54885	4.45377	2.52454	2.82553	3.75461	3.19179	3.63202	5.14659	5.18667	5.59074	1.33387	6.04716	3.66113	3.8969	6.59366	2.01792	5.87392	5.26392
4.19838	2.05926	5.46461	1.99739	3.42793	6.11402	6.08262	5.4834	7.78482	5.20384	5.16922	4.34377	3.65913	0.440854	3.58361	5.92786	0.776608	2.73513	6.33994	4.86222	2.03506	2.97311	5.15646	3.10015	4.46431	3.24815	-0.587614	1.43962	3.23271	2.17336	2.74398	3.60365	3.98299	4.37084	2.17949	3.08739	4.08931	2.85008	2.66602	5.19311	5.24689	5.66123	1.55709	5.83584	3.87641	4.09973	6.48316	2.00624	5.93565	5.54449
4.08301	2.24486	5.40937	2.26165	3.30969	5.6115	6.32096	5.65834	7.68805	4.84683	5.17764	4.20287	3.69475	1.03884	3.82997	6.43248	1.67266	3.1736	6.23004	5.08826	2.52766	3.09989	5.17539	3.61137	4.73721	3.31939	-0.945631	1.09108	2.91946	1.74475	3.60724	3.83838	4.4938	4.58888	3.29721	3.46871	4.07617	3.04982	3.37824	5.33712	5.28726	5.45339	1.12285	6.10836	4.35077	4.15493	6.32574	2.10315	5.90587	5.67493
4.29202	2.11597	4.84717	3.07165	3.42011	5.73154	5.64812	5.31525	7.52181	5.36002	4.87197	4.3629	3.39562	0.970378	3.5943	5.09286	1.10454	3.23695	6.24259	4.92517	2.33967	2.37663	4.09671	2.82008	2.94788	2.42047	-0.130969	0.670588	1.72796	1.32367	3.67939	3.82931	4.80546	4.76099	3.20565	1.74557	3.68972	2.93137	2.48837	4.54893	5.14643	5.09879	0.301387	5.94006	2.67738	3.36176	6.00579	1.40048	5.66125	5.0521
4.36971	2.16792	5.8256	3.27255	3.91162	6.1255	5.41634	5.68596	7.45427	5.57228	5.04816	4.24943	3.48215	0.643779	3.35892	4.96583	1.03853	3.10594	6.52006	5.09744	2.19515	2.50308	3.91401	3.65138	3.76071	2.77571	-0.385248	1.106	3.21686	2.43042	1.1887	4.10988	5.07246	4.98767	3.59611	3.36394	3.08553	2.80427	3.19982	5.14103	5.53486	5.4677	0.869717	6.14813	3.40099	3.73912	6.21501	2.18706	6.03216	5.08486
4.21165	2.64771	5.32793	1.96494	3.60533	5.88029	5.67323	5.40642	7.76834	6.18083	4.69096	4.23265	3.33088	0.565176	3.6811	5.46617	1.47993	2.80434	6.30602	4.98012	2.42588	2.30242	4.46619	2.80289	3.60748	2.3577	-1.09629	0.0270425	1.84115	1.69088	2.66158	3.88633	4.39233	4.72257	2.83001	1.87981	3.15662	2.68237	4.21165	3.63538	5.13141	4.66383	0.0595904	5.95881	3.27669	3.26213	5.86841	0.91769	5.82639	5.31986
4.13007	2.04655	4.89518	3.79855	3.68298	5.93288	5.39734	5.1634	7.69611	5.83822	4.78288	4.20633	3.30839	0.221355	3.5006	5.63777	1.1866	3.47844	6.31679	4.70585	2.54929	2.58443	4.18777	3.49082	3.74878	2.38002	-0.227682	0.494455	1.47147	1.96995	4.78169	3.76908	4.41144	4.6884	3.39268	3.07651	4.02211	2.57168	3.86462	5.30805	5.12971	5.58453	0.932595	6.15428	2.92749	3.85676	6.16481	1.51168	5.76603	5.75441
4.11939	2.65916	4.94544	3.5578	3.62274	6.53182	6.04789	5.36725	7.67222	5.28353	4.78345	4.39008	3.39189	0.660991	3.48023	4.9881	1.30354	3.31731	6.36806	4.95453	2.31864	2.28911	4.18515	3.10284	3.74274	2.83796	-0.358566	0.402225	2.34202	1.76236	3.67701	3.87324	4.69615	4.76269	3.8497	2.33452	3.53559	2.73945	3.5468	4.34501	5.1211	5.04168	0.690084	6.12451	3.27565	3.70525	6.06198	1.97575	5.59844	4.99516
4.32105	2.55469	4.84363	2.3934	3.04468	5.76924	5.26105	5.57723	7.69151	4.81054	4.89186	4.29369	3.25456	1.19412	4.19381	5.15453	1.87614	3.59864	6.5291	4.91512	2.2272	2.76197	4.6696	3.22734	4.21272	2.91028	-1.7248	0.615293	2.21083	1.74557	3.7263	3.84856	4.12139	4.56239	2.01201	2.20157	3.43337	2.70397	2.59548	4.9788	4.74952	4.72605	0.998455	5.87054	3.53646	3.88316	6.1898	1.6641	5.87621	5.41793
4.07659	1.94296	5.89037	3.38168	3.29072	5.25473	6.40551	5.53468	8.42383	5.9975	5.67168	3.97803	3.71376	0.314765	3.11632	5.54841	0.746906	3.72719	5.95521	5.05857	1.81435	2.45568	4.39837	3.05234	3.957	3.30361	-1.85004	0.969185	1.83191	1.32973	2.41358	3.76698	3.88915	4.2925	2.78669	2.86588	3.55092	3.08987	2.77962	4.37108	5.06276	5.12803	0.937364	5.661	2.61097	3.59687	5.96954	1.32685	5.25939	5.56329
4.28452	2.18568	5.11914	2.62845	2.76553	5.40653	5.48857	5.2806	7.62314	6.09224	5.04451	4.17479	3.47894	0.401612	3.79329	6.08747	1.6369	3.26057	6.28389	4.96128	2.29326	2.71437	4.44892	3.07473	4.23638	2.94426	-0.258458	1.24195	2.04679	1.67544	4.26621	3.64977	4.24996	4.52435	2.59986	2.46686	4.18922	3.17548	2.48167	5.03186	4.79488	5.45385	0.8385	6.0543	2.81739	3.38223	6.17537	1.8897	5.7308	5.41466
4.43889	2.47902	4.60745	3.2583	2.758	5.25538	5.8474	5.23558	7.84666	5.66834	4.99879	4.19595	3.41381	0.696207	3.8934	5.62983	1.58537	3.04233	6.37932	4.92447	1.94878	2.9626	4.47244	3.00801	4.02637	2.76854	-0.5661	1.24896	2.33069	1.42049	3.41302	3.81198	4.37315	4.67094	3.00369	2.73602	3.8495	2.67223	2.42581	4.6817	4.73731	4.89446	0.612891	5.97911	3.38393	3.69961	6.17261	1.93218	5.67888	5.26607
4.00654	2.44039	4.6177	3.10318	3.385	6.10834	5.83836	5.32288	7.55204	5.22058	4.90776	4.20355	3.39295	0.687285	4.00803	5.87353	1.58785	3.36194	6.37798	4.72328	2.37007	2.69941	4.50722	3.15436	4.17257	3.02969	-0.0675972	0.435112	2.66059	1.93227	4.40188	3.74287	4.26763	4.64787	3.20198	2.05253	4.16716	2.55068	3.02695	4.8742	5.10512	5.53798	1.08507	6.09218	3.34593	4.11558	6.2736	1.77178	5.77203	5.20511
4.23792	2.45291	5.31772	1.78206	2.89917	4.98375	6.3034	5.10227	7.77349	5.02219	5.0564	3.96377	3.378	0.601508	3.95013	6.11754	1.95377	3.23451	6.39654	4.59834	1.96476	2.55582	4.75712	3.18531	4.28675	2.94988	-2.80459	0.958599	2.23742	1.07424	2.34911	3.64088	3.87452	4.18387	2.30154	3.16323	3.69613	2.61876	2.40802	4.8741	4.88147	5.04717	0.822141	5.74771	3.57993	3.46522	6.12812	1.68415	5.56687	5.73884
4.29141	2.33208	5.30169	3.12203	3.09976	5.20137	5.95696	5.3355	7.70127	5.34245	5.2928	4.05589	3.59718	0.691286	4.18801	6.06945	2.08435	3.57747	6.35618	4.71805	2.11527	2.93944	4.66897	3.25859	4.39874	3.61352	-0.643251	1.35407	2.40964	1.95732	3.81523	3.82695	4.29098	4.31672	2.65038	3.25762	4.2572	3.05793	2.94342	4.9283	4.91642	5.46476	1.07295	5.97634	3.28523	3.73496	6.14733	1.75708	5.87961	5.62764
4.21745	2.30262	5.01703	1.61995	2.70499	5.3009	6.00105	5.29007	7.8313	5.30942	4.98851	3.91936	3.32744	0.76557	3.9518	6.03007	1.7555	3.13764	6.22725	4.50406	1.80173	3.01634	4.7198	3.40473	4.50365	2.89033	-1.74755	0.998232	2.52361	1.38344	2.33734	3.65712	4.10968	4.23525	2.30104	2.60174	3.91857	2.76504	1.85771	4.77576	4.52056	5.10116	1.05611	5.82251	3.51519	3.76312	6.09709	1.54262	5.58808	5.63326
4.20967	1.68089	5.23186	2.54235	2.68889	5.05022	6.15115	5.34629	7.98474	5.15349	5.09022	4.09387	3.66674	0.528369	4.0946	5.91095	1.73164	3.19982	6.18471	4.62881	2.11421	2.8205	4.65402	3.15474	4.26064	3.30499	-1.24739	1.27006	2.38325	1.80499	3.33133	3.77983	4.26746	4.29073	1.73908	3.06957	3.96818	2.6599	2.38827	4.13717	4.68631	5.22869	0.695477	5.90674	3.34073	3.76278	6.14594	1.54566	5.64365	5.5149
4.27508	2.53859	5.02525	3.22111	3.19599	4.86134	6.17225	5.66403	7.59194	5.32032	5.14483	4.07642	3.87799	0.73311	4.00045	6.05958	1.29214	3.07419	6.29846	4.80001	1.97178	2.77027	4.55086	3.15829	4.45524	3.14862	-0.764209	1.41416	2.46274	1.68518	3.5209	3.84477	4.47016	4.2375	2.05074	3.21764	4.08411	2.90434	2.16599	4.66252	4.59774	5.28984	1.05804	5.95968	3.50988	4.07196	6.39244	1.80586	5.52989	5.54765
4.18627	2.41661	5.1127	2.66732	2.99027	5.0443	5.85621	5.49121	7.71732	4.83321	5.21235	4.09523	3.84	1.18481	4.33344	6.24657	2.31581	3.92856	6.40214	4.91713	2.18685	2.84419	4.82624	3.59229	4.85508	3.89915	-0.183716	1.03473	2.7894	2.21921	4.32793	3.75422	4.3138	4.34748	2.01362	2.7428	4.75946	2.99152	2.86322	5.50346	4.99408	5.45995	1.06009	6.06741	3.69885	3.98401	6.40564	1.94385	5.76753	5.62704
4.40925	2.59153	4.99967	2.85664	2.82861	4.97999	5.93989	5.7414	7.43952	4.77712	5.28488	4.07399	4.11024	1.22542	4.27021	6.36883	1.83547	3.75742	6.13767	4.83874	1.5408	2.76107	4.91584	3.39185	4.6202	3.30737	-1.00697	1.01198	1.88913	2.18045	2.91708	3.74957	4.50462	4.21737	1.91803	3.03381	4.34018	2.65593	3.06606	4.76097	4.82533	4.93076	0.805485	5.84411	3.28562	3.7825	6.44982	1.63292	5.481	4.99444
4.25905	2.21812	5.14002	2.33918	2.96829	5.19198	6.25608	5.5986	7.62671	5.00502	5.17329	4.06087	3.60159	0.669217	4.42357	6.12405	2.41213	3.16983	6.25309	4.98292	2.07814	2.7171	4.91348	3.74008	4.85676	3.07118	-2.0999	1.14713	2.45158	1.93948	2.42689	3.67005	4.21137	4.18848	2.66944	2.15914	4.11365	2.83031	2.63132	4.65692	4.83168	5.15339	1.01687	5.82633	3.53854	3.972	6.18317	1.64301	5.65619	5.67923
4.29413	2.35584	4.79346	2.72177	3.00383	4.68154	5.74766	5.29582	7.72973	5.06899	5.0931	4.08512	3.59675	0.57589	4.35313	6.17641	2.01596	2.7482	6.31833	4.71191	2.43906	3.11577	4.8301	3.7028	4.56317	3.42302	-0.879843	1.3468	2.01478	2.46781	3.4332	3.64834	4.30342	4.27958	2.81662	3.00887	4.43993	2.7012	3.50019	5.04645	4.94107	5.21804	1.14543	5.98075	3.88887	3.82558	6.31867	1.80991	5.76066	5.6734
4.34238	2.28658	5.10051	2.46211	2.94678	5.36977	6.12269	5.85002	7.39249	5.32203	5.27428	4.18457	4.17171	1.53229	4.28535	6.32221	1.91817	3.31763	6.20795	4.85789	1.8758	2.79399	4.95785	3.49601	4.59449	2.85691	-1.03569	1.15911	2.22463	1.83479	3.27772	3.83414	4.6033	4.18784	2.75588	2.76924	4.48851	3.13302	3.36586	4.29525	4.71008	5.34988	1.34428	6.26044	3.8765	4.25174	6.61266	1.99612	5.72605	5.5426
4.36859	2.29979	5.14944	2.03582	4.35159	5.98577	6.65638	6.09915	7.49405	5.012	5.3134	4.09569	4.61073	2.11728	4.0514	6.12532	1.99775	3.63192	6.38198	4.9502	1.72156	2.89664	5.20058	3.6693	5.04972	3.64039	-1.14757	1.27989	2.79707	2.56965	3.71918	3.83068	4.67234	4.30004	1.96392	2.58142	4.3572	2.876	5.78186	5.02454	4.7913	5.48135	0.672507	6.25489	3.8101	4.16418	6.56543	2.04474	5.71201	5.5603
4.45595	1.78035	4.90669	1.97908	2.79659	4.57051	6.22689	5.742	7.75495	4.29599	5.11702	4.00523	4.0651	1.33731	3.8362	6.70997	1.94844	3.78444	6.0479	4.77474	2.0598	2.42261	4.96644	3.37263	5.08767	3.22803	-0.970713	1.46521	2.99798	2.30376	3.40818	3.6536	4.31736	4.30558	2.63709	3.01536	4.61491	2.76881	4.02198	5.04989	4.84551	5.50077	0.382518	6.08789	3.59061	3.67682	6.39424	2.27704	5.5849	5.58198
4.26816	2.60469	5.05503	2.907	3.39762	5.01411	6.67661	5.56593	7.65399	4.58408	5.28174	4.00155	4.20483	1.47541	3.96739	6.53441	2.09241	3.64641	6.15979	4.69397	1.95155	2.54122	5.00786	2.88076	5.09257	3.63903	-0.862822	1.19907	2.85424	2.433	3.68047	3.67823	4.34044	4.13668	2.39614	3.30663	4.7608	3.03542	4.08499	4.7641	4.96763	5.43691	0.912388	5.78839	3.82268	3.76898	6.48359	1.81927	5.62283	5.79121
4.36514	2.39273	5.33726	2.88149	3.36909	5.00333	6.81584	5.42843	7.83734	4.75165	5.23859	4.08173	3.9347	1.12451	4.08066	6.32278	1.8146	3.52535	6.42467	4.55584	2.20354	2.74587	4.76321	3.48328	5.24853	3.70403	-0.481126	1.16169	2.97059	2.5518	4.12445	3.69924	4.34183	4.39787	3.05279	3.18917	4.8673	2.86869	3.35377	4.99997	5.41152	5.70617	0.937359	6.04868	3.571	3.92091	6.3495	2.00435	5.6623	5.72186
4.28863	2.21993	5.22361	2.45791	2.95587	5.51235	6.69074	5.69326	7.73161	4.50212	5.30653	4.13534	3.9491	1.21372	4.19676	6.26216	1.94895	3.63093	6.36942	4.76546	2.00473	2.59124	4.91746	3.68033	4.96895	3.41187	-0.845663	0.761535	2.66294	2.90981	3.67878	3.96002	4.64124	4.48694	3.26941	2.23515	4.41685	2.93921	3.87703	5.35985	5.43398	5.39111	0.742353	5.85362	3.82148	3.92527	6.4043	1.89727	5.83485	5.75007
4.25714	1.98077	5.70447	2.81823	3.75709	6.24901	5.53515	5.22362	7.87446	5.42621	4.59556	4.40297	3.2882	0.48417	3.2158	5.73645	1.68324	2.99129	6.50158	4.8117	2.01257	2.52047	4.15533	3.14897	3.94608	2.61541	-0.818149	0.738773	3.08875	1.89516	2.57339	3.95662	4.58513	4.48697	3.64178	2.42512	4.19115	2.74753	2.38966	4.22647	4.41621	5.03606	0.529817	5.82714	3.23722	3.20311	6.10129	1.2503	5.42182	5.01804
4.31377	1.94416	5.33931	2.52807	3.749	5.83803	6.15153	5.24211	8.06779	5.03594	4.78239	4.11011	3.27208	0.237338	4.45431	7.23325	2.09039	3.1825	6.38132	4.5861	2.28616	2.76909	4.69108	2.95116	4.3711	2.8794	-0.654745	1.20538	2.58835	2.60462	3.28385	3.98003	4.55087	4.77155	3.77096	3.0107	4.23432	2.64294	3.25929	4.13412	4.7621	5.42611	0.178026	5.75701	3.64111	3.45442	6.0564	1.74249	5.4574	5.40098
4.22002	1.77719	4.95909	1.90883	4.08684	6.28243	6.13299	5.2141	7.98619	5.72965	4.89439	4.30548	3.26345	0.074344	4.26619	5.73532	1.62264	2.86872	6.37631	4.72843	1.84338	2.53245	4.19939	2.98075	3.43797	2.73876	-0.391097	1.04076	2.5896	2.38448	3.07702	4.06916	4.32197	4.49138	2.73038	1.9853	4.30954	2.78159	4.56392	3.98121	4.78006	5.58596	0.776173	5.72525	3.59448	3.40867	6.07472	1.19576	5.45752	5.16226
4.30385	1.8204	4.68974	2.7517	3.80964	5.94168	5.66975	5.22547	7.9387	5.51753	4.97009	4.14832	3.09742	0.214467	3.57332	5.55376	1.42362	2.9843	6.43412	4.9155	2.23395	2.60656	3.97468	2.89531	3.74234	2.54891	-0.511703	0.941178	2.74138	2.1186	3.22218	3.89691	4.54099	4.48932	3.01655	2.47052	4.34475	2.57611	3.42518	4.3015	4.5514	5.44642	0.861929	5.81118	3.55992	3.31857	6.05445	1.3131	5.3797	4.99285
4.26547	2.01963	5.04532	2.31706	3.75168	6.23961	5.86493	5.2138	8.09529	4.6261	4.84791	4.2135	3.37005	0.243623	3.82794	5.72561	1.57994	2.9559	6.54416	4.48913	2.13348	2.59951	4.51027	3.07045	3.74505	2.61913	-0.148736	1.3278	2.80461	2.41456	2.90858	3.99865	4.65226	4.74619	3.77536	2.94121	4.09891	2.79701	3.40933	4.11835	4.69538	5.36084	0.495815	5.83974	3.69358	3.40347	6.18572	1.1689	5.47587	5.06803
4.39252	2.20537	4.57403	3.02716	3.42538	5.24944	6.11063	5.28105	7.89077	5.67941	5.18368	4.22257	3.25185	0.216951	4.26012	7.11856	2.24877	3.2345	6.32667	4.48811	2.49112	2.80198	4.41989	3.23766	4.55007	3.26435	0.0194251	1.77092	3.03484	2.36742	3.67508	3.8724	4.23089	4.48556	3.13605	3.21313	4.24838	2.53066	1.86784	4.49403	5.07514	5.69117	0.809138	5.89662	3.69111	3.64341	6.23073	1.97119	5.59639	5.50232
4.41121	2.06235	4.25338	2.73384	3.41041	5.20653	5.84788	5.08119	7.88627	6.16319	5.03604	4.20701	3.40969	0.382374	3.84375	5.8007	2.18428	3.12443	6.19328	4.57833	2.56112	2.75557	4.11958	3.05926	4.45483	2.57496	-0.330133	2.01195	2.55251	2.25363	3.66624	3.79381	4.20083	4.4861	2.99585	3.03133	4.52837	2.52038	1.19656	4.41381	4.84056	5.82828	1.0586	5.82701	3.54382	3.71961	6.15254	1.4774	5.49774	5.19588
4.23615	2.03804	4.89954	2.71607	3.35178	5.32421	5.49285	5.20454	7.83048	5.26875	5.15208	4.07978	3.30468	1.03268	4.33451	6.76564	1.67539	3.47565	6.2701	4.71024	2.47419	2.67652	4.25603	3.13334	4.27804	3.1905	-1.23312	0.944771	2.7858	2.07872	3.23181	3.88094	3.99583	4.24918	2.3477	2.89998	4.64065	2.55208	2.95273	4.63051	4.95431	5.59273	0.612579	5.90867	3.53675	3.57597	6.14084	1.81223	5.50733	5.34009
4.32155	2.16829	5.06203	3.01953	3.09959	5.74342	5.82878	5.20466	7.94814	4.93614	5.08701	4.18382	3.51705	0.437377	3.57309	5.32089	1.84454	3.13465	6.15076	4.64024	2.39797	2.61965	4.65508	3.27303	3.43392	2.69489	-0.862482	1.2822	1.93159	2.17843	2.91902	3.80841	4.40853	4.55711	3.56237	2.85307	4.33138	2.59847	2.55008	4.68639	4.97704	5.35556	0.889114	5.7383	3.47839	3.57275	5.98568	1.45405	5.53198	5.34574
4.23536	1.99897	4.82259	3.31688	2.94115	5.29868	5.20514	5.22563	7.6929	4.62227	5.2398	4.18389	3.14954	0.898337	3.49265	5.44582	1.0044	3.22223	6.50316	4.68507	2.35832	2.52593	4.0577	3.16299	3.75182	2.68406	-0.587246	1.12905	2.36343	1.31268	2.64939	3.6304	4.25662	4.31013	2.70791	2.7391	4.68416	2.80557	3.50864	4.78206	4.70699	5.21069	0.889862	5.92254	3.43841	3.63679	6.11649	1.57492	5.53627	5.35899
4.09046	2.6791	5.23284	3.04623	3.43983	5.78281	6.6197	5.87764	7.35384	5.20727	5.28008	3.94517	4.13058	1.10694	3.78983	5.44393	1.81752	3.2525	6.03608	5.00498	1.60598	2.62735	5.23293	2.92503	4.08629	3.45192	-2.02009	0.899582	2.12173	1.28093	3.91548	3.62971	4.28182	4.36389	2.82828	2.59686	3.96601	2.77426	3.01165	5.07892	4.99614	5.42491	1.07996	6.10422	3.13354	4.22028	6.42398	2.02711	5.56884	5.5595
4.14561	3.02724	5.35273	2.48324	2.90739	5.90977	5.668	5.54656	7.80111	5.58093	5.00915	4.26067	3.90064	1.25904	3.87202	6.26037	1.39562	3.17528	6.30852	4.85886	1.92475	2.58591	4.42648	3.35932	4.60789	3.89031	-0.372425	1.15422	2.88523	2.08926	2.09516	3.88102	4.62526	4.50042	2.54867	3.48466	3.55413	2.90005	3.22774	4.87681	4.91854	5.14691	0.601833	5.81793	4.65788	3.9702	6.58337	2.32488	5.86255	6.54028
4.16797	2.47298	4.96456	2.83827	2.95578	4.99239	5.33504	5.73186	7.45093	4.92478	5.32409	3.93127	3.94078	1.65969	3.96302	5.37335	1.83793	3.55427	6.1062	4.93561	2.3687	2.79961	4.94938	3.29426	3.9472	3.1561	-1.93446	0.672623	1.33746	1.12528	3.91995	3.61205	4.04925	4.22813	2.1408	2.17296	4.16626	2.58059	2.17214	5.10495	5.13352	5.43509	1.1632	6.11339	3.1967	4.1619	6.33826	2.16658	5.71593	5.70369
4.18759	2.56453	5.22154	2.73942	2.73231	5.12238	6.00858	5.6956	7.45516	4.84734	5.40607	3.91845	3.92999	1.21646	4.00545	5.53632	1.55245	3.80963	6.10054	4.84706	2.1854	2.92877	4.86318	3.46578	4.31454	3.2161	-1.91226	0.440392	1.66196	1.5894	4.07389	3.69042	3.90138	4.14814	2.01658	2.8365	3.92924	2.69271	3.47411	5.17797	5.16177	5.15498	1.3616	6.29038	2.8379	3.93928	6.3867	2.03505	5.73146	5.6924
4.23403	2.4593	5.53113	3.32664	2.82004	5.05199	5.60911	5.67643	7.64574	4.81337	5.20871	3.96262	3.86252	1.0335	4.25593	5.60535	2.07672	4.2118	6.23693	4.8612	2.06435	3.39016	4.5858	3.53022	4.83329	3.11767	-1.16274	0.341137	1.81044	1.75347	4.60027	3.75234	3.96224	4.10235	1.88097	2.2845	3.80798	2.8412	2.82201	5.3048	5.11545	4.91041	0.929841	6.38332	3.11225	3.82718	6.17057	1.7475	5.79994	5.45739
4.15921	2.62373	5.16894	2.72174	2.96996	4.75807	6.55653	5.71847	7.43627	4.60291	5.27548	4.11963	3.9897	1.07739	4.06433	5.4991	1.46878	3.77178	6.05705	4.93492	2.00704	2.96801	4.90841	3.32156	4.59715	3.2581	-1.35457	0.662937	2.09654	1.61078	3.88094	3.62502	4.3375	4.31973	2.25064	2.8992	3.95699	3.06938	3.1869	5.19086	5.10009	4.95367	0.834049	6.18086	3.22098	4.00477	6.31414	1.74646	5.89081	5.53949
4.21273	2.58068	5.46985	3.09012	2.64023	4.48876	6.53206	5.70245	7.53751	5.01228	5.03233	4.11236	3.96118	1.29242	4.75646	5.72341	2.11694	4.44719	6.19621	5.07273	2.0833	3.05123	5.34045	3.62982	5.6413	3.59506	-1.61484	0.647857	2.45456	2.60396	6.06455	3.72465	4.02053	4.37523	2.09461	2.3478	3.5399	3.21627	2.69772	5.23166	5.05638	4.94398	0.570187	6.19734	3.25969	3.81941	6.09531	1.78491	5.88034	5.56679
4.25955	2.67335	5.31868	3.14106	2.59929	5.28269	6.51036	5.82791	7.36954	4.85284	5.23791	4.07197	4.03512	1.29798	3.71958	5.42918	1.6476	3.32979	6.18609	5.07767	2.06086	2.32207	4.91124	3.61701	4.4994	3.28053	-1.65795	0.296138	1.59932	1.37886	2.555	3.52642	4.15224	4.0484	2.3765	2.45181	3.96767	3.11635	3.6925	5.14208	5.05058	4.90241	1.00699	6.23819	2.81071	4.16952	6.37064	1.96957	5.98002	5.57705
4.28323	2.24281	5.18443	2.88168	2.92495	4.83543	5.49843	5.58909	7.66976	5.4507	5.21826	4.14984	3.81902	1.10298	3.31753	5.67161	1.7316	3.36901	6.32095	5.07457	2.19991	2.359	4.70965	3.81469	4.45774	3.16676	-0.725618	1.02803	2.63574	1.71485	2.5236	3.65775	4.57663	4.50425	2.75999	2.98767	3.72694	2.88599	3.40379	5.12289	5.27766	5.24413	0.94996	5.96556	3.37467	3.95849	6.29539	1.76904	6.01249	5.44263
4.2982	2.70707	5.25452	2.38092	2.86774	5.25527	5.79311	5.78098	7.40729	4.95686	4.90994	4.03108	3.97308	1.33848	4.11142	5.90409	1.64201	3.22932	6.36643	4.89565	1.81499	2.4735	4.73528	3.588	4.83314	3.32849	-0.739635	1.16669	2.22157	1.51996	3.28344	3.78741	4.76667	4.66371	2.58446	3.44029	3.66565	2.93523	3.24124	4.9126	4.96228	5.11046	0.610112	6.04802	4.43622	4.04904	6.5922	2.33159	5.86749	6.12113
4.40592	2.14178	5.01069	2.41616	3.32608	5.70719	6.63844	5.50781	7.66162	4.65096	5.15109	4.06783	4.04506	1.05893	3.8781	5.63475	1.41305	3.34568	6.27523	4.93534	1.88486	2.30732	4.73412	3.43024	4.5277	3.2594	-0.832352	0.911602	2.17021	2.35585	3.01491	3.57965	4.6383	4.51559	1.98107	1.31701	3.97772	3.22853	5.1212	4.97391	5.47635	5.02714	0.791535	5.91915	2.90187	3.84935	6.20169	1.91274	5.91057	5.4666
4.16852	2.43893	4.86539	2.66352	2.8025	4.54694	6.3433	5.62223	7.58488	5.14215	5.23617	4.08816	3.71216	1.15934	3.6413	5.69063	1.88596	3.34732	6.51873	4.79996	1.7653	2.56509	4.74816	3.28791	4.2299	3.05482	-1.03743	0.866713	2.06767	1.55776	2.73312	3.64872	4.3278	4.21453	2.04018	2.90677	4.12063	3.05216	3.77437	5.13486	5.01384	5.22365	1.03858	5.94678	3.30819	4.0354	6.36706	1.53168	5.81254	5.45276
4.72866	2.46801	4.98068	2.78877	2.87219	4.86279	6.54602	5.6323	7.33698	4.95532	5.17937	4.01251	4.01608	1.14629	3.55328	5.65774	1.1463	3.36899	6.56459	4.83129	2.01602	2.50917	4.82758	3.48884	5.12361	3.39883	-1.00319	0.429395	2.23166	1.67994	3.57082	3.69213	5.24346	4.73845	2.47069	2.88227	3.81004	2.94305	3.35775	5.09509	4.90419	4.88055	0.926763	6.03494	2.66686	3.93924	6.38197	1.65523	5.80126	5.41199
4.20648	2.42586	5.26473	2.4393	3.30569	5.51437	6.46197	5.41742	7.83515	5.65195	5.12372	4.15538	3.88111	1.08285	4.50759	7.51224	1.78358	3.27359	6.26746	4.81542	2.07932	2.57415	4.74627	3.78104	5.05511	3.67549	-0.105664	1.50605	2.77672	2.45167	2.77396	3.92562	4.53215	4.59342	2.94538	3.24497	3.67439	2.97235	3.39313	5.01498	5.25486	5.41016	0.916747	5.8763	3.5422	3.7577	6.32517	2.34628	5.94804	5.73647
4.2277	2.2877	5.45002	1.99797	3.05929	5.21778	6.58256	5.69954	7.71463	6.41299	5.33913	4.26905	4.01647	0.947676	3.93425	6.04736	1.68886	3.79801	6.21122	4.99877	1.74176	3.19083	4.88592	3.26916	4.52656	3.30738	-1.34662	1.14263	2.74787	2.20375	4.34613	3.75607	4.30627	4.32006	2.40154	2.50619	4.31035	3.08564	3.26159	4.95445	4.84773	5.06394	1.22675	6.06474	3.13438	4.05729	6.24514	1.72599	5.56094	5.46841
4.27636	2.39861	4.78365	2.51669	4.00853	6.3636	5.26132	5.55076	7.72551	5.04136	4.78945	4.21652	3.82312	1.67104	3.63926	5.95678	1.93165	3.3573	6.26214	4.81458	2.27432	2.46216	4.66581	3.57512	4.49568	3.13702	-1.35303	-0.129246	2.06175	2.60736	4.48996	3.61092	4.52541	4.58982	3.3206	1.59045	4.47113	3.00953	2.49016	4.74504	4.78206	4.94532	0.534239	5.85978	3.11703	3.78886	6.31518	1.46277	5.59596	5.18198
4.24425	2.10344	4.96649	3.02568	3.42414	5.59151	6.00034	5.49265	7.7265	4.4061	4.93994	4.28635	3.9352	1.07129	3.81366	6.20689	1.66282	3.44651	6.34723	4.85781	2.32411	2.4611	4.88563	3.57905	4.76262	3.01593	-2.09042	-0.132426	2.62237	2.42409	4.27744	3.68617	4.35737	4.27013	3.45595	2.16976	4.10924	2.52019	2.80037	4.62054	4.78004	4.91915	1.13546	5.69316	3.35052	3.6277	6.11028	1.33873	5.34412	5.25892
4.20847	2.19411	4.92568	2.87949	2.62405	4.87348	5.80473	5.57077	7.8547	5.59552	4.92093	4.10192	3.64127	0.33359	3.64461	6.27284	1.79656	3.69253	6.11497	4.81429	2.29938	2.7897	4.69394	2.91844	4.34634	2.68942	-1.37106	1.27039	2.32664	1.35967	2.40651	3.79688	4.26178	4.19361	3.73199	2.13002	3.06717	2.77646	0.87949	4.49726	4.6393	4.7827	0.905714	5.95006	3.31019	3.55787	6.04741	1.49508	5.53878	5.12331
4.18776	2.22046	4.9343	2.98893	2.94474	4.7744	6.24178	5.39565	7.96212	5.85524	4.71737	4.28724	3.32358	0.740276	3.52893	6.1082	1.49699	3.36482	6.52664	4.55984	1.90302	2.8529	4.5874	3.1218	4.47311	3.1326	-1.50224	1.06654	2.03629	1.66341	3.09792	3.69177	4.32579	4.54907	2.87416	2.31481	3.857	2.67993	2.28388	4.70949	4.64265	5.09741	0.343571	5.93491	3.30078	3.7607	6.1661	1.60531	5.65668	5.51889
4.30796	2.281	4.81984	1.67801	2.84397	4.86702	5.64029	5.35713	7.9685	5.84284	5.7074	4.26733	3.07196	0.761858	3.55192	6.21777	1.55269	3.21138	6.60374	4.67297	2.70542	2.61136	4.3256	2.78776	4.18642	2.81949	-1.11621	1.17701	2.50591	1.39996	2.6656	3.83352	4.48327	4.41455	2.49583	2.55069	3.35404	2.70892	3.22951	4.52316	4.51485	4.8449	0.946742	5.93704	3.38316	3.54807	6.0839	1.86518	5.6193	5.61469
4.15383	2.31124	4.86008	2.87552	3.50734	5.23478	5.79751	5.5881	7.76892	4.94969	5.18532	4.35515	3.60053	0.830815	3.66171	5.69461	1.89687	3.28607	6.33498	4.68271	2.52599	2.56032	4.57251	3.12037	4.44688	3.06619	-1.42235	0.995462	2.38738	1.93576	3.21762	3.68446	4.18059	4.46836	2.30973	3.07575	3.85574	2.85066	2.59701	4.59525	5.00402	5.33636	0.121573	5.97579	3.02012	3.28657	5.99124	1.68088	5.4003	5.21474
4.07793	2.17722	5.34423	3.18087	3.72222	5.88406	5.45419	5.43794	7.66862	4.61828	4.96297	4.13804	3.59335	0.367754	3.74981	5.56437	1.87365	3.59034	6.30904	4.39086	1.93688	2.20042	4.85676	3.27891	4.69725	2.99565	-2.09659	0.859412	2.47459	1.42732	2.5562	3.79966	3.90526	4.19341	2.68772	2.27886	3.32155	2.49571	2.12085	4.73777	4.70988	5.04323	0.466995	5.77028	2.77847	3.53861	6.19891	1.79999	5.46527	5.30976
4.23084	1.88933	4.71349	1.74392	3.28655	5.73525	5.6269	5.46979	7.73224	5.01074	4.80599	4.2601	3.4114	0.59796	3.47976	5.84331	1.60131	3.12239	6.23785	4.65476	2.11048	2.38585	4.45906	3.09006	4.51572	3.27668	-2.08861	1.07958	2.5915	2.09165	3.17804	3.8845	4.66253	4.428	2.26917	2.21437	3.69698	2.76255	3.60236	4.43598	4.95311	4.99391	0.4046	5.79384	3.0234	3.51253	6.08668	1.51319	5.56851	5.17075
4.1413	2.29706	5.18286	2.77109	3.5995	5.95536	6.18072	5.32804	7.8849	4.65599	5.18418	4.2646	3.42801	0.374659	3.75259	6.19468	1.40294	3.20711	6.45209	4.69702	2.43448	2.55493	4.45849	3.19261	4.38282	3.09201	-1.12977	1.08893	2.37536	2.04894	3.37245	3.64815	4.19184	4.45468	2.04988	2.35245	3.90929	2.80327	3.52627	4.74046	5.08482	5.37065	0.488103	5.91755	3.30174	3.81289	6.03151	1.24702	5.71124	5.68249
4.20481	2.18067	4.92345	3.22348	3.01274	4.60741	7.14037	5.20125	7.88451	5.44727	4.9013	4.23195	3.11991	0.766417	3.89339	6.0325	1.35672	3.34007	6.54366	4.67725	2.00218	2.94588	4.79599	3.1941	4.31229	2.85172	-0.895864	1.16842	2.05142	1.67437	3.28276	3.59259	4.03599	4.98194	2.23903	2.94523	3.80321	2.73364	1.64308	4.92654	4.78523	5.07293	0.604166	6.20839	3.58905	3.59648	6.13949	1.74248	5.51424	6.0464
4.27636	2.10912	5.15127	2.28361	3.26409	5.1515	5.78567	5.67858	7.66285	5.18008	5.1053	4.03435	3.41127	0.912976	3.79269	5.07852	1.92767	3.89751	6.20656	4.68291	1.99649	2.60392	4.87564	3.11862	4.43906	3.0254	-1.10617	1.22626	2.38273	1.77261	2.77561	3.7945	4.29909	4.34845	1.56648	2.92111	3.84256	2.54191	2.50584	4.77308	4.75234	5.19656	0.433692	5.95379	2.95805	3.61352	6.11944	1.73913	5.77581	5.25784
3.95466	2.48979	4.86919	2.02675	3.50281	6.05691	5.8736	5.59356	7.48008	4.21963	4.8729	4.08692	3.86907	0.884502	3.57956	5.26874	1.58719	3.49174	6.07609	4.6744	1.98936	2.17342	5.00209	3.61487	4.77096	3.50362	-1.80944	0.21819	2.45712	2.70499	4.3049	3.60929	3.97852	4.40352	2.82346	2.16052	4.49287	2.89146	3.43549	4.85004	4.90425	5.1065	0.745981	5.77351	2.94892	3.64999	6.34993	1.58743	5.51633	5.44663
4.339	2.8178	5.59206	2.02703	2.76621	4.63296	6.35798	5.44042	7.70167	5.2636	5.09971	4.23184	3.93961	1.17931	3.52821	5.20106	1.63675	3.17015	6.34997	4.88213	1.9752	2.83525	4.8894	3.6894	4.45515	3.40977	-0.502871	0.857881	2.59247	2.57888	4.49711	3.83973	4.65874	4.43913	3.02798	2.78828	4.76155	3.07592	3.26356	4.9777	4.84683	5.52695	1.1998	5.87839	3.2295	3.9089	6.42049	1.20875	5.51775	5.45677
4.33612	2.47352	4.95764	2.92132	2.6854	5.34273	5.936	5.37245	7.76389	5.59035	5.2751	4.12754	4.05179	1.28895	3.68422	5.90357	1.59134	3.09784	6.15908	5.16802	2.08184	2.94614	4.72881	3.79706	4.01552	3.2437	-0.10254	0.606938	2.54155	2.51291	4.53967	3.79679	4.85397	4.55135	3.07608	3.08125	4.74656	3.01673	2.8411	4.93677	4.82368	5.29018	0.74692	5.91176	3.63193	3.98986	6.40802	1.72007	5.81808	5.2054
4.15065	2.36882	5.44941	2.00426	3.37016	5.44862	6.43143	5.46008	7.69338	5.07724	5.1343	4.13871	3.93829	2.09501	3.70552	5.55982	1.39336	3.08124	6.29352	4.91722	2.32397	2.6237	4.79755	3.59872	4.37319	3.41531	-0.994277	0.797064	2.51161	2.64151	4.35685	3.71875	4.22881	4.44092	2.62244	2.20777	4.55381	2.93202	4.05205	5.27857	5.03052	5.36483	0.467194	6.00951	3.85471	3.8935	6.50289	2.24794	5.5387	5.51217
4.38109	1.8671	4.94894	3.26249	3.465	5.76466	6.23372	5.66669	7.84453	5.0455	4.98122	4.11516	3.58407	0.295672	4.35209	6.45071	1.89994	3.46658	6.4129	4.8926	2.22394	2.81014	4.32847	3.06022	4.25032	3.26236	-0.837557	1.18711	1.84105	1.76278	2.46146	3.9053	4.69226	4.59556	2.20651	2.53686	3.50069	2.64055	3.44499	4.88421	5.1767	5.45838	1.02403	6.08947	3.827	3.63734	6.00092	1.64512	5.77776	5.81438
4.44517	1.92991	5.44049	3.96583	3.27146	5.73267	5.89062	5.7313	7.43952	4.81176	5.2813	3.9914	3.83748	1.12178	4.5269	6.17165	2.22399	3.79529	6.30525	5.01116	1.8322	2.81189	4.4636	3.34485	4.02332	2.81488	0.124099	1.34506	2.21392	1.38519	2.51734	3.7472	4.16216	4.35572	2.51039	3.31979	3.65631	2.72746	3.28008	5.09241	5.29878	5.47487	1.26151	6.12689	3.23553	3.87169	6.22679	1.72566	5.93566	5.44617
4.18292	2.04168	5.37012	2.25695	3.26202	5.84946	5.94689	5.70982	7.76179	5.32686	5.28864	4.01034	3.85236	0.141129	3.94029	6.02117	1.69729	3.3995	6.37007	4.83859	2.10784	2.85686	4.50009	3.14404	4.28343	3.38661	-0.689661	1.24967	2.34643	1.74703	2.81389	3.88701	4.92383	4.61742	2.21999	3.28878	3.93233	2.74027	3.21005	4.51238	5.07537	5.33768	0.988965	6.06608	3.43687	3.44196	6.19148	2.04418	5.7834	5.52798
4.34262	2.32711	5.0919	2.98943	2.92321	4.90428	6.37125	5.71232	7.63276	5.75902	5.33579	3.96251	3.55411	1.03955	4.15895	6.118	1.79807	3.31519	6.12829	4.77071	2.09295	2.88619	4.67523	3.17871	4.38572	3.23438	-0.407405	1.31916	2.41227	1.63516	2.89795	3.96238	4.5699	4.4602	2.71572	3.20866	3.82166	2.61662	3.88265	4.66357	4.84776	5.1607	1.16967	6.05397	3.62999	3.85418	6.28069	2.13929	5.78451	5.69419
4.25534	2.04696	4.73103	2.25935	3.14733	5.21713	6.72128	5.71864	7.95093	5.31989	5.13284	4.12815	3.65473	0.207606	4.5084	6.55114	1.83204	3.50168	6.50994	4.90099	1.89508	3.0457	4.45759	2.97255	4.09333	3.01559	-0.513891	1.51305	2.62823	0.963202	1.78462	4.15265	4.47922	4.38416	1.93752	2.94537	3.85191	2.75647	3.8419	5.26109	5.01398	5.50777	0.818453	6.36542	3.99966	4.14986	6.33324	2.23025	6.04871	6.12436
4.39526	2.46172	5.15899	2.49913	2.23152	4.62199	6.51001	5.43285	7.57677	5.4856	5.23176	3.8558	3.75202	0.811864	4.25463	5.78382	1.88203	3.35941	6.23819	4.99603	2.40069	2.9256	4.37958	3.2567	4.23741	3.19717	-0.493067	1.23906	2.79464	1.50834	3.26306	3.85594	4.38739	4.39839	2.90251	3.50273	4.17222	3.14017	3.60176	4.98826	5.07045	5.39444	1.07427	6.17587	3.4915	3.77834	6.34662	2.02858	5.80794	5.53563
4.41745	2.43048	5.49214	2.48324	3.34503	6.02914	5.60815	5.2528	7.38287	5.24041	5.21711	4.08311	3.96531	1.10995	4.39157	5.94368	1.52209	3.41562	6.02535	5.0084	1.72605	2.61628	4.62343	3.55944	4.47435	2.99656	0.0909086	1.02352	2.36437	2.37985	4.17882	3.63264	4.35467	4.42954	2.83001	2.91139	4.70698	2.99732	4.39059	4.80051	5.28833	5.53477	1.08276	5.90745	3.11483	4.00282	6.32814	1.72831	5.7472	5.5127
4.3711	2.7108	5.34242	2.61102	2.89867	5.19488	5.76746	5.27866	7.45131	5.51057	5.11887	3.92259	3.97705	1.06166	4.32996	5.7523	1.80983	3.38966	6.12352	4.95178	1.50234	2.79777	4.65652	3.44636	4.3702	2.98867	0.0657991	1.21197	2.34009	1.96602	3.68341	3.70745	4.3729	4.19199	2.69704	3.20461	4.55411	3.00862	3.00382	4.78109	5.27909	5.51496	1.08774	5.99993	3.58972	4.00782	6.36397	2.04513	5.79589	5.29927
4.38402	2.77552	5.62857	3.46255	3.33277	5.82279	5.51321	5.40862	7.35916	5.33782	5.11574	4.01962	3.90168	1.2477	4.39847	6.11966	1.43823	3.06733	6.26929	5.06077	1.81705	2.75844	4.57875	3.69937	4.34385	3.24559	-0.343669	1.04025	1.80379	2.429	4.11225	3.819	4.32951	4.4592	3.23314	3.10109	4.7627	3.24833	4.33859	4.7533	5.32348	5.58903	1.49464	6.04021	3.85621	4.29147	6.60121	2.04606	5.89023	5.63901
4.37707	2.81919	5.05921	3.50617	3.20725	4.86814	6.0458	5.32594	7.55663	5.53124	5.13028	4.00487	3.76201	0.901509	4.29285	5.66992	1.85357	3.27814	6.17113	4.93826	2.07783	2.65233	4.67657	3.57566	4.34284	3.107	-0.97772	1.30162	2.45936	1.85912	3.72026	3.8846	4.18526	4.19187	3.1132	3.40187	4.72678	3.12986	4.2672	5.06263	5.30866	5.62022	1.23538	6.16705	4.19315	4.40389	6.49571	1.99722	5.94066	5.58161
4.15622	2.09081	5.23181	3.1507	3.06827	6.66375	5.33105	5.01907	7.50024	5.73283	5.19801	4.01027	3.3341	0.703397	4.03797	5.83408	1.44286	2.94351	6.4	4.68677	2.47953	2.27509	4.30827	3.07076	3.6235	2.31517	-2.9907	0.187122	1.07713	1.31276	2.2187	3.8039	4.19578	4.60526	2.84162	1.92074	3.12776	2.61399	3.36337	4.59326	5.02471	4.95923	0.391439	6.01185	3.10974	3.62571	6.1829	1.36846	5.61748	5.45358
4.52449	2.22724	5.21306	3.05301	3.21994	5.45061	5.98387	5.3634	7.83574	5.54288	5.21737	4.09868	4.09516	0.364175	4.22087	5.79256	1.39268	3.51341	6.21753	4.68153	2.77907	2.43323	4.32514	3.0128	3.72509	2.29296	-1.16272	0.766957	1.2557	1.53344	3.12379	3.97894	4.22263	4.4464	2.877	3.04072	3.73262	2.50101	2.82793	5.06776	4.94058	5.02879	0.712906	5.81258	3.21128	3.5842	6.10275	1.25977	5.73658	5.35755
4.21447	1.74146	5.15107	2.37396	3.38942	5.02229	5.81291	5.25476	7.96616	5.97229	4.84923	4.26074	3.88639	0.0779948	3.43065	5.51889	1.17513	2.80397	6.07808	4.76324	2.33253	2.43213	4.32175	2.96251	3.61931	2.25079	-1.23083	1.47853	2.21266	1.28317	1.82171	3.70992	4.3178	4.43266	3.11567	1.72842	3.34999	2.9626	3.12407	4.89089	4.73486	4.89312	0.47341	5.62297	3.06711	3.47632	5.99084	1.41181	5.44339	5.05255
4.05509	1.75169	4.73231	2.62965	3.4655	5.52307	5.89874	5.12339	7.88494	6.78413	4.98788	4.28126	3.86045	0.22726	3.66828	5.59112	1.03793	2.88864	6.18233	4.54811	2.05744	2.34199	4.01094	2.83344	3.41025	2.43734	-0.692568	1.2154	2.08038	1.42331	2.0951	3.57755	3.85736	4.42742	2.30966	2.25747	3.38927	2.63461	2.63299	4.82877	4.58856	4.91114	0.76464	5.78279	3.01619	3.36379	6.10597	1.19404	5.45545	5.22774
4.16989	2.14152	4.38837	3.42412	3.26734	5.64982	6.37973	5.43154	7.91273	5.57874	4.74527	4.37862	3.36089	0.28421	2.92853	5.60274	1.1695	2.65495	6.33659	4.48756	1.97997	2.72502	4.27744	2.778	3.23148	2.08053	-1.16841	1.26162	1.7946	2.40477	2.08618	3.81492	4.3371	4.56956	2.82478	2.38326	2.85014	2.62099	2.8554	4.84114	4.98585	5.19605	0.34423	5.84494	3.40872	3.48673	6.12082	1.36118	5.571	5.18588
4.35667	2.57433	4.7759	2.37569	3.35565	5.34176	5.97409	5.30583	7.92008	5.57728	5.13437	4.35063	3.75459	0.506838	3.61735	5.68852	1.49332	3.22293	6.2139	4.95266	2.03309	2.53798	4.36857	3.04804	4.17729	2.78719	-0.843669	1.58116	2.84899	1.4518	3.04187	3.66534	4.05511	4.4839	2.18708	2.20381	3.85956	3.09846	2.22099	4.57205	4.76662	5.22485	0.80252	5.85535	3.2345	3.46565	6.05868	1.65622	5.45319	5.27273
4.44363	2.24149	4.91972	3.1624	2.99957	5.59492	5.96253	5.44282	7.86052	5.27326	5.05286	4.18049	3.72859	0.959265	3.98058	5.6366	1.3198	3.34943	6.01546	4.77998	2.13258	2.5929	4.30201	3.06955	4.33179	2.91557	-0.792159	1.63277	2.61121	2.12579	2.89725	3.75021	4.33124	4.24406	2.12502	2.57476	3.76681	2.84269	2.43871	4.37609	4.66114	5.23339	0.459706	5.89606	3.15844	3.48226	6.05816	1.52841	5.42816	5.11388
4.3793	2.06534	5.096	2.73199	3.06266	4.85869	6.06224	5.32983	7.70149	5.08703	4.96639	4.09443	3.93544	0.266498	4.04329	5.79489	1.60796	3.313	6.03087	4.74866	2.05726	2.45269	4.32931	3.24589	4.13499	2.7664	-0.258007	1.85188	2.97945	2.10548	2.62538	3.77514	4.13994	4.15636	2.06495	2.51561	4.18778	2.82671	2.4007	4.42821	4.68968	5.06479	0.459797	5.77714	2.91906	3.34599	5.9636	1.37351	5.41885	5.07113
4.2127	2.10338	5.26991	2.36827	2.94043	5.24098	6.28907	5.50237	7.95765	5.80293	4.95348	4.2131	4.01426	0.817675	3.3198	5.48606	1.33599	2.67239	6.03969	4.76541	2.2603	2.63229	4.35853	3.01388	4.0991	3.00452	-0.576226	1.19091	2.55481	1.73504	2.05472	3.61843	4.19091	4.23436	2.09642	2.13771	3.61277	2.85616	2.58756	4.27931	4.40189	4.77951	0.546071	5.90402	3.003	3.39015	6.08114	1.45546	5.53313	5.2982
4.35388	2.36361	4.91797	2.39449	3.03734	4.79701	5.5449	5.10058	7.97816	5.93872	4.89691	4.31983	3.6463	0.590588	3.54657	5.42333	1.32487	2.96181	6.32722	4.89704	2.14143	2.37655	4.14957	3.00659	3.86294	2.91437	-0.77146	1.47964	2.44404	1.33815	1.76788	3.8074	4.37491	4.50274	2.53665	2.61419	3.65582	2.79826	1.77243	4.09488	4.64347	4.92888	0.488301	5.98694	3.12237	3.68004	6.14465	1.50375	5.68484	5.46793
4.44272	2.19861	4.98157	2.09688	3.66145	4.9979	5.46571	5.59592	7.84841	4.8264	5.30244	4.16712	3.73829	1.46117	3.80646	5.74863	1.945	3.36104	6.28872	5.00433	2.35043	2.79198	4.74213	3.46849	4.5931	3.40874	-0.797202	0.874138	2.54263	1.56964	3.88051	3.71217	4.42431	4.49625	1.8474	3.26032	4.41112	3.1235	2.29443	5.26748	5.22114	5.35958	0.879078	6.01674	3.22422	4.09339	6.32256	1.82273	5.68107	5.60696
4.1276	2.18294	5.56811	2.977	3.58986	5.46276	5.74636	5.75328	7.54252	4.38322	5.12849	3.97525	3.57743	1.2036	4.14655	5.7906	1.7432	3.55912	6.2632	4.70919	2.22787	2.41371	4.7974	3.40926	4.61396	3.17056	-1.72009	0.561943	2.03055	1.5657	3.09048	3.65806	4.04579	4.23271	1.6036	2.14843	3.94927	2.77868	2.90384	4.58816	4.94076	5.46913	0.766728	5.9616	3.20873	3.84315	6.20981	1.79815	5.67659	5.63224
4.13094	2.12019	5.05132	3.72125	3.64044	4.91042	5.5779	5.57557	7.52883	5.19452	5.08095	3.96157	3.54651	0.897178	3.88319	5.85276	1.90139	3.39704	6.39753	4.73279	2.07238	2.76959	4.66761	3.63861	4.56054	3.19252	-0.739807	0.690295	2.4369	1.64069	3.72038	3.93604	4.54705	4.49902	3.24268	2.94771	3.91604	2.75897	3.06915	5.09124	4.97357	5.58642	0.986405	6.03991	3.36252	4.00437	6.26742	1.92797	5.85	5.71458
4.20073	2.33259	4.89527	3.62207	3.14171	5.61175	6.06563	5.35308	7.56104	4.85554	5.1119	4.09026	3.44124	0.590832	4.1807	5.98688	2.02081	3.63995	6.52907	4.67331	2.20054	2.64293	4.9093	3.29417	4.63658	3.23313	-0.971125	0.732337	2.0402	2.03138	3.86797	3.849	4.65533	4.41275	3.16012	2.98737	4.1636	2.45532	3.68973	5.05172	5.25572	5.63918	1.25841	6.21825	3.63539	4.11649	6.43474	1.82065	5.90322	5.76097
4.05345	2.40317	5.1823	2.14738	3.58572	5.51951	6.06749	5.4959	7.56808	5.06048	4.96041	3.94105	3.85294	1.18309	4.02784	5.96927	1.50567	3.6748	6.24583	4.77034	2.30444	2.80043	4.73701	3.40141	4.65278	3.33192	-1.87851	0.722455	2.41998	2.09152	3.99017	3.86253	4.50597	4.1684	2.54288	3.03258	4.11603	2.77198	3.23096	4.99799	5.14506	5.41643	1.19139	6.08657	3.2496	3.9879	6.3296	1.6348	5.73866	5.67927
4.35177	2.31857	5.15318	2.42926	2.92937	5.18581	6.09982	5.66373	7.75225	4.65743	5.20193	4.19878	4.05686	1.39865	3.51368	5.70782	1.92286	3.53445	6.23368	4.87305	1.9852	2.62191	4.90251	3.53626	4.88306	3.51298	-0.393844	0.628507	2.82632	2.41922	3.90066	3.77686	4.20065	4.40727	2.44122	2.8842	4.59888	2.90187	2.79696	4.56633	4.84536	5.10729	0.599083	5.89886	3.47664	3.88418	6.11733	1.86998	5.64147	5.13226
4.26979	2.71534	5.31312	3.62521	3.34082	5.1732	5.85702	5.48494	7.5765	4.95411	5.12787	4.14873	3.57207	0.842246	3.86136	5.62719	2.17595	3.42898	6.28555	4.99811	1.99558	2.66537	4.79893	3.70498	4.68761	3.36691	-1.6657	0.408535	2.22658	2.44584	3.81599	3.70422	4.38439	4.57186	2.69097	3.10379	4.26007	2.6673	3.73846	4.78925	5.16316	5.43267	0.840111	5.86008	3.66043	3.89565	6.15123	1.88125	5.8134	5.7939
4.48593	2.63279	5.10479	2.11355	2.62662	5.34734	5.86497	5.65954	7.66217	4.55926	5.28787	4.15886	3.81766	1.28173	4.13889	6.17456	1.96835	3.76157	6.55141	5.08002	1.95545	2.94083	4.86389	3.59202	4.78889	3.50297	-0.00687221	1.07636	2.85063	1.94756	4.52556	3.84355	4.94251	4.77792	2.93512	3.14189	4.75597	3.20052	3.15544	5.18025	5.29271	5.41872	1.13511	6.05878	3.45063	3.91466	6.3664	1.91338	5.69123	5.44814
4.34363	2.68947	5.21984	2.34429	3.17526	5.242	5.90202	5.83568	7.44704	5.24534	5.36362	4.07014	3.84927	1.47744	4.91555	8.10064	1.96812	4.01628	6.48526	4.87695	2.12779	3.02057	4.90105	3.6908	4.89204	3.65874	-0.472418	1.12152	3.20508	1.7529	4.1091	3.80813	4.51017	4.3258	3.43072	3.91246	4.45804	3.21073	3.54092	5.62651	4.90039	5.39804	1.04746	5.99814	3.4112	3.86047	6.48647	2.50717	5.80616	5.7546
4.36448	2.39433	5.46518	2.29889	3.43597	5.28541	5.7772	5.76718	7.58746	5.17344	5.43435	4.0158	3.88534	1.40865	4.11572	6.14357	1.82765	3.78755	6.34192	4.93591	2.34085	2.98539	4.83597	3.36245	4.76694	3.5725	-0.839705	0.600324	3.0441	1.83747	3.92341	3.76729	4.17975	4.29588	3.06924	3.0126	4.47026	2.91858	3.48362	5.2987	5.29211	5.48331	1.14749	6.17317	3.71116	4.17996	6.51461	2.22417	5.99534	5.7253
4.34137	2.43225	5.15082	1.54569	2.65536	4.59111	6.84098	5.53498	7.59527	5.16542	5.05782	4.18685	3.51172	1.38094	4.00402	5.88089	2.1898	3.53922	6.38515	5.09957	1.66221	2.70286	4.84905	3.44204	4.67937	3.66336	-0.226712	0.881042	2.23556	2.3928	4.54033	3.6967	4.46312	4.61893	2.85144	2.9348	4.41197	3.08282	3.80101	4.40973	4.95021	5.24755	0.714087	6.00479	3.57193	3.72274	6.31727	1.7108	5.64671	5.47759
4.27911	2.4403	5.4093	2.78941	2.79454	5.93385	6.16902	5.64947	7.68243	4.60064	5.19565	4.07569	3.45636	1.12475	4.11306	5.8736	1.90319	3.64471	6.32794	5.10017	1.91155	3.00075	5.01736	3.50013	4.78178	3.5961	-1.00911	0.795814	2.3597	2.55508	4.29207	3.70289	4.45772	4.40391	3.05827	2.89282	4.67693	3.09082	3.77351	4.39756	5.07859	5.20347	1.24584	6.11491	3.82761	4.04678	6.39064	2.10393	5.78324	5.72014
4.14056	2.41979	5.06886	2.16461	3.02326	6.14368	6.56863	5.59998	7.58919	4.77218	5.13263	3.94316	3.36597	0.877515	4.38978	6.24901	2.1132	3.75327	6.43385	4.8945	1.72123	3.08791	4.90284	3.59047	4.82192	3.61451	-0.929628	1.06826	2.40087	2.5848	4.1892	3.87831	4.77438	4.5148	3.2164	2.81804	4.64254	2.72349	4.04196	4.95402	5.34448	5.42112	0.90313	6.21202	3.98777	3.99671	6.4795	2.2796	5.84452	5.67539
4.12204	2.66195	5.32977	2.72881	3.21711	5.80355	6.22994	5.6759	7.58497	4.8882	5.1056	3.98855	3.43892	0.845779	4.0776	5.95333	2.22748	3.32669	6.37366	4.80239	1.81281	3.01713	5.01866	3.53324	4.81179	3.54611	-0.555118	0.724934	2.3258	2.50584	4.14582	3.85504	4.69341	4.55478	3.03699	3.24345	4.54191	2.79189	4.45816	4.39965	4.98346	5.60367	1.36775	6.06923	4.28158	3.94848	6.43926	2.17059	5.83699	5.7316
4.2296	2.49283	5.23623	3.22311	3.0652	5.26859	6.82284	5.57096	7.56793	4.52153	5.09179	4.01718	3.35934	1.22454	3.99057	6.09078	1.92801	3.36181	6.43219	4.79703	1.66999	2.71211	5.07968	3.57583	4.87346	3.71835	-0.855546	0.974966	2.16024	2.31323	4.16806	4.03684	4.74042	4.40281	2.82963	2.34578	4.57716	2.51417	4.60849	4.9009	5.04983	5.44471	1.42184	6.22581	4.07465	4.20653	6.50757	2.14199	5.8901	5.84952
4.27183	2.29705	4.7201	3.32052	4.13893	6.36492	4.95415	5.57345	7.8491	5.26979	5.31669	4.14348	3.51874	0.652435	3.30602	6.05399	0.489484	3.24923	6.37244	4.83763	2.39597	2.51703	4.23981	3.38597	4.4626	3.69157	-1.45088	-0.0789753	1.52016	2.33976	4.29548	3.89671	4.33041	4.46045	1.7341	2.62894	3.80456	2.93601	3.06043	4.89528	5.22286	5.26679	0.550691	5.90848	3.60075	3.82014	6.15394	1.73247	5.84087	5.69985
4.31442	2.20449	5.08671	3.88349	3.73399	5.60681	5.77943	5.28657	7.80007	5.52814	5.08693	4.0788	4.2116	0.609789	3.13021	5.89028	1.45537	3.34304	6.49148	4.73276	2.42988	2.32629	4.46685	3.52345	4.61853	3.34321	-2.52044	0.389994	1.85818	1.55307	4.21457	3.87748	4.32279	4.42752	2.46675	2.89037	3.73283	2.95241	3.54211	4.75405	5.0067	5.06246	0.557257	5.85254	2.98703	3.66467	6.06801	1.37007	5.43271	5.18973
4.32982	1.93146	5.28801	3.55082	2.72328	5.43067	5.55922	5.44119	7.79271	5.8897	4.91753	4.2567	3.63896	0.673819	3.46184	5.91745	1.0645	2.99275	6.381	4.86317	2.42149	2.51419	4.48555	3.62288	4.5941	3.13906	-2.36549	0.214629	1.484	1.67531	2.1255	4.01933	4.54873	4.36949	3.46755	2.39803	3.72932	2.98339	2.88522	4.50879	4.9892	4.88212	0.22215	5.89138	2.86978	3.61866	6.06749	1.58843	5.47263	5.31621
4.3102	2.19607	4.86103	2.75933	2.93971	5.52025	5.87518	5.38533	7.79426	5.67252	5.21605	4.07334	3.46411	0.464972	2.95776	5.8407	1.52709	2.61865	6.33112	4.56347	2.12983	2.48825	4.232	3.1845	4.20707	3.50777	-2.24844	0.488066	1.75154	1.59759	3.66889	3.71252	4.41138	4.54651	2.67773	2.70762	3.80984	2.80581	3.32155	4.71833	4.83383	5.24275	0.646734	5.84499	3.29397	3.67168	6.06826	1.64414	5.70543	5.48911
4.30244	2.23686	4.87988	2.97948	3.15144	5.85228	6.16719	5.39349	7.8241	5.48308	5.16505	4.14258	3.55321	0.696257	3.01659	5.75327	1.3514	2.87278	6.36087	4.62843	2.53104	2.39966	4.25215	3.27336	4.51132	3.49017	-1.69189	0.374985	1.6028	1.5034	3.45496	3.77697	4.38151	4.47788	2.86861	2.81665	3.8428	2.76933	3.59489	4.74838	4.94169	5.33268	0.716253	5.94689	3.05375	3.60465	6.14031	1.57616	5.78175	5.46641
4.35785	2.80847	5.23776	2.84151	3.05546	6.04878	5.45286	5.50003	7.34185	6.37415	4.91195	4.27694	3.95331	0.947992	3.86054	6.28956	1.73511	3.57742	6.21676	4.71166	2.26393	2.60524	4.47947	3.17544	4.07597	3.28503	-1.2158	1.50652	3.05639	2.32021	3.8075	3.62464	3.66133	4.43601	1.38796	2.48744	3.98112	2.775	2.79368	4.85113	4.97109	5.22344	0.460475	5.84865	3.37239	3.49352	6.14563	1.40015	5.65634	5.51841
4.31468	2.29602	5.37468	3.77418	3.44544	5.67497	5.38731	5.53733	7.79616	5.89526	5.22763	4.08219	3.77957	0.639477	3.85202	6.12508	1.01908	3.47091	6.12532	4.66624	2.29274	2.46363	4.56794	3.37785	4.3459	2.39884	-1.42368	1.44279	1.9196	1.72946	3.37341	3.73399	3.70048	4.2706	1.93229	2.56101	4.00469	2.55443	1.44763	4.77989	4.95553	5.14749	0.610145	5.9378	3.27943	3.55808	6.025	1.21801	5.66404	5.42291
4.40364	2.27687	5.39216	3.09491	3.43294	5.26008	6.18448	5.35146	7.62013	5.59333	5.27635	4.07835	3.85224	1.33247	4.06143	5.98028	1.86496	2.84151	6.21547	4.90589	2.26422	2.69815	4.36998	3.44394	4.50237	3.06836	-0.91623	1.21812	2.79655	2.39454	2.76387	4.06944	4.10893	4.17629	1.99444	2.2983	4.04645	2.88577	3.1693	4.55063	4.57857	4.90534	0.414929	6.01636	2.66267	3.32374	5.96048	1.30488	5.49148	4.99953
4.36043	2.63089	5.39938	3.32517	3.82638	5.55439	5.66742	5.55923	7.76925	5.46066	5.05242	4.38447	3.40734	0.235297	4.13531	6.30303	1.50092	3.7542	6.30247	4.70158	2.52169	2.96945	4.4572	3.40895	4.53075	2.78044	-1.13332	1.36193	2.34549	2.01652	3.19944	3.98736	4.10346	4.48214	2.28365	2.36305	3.88345	3.08898	3.31576	4.83234	4.97755	5.14138	0.641535	5.89016	2.77508	3.49431	6.17604	1.60931	5.58677	5.09959
4.50101	2.51657	4.75245	3.02582	3.18666	5.19984	5.90348	5.5584	7.8624	5.60169	4.95735	4.28224	3.99048	1.35973	3.76097	6.36036	1.93431	3.37702	6.23532	4.65438	2.50083	2.41423	4.27602	3.30824	4.13485	2.70103	-1.26287	1.19603	2.33005	1.72453	3.45202	3.67433	3.98003	4.62063	2.28849	2.9152	3.9873	2.72001	4.01493	5.00207	5.12947	5.47249	0.702646	5.90046	3.63696	3.66518	6.11894	1.51923	5.7668	5.80368
4.3076	2.55174	4.90279	2.06223	3.07623	4.96546	5.65324	5.43013	7.76256	5.44289	5.27845	4.10117	3.80389	0.900363	3.95029	6.38693	2.06365	3.48016	6.28385	4.69153	2.18163	2.70728	4.63995	3.46511	4.55425	3.80234	-1.29396	1.21513	2.54516	1.81959	2.6275	3.79571	4.17448	4.38386	2.1878	2.72219	3.93658	2.92182	2.69984	4.80219	4.93341	5.23286	0.789932	6.05847	3.26077	3.45408	6.12371	1.59252	5.77781	5.47303
4.29734	2.70054	4.64855	1.77267	2.52907	5.55363	5.76366	5.24807	7.5767	5.29223	5.31032	4.0592	3.64496	0.991085	4.01145	6.6345	1.55467	3.13358	6.15804	4.65363	2.11367	2.84164	4.62064	3.29718	4.76321	2.65784	-0.961196	1.76124	2.1117	1.68949	2.09998	3.7087	3.95512	4.36159	1.32022	2.92326	4.13736	2.69188	0.934083	5.03428	4.96818	5.46924	1.27562	6.04307	3.55036	3.83058	6.06326	1.51173	5.94387	5.68674
4.30432	2.66789	4.96154	2.78709	2.99714	4.96472	6.53403	5.51533	7.69375	4.4828	5.22411	3.7983	3.59125	1.42881	4.26034	6.68939	1.60846	3.46169	6.21309	4.88195	2.09935	2.85332	4.79787	3.44778	4.9666	2.77574	-1.16215	1.39175	2.53014	1.75015	2.90482	3.68476	4.41059	4.50167	3.00007	3.06147	4.22713	2.61809	3.30487	5.13033	5.10608	5.50168	1.31316	5.8042	3.5797	3.91097	6.30358	1.82831	5.88649	5.79044
4.33531	2.38978	4.99777	2.33131	3.26875	5.18849	6.19113	5.31873	7.66612	4.53404	5.23911	4.16872	3.43605	0.961978	3.7531	6.15401	1.6803	3.41696	6.37816	5.00049	1.747	2.90451	4.95096	3.25078	4.76724	3.58199	-0.64145	1.32827	2.31671	2.10357	3.6397	3.83195	4.7204	4.62195	3.15386	3.05024	4.19842	2.81773	3.68026	4.99461	5.25255	5.42293	1.21494	6.13666	3.70004	3.78293	6.48741	2.03378	5.87604	5.82081
4.42904	2.52619	5.06747	2.09858	2.81048	4.50695	6.02796	5.56675	7.79747	4.90949	5.2179	4.109	3.65974	1.17425	3.99091	6.24006	1.71047	3.34474	6.34003	4.94053	2.29073	3.02217	4.48104	3.32814	4.91815	2.59643	-0.906433	1.4127	2.16946	1.93994	3.81879	3.65094	4.5234	4.51568	2.73883	2.89319	3.84309	2.81543	3.05719	5.00321	5.07667	5.37302	1.09605	5.90026	3.68174	3.97837	6.36821	1.75701	5.82526	5.82274
4.01819	2.06088	5.53962	2.45207	3.37401	6.05653	6.28801	5.2457	7.35729	4.70066	5.39701	3.97148	3.49746	0.0441926	4.50113	6.14627	1.99214	3.80461	5.92325	4.91694	2.04007	2.3751	4.90881	3.29686	4.26429	2.78388	-1.08326	1.17486	2.25126	2.35782	1.822	3.93036	4.32579	4.63529	2.92979	3.06038	4.04988	2.60619	3.07587	5.02741	4.956	5.61649	1.06266	5.82409	3.26936	3.75426	6.1307	1.84806	5.7793	5.68803
4.15578	2.45952	5.50761	3.70898	3.0071	5.69486	6.30632	6.06802	7.56334	4.63875	4.83706	4.0163	3.47841	1.0441	4.26516	4.9847	2.10059	3.52234	6.11966	5.05619	1.82374	2.82251	4.81328	3.20076	3.60368	3.00587	0.050262	0.686156	2.88838	2.82481	3.90748	3.4326	4.40587	4.2008	3.33763	2.54907	3.85462	2.67183	2.95161	4.92451	4.82938	5.41266	0.928014	6.0172	4.39562	4.43053	6.36696	2.46026	5.77871	5.65065
4.26401	1.95589	5.59065	2.35229	3.09266	5.78998	5.73048	5.98193	7.52801	4.71871	4.88508	4.10516	2.93911	0.742973	4.38787	6.36935	1.78063	3.30707	6.11735	5.11961	2.15482	2.58077	4.68511	3.44657	3.78622	1.69727	0.162415	0.869722	1.42355	2.66219	3.18329	3.96914	4.78458	4.60964	3.16464	2.48722	3.76401	3.09953	3.35178	4.55664	4.9735	5.34543	0.790173	6.2316	3.6426	3.91043	6.39361	2.27153	5.81752	5.21846
4.06996	1.93369	4.81206	2.82574	3.10701	5.08934	6.51742	5.46319	7.66251	5.53997	4.81879	4.16011	3.77978	0.898556	4.25501	5.48277	2.04967	3.51048	6.14154	4.64528	1.92319	2.45796	4.71346	3.16487	3.60187	3.31194	-0.137581	0.504698	2.46999	1.97154	3.25561	3.60224	4.49082	4.02962	2.60307	2.6207	4.19437	2.65038	3.50225	4.81374	4.89319	5.45145	0.810725	6.13996	3.20638	4.13793	6.24383	1.81389	5.65179	5.34167
3.97461	1.9894	4.86831	2.6656	3.5085	4.71594	5.37446	5.52098	6.96274	5.3496	5.0932	4.29111	3.11892	-0.22138	4.3231	5.73458	1.92759	3.81996	6.27146	4.63981	1.64213	2.80073	4.4107	3.18039	4.06355	3.07763	-0.641165	0.816324	2.39589	0.94634	3.24458	3.64186	4.30427	4.25837	3.01139	2.81317	4.52798	2.20938	3.66402	5.04767	4.5053	5.67514	1.04162	6.26344	3.78228	4.21263	6.34181	2.02174	5.86814	5.84572
4.23996	2.14941	4.88003	1.92354	3.09856	5.01244	7.18202	5.71462	7.7096	4.5057	5.00698	4.06686	3.4218	0.924832	4.27257	5.62855	1.77273	3.79445	6.25823	4.7656	1.64012	2.96264	4.84429	3.49807	4.45753	2.87659	-0.455255	0.757906	3.10739	2.07836	4.24267	3.68531	4.77299	4.26287	2.68933	3.2431	4.5108	2.93984	3.78612	5.00645	5.05805	5.24372	1.02163	6.13492	3.60555	4.1216	6.49661	2.01272	5.79562	5.5797
4.19608	2.30182	4.79151	1.74142	3.30676	5.37569	6.13878	5.40063	8.20554	4.54299	5.25451	4.16887	4.09511	1.06589	4.31647	5.75693	2.07192	3.55156	6.54435	4.83063	1.9092	2.74549	4.77184	3.37504	4.63336	3.05441	-0.470326	1.17748	3.18094	1.80804	3.09197	3.85545	4.80404	4.57062	3.09214	3.0342	4.45246	2.86777	3.63773	4.95442	5.17808	5.26053	1.1023	5.83485	3.66512	3.96786	6.41506	1.97467	5.75914	5.40229
4.15005	2.40244	5.37838	1.53668	2.88266	5.58598	6.6517	5.36536	7.65766	4.82276	5.06118	4.0904	3.92079	1.61856	4.26418	5.13015	2.31116	3.16461	6.44588	5.15712	1.6314	2.73169	5.26733	3.08662	4.52994	3.57407	0.0582322	1.1943	3.1808	2.13437	4.2943	3.82307	4.83094	4.461	3.83841	2.79965	4.56041	3.11505	3.57287	4.51279	5.04149	4.9527	1.00102	5.98026	3.61393	3.74917	6.44207	1.83547	5.5241	5.45488
4.2714	2.20583	5.29341	2.53622	3.09379	5.33059	6.16421	5.51491	7.66163	5.33477	4.91153	4.11422	3.96381	1.32588	3.85179	5.11534	2.0371	3.2576	6.60309	4.98427	1.82352	2.81632	5.00505	3.26351	4.09406	3.98571	0.0163659	1.0515	3.19999	1.81391	4.13412	3.6998	4.67868	4.41308	3.03632	2.57126	4.33998	3.16188	2.46411	4.39442	4.8739	4.89492	0.983435	5.9905	3.43979	3.70689	6.55965	1.98954	5.33091	5.04571
4.1639	2.10566	5.54583	2.1469	2.95836	4.31215	6.66101	5.22857	7.80009	4.53402	4.88726	4.12158	4.08044	1.32979	4.15377	4.94373	1.95963	3.4497	6.55246	5.05781	1.72204	3.0914	5.09333	2.94775	4.47841	3.4098	0.176113	1.15998	2.59965	1.62538	3.57557	3.81643	4.71105	4.67591	3.87017	2.63073	4.29032	3.081	4.07734	4.42777	4.80425	5.19365	1.03762	6.0714	3.30498	3.7706	6.49713	2.06128	5.29708	5.41938
4.21715	2.1923	5.11703	3.54221	3.3923	5.95461	5.11514	5.63756	7.73418	4.68752	5.44067	4.07004	4.04553	1.0387	3.56519	5.40612	1.46806	3.57292	6.3837	4.76868	2.67439	3.27183	4.67873	3.63598	4.87036	3.16157	-1.79872	0.309231	1.90119	0.88608	2.48672	3.84726	4.14104	4.2565	2.42874	2.9124	3.95194	2.66323	2.56875	4.7794	5.06648	5.28614	0.87266	5.96084	3.10488	3.63462	6.11167	1.5623	5.75979	5.46168
4.25235	1.99879	5.00087	3.16805	3.7288	5.46017	6.16901	5.48111	7.9188	5.0045	5.03095	4.20474	4.07694	1.24446	3.56652	4.90222	1.4013	3.28841	6.55126	4.62959	2.08849	2.35754	4.63353	3.68879	4.87466	3.08007	-1.66428	0.382873	2.10668	1.43785	2.30952	3.81126	4.2255	4.44275	2.40851	2.71406	2.91234	2.74812	2.90136	4.58995	4.6415	5.01451	0.630767	5.95244	2.81407	3.53824	6.04733	1.04935	5.69023	4.92596
4.22068	1.82945	4.93874	1.7041	2.915	5.05313	5.70321	5.40772	7.96421	5.82247	4.84368	4.25993	3.73395	1.00984	3.41359	4.9715	1.32973	2.64725	6.51919	4.71839	2.22154	2.52591	4.40141	3.24768	4.3947	2.90449	-1.30267	1.20016	2.76993	1.40021	3.12087	3.78307	4.78648	4.41548	2.97005	2.4999	3.9131	2.96204	2.76973	4.27079	4.68979	4.81545	0.520469	5.7433	3.05239	3.66873	6.19637	1.45468	5.49536	4.85356
4.32007	2.43246	4.77821	1.77083	3.50856	5.23275	5.39955	5.36421	7.7626	6.01617	5.45321	4.11123	3.75506	0.983367	2.89671	5.35393	1.67133	2.58827	6.45389	4.92703	2.13965	2.47392	4.58224	3.20818	4.2091	3.2608	-1.35209	1.34831	2.85674	1.32858	2.56617	3.73067	4.59694	4.36977	2.99903	2.58884	4.55745	2.85501	2.42649	4.59463	4.70132	5.11262	0.354399	5.86638	3.61253	4.02199	6.17705	1.62621	5.47114	5.33805
4.21968	2.41839	4.92957	2.55517	3.66561	6.20349	6.35244	5.17708	7.95226	5.84194	5.08259	4.27057	3.83923	0.755884	3.30113	4.76154	1.04421	2.8677	6.39911	4.73616	1.77562	2.64256	4.00706	3.01396	4.15131	3.03219	-2.20435	1.34724	2.81921	1.93905	3.72136	3.81094	4.65711	4.55033	2.80426	2.79331	4.20249	2.89689	4.17738	4.88123	4.77025	5.12035	0.550851	5.83197	2.97995	3.7551	6.17111	1.81756	5.41939	5.24306
4.23834	2.20219	4.8687	2.09916	3.11159	5.29917	6.05663	5.51499	7.67958	5.99325	4.81401	4.18745	3.95999	0.509295	3.60297	5.88473	1.26388	3.10303	6.16332	4.52426	1.7975	2.7102	4.52735	3.04748	4.1293	2.96007	-1.42457	1.73088	3.06085	1.44757	2.68378	3.38595	3.7801	4.4018	2.04947	2.57478	3.56774	2.7112	2.80575	4.62894	4.76695	5.37432	0.266002	5.76986	3.12707	3.43305	5.89063	1.25542	5.59112	5.47537
4.3943	2.54341	5.08466	2.77673	3.89657	5.74443	5.54255	5.69883	7.86625	5.72962	4.9443	4.26278	4.0443	0.304214	3.76578	5.55792	1.38199	3.54554	6.33915	4.6489	1.84216	2.76963	4.28466	3.26094	4.33465	3.05362	-1.50742	1.40155	2.9212	1.84196	3.52733	3.49045	3.78847	4.35171	2.19667	2.67619	3.4478	2.74638	2.31249	4.50437	4.83098	5.20636	0.623376	5.86211	3.06513	3.51124	5.98339	1.20017	5.6387	5.50529
4.43641	2.54201	4.67674	2.98045	2.64934	4.39099	5.59267	5.40286	7.65746	5.82958	5.01318	4.10924	3.57608	1.50573	3.55393	5.61376	1.81067	2.98068	6.20545	4.31313	2.03849	2.63894	4.12827	3.22479	4.4237	2.82108	-0.426542	1.74582	2.92037	1.7504	2.65949	3.76891	4.2524	4.31239	2.201	2.3589	3.36945	2.85504	1.74262	4.48156	4.53812	4.94046	0.441061	5.83861	2.84889	3.31253	5.93335	1.90806	5.45411	4.83277
4.41596	2.48263	4.68041	2.29354	3.34573	5.07648	6.2294	5.57228	7.63884	6.07071	4.67228	4.32514	3.8955	1.00895	3.4995	5.67559	1.5131	3.29398	6.15561	4.70889	2.0337	2.49397	4.12539	3.06939	4.36589	2.80931	-1.3446	1.78332	2.82658	1.86157	2.84096	3.60643	3.97302	4.35557	2.59331	2.4261	3.10014	2.53278	2.08307	4.37881	4.67501	4.99078	0.299324	5.96138	2.87293	3.49513	6.08357	1.67896	5.4448	4.9463
4.30401	2.36382	5.08602	3.263	3.6312	5.51874	5.97748	5.38144	7.71635	5.89225	4.78522	4.16987	4.01446	0.186859	3.66538	5.84289	1.43457	3.28813	6.30449	4.71314	1.89337	2.41698	4.30918	3.05988	4.27292	3.12498	-0.655231	1.52728	3.03717	2.03913	3.10134	3.70629	4.2043	4.30993	2.79023	3.0331	3.89069	2.68512	3.62283	4.96766	4.95121	5.41907	0.438193	5.93366	3.30228	3.64259	6.1547	1.47451	5.63913	5.41086
4.19036	2.58506	4.87544	2.27845	3.27307	5.2194	5.91388	5.5147	7.81321	5.32018	5.00793	3.97592	3.86859	0.116951	4.03534	6.29746	1.80905	3.63541	6.23064	5.09706	2.12767	2.5094	4.74003	3.30632	4.46813	3.26313	-0.396253	0.929232	1.98062	1.8478	3.85296	3.6569	4.33489	4.45082	1.93509	2.8598	4.36199	2.84354	3.80046	4.87814	5.08055	5.46551	0.789101	5.85173	3.28886	3.76801	6.10769	1.61797	5.69893	5.57576
4.21227	2.3798	5.51285	2.06426	3.18944	4.99406	5.71827	5.69897	7.83055	5.03158	5.05027	4.12108	3.54611	0.765908	3.87531	6.41331	1.87311	3.54302	6.32795	4.76298	1.9466	2.62138	4.77244	3.74901	4.68169	3.35635	-2.14848	0.670152	1.87875	1.39605	2.46235	3.76121	3.94468	3.93017	1.86705	3.02945	4.10771	2.78727	1.51374	5.06598	4.89877	5.2918	0.836267	6.01413	3.34469	3.62967	6.18342	1.62167	5.71435	5.65351
4.15807	2.56389	5.69977	3.41172	2.83093	5.2407	6.25997	5.39082	7.80136	5.10323	5.01952	4.00057	3.53739	0.782853	3.82434	6.45874	2.02109	3.79893	6.25475	4.9651	2.33479	2.57322	4.72216	3.62803	4.51177	3.26878	-0.861541	0.69164	1.93046	1.78944	2.8415	3.93658	4.38143	4.37326	2.45056	3.202	4.45277	2.93629	4.0671	5.23085	5.25492	5.54321	0.982319	6	3.46242	3.71497	6.4356	1.9885	5.7793	5.75837
4.22173	2.07087	5.57226	3.23644	3.49394	5.68626	6.66798	5.37462	7.67926	4.77808	5.14018	4.08573	3.35604	1.12607	3.79018	6.37195	2.07841	3.81249	6.41466	4.8996	2.38742	2.71173	4.82266	3.48137	4.71233	3.06122	-0.91982	0.792169	1.83436	1.97684	2.95027	3.89844	4.59435	4.5687	2.9002	3.32608	4.53024	2.87002	4.14091	5.19239	5.23461	5.66814	1.09465	6.07243	3.81566	3.89789	6.47163	1.7404	5.8573	5.73554
4.08027	2.12897	5.24987	3.05594	2.9372	5.36975	6.33069	5.46565	7.7824	5.064	5.12308	4.04798	3.53542	0.738293	4.12641	6.05103	1.93057	3.40544	6.39396	4.88997	2.2099	2.66334	4.47687	3.58502	4.6609	3.25508	-1.39276	0.738576	1.74578	2.23552	3.24957	3.94929	4.42717	4.2276	2.40362	3.12884	4.22757	2.54373	2.95774	4.8422	5.31088	5.64471	1.29535	6.04985	3.51812	3.90454	6.30367	2.17884	5.9086	5.81507
4.09965	2.67885	5.01316	2.80026	2.95997	4.71294	5.75831	5.74199	7.77275	4.87204	5.0172	4.14138	3.51047	0.688381	4.42386	6.44172	2.09627	3.6527	6.28672	4.86573	2.18157	2.68797	4.86261	3.33355	4.50923	2.91146	-0.830388	0.989771	2.3563	2.33475	4.12999	3.66217	4.36257	4.44343	2.40603	2.60711	3.82329	3.0551	3.26425	4.80785	4.94085	5.03939	0.955555	5.9333	3.202	3.97859	6.19405	1.48806	5.49462	5.18659
4.47434	2.52176	4.89255	3.93741	3.17423	4.79517	6.14973	5.73075	7.41118	4.4089	5.19785	4.28107	3.79685	1.4633	4.4534	5.90704	2.1362	3.52521	6.02411	5.04846	2.23069	2.74713	4.68326	3.25081	4.23308	3.25157	-0.14514	0.443722	2.22233	2.04922	4.03318	3.82135	4.43553	4.54352	3.2546	2.04777	3.92209	2.92412	2.39871	4.77469	4.81953	5.25043	0.488326	6.23398	3.85298	3.57781	6.37583	2.15741	5.93667	5.70364
4.47238	2.45576	5.08233	2.0961	2.69777	4.89322	5.12618	6.00264	7.36268	4.38364	5.39056	4.21982	3.38547	0.826507	4.60592	6.87917	2.28344	3.69964	6.35707	4.92829	1.84085	2.53958	4.8491	3.37709	4.21061	2.98181	-0.458921	0.461269	1.70926	1.97206	3.58014	4.00181	4.31307	4.34582	2.8837	2.44815	4.04335	2.83121	2.54701	4.81902	4.79806	5.2645	1.25251	6.39217	4.40509	4.51891	6.48714	2.50168	5.92607	5.36389
4.11649	2.01022	5.07211	2.83126	3.05325	5.30821	5.83276	5.64186	7.6556	5.28044	4.9053	4.12483	3.62039	0.879013	4.36245	5.77712	1.82823	3.41277	6.43434	4.77102	2.08933	2.78957	5.01607	3.33346	4.38774	3.34197	-0.9796	0.727082	1.75522	1.41194	3.00159	3.91494	4.49474	4.42923	3.02741	2.84411	3.954	2.66857	3.29497	4.82275	4.93567	5.38595	1.40575	6.21201	3.83994	4.12757	6.32161	2.10655	5.8902	5.79203
4.06915	2.62245	4.81683	1.53571	2.71085	5.05975	6.15704	5.58908	7.9081	5.33185	5.05824	4.16401	3.40345	0.646438	4.02859	6.58824	1.40694	3.16507	6.42476	4.93642	1.91002	3.15779	4.61629	3.10484	4.03153	3.48225	-0.332733	1.09081	2.15764	2.24015	3.60932	3.73193	4.34952	4.42915	2.27003	2.36453	4.09629	3.09242	2.37024	4.83221	4.8328	4.87121	0.96945	6.00845	3.99118	4.10256	6.35722	2.03148	5.52324	5.72352
4.27057	1.9183	5.41315	2.40076	2.79148	5.25694	7.30251	5.55065	7.39674	5.05877	5.15286	4.17663	3.53784	1.2334	4.31663	6.67805	1.75645	3.48986	6.05577	4.99708	1.9735	2.69688	4.76161	3.08348	3.94124	3.16272	-0.0683286	1.26776	2.72297	2.72546	3.83523	3.74743	4.83002	4.69377	2.90522	2.87979	4.11966	2.90079	4.94756	5.1527	5.33977	5.623	0.875709	5.83085	3.70636	3.50687	6.28181	1.9236	5.86595	5.81116
4.47113	2.0141	5.38182	2.59778	3.27317	5.65021	5.67812	5.42933	7.50415	4.22395	5.58016	3.9917	3.60562	1.61178	4.4759	6.05309	1.51274	3.5911	6.25055	4.85746	2.14301	2.5329	5.04582	3.42689	4.31713	3.11676	-1.17376	0.566233	2.47012	2.74073	4.57082	3.73071	4.7543	4.64498	3.18639	2.93242	4.27232	2.83346	4.08242	5.03447	5.29503	5.39608	1.41439	5.86118	3.34924	4.04884	6.26906	1.53271	5.65082	5.77274
4.3962	2.33874	5.38555	2.69088	2.92416	6.21534	6.04785	5.1996	7.64108	4.83437	5.24412	4.00936	3.6825	1.33353	3.80848	5.94181	1.98968	3.4508	6.21364	4.98599	2.40898	2.80001	4.80495	3.34286	4.15129	3.13744	0.0139441	0.896204	2.40987	2.46692	4.52099	3.93334	4.72408	4.64956	3.43196	2.70629	4.7272	3.12475	4.10859	4.88397	5.16048	5.19417	1.04462	6.04482	3.66001	3.87798	6.51621	1.51795	5.74541	5.68788
4.13371	2.11387	5.53257	3.29438	3.23887	6.12461	6.35998	5.12166	7.61343	4.87291	5.13846	3.93648	3.47908	0.58553	4.49811	5.73843	1.61033	3.61165	6.10957	4.81001	2.28915	2.98307	4.9662	3.3559	4.3849	3.05695	-0.573398	0.726412	2.34539	2.72356	3.95047	3.89051	4.62998	4.73388	3.16028	2.89807	4.7136	2.93051	3.64654	4.97428	5.25036	5.3698	1.31141	6.08449	3.60193	3.9341	6.54498	1.78172	5.74399	5.97235
4.24918	2.30706	5.41708	3.02269	3.25734	6.05486	6.58314	5.08363	7.52349	4.58067	5.16774	3.91055	3.18944	0.452783	4.41643	5.92754	1.93583	3.23008	6.27222	4.92244	1.97016	2.77545	4.80973	3.29616	4.28041	3.09326	0.342656	0.921795	2.48473	2.46244	4.69175	3.89791	4.35916	4.58693	3.42352	2.77333	5.04583	2.9256	3.98389	4.86421	5.14086	5.41336	1.11619	6.13753	3.50393	3.92173	6.56636	2.43378	5.81702	5.60313
4.16768	2.51362	5.25289	3.6552	3.30707	5.92886	5.28585	5.7525	7.82367	5.51591	5.52458	4.2395	3.42822	0.811737	3.76155	6.24656	1.3497	3.32052	5.91668	4.80897	2.21502	2.69628	3.99743	3.03045	3.76382	3.52427	-1.38512	0.429615	1.97263	1.42594	2.5194	3.49985	3.75097	4.38656	2.59722	2.72431	4.27241	2.58809	1.49608	4.45908	4.81582	5.20276	0.264142	6.0297	3.37397	3.82867	6.04313	2.13388	5.43175	5.60482
4.10635	2.29978	5.09384	4.18323	3.61017	5.40943	6.03989	5.4199	7.68283	4.77553	5.13003	4.22708	3.53359	0.365066	4.39541	5.0261	2.19019	3.16758	6.11452	4.71938	2.22457	2.56002	4.4752	3.14197	4.02811	3.24411	-1.09806	0.0254985	0.942549	1.71141	3.50398	3.56448	3.99177	4.41277	2.86915	2.728	3.70619	2.57484	2.64407	4.39738	4.94605	5.09211	0.233285	5.80091	3.05951	3.60284	6.02834	1.16911	5.46891	5.48786
4.28487	2.08379	5.13944	4.16757	2.62046	5.19175	5.79423	5.5898	8.06081	5.79797	4.96195	4.29745	3.93147	1.39548	3.57541	5.71568	1.54855	2.83996	6.46339	4.9703	2.40134	2.54886	4.47253	3.15821	4.31024	3.25161	-0.902054	0.783152	2.14899	1.73082	2.87894	4.00868	4.50424	4.66866	2.48856	2.55735	4.04933	2.78314	3.15078	4.18849	4.50728	4.65124	0.591287	5.55268	3.5797	3.62864	6.2474	1.55562	5.37551	5.03608
4.08255	2.16873	4.94917	3.52031	3.5379	5.00019	5.57686	5.64267	7.82146	5.32002	5.21148	4.26849	3.45148	0.801266	3.49311	5.73471	1.46681	2.95891	6.34878	4.92954	2.75698	2.62039	4.41941	3.36128	4.58704	3.31502	-1.40199	0.526053	1.39768	1.39266	2.70152	3.77863	4.36005	4.69079	3.20813	3.10177	3.66356	2.40754	2.95396	4.93068	5.07893	5.4403	0.401882	5.78379	3.91584	3.70687	6.20442	1.81133	5.5353	5.33158
4.15585	2.06767	4.64551	3.991	3.36044	5.57628	5.8091	5.59147	7.71735	4.87598	5.03822	4.17071	3.62849	0.234682	4.25026	5.48828	1.7212	3.37547	6.35473	4.64899	2.10331	2.80739	4.4997	3.28005	4.45393	3.54723	-1.59967	1.04402	1.65538	2.28285	3.52433	3.99027	4.74445	4.60757	3.75782	2.62315	4.31078	2.78792	3.10925	4.55547	5.30362	5.31981	0.753195	5.91114	2.80872	3.758	6.28667	1.69933	5.7732	5.24653
4.40075	2.27753	5.42691	2.6899	2.89214	5.01731	5.83508	5.58098	7.74277	4.99536	4.95875	4.19501	3.96115	0.976527	3.95171	5.95587	1.5515	3.24945	6.12429	4.88572	2.14507	2.61303	4.32713	3.12432	4.16237	3.19415	-1.63901	0.97499	2.82116	1.69862	3.81967	3.50824	3.86721	4.31529	1.92768	2.58651	3.66279	2.77782	1.72165	4.50379	4.85306	5.148	0.777414	5.96699	3.43415	3.58394	5.99862	1.63767	5.77073	5.31421
4.32662	2.58296	5.13611	2.74252	3.43143	5.20426	5.77096	5.82526	7.35542	4.59515	5.42548	4.13692	3.95273	0.769403	4.14623	5.94837	1.66979	3.53948	6.21335	4.6135	2.07735	2.47563	4.65608	3.21575	4.51111	3.2071	-0.628941	0.582951	2.3795	2.06608	3.4554	3.70572	4.19786	4.48993	2.86706	2.87732	3.7959	2.91133	2.92965	4.67775	5.10622	5.23485	0.816576	5.77925	3.48446	3.73969	6.07019	1.68724	5.49692	5.3787
4.22431	2.33372	4.24175	2.77874	3.08823	4.97547	5.9657	5.33747	7.29872	4.72938	5.14735	3.90091	3.98442	0.44006	4.02006	5.30851	2.34307	3.83069	6.48148	4.85536	2.30479	2.25687	4.67581	3.34554	4.62937	2.97749	-1.32631	0.749451	1.86596	2.97229	4.40476	3.76192	4.92085	4.73734	3.3663	2.34525	3.7635	2.76027	4.00955	4.2326	4.80558	5.01526	0.659407	5.91009	2.56729	3.20992	6.14099	1.0707	5.81002	4.94519
4.5487	2.54431	4.65535	2.10802	2.43008	4.86081	5.27636	5.81354	7.55999	5.26904	4.9522	4.17853	3.91975	2.2764	3.38134	6.8129	1.28247	3.41155	5.96546	5.07802	2.35575	2.65456	4.81332	3.01804	4.39292	2.69582	-0.9388	0.413174	2.69465	2.17135	3.57847	3.63138	4.20727	4.37376	2.30768	2.89684	3.63236	2.90587	2.45603	4.56854	4.52372	4.93748	0.403864	5.88313	3.43852	3.35802	5.82796	1.22855	5.49594	5.1484
4.25322	2.75239	4.57063	3.07682	3.10255	5.04696	5.85119	5.52764	7.77398	5.21913	4.94987	4.16099	3.53734	0.468483	4.37076	5.7346	1.8346	3.72142	6.16432	4.83184	2.15927	2.48023	4.51928	3.19336	4.42097	3.18169	-1.58613	0.322908	1.80534	2.10552	4.25207	3.72179	4.19037	4.47972	3.06888	2.79689	4.07642	2.55927	2.32488	4.85249	5.04488	5.3809	0.519347	6.16861	3.766	4.0644	6.06079	2.00616	5.43821	5.88121
4.2277	2.5864	5.23163	2.21712	3.42971	5.31846	5.42909	5.64147	7.57127	5.66038	5.21685	4.1329	3.44285	0.65438	4.23098	5.7709	1.34635	3.66963	6.41114	4.788	1.94378	2.64094	4.86596	3.25164	4.13229	3.3167	-0.255605	0.95512	2.78232	1.83175	3.24327	3.70241	4.30632	4.42326	2.38527	2.40897	3.96958	2.91835	2.97942	4.88939	5.29749	5.4652	0.9146	5.94261	3.04288	3.64079	6.18089	1.41496	5.68718	5.74254
4.33626	2.75575	5.27544	2.65035	2.89528	5.09703	6.978	5.46178	7.56118	5.41097	4.87001	4.24517	3.63675	0.846888	3.54794	6.13956	1.15289	3.19823	6.08574	4.55081	2.05579	3.11737	4.97208	3.36052	4.48471	2.79131	-1.61494	0.678075	2.45063	2.22791	2.42428	3.52917	3.85091	4.31034	1.89472	2.70138	3.35773	2.61483	2.14477	4.91227	4.93312	5.34438	0.430309	5.8113	3.31577	3.89072	6.11077	1.53068	5.66797	5.46176
4.19261	2.33334	5.4277	2.89006	2.8089	5.37179	5.35594	5.26429	7.63657	4.93265	5.02102	3.98278	3.1411	1.09832	4.35846	6.09956	1.8765	3.75218	6.33555	4.87706	2.31612	2.84247	4.69792	3.342	4.23001	2.75632	-0.53601	1.31606	2.65501	1.31027	2.30468	3.84316	4.39347	4.32193	2.00216	2.61794	4.96132	2.89439	3.02222	5.21946	4.8601	5.53226	0.920122	6.15111	3.5093	3.91215	6.33512	2.03277	5.78504	5.68242
4.20115	1.89365	5.34844	2.46075	3.45697	5.58405	6.29263	5.32139	7.65701	5.06464	5.07296	3.99395	3.50407	0.896634	4.218	5.59833	1.88911	3.68754	6.40203	4.88451	1.76261	2.77239	5.1214	3.79146	4.45768	3.13941	-1.07628	0.998902	2.4893	1.85236	3.40093	3.8876	4.66206	4.45625	3.23811	2.70253	4.30645	2.65528	4.32852	5.14575	5.19674	5.51114	1.34565	6.19929	3.67217	4.01305	6.47382	2.15197	5.90132	5.42545
4.34033	2.23233	5.43439	2.01434	2.86794	4.90868	6.14589	5.44798	7.73449	4.87594	4.90462	4.20947	3.70623	0.80994	4.05643	5.71819	1.27446	3.46586	6.29813	4.56303	2.44629	2.83831	4.67271	3.52783	4.6564	3.12514	-1.96942	0.921875	2.69723	1.94254	2.4959	3.7775	4.27587	4.40767	2.24839	3.02294	3.78017	3.0223	4.19098	4.9421	5.05654	5.45295	0.968158	6.15988	3.65118	3.87457	6.28362	2.05034	5.72688	5.40745
4.55092	2.24659	4.43074	2.32886	3.10168	5.27903	5.89369	5.19036	7.60962	5.59891	5.17849	4.04219	4.062	1.61106	3.62559	5.74702	1.34568	3.28458	6.37602	5.16199	1.74717	2.78092	4.48731	3.34759	4.43725	2.85366	-1.08612	1.01885	2.3521	3.3769	4.17271	3.69096	4.71008	4.59523	2.8279	2.28326	3.31052	3.39735	3.18502	4.55709	4.58964	4.80203	0.936178	5.98349	2.76639	3.25714	6.22002	1.13466	5.61644	4.87588
4.20381	2.15774	5.13386	2.62877	3.53005	5.59834	6.28982	5.51147	7.58063	4.75808	5.37863	3.93851	3.41515	0.645786	4.16542	6.36863	2.16439	3.89685	6.38732	4.85564	1.82267	2.86308	4.90569	3.46675	4.461	3.37028	-0.687141	1.43424	2.33821	1.80707	3.85934	3.89972	4.5738	4.0049	2.85034	3.01555	3.43992	2.7897	3.77499	4.94634	5.14459	5.34706	0.932918	6.15674	3.29305	3.87785	6.29699	1.86418	5.89032	5.7812
4.30629	2.65143	5.4474	1.58869	2.575	5.14292	5.52649	5.57112	7.81336	4.88895	5.45624	4.02229	3.89309	1.20133	3.58471	6.70144	1.50158	3.23123	6.35247	4.66923	2.16597	2.85659	4.88655	3.45271	4.92177	3.23487	-1.00163	1.34783	2.63323	1.20668	2.57083	3.93121	4.58603	4.41331	2.3426	2.71339	3.2546	3.19352	4.23662	5.00276	4.81458	5.25032	1.22908	5.91728	3.57831	3.76702	6.33217	1.68656	5.81154	5.29329
4.18965	1.89794	5.11431	2.33655	3.01845	5.12193	6.81429	5.59193	7.92855	5.43287	5.05943	4.28449	3.68612	1.1558	3.6195	5.76258	1.52559	3.16561	6.38022	4.81578	1.85421	3.04369	4.83534	3.439	4.15934	3.21529	-0.55858	1.16889	2.68022	1.74275	3.35721	3.82104	4.27776	4.43658	2.45718	3.11932	3.70924	2.88969	2.76897	4.86861	5.16556	5.24371	0.717206	6.07516	3.85832	3.78658	6.24248	1.87547	5.57144	5.622
4.25287	1.81196	5.13998	1.03896	3.05195	5.62364	5.54645	5.66086	7.53952	5.59579	5.01058	4.14566	3.45492	0.177561	3.54019	6.11514	1.51373	3.17218	6.23057	4.97318	1.61202	3.0656	5.04846	3.26858	4.35253	3.09071	-2.48885	0.863686	2.23324	1.80698	3.49675	3.76804	4.04969	4.12057	2.06259	3.25856	4.02863	2.8314	3.2994	5.13028	5.1777	5.63654	0.875848	6.04319	3.88637	4.13357	6.12998	1.66795	5.83868	5.69066
4.33302	2.43925	5.42058	2.86744	3.03985	5.91332	6.63909	5.14391	7.92011	5.33872	5.09374	4.15699	3.89339	0.768958	4.11519	5.8731	2.12335	3.17131	6.20984	4.73147	2.15983	2.68558	4.28366	3.21246	4.45133	3.02265	0.47899	1.57457	3.01411	2.29652	3.89234	3.87141	4.40859	4.58396	2.63354	2.37891	4.57018	3.06615	3.86559	5.07695	4.73029	5.17039	1.01738	6.1085	2.96905	3.87764	6.55746	1.93164	5.63214	5.58084
4.37579	2.5397	5.28976	2.19779	3.47104	6.51918	5.94622	5.23402	7.72058	4.83653	5.25699	3.98858	3.61273	0.866252	3.98532	6.00484	2.15875	3.35741	6.36542	4.80755	1.99221	2.47865	4.35805	3.49761	4.33141	2.93438	0.0811235	1.40498	3.45045	1.82101	3.37102	3.90135	4.7221	4.11409	2.64463	2.91421	4.94109	3.02823	2.55687	5.02085	4.84064	5.31284	1.3212	6.07194	3.17601	3.97616	6.41641	2.11198	5.68309	5.73909
4.09894	1.94151	5.30212	2.22128	3.66574	5.6811	6.67872	5.21322	7.64005	5.04862	5.22445	3.90383	3.46941	0.92586	3.79683	5.8569	1.89821	3.28298	6.43363	4.88146	1.77575	2.52477	5.01681	3.53297	4.51512	3.01361	-0.434067	1.31963	2.67547	1.99887	3.54798	3.85505	4.67137	4.4781	3.4885	2.71349	4.71261	2.74996	2.91035	5.10467	5.27238	5.29835	1.288	5.94552	3.47413	3.86842	6.57911	1.86502	5.92787	5.68539
4.23355	2.18517	5.30421	2.43649	3.96547	5.99823	6.6136	5.31012	7.65735	5.68454	4.86776	4.17738	3.79842	0.964092	4.02602	6.21942	1.50406	3.2741	6.54307	4.56724	2.32856	2.6883	4.50414	3.35304	4.4181	2.9007	0.270698	1.48284	2.57284	1.79542	3.68438	3.97466	4.56791	4.50586	2.54553	3.00819	4.8265	2.75897	4.46858	5.12811	5.1345	5.58018	1.27713	6.03628	3.98091	4.15565	6.57794	2.37005	5.95623	6.13334
4.25442	2.45276	5.17622	2.21689	3.34105	5.13431	6.5119	5.5337	8.02212	5.87746	4.66094	4.14373	3.98347	0.683138	3.80996	5.72448	2.30118	3.18802	6.53874	5.0363	1.87616	2.48401	4.30418	3.29528	4.2009	3.07368	-0.334718	2.04687	2.15863	1.73614	3.7753	3.87959	4.55723	4.53655	2.85564	2.35186	4.88734	2.87778	3.90666	4.84951	4.74211	5.16644	1.25388	5.99822	3.59211	4.06266	6.55276	2.17872	5.79645	5.68729
4.32769	2.20103	4.77304	2.69372	3.52441	6.51257	5.10139	5.13336	7.61585	6.08015	4.78696	4.27624	3.48882	0.637365	3.68757	5.09049	0.892622	3.25677	6.36605	4.53444	2.18812	2.66082	4.12859	3.1044	3.52114	2.64676	-1.18545	0.955382	2.55141	1.03735	3.21262	3.77379	4.24027	4.66421	3.4327	2.5239	3.66188	2.7168	3.23772	5.09401	4.89702	5.24757	0.924838	5.86129	3.3281	3.34454	5.91677	1.35728	5.46511	5.27341
4.16481	2.06948	5.61879	3.2653	2.88588	5.31741	6.89521	5.26018	7.95705	5.97579	4.97617	4.20941	3.64057	1.03417	3.29457	5.43343	1.09311	3.49426	5.86711	5.06872	2.06389	2.46997	4.3972	2.86025	3.84648	2.0366	-2.71591	0.916948	2.19498	1.47142	1.95299	3.78638	4.41434	4.49649	2.54984	2.9439	3.35375	2.72418	2.7838	4.50433	5.13202	4.81152	0.144724	5.83814	2.7965	3.36485	6.00594	1.15121	5.55158	5.29073
4.35315	2.34713	5.08187	2.11964	3.61091	5.18428	6.05909	5.30917	7.88464	5.82686	4.73893	4.17523	3.29238	0.452926	3.33274	5.26551	1.07826	3.4179	6.11254	4.82256	2.38035	2.36177	4.29433	2.94278	3.78179	2.72422	-0.848028	1.34081	2.66214	1.75434	2.63631	3.8591	4.56927	4.62689	3.15932	2.65669	3.1307	2.52039	3.44853	4.40788	4.8846	4.7206	0.789563	5.87175	2.91651	3.49883	5.99866	1.38832	5.30753	5.16317
4.32682	2.48297	5.1667	2.45358	3.3668	5.02253	5.87739	5.27	7.92518	5.85945	4.85458	4.23785	3.4902	0.785629	3.27017	5.1987	1.30153	3.10527	6.23055	4.586	2.28422	2.27344	4.2836	3.17426	3.48749	2.88859	-1.33994	1.31884	2.4319	1.73815	2.77145	3.70046	4.15625	4.67289	3.26288	2.1149	3.29892	2.7848	2.66962	4.82433	5.15857	4.97716	0.668339	5.90381	3.08314	3.71361	6.12488	1.77285	5.7174	5.33135
4.14757	2.58353	4.79768	3.10473	3.43798	5.65342	6.5098	5.31943	7.91765	5.64662	4.92571	4.32342	3.38727	0.563383	3.33276	5.46819	1.06719	2.99674	6.3276	4.81477	2.06512	2.45943	4.24407	2.70687	3.63986	3.14239	-0.926314	1.03002	2.45392	2.35611	2.92654	3.8818	4.41423	4.69906	3.07212	2.23165	3.73043	2.69115	2.82148	4.57193	4.93392	5.16101	0.440203	5.90119	3.3968	3.49918	6.13052	1.5005	5.69895	5.66322
4.15611	2.46289	4.98742	2.66303	3.70129	5.59701	5.68888	5.40928	7.89662	5.48988	4.98406	4.20405	3.55914	0.732012	3.73405	5.46805	1.8246	3.34381	6.4226	4.86355	2.36723	2.69941	4.56522	3.15492	3.80136	2.90741	-0.54585	1.24464	2.53194	1.75449	3.05509	3.65712	4.01672	4.5867	2.31101	2.42647	3.55386	2.79737	2.28713	4.67636	4.96866	5.23574	0.631922	5.88138	3.39104	3.64489	6.20342	2.05328	5.77642	5.38269
4.38114	2.30679	5.56139	3.59013	3.36052	6.06498	5.6469	5.28606	7.88169	5.29351	5.18831	4.22959	3.455	0.68759	3.8425	5.25967	1.54167	3.42423	6.30389	4.79677	2.32554	2.47027	4.38895	3.30386	3.95071	3.10664	-1.27212	1.29703	2.03144	1.40102	3.94628	3.51866	4.12364	4.49863	4.19464	2.31012	3.94458	3.14354	2.66516	4.58056	5.17291	5.39931	0.783194	5.92332	3.09893	3.81051	6.16195	2.0587	5.68426	5.58913
4.41109	1.67066	5.28691	2.73578	2.98332	4.95914	6.23562	5.64084	7.75479	5.5117	4.95332	4.25208	3.57727	0.308175	3.67369	6.47382	1.36862	3.46321	6.4119	5.08548	1.70361	2.6047	4.31573	3.44174	4.04279	3.18767	-0.497445	1.68184	2.75232	1.68979	2.33869	4.01175	4.70613	4.68371	2.49643	2.9785	4.09908	3.06984	2.35899	4.15683	4.73871	5.1317	0.456485	5.852	3.07949	3.42622	6.12275	1.99588	5.52246	5.16125
4.00123	1.9017	5.40364	2.91261	3.37673	5.68499	6.13701	5.54702	7.82748	5.71345	4.99001	4.21965	3.48413	0.405647	3.61897	6.19461	1.41006	3.1466	6.19382	5.14098	2.15747	2.68073	4.38108	3.34654	4.01741	3.14139	-0.774089	1.4091	2.85205	1.76679	2.67681	3.82888	4.31393	4.47439	2.35842	2.02791	3.84258	2.65543	2.35874	4.32435	4.68361	5.23516	0.770708	5.82639	3.01201	3.33151	6.05845	2.08513	5.50778	5.3217
4.1416	2.3139	5.2671	2.55443	3.48305	5.12755	5.83929	5.4061	7.8782	5.53766	4.85023	4.28597	3.19181	0.443957	3.78088	5.69377	1.37286	2.9506	6.29316	4.87986	2.49254	2.81354	4.51196	2.96584	3.99861	2.59926	-0.485081	1.22345	2.36965	2.0126	3.03537	3.6791	4.08922	4.52862	2.8295	2.06825	3.5811	2.77104	2.15868	4.41154	5.08855	5.37647	1.00596	5.85725	3.83179	3.59319	6.23143	1.94214	5.75522	5.73755
4.31877	2.30976	5.47514	2.99457	3.07867	5.02831	6.11416	5.44694	7.99606	5.38382	5.48409	3.96779	3.63898	0.731387	3.82272	5.72035	1.75397	4.03411	6.11001	4.91189	2.05863	2.70427	4.61444	3.62539	4.65805	3.48711	-0.640752	1.01382	2.63176	0.867685	3.57388	3.67268	4.07107	4.20553	2.38063	2.88646	4.13039	3.0385	2.80556	4.63614	5.02512	5.1739	0.820753	5.74445	3.04409	3.75949	6.08733	1.37133	5.76244	5.52348
4.19477	2.33595	5.50427	2.52357	3.00288	5.34861	5.80951	5.74619	7.81376	4.10466	5.3465	3.99699	3.5967	0.758642	4.18051	5.93077	2.22841	3.55755	6.34902	4.89432	2.16909	2.34134	4.81733	3.75129	4.59873	3.46053	-1.9193	0.171113	2.01691	1.59182	3.56198	3.74435	4.07669	4.40003	1.75069	2.90462	4.30982	2.62528	2.11611	5.27733	5.0422	5.39325	1.37147	5.96269	3.5615	4.15145	6.30718	1.74682	5.7995	5.59434
4.28537	2.79489	4.86283	3.27568	3.53734	4.72202	5.90418	5.40432	7.76965	5.31408	5.13288	4.16028	3.5173	0.487119	3.72752	5.72306	1.86687	3.38861	6.34322	4.87241	2.17416	2.99607	4.56031	3.51501	4.28115	3.3643	-0.0361598	1.24576	2.8863	1.69967	3.75704	3.75425	4.19435	4.44148	1.88894	3.29511	4.46102	2.98065	2.19867	5.33944	4.36197	5.43549	0.906092	5.98202	3.48588	3.91863	6.17424	1.86864	5.74734	5.8271
4.36695	2.09531	4.68711	2.5109	2.6793	5.09314	6.39981	5.22111	7.761	5.08507	5.19691	4.0591	3.46316	0.629991	3.99823	5.94396	2.1378	2.5596	6.33574	4.79714	1.94847	2.63286	4.79107	3.25409	4.4956	2.95423	-0.80654	1.05274	1.6881	1.86359	2.82329	3.65074	4.34362	4.25384	1.85705	3.12474	4.11174	2.81557	2.85283	4.97376	4.49304	5.08462	1.02744	5.82981	3.51051	3.6613	6.11053	1.82235	5.58443	5.46113
4.18548	2.30028	4.86489	2.30868	1.98691	4.39876	5.70299	5.37579	7.73436	4.95792	5.09895	3.95572	3.54227	1.00203	3.87563	5.5357	1.946	3.03293	6.1581	4.64871	1.96996	2.96567	4.59484	3.03561	4.29539	2.99178	-0.864286	1.2655	1.72761	2.18619	2.88347	3.67789	4.16491	4.02763	1.53234	3.55043	4.31793	2.73021	2.71811	5.35099	4.4303	5.08695	1.30123	5.93167	3.1988	3.90582	6.22455	1.68187	5.63308	5.84604
4.18292	2.279	4.81178	3.57222	3.19357	5.52086	6.11028	5.51503	7.67736	5.25445	5.50777	4.19784	3.66532	0.796763	3.93241	6.53284	2.21734	4.0209	6.44523	5.00146	1.98213	2.68625	4.55667	3.24264	4.66228	3.54484	-0.283062	1.41009	3.02918	1.92802	3.63129	3.80477	4.67508	4.54253	2.85172	2.84048	4.32741	3.38553	2.9109	5.21296	5.01043	5.4922	0.958066	5.96944	3.12425	3.86581	6.1405	1.39455	5.68899	5.53654
4.16099	2.19533	4.75601	2.92817	2.87136	5.03132	5.71552	5.25361	7.35188	4.81018	5.06227	3.91179	3.61188	0.735524	4.51741	6.39024	1.85559	3.08881	6.39051	4.78853	1.73539	2.84841	5.00353	3.23656	4.82771	2.87607	-1.04747	0.87683	2.58037	2.20392	2.85885	3.60802	4.05908	4.37342	2.14475	3.05891	4.15496	2.81987	3.16556	4.70824	5.03561	5.2588	0.939643	5.96566	3.69705	3.67663	6.28472	1.85234	5.71227	5.49449
4.30959	2.54875	5.25228	2.24059	3.19796	5.24862	5.89853	5.71579	7.66484	4.5891	5.26098	4.08307	4.22879	1.36705	4.15777	6.28455	2.06785	3.25493	6.4413	5.03922	1.84632	2.98087	4.77442	3.62018	4.76422	3.55447	-0.395499	0.750418	2.88761	2.10593	4.5782	3.87364	4.83323	4.44918	2.70004	2.6746	4.51578	3.1624	3.45298	4.66891	5.15646	5.11054	0.678262	6.12629	3.64577	4.00126	6.4466	1.997	5.72111	5.34657
4.36222	2.50277	5.3332	3.14904	2.76779	5.09227	5.96726	5.30236	7.72226	5.5131	5.28986	4.01251	3.60193	0.667652	4.10561	6.46405	1.62261	3.71436	6.14054	4.7016	2.10502	3.05925	4.68693	3.86458	4.73202	3.23467	-0.641087	1.16112	2.69381	1.92167	4.01298	3.84696	4.35441	4.24616	2.64242	3.41964	4.53792	3.13048	3.57871	5.07295	5.03655	5.53078	0.737058	5.93852	3.44029	3.95689	6.29959	1.65715	5.58116	5.74472
4.25458	2.2921	5.28036	2.40275	2.90164	5.41618	6.30436	5.34082	7.68347	5.5042	5.25838	4.15257	3.67359	0.782032	4.12356	6.31636	1.78385	3.4397	6.1879	4.72412	1.92417	2.87294	4.75526	3.52839	4.76787	3.49067	-0.604895	1.21362	2.34238	2.03812	3.96944	3.71345	4.21083	4.22089	2.5203	3.0002	4.63137	2.82868	3.4063	5.07891	5.11286	5.42697	1.30414	6.04943	3.3554	4.12357	6.37709	1.71678	5.7137	5.83662
4.25587	2.23915	4.81015	1.72983	2.92265	5.05386	6.55178	5.57789	7.41004	5.26006	4.93277	4.23433	4.36098	1.85832	4.42809	6.10637	2.38756	3.11478	6.40511	4.89064	2.24217	3.10727	5.00828	3.47668	5.06523	3.4523	-0.071295	1.2316	2.97022	2.63987	4.49735	3.80628	4.67286	4.45105	3.18907	3.08327	4.22746	2.8678	4.74968	4.75824	5.20996	5.45752	0.35506	6.14959	3.76067	3.79903	6.47785	1.88662	5.78953	5.35379
4.51085	2.30558	4.91548	1.92995	3.51204	6.07581	6.0196	5.8905	7.39068	4.17493	5.2143	3.8785	4.12054	1.72364	4.42363	6.0436	2.1731	3.46548	6.4363	4.7632	2.17233	2.45945	5.19908	3.41611	5.0874	3.02757	-2.24478	0.199499	1.94652	2.70085	3.41828	3.96052	4.71903	4.21312	2.71053	2.71845	4.08753	2.81544	4.34504	4.74791	4.86671	5.10471	1.22456	6.06578	3.78148	4.22656	6.49412	1.69477	5.84811	5.26353
4.39434	2.34503	4.98688	1.92355	3.70927	5.68851	5.94043	5.64829	7.30387	4.1722	5.00365	4.02644	4.15737	1.53624	4.46	6.38505	1.89172	3.20913	6.36399	4.7126	2.3058	2.57407	5.15946	3.24823	5.00617	2.80427	-1.11831	0.120348	2.05787	2.59208	3.33735	3.89577	4.63375	4.38152	3.029	1.57469	4.41253	2.47519	4.44821	4.20811	5.01885	5.29334	0.739384	6.25303	3.87772	3.98905	6.54631	1.96575	5.68143	5.21722
4.0837	2.52007	4.87394	2.88432	3.36491	6.59085	6.1225	6.01895	7.33746	4.51053	5.19683	4.04502	4.05075	1.37231	4.52877	6.57201	1.83731	3.60397	6.41385	4.60728	1.92206	2.59791	5.08199	3.21638	4.99172	2.88595	-1.57439	0.181745	1.32624	2.71371	4.52779	3.91554	4.5373	4.31947	2.88871	2.84966	4.57396	2.47049	4.57548	4.96734	5.09084	5.56914	1.00173	6.36851	4.00795	4.06846	6.57395	1.7815	5.91998	5.42551
4.3608	2.31373	5.37095	2.98419	3.14126	5.24729	5.62963	6.07384	7.34673	4.67123	5.33844	4.07736	4.25682	1.6444	4.40218	6.26676	1.93463	4.01229	6.38923	4.64832	2.00629	2.79016	5.00785	3.65056	5.03611	4.25482	-0.621158	0.409843	1.45207	2.40857	4.34858	3.9586	4.86389	4.34706	3.19475	2.93962	4.70735	2.70365	4.63543	5.3101	5.30136	5.73228	0.928536	6.36289	3.83292	4.20695	6.64028	2.16613	5.97316	5.76185
4.05034	1.97569	5.19634	1.10296	3.36708	5.55295	5.76076	5.4332	8.09153	5.86961	5.12942	4.39055	3.47051	0.985231	4.32753	5.90148	1.26302	3.2811	6.37818	5.00004	2.04286	2.49444	4.56762	2.826	3.76743	2.9252	-1.05897	0.17338	2.46839	1.93655	1.56491	4.05568	4.57906	4.40711	2.96245	2.03507	4.15643	2.7592	3.32271	4.37754	4.51042	5.24799	0.58719	5.9443	3.6123	3.34821	6.13084	1.66094	5.49135	5.42715
4.06044	1.88175	4.9482	3.18608	3.54582	5.64602	5.782	5.11831	7.70401	5.03111	5.35037	4.05987	3.39934	0.112428	3.69443	5.95605	0.754009	3.23601	6.41834	4.54372	2.47494	2.48632	4.42936	3.01785	3.72113	2.5881	-1.66925	0.333493	1.63844	1.08875	2.94937	3.80477	4.36823	4.50403	3.20862	2.27652	4.25131	2.62465	3.40936	4.51644	4.92364	5.34884	1.10379	5.79346	3.58201	3.4582	6.02841	1.53601	5.45939	5.44268
4.05371	1.94685	5.23774	2.93997	3.58615	6.31848	5.55111	5.49767	7.97592	4.70866	4.74812	4.33465	3.63831	0.344161	3.59933	5.88214	1.17261	3.21029	6.59046	5.08092	1.76308	2.45825	4.17308	3.02744	3.85504	2.73624	-1.51313	0.40853	2.90561	2.27696	1.89268	3.94008	4.6471	4.55703	2.90341	1.80409	3.96127	2.98358	3.41669	4.32377	4.4643	4.99486	0.32534	5.83593	3.50267	3.18624	6.08368	1.35688	5.39676	5.16529
4.47207	2.31424	4.77815	2.70682	3.73655	5.71782	5.59619	5.29374	7.49388	6.14675	5.07627	4.13601	3.43777	0.703221	4.59799	7.29506	1.15357	2.77379	6.24358	4.63094	2.10064	2.69258	4.73457	3.1659	4.50278	2.7039	-1.13002	0.987712	3.23909	1.61911	3.62269	3.91513	4.42239	4.57997	3.82664	2.7248	3.92341	2.50769	3.21662	4.32198	4.75982	5.35779	0.463811	5.93687	3.32493	3.67969	6.47775	1.94006	5.49292	5.26934
4.13633	2.49425	5.10858	3.21216	3.72075	5.63253	5.05785	5.15557	6.86214	5.12294	5.06382	3.99946	2.69118	1.35551	4.25605	6.13497	1.68659	2.73063	6.11983	4.36254	1.78239	2.85523	4.30067	2.94116	4.82389	2.97807	-0.500327	0.925441	1.47405	0.838857	3.17497	3.79252	4.50798	4.76782	3.20282	3.73073	3.92894	2.06775	2.77691	4.33669	4.35171	5.76863	0.995	6.06654	4.30465	4.23368	6.77702	2.71462	5.57176	6.33889
4.27759	3.39377	4.34336	2.66994	3.72754	6.33762	6.42599	5.24908	7.55421	5.92912	4.97889	4.09897	3.37828	1.13749	3.7561	6.60769	1.70008	2.96719	6.07993	4.57827	2.30457	2.87952	4.68544	2.83167	4.83721	3.8936	0.307704	1.18903	2.62863	1.95928	3.90592	3.80174	4.3723	4.52393	2.99843	3.75413	3.93821	2.59785	2.52798	4.16924	4.85338	5.52804	0.979668	5.66144	4.71972	4.21094	6.46842	2.82612	5.75316	6.57472
4.41787	2.27367	4.85351	2.74903	3.31597	5.39523	6.14692	5.26501	7.70552	5.9671	5.3148	4.25016	3.60529	0.366871	3.75436	5.87226	1.50353	3.02571	6.39322	4.8475	2.3116	2.69616	4.34197	2.99329	4.31109	3.04595	-0.617239	1.44297	2.69036	2.24379	4.00097	3.68724	4.25551	4.54042	2.79351	2.66742	4.34523	2.89119	2.25956	4.38501	4.88471	5.34037	1.00856	5.85691	3.25361	3.47101	6.24099	1.35344	5.5526	5.26491
4.16235	2.19763	4.95616	2.78511	3.08419	5.4569	5.6883	5.30196	7.887	4.63092	5.00953	4.18013	3.52343	0.87118	3.69201	5.06796	1.32891	3.27217	6.26613	4.79194	2.10944	2.64348	4.76574	3.22404	3.76441	3.07664	-1.14674	0.582844	1.8841	1.3976	2.61248	3.81685	4.38868	4.33327	2.57839	1.91981	4.48208	2.7156	3.30408	4.66373	4.98529	5.12696	0.352006	5.7699	3.22434	3.61459	6.17551	1.60844	5.87009	5.37485
4.40788	2.18678	4.82629	3.29714	3.39515	5.4363	6.45425	5.32829	7.68599	4.93051	5.06241	4.24103	3.47347	-0.0608052	3.95063	6.01844	1.38948	3.07856	6.07799	4.92055	2.2191	2.73245	4.28437	2.80724	3.82685	2.81168	-1.47957	0.839677	2.54146	2.49941	3.27775	3.62905	4.12408	4.52308	2.51214	2.56198	4.2543	2.75782	2.72113	4.5191	4.78695	5.3247	0.35909	5.68865	3.40421	3.52732	6.19219	1.57136	5.24932	5.24459
4.34883	2.10827	4.8616	2.79196	3.43374	5.4562	5.56317	5.48207	7.68391	5.3394	5.0498	4.09839	3.58148	1.00465	3.45818	6.19041	1.38564	3.17405	6.12671	4.79751	2.37849	2.76817	4.80523	3.20094	4.14895	2.50757	-1.07718	0.787013	2.4391	1.8225	3.55475	3.70648	4.09439	4.42032	3.66243	2.99624	4.44222	2.58845	1.90968	4.76455	5.00602	5.70983	0.534478	5.78618	3.55714	3.62478	6.28828	1.67708	5.67276	5.44982
4.38018	2.33143	5.01264	2.35505	3.65225	5.9823	5.71802	5.45256	7.72258	4.66804	5.45245	4.02224	3.76186	0.96909	3.36639	6.12459	1.89789	3.49653	6.21523	4.66517	2.5738	2.6747	4.95232	3.32552	4.27436	3.23352	-0.45571	1.10033	2.71959	1.92261	3.7175	3.55489	4.02848	4.33271	2.593	2.29643	4.13061	2.86102	2.48219	4.9781	5.23151	5.44691	1.02861	5.8862	3.21004	3.71215	6.18019	1.64032	5.75939	5.43405
4.32458	2.49004	5.04304	2.29378	2.93435	4.94926	6.63666	5.56185	7.51023	5.06307	5.36193	4.18204	3.78385	1.26737	3.72453	6.16799	1.80473	3.33207	6.17761	4.64072	2.24556	2.60989	4.64825	3.46424	4.18852	3.27637	-0.910002	1.1827	2.88318	1.96642	3.55342	3.58919	3.86078	4.18321	2.25157	2.9293	4.17664	3.0101	2.21475	5.14332	4.90794	5.23578	0.942637	6.06259	3.03058	3.67941	6.30188	1.79845	5.68414	5.35397
4.14447	2.44177	5.10482	3.02542	3.11398	5.44031	5.92053	5.52917	7.52252	5.87644	5.20339	4.14604	3.65176	0.960362	3.63199	6.53594	1.96191	3.28845	6.14591	4.77922	2.20342	2.80582	4.77338	3.44436	4.3992	3.17845	-1.05313	1.57302	2.68558	2.3063	3.26432	3.70353	4.07594	4.44102	3.03751	3.46857	4.33702	2.88682	2.9422	5.04807	4.9645	5.65431	1.26602	5.94973	3.62517	3.72579	6.29519	1.73496	5.61428	5.30126
4.2228	2.14638	5.26101	2.92117	2.90805	5.33728	6.25522	5.59755	7.74748	4.94068	5.25474	4.03664	3.78209	1.32108	3.30423	5.50789	1.94536	3.27534	6.30269	4.83053	2.00118	2.38148	4.91625	3.65574	3.62161	3.39504	-0.820911	0.866967	2.43083	2.13301	2.95252	3.68008	4.28778	4.1361	2.64078	2.79323	4.0012	3.08306	3.47139	5.23313	5.07457	5.26977	1.20031	6.02593	3.30793	3.70278	6.22059	1.66027	5.84623	5.47571
4.35443	2.47557	5.01324	2.48962	2.64738	5.00829	6.31501	5.36604	7.64204	5.22191	5.17785	4.23044	3.70513	1.01479	3.80199	5.2961	1.96727	3.18568	6.21645	4.74431	2.18053	2.63731	4.81979	3.49286	3.90232	3.10626	-1.05209	1.36074	2.71688	2.18107	3.15656	3.65168	4.0676	4.3169	2.1898	2.70589	3.89523	3.02891	3.64256	4.98612	4.99519	5.23732	0.883568	5.94413	3.35225	3.96611	6.2253	1.6518	5.64675	5.31845
4.2057	2.2442	5.097	3.06991	3.0889	5.30874	6.75845	5.81667	7.96634	4.76597	5.16847	4.14335	4.08885	0.804308	4.25563	6.19732	2.03818	3.59162	6.33801	4.98274	2.10469	2.58296	4.30744	3.54934	4.77497	3.22799	-1.48863	1.2545	2.44462	2.42803	2.88857	3.90099	4.48007	4.5021	2.75831	2.36206	3.62126	3.18166	2.16259	5.02646	5.02007	4.89599	0.668303	6.03015	2.92233	3.78159	6.02108	1.61803	5.71832	5.31714
4.10747	1.9574	5.10075	3.3566	2.97392	4.79595	5.69963	5.41858	7.67172	4.95018	5.21116	3.96879	3.58516	1.02447	3.48	5.62042	1.95122	3.53126	6.3422	4.94438	2.34279	2.62291	4.82404	3.43006	4.45443	2.99111	-0.756648	1.21415	2.30694	1.77383	3.68795	3.81867	4.4139	4.25565	2.21467	3.00187	4.16717	2.82368	2.96181	5.06431	5.15379	5.3036	0.873774	5.95751	3.46834	3.75171	6.22712	1.66351	5.77505	5.5508
4.47003	2.35862	5.46932	3.00615	2.87927	5.14796	6.01465	5.80774	7.72824	4.07246	5.08586	4.04378	3.93289	0.568284	3.81026	5.45503	1.70972	3.88119	6.05891	4.78767	1.89686	3.01943	4.97594	3.41869	4.82177	2.74572	-1.45212	1.06924	1.66993	1.41056	3.86156	3.75051	4.13294	4.14727	2.0065	2.67942	4.04668	2.59958	3.49148	5.30699	5.26642	5.08887	0.887273	6.19067	3.15211	3.95445	6.21589	1.95771	5.96941	5.40858
4.28862	2.26197	5.60159	3.32026	3.00287	5.16085	5.63271	5.84445	7.74517	4.84088	5.14051	3.92391	3.97569	1.01745	3.55758	5.75206	1.72039	3.53978	6.25909	4.94256	2.03509	2.33304	4.87054	3.56021	4.36315	3.31085	-1.8979	0.81503	1.65109	1.51622	2.64344	3.62138	4.29652	4.21387	2.22875	2.54812	3.5949	2.86079	3.35221	5.24614	5.17736	4.87839	0.835185	6.06644	3.13125	3.68171	6.03695	1.39151	5.85016	5.5071
4.28439	2.23761	5.27807	2.47647	2.6422	4.91098	5.82693	5.76934	7.81597	5.38357	5.46123	3.9043	3.98514	1.43908	3.55809	5.51839	2.32183	3.54803	6.48846	4.95839	2.25228	2.5661	4.99701	3.60605	4.03569	3.84729	-1.4328	0.873327	2.029	1.80734	3.15838	3.70491	4.29346	4.24106	2.13425	2.75495	3.75383	2.93055	1.65866	5.05633	5.23598	5.38431	0.622147	6.01331	3.25234	3.99019	6.18967	1.75814	5.9714	5.58871
4.41909	2.38891	4.96064	2.35865	2.66448	4.61803	7.35722	5.19366	7.60349	5.35259	5.05634	4.15758	3.95275	1.13865	4.67708	6.33077	2.15357	4.24564	6.59241	4.94942	2.10408	3.58055	5.1449	3.46522	5.26443	3.32286	-0.0428944	0.720993	2.42346	2.50142	5.24678	3.93177	5.31216	4.78229	3.11907	3.10788	4.05977	2.89709	4.31413	4.59237	5.24729	5.22679	1.28391	6.31565	3.5713	4.0762	6.42558	2.09193	5.74718	5.46817
4.32657	2.55476	5.66845	1.86459	2.76436	5.3778	5.38617	5.57771	7.76698	4.80773	4.87971	4.25654	3.93797	1.21714	4.32409	5.6461	1.98046	3.82215	6.39934	5.01208	1.83246	2.84487	4.54154	3.54249	5.1089	2.98047	-0.201859	1.43268	2.5244	2.34023	4.03825	3.82375	4.75993	4.55263	2.38345	2.95485	3.95511	3.03559	3.58715	5.26973	4.93272	4.68917	0.61187	6.25457	2.94103	4.03747	6.25528	1.74906	5.83024	5.41675
4.2096	2.27681	5.33918	2.36167	3.77089	6.19244	6.10093	5.63102	7.7522	5.69751	4.79558	3.99131	3.80702	0.833641	4.54537	5.44708	1.91588	3.66777	6.37351	4.87849	1.62245	2.55706	4.09038	3.66276	5.08928	3.25284	-1.10785	1.20504	2.11442	2.31841	3.87247	3.86376	4.64909	4.59087	2.531	2.73785	3.86403	2.99876	4.94987	4.74133	5.11682	5.20301	1.10352	6.05617	3.31889	3.96198	6.18837	1.51698	5.59385	5.5
4.22928	2.411	4.79165	2.58017	2.71131	4.85519	5.85223	5.80488	7.91489	5.55302	4.90572	4.21325	3.84561	0.372799	4.69031	5.74553	2.06835	3.69391	6.55541	4.97119	1.77482	2.58359	4.45396	3.44418	4.52874	3.2726	-0.887562	0.953507	2.58785	2.35822	3.80724	3.968	4.4755	4.46701	2.00877	2.25154	4.38051	3.03259	4.25779	4.94879	5.09313	5.14416	0.775047	6.10298	3.24492	3.98515	6.33557	1.71994	5.89736	5.54984
4.31959	2.41343	5.74554	2.58738	2.90887	4.66558	6.59141	5.62369	7.85367	5.17131	4.80369	4.1134	4.08447	1.15767	4.01458	5.13067	1.78359	3.46014	6.28592	4.98341	1.99104	2.49177	4.36071	3.67002	4.67849	3.49227	-0.0435234	1.22362	1.99704	1.7073	3.8967	3.75807	4.50277	4.45865	2.215	2.93314	4.03537	3.06823	4.44173	5.06959	5.09096	5.13438	1.25846	6.1811	2.98158	4.16199	6.15579	1.70971	5.79877	5.52995
4.26146	1.93905	4.64234	2.45034	3.35019	5.49492	5.98035	5.34932	7.73501	5.34573	4.70102	4.04655	3.56362	1.15054	3.49212	5.97277	1.86969	3.2582	6.29036	4.73677	2.17298	2.55496	4.49239	3.05989	4.25192	2.87378	-1.25515	0.916593	2.3934	1.97675	3.54539	3.94429	4.64571	4.42434	1.99208	2.55834	3.13177	2.68857	1.9459	4.53616	4.79914	5.04402	0.381379	5.86198	2.98512	3.40978	6.15204	1.49645	5.52332	5.09231
4.15278	2.29639	4.79197	2.14666	3.59591	5.69581	5.77891	5.35084	7.61163	4.75235	4.764	4.22726	3.76706	1.26287	3.52509	5.77824	1.66531	3.36672	6.19869	4.8503	2.04082	2.32366	4.69386	3.76016	4.37837	2.96107	-1.29273	0.44503	2.89397	2.9594	5.34254	3.51163	4.01126	4.19395	2.62726	1.58544	4.73893	3.02048	3.32542	4.48306	4.60616	4.58643	0.469701	5.8139	2.87883	3.70328	6.22873	1.56428	5.45426	4.96923
4.36366	2.14533	4.6218	2.16381	2.47677	4.43011	5.42927	5.38646	7.581	4.99159	4.89422	4.19936	3.9909	1.73184	3.5416	5.93735	1.82533	3.52258	6.04002	4.96414	2.45139	2.69561	4.89681	3.80711	4.5043	3.13408	-0.639622	0.078867	2.70569	2.34056	5.50448	3.63046	3.94501	4.20321	2.98041	2.20474	4.59675	2.94504	1.36018	4.7927	4.65197	4.96154	0.651851	5.84466	3.04507	3.76632	6.10747	1.17995	5.51892	5.0604
4.04753	1.80055	4.97589	3.39941	2.77249	5.31412	6.14053	5.36981	7.9552	5.99064	4.8501	4.24285	3.07135	0.934167	3.71079	6.2187	1.78671	3.41181	6.1763	4.61695	2.06699	2.68612	4.84262	3.09377	4.48554	3.11939	-1.98506	0.950088	2.27897	1.15867	3.17895	3.81124	4.42004	4.41579	3.21823	2.15856	3.33143	2.71902	2.31992	4.66385	4.64814	4.99585	0.776459	5.88537	3.39119	3.852	6.21534	1.89605	5.64095	5.38779
4.22468	2.60657	4.52275	3.15145	3.56523	5.92839	6.17777	5.4721	7.94669	5.42387	4.93512	4.24113	3.46465	0.993121	3.71823	6.03675	1.52576	3.48028	6.40537	4.77269	2.26956	2.55014	4.61893	3.32348	4.21063	3.15863	-1.94656	1.17044	2.43022	1.76172	3.38973	3.75767	4.60722	4.24673	2.96799	2.21545	3.65509	2.63403	3.01416	4.89775	4.76797	5.16873	0.556573	6.04812	3.41134	3.76978	6.03357	1.44319	5.55764	5.64002
4.35559	2.27181	5.06263	2.12477	3.73951	6.31911	5.66548	5.69685	7.75416	4.97858	5.12851	4.17076	3.67238	0.288948	3.4923	5.49601	1.67119	3.44479	6.26979	4.69512	2.27377	2.57529	4.81267	3.1723	4.25136	2.6845	-0.355885	0.903737	2.49823	2.0498	3.09928	3.8545	4.41897	4.43003	2.49637	2.84658	4.36398	2.74296	2.20269	4.66515	4.76042	5.2703	0.670061	6.04287	3.24887	3.48502	6.1443	1.18003	5.55138	5.1839
4.34096	2.22206	5.3045	1.62796	3.33314	5.67507	6.2146	5.47035	7.39724	4.77652	4.99118	4.05542	3.34752	0.715778	3.86465	5.69067	1.76818	3.46893	6.10191	4.74869	1.94623	2.51805	4.74831	3.37927	4.41835	2.90684	-1.82942	1.02305	2.60846	2.15892	3.21697	3.55162	4.31148	4.40416	2.25942	2.12212	3.78881	2.624	3.17307	4.44958	4.84237	5.03572	0.396331	5.76454	2.81089	3.17876	5.94233	1.51211	5.51465	5.08528
4.30617	1.78338	5.07658	1.97082	2.64803	4.56235	6.42175	5.69513	7.74571	4.7422	5.08974	4.22499	3.51999	1.03021	3.71839	6.01445	1.83249	3.55348	6.11291	4.64843	2.13826	2.23554	4.89008	3.06288	4.66162	3.10068	-2.07419	0.936643	2.67709	1.72314	3.08972	3.62562	4.25409	4.20868	2.52698	2.08985	3.22225	2.53405	2.61806	4.45242	4.69552	5.12258	1.04732	5.72408	3.12216	3.57885	5.96423	1.2818	5.55408	5.14341
4.15869	2.20268	4.75426	2.67511	3.25857	5.41655	6.88491	5.59533	7.80406	5.22671	4.8814	4.13435	3.45497	1.23008	3.69311	5.57195	1.63393	3.33703	6.3169	4.50192	2.01937	2.47314	4.80586	2.85085	4.45657	3.17943	-0.851821	0.986346	2.55298	1.94241	2.89623	3.82968	4.29151	4.40745	2.67732	2.78843	3.75114	2.66632	3.14514	5.02028	4.68541	5.09361	0.450609	5.99948	3.46963	3.83071	6.32933	2.14488	5.54659	5.40184
4.34619	2.27857	4.98198	2.58712	2.82532	5.1179	5.48878	5.51006	7.99198	5.85155	4.8179	4.28982	3.69904	0.506977	3.66315	6.02968	1.74351	3.30302	6.40383	4.74054	2.10327	2.92653	4.45602	3.34671	4.21758	3.34069	-0.540526	1.12172	2.20742	1.67742	3.04433	3.83901	4.39421	4.55739	2.47881	2.9236	3.86804	2.60752	3.47508	5.01656	4.75283	5.14599	1.08149	5.98656	3.68166	3.53763	6.23844	1.93236	5.54265	5.45599
4.14562	2.06	5.08471	3.01796	3.0136	5.68428	5.83317	5.25135	7.63394	5.22561	5.28809	4.12166	3.42125	0.714223	3.69176	5.51272	1.76961	3.26316	6.13844	4.70294	2.17004	2.60237	4.71434	3.37486	4.34172	3.0532	-1.50417	1.16746	2.67429	2.24243	3.83796	3.92308	4.4641	4.47117	2.32241	2.93574	4.06009	2.99314	1.42643	4.82627	4.92062	5.15819	0.885182	5.99282	3.4102	3.53881	6.29108	1.93262	5.65499	5.31604
4.25721	2.48677	5.38218	2.80588	3.29322	6.18167	5.88927	5.48981	7.50597	4.69965	5.14593	4.09994	3.94631	0.57052	3.85726	5.45262	1.93167	3.69074	6.30826	4.92534	2.03305	2.47064	4.96203	3.60692	4.62385	3.12239	-1.27826	0.774	2.31988	2.09495	3.54376	3.58344	4.19121	4.30604	2.97134	2.6515	3.80529	2.99489	3.65558	4.99293	5.16887	5.52023	1.22631	5.89895	3.07007	3.75276	6.1356	1.72312	5.64176	5.30942
4.19325	2.67698	5.07569	3.32387	3.14392	5.81928	6.05039	5.46328	7.71735	5.36937	5.08893	3.96262	3.79632	1.35066	3.92244	5.80566	1.62531	3.12825	6.36417	4.93564	2.32957	2.76741	4.52354	3.10988	4.19586	3.1179	-0.729448	1.18124	2.60494	2.24827	3.74555	3.91512	4.34464	4.36985	2.74692	3.24748	4.33702	2.99303	3.30434	4.75597	5.07393	5.32464	0.826501	6.05366	3.17452	3.73594	6.1857	1.84718	5.62213	5.49188
4.40986	2.36472	5.13043	3.61387	3.48087	5.85887	6.31241	5.28396	7.6582	4.92534	5.08704	4.09212	3.44971	0.861767	4.01329	5.609	1.65937	3.21216	6.34649	4.6903	2.04246	2.7429	4.55097	3.17463	4.38903	2.99367	-0.632454	1.31452	2.71463	2.01123	3.09793	3.80852	4.19545	4.40545	2.80921	2.62823	4.10306	2.78468	3.10365	4.84268	4.8611	5.33879	0.438356	6.11886	3.31335	3.88475	6.18599	2.15186	5.6766	5.61991
4.16965	2.54421	4.83574	2.88786	3.54173	5.18516	6.26545	5.85521	7.765	4.49599	4.88348	4.11521	3.47803	1.00965	3.9941	6.035	1.51431	3.44598	6.36166	4.73712	1.90843	2.67849	4.47227	3.19293	4.42654	3.13701	-0.35693	1.25673	2.31861	1.90929	2.96977	3.78431	4.34958	4.33021	2.45908	2.76758	4.00398	2.90206	4.25286	5.05335	4.99061	5.3179	0.650293	6.2057	2.97308	4.1936	6.3357	1.79936	5.70434	5.65791
4.16714	2.23973	5.64524	3.06464	2.86146	5.46753	5.82802	5.53617	7.65583	5.05457	5.56743	4.03346	3.86127	0.285922	4.35689	5.85099	2.08482	3.71047	6.36542	4.79548	2.45369	2.70277	4.66071	3.41506	4.48131	2.93019	-0.588561	1.12439	2.40217	1.18612	2.48329	3.85704	4.27854	4.41808	2.92031	3.0406	4.13786	2.76306	2.08094	4.79449	5.1782	5.38592	0.970176	6.01421	3.47689	3.92471	6.22517	1.3879	5.74031	5.21698
4.46443	2.66016	5.65089	3.03151	3.05993	5.61523	6.21003	5.45684	7.41459	4.89451	5.21736	4.04739	3.78818	0.705755	4.19587	5.59459	1.83189	3.59108	6.39687	4.64516	2.31963	2.36216	4.7869	3.21804	4.59374	3.36904	-0.51853	0.768315	2.32254	2.21074	3.35714	3.88013	4.1534	4.50299	2.10235	2.57699	4.03511	2.8622	3.53878	4.92119	5.07766	5.27275	0.495481	5.8992	3.40643	3.93064	6.33403	1.60224	5.78915	5.48636
4.21451	2.20182	5.19944	2.66165	2.91367	5.39437	6.44995	5.45311	7.66279	5.77618	5.10753	4.05969	3.54093	1.05393	4.2561	5.99373	1.66714	3.09764	6.34545	4.84051	1.86234	2.84921	4.56919	3.48292	4.01091	3.44272	-0.255479	1.39841	2.38838	1.98119	3.70876	3.74064	4.40987	4.34859	2.02431	3.15349	4.4656	2.93329	3.69921	4.84508	4.95234	5.1287	0.826285	6.03142	3.64442	3.61739	6.39511	2.28346	5.59602	5.46524
4.46514	2.3021	5.46564	2.40146	2.55996	4.75149	6.11675	5.58446	7.82887	5.56097	5.33973	4.01874	4.04568	-0.250695	4.18937	6.09305	1.82819	3.31699	6.44006	5.00136	2.04293	2.90645	4.47995	3.01277	4.08809	3.18351	-0.44577	1.41937	2.55449	1.4324	2.8187	3.88181	4.59511	4.45495	1.87706	2.82271	3.84326	2.87109	3.26893	4.68753	5.09278	5.18131	0.838131	6.11702	3.58246	3.57119	6.17967	1.86199	5.67492	5.63299
4.41579	2.74077	5.78205	2.57623	3.27876	5.663	5.87571	5.36797	7.83233	5.50999	5.053	4.37723	3.62249	2.1335	3.6057	5.47747	1.17181	3.01909	6.05245	5.32515	2.1583	2.53266	4.44244	3.44598	4.27986	3.3753	-0.705207	1.55529	2.49188	2.30908	3.8561	3.62426	4.25123	4.50013	3.02374	4.02431	4.62369	3.24664	3.79599	4.79227	4.95461	5.27243	1.43075	5.95936	3.7878	4.31437	6.37353	1.96202	6.3699	6.09161
4.23461	2.29395	4.95033	2.30228	3.20986	5.69848	5.13874	5.61272	7.66295	5.58201	5.25023	4.01385	3.8743	0.805012	4.42083	6.34476	1.75394	3.54364	6.47437	5.02979	1.99157	3.07162	4.51948	3.36999	4.15724	3.22883	-0.933856	0.890757	2.18672	1.52323	3.36747	3.80887	4.60853	4.41784	3.20633	3.09067	4.28897	2.93462	3.41586	5.10533	5.27059	5.52527	0.943313	6.19815	3.75651	4.03102	6.40496	1.83463	5.73011	5.85288
4.177	2.1203	5.23883	3.54032	4.02206	4.8083	5.54864	5.78659	7.63282	4.8913	5.36643	3.88257	3.83918	0.284193	4.60897	6.05324	2.21482	3.82457	6.26795	4.95486	1.73622	2.78699	4.67801	3.28772	4.70445	3.06789	-0.54034	0.732636	1.54241	1.52663	2.92165	3.90537	4.15577	4.58649	2.61674	3.11692	4.18289	2.78935	3.75658	5.22376	5.26696	5.65196	0.984801	6.25868	3.24378	4.01381	6.4531	2.23938	5.84045	5.82768
4.41527	2.79558	5.00422	3.02888	2.90454	4.76833	6.3135	5.5661	7.6955	5.72183	5.06545	4.02904	3.6239	0.652388	4.27569	6.24479	1.93093	3.34075	6.27554	4.9111	1.53252	2.88535	4.43172	3.16012	4.30048	3.21534	-0.263018	0.945117	2.17935	1.62621	2.93803	3.94766	4.63127	4.54962	3.05932	2.75602	4.25509	2.9606	4.69994	4.7609	5.18079	5.39478	1.377	6.12737	4.17692	4.05854	6.63553	1.9497	5.71426	5.72
4.23651	2.15637	5.23667	3.24968	3.2145	4.80428	6.78531	5.32102	7.72278	5.33144	5.63292	4.42397	4.18601	0.938242	4.57142	7.69801	1.09987	2.5267	6.80343	4.92708	2.45163	3.2164	4.34863	3.73936	4.63054	3.30476	-1.83985	-0.00498578	1.30934	2.63534	3.41337	3.80742	5.1737	5.20335	4.02538	3.36352	4.59393	2.86168	4.27788	4.26879	5.61071	6.10232	1.51491	5.57326	4.78935	3.77067	6.47231	1.81823	6.1802	5.90981
4.12979	2.6891	5.22101	2.78792	3.67874	5.29728	6.0566	5.42233	7.44796	5.44402	5.1165	3.99092	3.69105	0.663544	4.28164	5.84236	1.69396	3.44818	6.21483	4.92864	1.57578	2.66592	4.63525	3.49536	4.36795	3.25426	-0.00442775	1.27092	2.22091	1.83923	3.34936	3.90063	4.22109	4.3323	2.32409	2.63335	4.47923	3.01924	4.23721	5.16265	5.10987	5.34078	1.04855	6.22168	3.43408	4.3267	6.51781	2.02283	5.75175	5.65349
4.15983	2.23047	4.87771	2.99993	3.46076	5.65482	5.98841	5.21085	7.94931	6.09438	4.82726	4.28103	3.75752	0.063455	3.90675	5.58059	1.17348	2.94576	6.23291	4.73665	2.19522	2.483	4.02356	2.84409	3.54597	2.35918	-1.13022	0.751258	2.12354	1.61077	1.72669	3.80258	4.39069	4.51747	1.95776	2.32152	3.16615	2.81526	2.99357	4.24683	4.52909	4.8004	0.125029	5.91299	2.79202	3.28102	6.06016	1.39774	5.34295	5.3974
4.15102	2.26761	4.83832	3.87428	3.86359	6.64873	5.72353	5.46335	7.7593	5.0005	5.06876	4.05381	3.64864	0.364758	4.25685	5.8951	1.86047	3.28602	6.28259	4.77164	2.36866	2.34518	4.35221	3.32445	4.37344	2.31129	-1.21365	-0.0853483	1.98527	2.12286	2.70084	3.96102	4.25754	4.75301	2.70993	2.09016	3.45029	2.8479	4.48995	4.68697	5.16489	5.30591	0.549331	5.9379	2.88261	3.36132	6.22777	1.12763	5.53552	5.37459
4.1373	1.89682	5.13241	2.49485	3.68979	6.22802	5.82738	5.32603	7.834	5.48635	4.89579	4.18155	3.83829	0.601206	3.88155	6.0658	1.71362	3.05937	6.41767	4.63891	2.39009	2.44431	4.41969	3.11817	3.67028	2.32465	-1.4739	0.342276	1.89459	1.49158	3.30581	4.06621	4.71436	4.70819	3.26732	2.1728	3.33859	2.69268	2.5255	5.03901	5.01025	5.2259	0.767385	6.0412	3.05086	3.38675	6.34223	1.16736	5.54612	5.20501
4.02431	2.25278	4.75278	3.01739	3.40731	5.84434	6.48263	5.22837	7.91802	6.12612	5.01569	4.29593	3.48407	0.761464	3.76679	5.96619	1.54198	2.40692	6.2102	4.59835	2.16391	2.40163	4.3305	3.18038	3.69788	2.19343	-1.45787	1.01163	1.54182	1.61262	2.21468	3.85135	4.59344	4.47883	3.2406	3.25838	3.1329	2.55855	2.67952	4.61632	4.6633	5.0272	1.0039	5.80327	3.25138	3.5621	6.19626	1.4993	5.51551	5.12174
4.17059	1.82638	5.24915	2.83689	3.50901	5.73208	5.7881	5.34228	8.02073	5.77178	4.99713	4.27914	3.80891	0.277956	3.70811	5.82019	1.01462	3.00108	6.24479	4.62771	2.41433	2.65895	4.24999	2.78644	3.61314	2.24455	-0.487857	1.05358	2.34985	2.04612	2.11055	3.89243	4.61542	4.52896	2.56927	2.59691	3.0603	2.57463	2.97964	4.7394	4.80168	4.99849	0.781768	5.85538	2.91988	3.44596	6.22582	1.49321	5.43083	5.25188
4.15252	2.11896	5.2098	2.60575	3.43937	5.96739	5.68901	5.38861	7.83928	5.217	5.12416	4.15553	3.48307	0.40675	3.87972	5.77533	1.55032	2.8131	6.27153	4.74808	2.36594	2.29889	4.24038	3.09158	3.64013	2.76804	-0.499031	0.956108	2.21028	1.28848	2.1819	3.70181	4.1673	4.45601	2.13712	1.70838	3.79884	2.78848	2.65219	4.89567	4.71372	4.84188	0.700231	5.94219	3.29865	3.53535	5.97523	1.60465	5.59112	5.44648
4.3811	2.29627	5.08992	2.48128	2.79432	5.24936	6.06251	5.21595	7.72091	5.72804	4.96107	4.13269	3.78103	1.02747	3.51821	5.80269	1.68613	3.05312	6.22612	4.80105	2.10138	2.49707	4.59285	2.84592	3.86561	2.87935	-0.878633	1.28435	2.55034	1.78973	1.70251	3.77435	4.22755	4.40791	2.2972	2.48641	3.31752	2.75666	3.09885	4.57454	4.65964	5.20568	0.659987	5.79935	2.77781	3.51999	6.09567	1.33229	5.38931	5.02946
4.23226	2.60575	5.42047	2.47464	2.90576	5.11737	6.43472	5.60153	7.94457	5.198	5.03564	4.152	3.94215	0.678555	3.59605	5.56275	1.30668	3.19688	6.10121	4.94488	1.8813	2.25368	4.47888	3.3451	3.98501	2.78176	-2.00457	1.09588	2.17064	1.34413	2.28967	3.80055	4.32685	4.12669	2.47768	2.46263	3.80155	2.85115	2.16045	4.59755	4.52485	4.71303	0.299187	5.88683	2.87403	3.65168	6.1775	1.53482	5.5801	5.35583
4.37787	1.89058	5.04671	2.73007	2.86638	5.22727	6.35125	5.26436	7.8341	5.22669	5.007	4.15321	3.66354	0.612237	4.08204	5.60557	1.65579	3.32632	6.0058	4.83667	1.96858	2.58184	4.59344	3.17115	4.03741	2.90227	-1.06775	0.741414	2.38082	1.74371	2.72343	3.77929	4.25786	4.15423	2.24415	2.49847	3.71129	2.77875	2.68294	4.75092	4.64025	5.08995	0.866132	5.95766	3.10361	3.71647	6.21635	1.61892	5.54556	5.34499
4.23165	2.33101	4.7856	2.94538	3.25328	5.64334	5.93144	5.18286	7.82729	6.07011	4.826	4.39734	3.73742	0.622398	3.73166	5.55198	1.4229	3.25102	6.30615	4.5922	2.33005	2.67985	4.23409	3.31543	3.76772	2.73381	-1.16775	1.1811	2.70843	2.03172	2.19254	3.8541	4.47782	4.52139	2.83585	2.23175	3.71835	2.70361	2.32473	4.47063	4.81256	5.26963	0.969933	5.91616	3.24216	3.62708	6.11062	1.6458	5.49378	5.27492
4.1999	2.14221	4.87644	3.18922	3.02878	5.44635	6.26905	5.37623	7.42881	5.00249	5.3117	4.22881	3.33662	1.18985	4.42241	5.95893	2.01993	3.51446	6.45928	4.92147	1.79131	2.68521	4.6402	3.43764	4.57259	3.42733	-0.800905	0.799159	2.30778	2.02975	3.90205	3.77892	4.28584	4.57303	2.85123	2.83289	4.31389	2.88714	2.29423	4.82809	5.0268	5.58275	1.29283	6.07157	3.72572	3.94425	6.36644	1.87099	5.88445	5.53231
4.33312	2.49561	4.80464	2.50522	2.76569	5.28576	5.72504	5.65453	7.58598	5.4768	5.14655	4.03062	3.82347	1.04972	4.25064	5.66472	1.50523	3.39145	6.13398	5.01494	1.98492	2.66177	4.72318	3.38556	4.59256	3.48293	-1.38598	1.36154	2.16712	2.02084	3.54024	3.61346	3.97445	4.3685	3.06564	2.96127	4.1109	2.81651	2.33405	4.37265	5.05169	5.07953	0.868273	5.74611	3.39193	4.03802	6.20668	1.93117	5.72925	5.43334
4.29486	2.36974	5.38461	3.23291	2.51317	5.35028	5.98743	5.69872	7.66826	4.36519	5.3635	4.0423	3.78048	0.842811	4.31145	5.80489	2.16134	3.39299	6.31459	5.06613	2.16193	2.50119	4.98207	3.57226	4.5348	3.54707	-1.06386	0.748188	2.70572	2.23337	4.20144	3.84399	4.11701	4.32829	2.95121	2.91148	4.40993	2.63619	3.11207	4.78819	5.25471	5.4836	0.905062	5.92063	3.48247	4.0124	6.22598	2.01958	5.96965	5.5388
4.18496	2.30834	5.31338	3.61203	3.28532	5.63806	6.32169	5.57971	7.60899	5.03067	5.17751	4.06854	3.40884	0.777163	4.13159	5.77895	1.65767	3.44293	6.24019	4.80789	2.26658	2.57088	4.80438	3.1077	4.54315	3.41162	-1.08954	0.307126	2.02751	1.93745	4.09103	3.68289	3.99175	4.2279	2.43044	2.00414	4.33273	2.62847	3.3906	5.07094	5.04678	5.39804	1.20893	6.11275	3.73647	3.85771	6.16577	1.85477	5.86003	5.68827
4.33406	2.64654	5.47236	2.10105	3.1078	5.41197	6.47773	5.53752	7.72081	4.65069	5.15424	4.05285	3.64928	1.19169	4.02782	5.6234	1.90659	3.57031	6.25557	5.00113	2.35267	2.58786	4.91467	3.15422	4.54506	3.41976	-1.66169	0.202039	1.83527	2.38442	3.96216	3.67058	4.46188	4.38245	2.0915	3.33138	3.99243	2.80296	3.8817	4.47121	5.09562	5.31248	1.06102	6.1169	3.63269	3.95062	6.27147	1.58688	5.67394	5.45688
4.23537	2.87921	5.02568	2.65794	3.15121	5.40622	6.11638	5.59862	7.56292	5.05377	5.17539	4.04737	3.33758	1.14071	3.90309	6.1282	1.75385	3.50021	6.37755	4.9404	1.95292	2.90092	4.88686	3.25853	4.31571	3.60547	-1.42685	1.15912	2.32723	1.13915	3.82296	3.79446	3.98569	4.31206	2.28613	3.62781	4.64374	3.02017	2.0742	4.46304	5.03594	5.29244	1.0827	6.09429	3.61746	4.2297	6.24186	2.22286	5.78405	5.87214
4.5465	2.35077	5.6883	2.66362	3.12272	4.68797	5.80988	5.88757	7.63762	5.03207	5.39649	4.11765	3.97751	1.04632	3.79656	5.51724	1.93547	3.38372	6.22256	5.18668	2.03866	2.55092	5.14624	3.44274	4.70882	3.5372	-1.33301	1.01223	2.31077	2.06838	4.20564	3.72146	4.24427	4.25218	2.96141	2.48971	4.64578	3.23459	3.37219	4.7503	5.0494	5.24942	0.56483	5.85574	3.76107	3.99163	6.23415	1.96948	5.87841	5.73926
4.26715	2.63719	5.26041	3.206	2.58274	4.94284	6.1293	5.46687	7.52557	5.55331	5.16294	3.95228	3.54022	0.967394	4.50589	6.09476	1.99014	4.11244	6.21259	5.0629	2.06888	2.6551	4.82169	3.57457	4.94826	3.56591	-0.920995	1.26342	2.8706	1.96961	4.76067	3.84472	4.39157	4.37764	2.53377	2.98706	4.42326	2.9756	3.46251	5.1996	4.88955	5.38346	0.806429	6.06159	3.85405	4.00322	6.33862	1.78516	5.91281	5.46087
4.39499	2.37207	5.06651	2.56079	3.19493	4.91116	6.33357	5.45074	7.60112	4.95767	5.07803	4.10826	3.58008	0.958831	3.58478	5.66149	1.51253	3.40416	6.29143	4.90526	1.83081	2.62186	4.86666	3.28635	4.65264	3.42908	-0.299325	1.26301	2.23734	1.82622	4.02145	3.5568	4.24173	4.27266	2.67381	2.17604	4.5068	2.8351	2.67884	4.58111	4.96068	5.33401	1.19155	5.90554	3.84303	3.8435	6.17132	1.91025	5.72862	5.66679
4.25144	2.01014	4.87492	3.05795	3.07598	4.97993	5.90859	5.38031	7.78074	5.98259	5.15902	4.2688	3.695	0.843568	3.80063	5.41758	2.02212	3.56491	6.33682	4.88082	2.25831	2.62429	4.61937	3.48355	4.5871	3.5154	-1.13043	1.34727	2.24993	2.00244	4.09361	3.61533	4.40497	4.34314	2.45234	3.20906	4.25363	2.94825	3.753	4.86351	4.85989	5.3506	0.99085	5.85654	3.90051	3.91677	6.30159	2.00646	5.6768	5.55413
4.30484	2.36979	4.83453	1.35623	3.48309	5.52687	5.74271	5.67116	7.42007	4.68272	5.0592	4.07639	3.69089	1.34486	4.02779	6.04767	2.01366	3.68776	6.49542	4.72652	1.66107	3.13689	4.71997	3.44316	5.12752	3.47146	-0.396321	1.57209	2.89196	1.76202	4.45575	3.82873	4.80882	4.56388	3.50557	3.29225	4.83174	2.92577	3.48702	5.55882	5.21142	5.26066	0.394291	5.82838	3.69864	3.96559	6.17767	2.01737	5.87569	5.33824
4.38318	1.8635	5.41096	2.20552	3.23792	5.00779	5.93953	5.75252	7.55831	4.67611	5.26031	3.95746	3.74271	0.935439	3.71989	6.42782	2.20951	3.77948	6.24641	4.78478	2.04237	2.90949	5.15542	3.93091	4.9112	3.56844	-0.377095	1.16379	2.39997	2.36886	4.03993	3.79084	4.43641	4.40751	2.71726	3.16012	4.54139	3.04694	3.87795	5.02977	5.15428	5.56811	0.988823	6.11951	3.74848	3.67805	6.46162	1.83849	5.73481	5.62139
4.47019	2.40159	5.34366	2.37904	3.42015	5.28717	5.31273	5.85862	7.21384	4.43696	5.15565	4.09572	4.09205	1.34697	4.71131	7.54269	1.79752	4.10106	6.7086	4.54919	1.95494	3.37165	4.80427	3.63655	5.14018	3.42432	1.24772	1.98585	3.80233	3.26835	4.87245	3.92451	4.92151	4.97193	4.04352	3.59527	4.70329	3.37584	4.75244	5.98447	5.70551	5.90111	0.792532	6.20964	3.43966	4.01094	6.78595	2.54323	5.80384	5.21253
4.21153	2.58441	5.09963	2.66757	3.28043	4.8695	6.62645	5.60598	7.81422	4.76038	5.07894	3.9768	3.27724	1.54079	2.66115	6.38279	1.76105	3.3922	6.62003	4.87043	1.56193	3.00618	4.58254	3.63979	4.86842	3.64306	-1.10956	0.526141	2.05682	1.62741	3.56633	3.68388	4.57687	4.30261	1.91108	2.76552	4.79394	2.63452	4.45169	4.18412	4.93884	5.08269	1.14292	6.31241	3.74348	4.22745	6.44292	2.13409	5.84783	5.94568
4.26799	2.69616	4.88042	2.82421	3.34019	4.97278	6.14672	5.53251	7.71375	5.01675	4.99891	4.00896	3.70963	1.18668	4.05391	6.60572	1.88914	3.49392	6.29892	4.75011	2.0502	3.08043	4.75566	3.44757	4.93221	3.68635	-0.244184	1.17754	3.02634	2.757	4.48948	3.89715	4.6406	4.34179	2.51472	2.9122	4.63521	2.90875	3.9484	4.72861	5.07759	5.58277	1.12953	6.24538	3.68538	4.09558	6.45413	1.94505	5.88479	5.88586
4.15485	2.22695	4.96886	2.88269	3.36571	5.73799	6.62146	5.27583	7.52423	5.44429	4.99148	3.98542	3.57648	0.258719	3.56281	5.3369	1.06315	3.01773	6.23777	4.64486	2.16653	2.39833	4.32248	3.31026	4.58691	3.28893	-1.43596	0.146794	1.97789	1.75903	2.89145	3.96132	4.38623	4.46607	1.9833	2.64901	3.61494	2.46937	2.94428	4.52638	4.86281	4.88739	0.361183	5.81734	2.71221	3.47191	6.02687	1.61752	5.57162	5.21878
4.30258	1.8415	5.04733	3.05961	4.29019	5.84834	5.94106	5.37289	7.62512	5.54409	4.87544	4.15905	3.70279	0.828539	3.4012	5.40142	1.40051	3.38573	6.2145	4.68817	2.28963	2.0832	4.81406	3.38298	4.38729	2.89241	-2.55817	0.732301	2.03956	1.88916	2.75472	3.91118	4.05451	4.3415	1.61286	2.55712	3.74852	2.63907	3.35474	4.75472	5.22696	5.09124	0.666977	5.79496	2.89958	3.55055	6.05774	1.48477	5.52749	5.31208
4.27093	2.23734	5.32268	2.23937	3.54155	6.03259	6.25627	5.20087	7.61491	5.82321	5.0658	3.93493	3.78295	1.09048	3.69525	5.25803	1.05078	2.93421	6.41936	5.02879	2.43026	2.48101	4.3083	3.26764	4.66933	3.48431	-1.37802	0.205546	1.75496	2.20443	3.19177	3.99766	4.74027	4.73794	3.40185	2.33084	3.60533	2.70331	3.55729	4.49728	4.95673	4.84251	0.312156	5.80027	2.8925	3.56948	6.18845	1.48802	5.66265	5.17251
4.25253	2.03053	5.16588	2.96023	2.61307	5.34614	6.44421	5.32412	7.41813	4.96372	4.91469	4.08306	3.41441	0.39815	3.30276	5.44507	1.61873	3.32156	6.40661	4.83918	2.12009	2.44909	4.79194	3.2864	4.79254	2.52748	-1.31329	0.143781	1.9493	1.61713	2.88335	3.93677	4.9526	4.4735	3.50044	2.49647	3.67479	2.6894	2.16802	4.62897	5.00189	4.9196	0.421813	5.75092	3.05299	3.57492	6.18798	1.6708	5.51186	5.16129
4.23347	1.86842	4.8157	3.04769	2.87328	6.04408	6.14433	5.12793	7.50214	5.36531	4.65211	4.03205	3.49182	0.533471	3.19149	5.21863	1.46494	2.87779	6.24906	4.74501	2.31281	2.2919	4.67558	3.13181	4.93365	3.40083	-1.07523	-0.0293979	2.1588	1.74894	2.33778	3.98309	4.75566	4.33503	2.84215	2.39298	3.56189	2.66126	0.828162	4.48467	4.72164	4.93024	0.49125	5.63869	2.68851	3.4804	6.13976	1.40203	5.44094	4.88153
4.30834	2.48164	5.11963	2.79076	2.78293	6.01205	5.50556	5.39421	7.55981	5.67831	5.09785	4.06241	3.52354	1.13126	3.6283	5.93796	1.6822	2.482	6.17753	4.79798	2.29837	2.47942	4.54513	3.44113	4.30757	2.87658	-2.24932	1.03514	1.95386	2.18564	2.4172	3.823	4.09651	4.31204	2.3014	2.5988	4.06387	2.71975	1.36464	4.95719	5.10833	5.33522	0.722969	5.84407	2.90474	3.52819	5.9823	1.42293	5.55382	5.52928
4.24315	2.38162	5.04287	3.47684	3.73562	5.32295	5.95123	5.38265	7.53501	5.06867	5.11567	4.13293	3.0322	0.691021	3.88152	6.12338	2.08275	3.79015	6.19744	4.87267	2.36047	2.54487	4.54294	3.10537	4.38798	2.52125	-1.55804	1.18433	2.17539	2.43825	2.94138	3.90893	4.30138	4.39594	2.18318	2.63588	4.09298	2.51114	3.8659	5.02433	5.13959	5.36857	0.967851	5.88906	3.00267	3.66863	6.10009	1.54548	5.70227	5.46558
4.4771	2.39414	5.07857	1.8734	2.91043	5.65371	6.06653	5.35091	7.69135	5.84079	5.0292	4.00777	3.70806	-0.557224	3.90051	5.915	1.17336	3.13116	6.15475	4.64305	2.27922	2.63604	4.4223	3.35166	4.96331	2.26578	-1.00742	0.399332	2.4359	2.13228	3.40624	3.97679	4.13367	4.54867	2.48151	2.60646	3.80673	2.661	3.08561	4.65674	4.64108	5.06119	0.404139	5.86473	3.11214	3.68177	6.14997	1.84436	5.71465	5.31026
4.29164	2.44	4.83553	3.10093	3.57479	5.76273	6.22776	5.32344	7.65805	5.8136	5.104	4.03499	3.52127	0.992335	3.91455	5.7303	1.47983	2.83153	6.07457	4.65902	2.07545	2.71003	4.05758	3.13439	4.13557	3.17761	-1.24692	1.11838	2.10115	2.35908	3.46754	3.83363	4.62872	4.57624	2.64874	2.49552	4.05763	2.68042	3.35127	4.64708	4.75917	5.1325	0.430913	5.92189	2.72799	3.68653	6.13817	1.59519	5.78564	5.36048
4.26154	2.15305	5.22742	2.94113	3.10223	5.9872	6.40105	5.60774	7.92206	5.2979	5.0892	4.15434	3.88434	1.3797	3.15977	5.85893	1.43634	3.41359	6.32434	4.75817	2.23937	2.56329	4.59056	3.47387	4.21516	3.72695	-2.20695	0.996164	2.3602	2.24773	2.96398	3.80275	4.69865	4.64678	2.86557	2.93497	3.85631	2.81147	2.94758	4.80922	4.9397	5.29871	0.870257	5.90859	3.34511	3.75704	6.2091	1.90511	5.66451	5.62289
4.47172	2.14975	4.70861	2.75776	3.19362	6.12782	5.91687	5.55025	7.85348	4.65855	5.26589	4.22242	4.04341	0.794619	4.07202	6.27909	1.95383	3.70142	6.44453	5.05436	2.33115	2.85645	4.82954	3.35189	4.51365	3.69489	-0.434482	1.26955	2.89768	2.75425	3.80828	3.81204	4.71616	4.67455	3.23804	2.9202	3.84925	2.95367	3.60868	4.77786	4.93114	5.10186	0.937647	6.01068	3.64085	3.75411	6.17711	1.58454	5.66512	5.32875
4.28664	2.58189	4.92411	2.81579	3.21064	5.43455	5.59153	5.50805	7.60108	5.11559	5.31918	4.12342	3.76119	0.946697	4.21947	6.58498	2.06016	3.34125	6.25894	5.03952	2.25308	2.73464	4.59686	3.36682	4.16388	3.46209	-0.591967	1.52795	2.8523	2.67801	3.75106	3.80103	4.30407	4.35836	2.7962	2.90218	4.30205	2.85404	3.23825	4.92692	5.16734	5.34104	0.964748	5.93736	3.58232	3.80681	6.10692	1.51855	5.80465	5.53902
4.34589	2.74054	5.37132	2.76503	3.24678	4.78333	6.13089	5.61513	7.58801	5.55027	5.36586	4.08915	3.72579	1.47824	4.08672	6.55189	2.24042	3.59732	6.40598	4.90469	1.88972	2.82771	4.74018	3.55419	4.02995	3.14026	-1.16121	1.36083	2.88275	1.78519	3.30966	3.76597	4.33454	4.26303	2.04704	2.85151	4.50505	2.86382	3.7904	5.15967	5.10289	5.512	1.1099	6.03787	3.99822	4.05619	6.30095	1.61752	5.73207	5.55678
4.40453	2.5628	5.32531	3.90959	3.55341	5.16503	5.75689	5.52345	7.50833	5.25642	5.22851	4.3139	3.4182	0.945075	4.05835	6.37886	2.24042	3.38436	6.34514	4.89049	1.93205	2.89143	4.70207	3.13368	4.13433	2.59959	-0.910279	1.50761	2.58987	1.92289	3.57069	3.63076	3.65885	4.35751	1.99135	2.88492	4.57144	2.98762	3.55958	5.04645	5.15156	5.50052	1.33608	5.97367	3.75077	3.89088	6.16945	1.86062	5.82282	5.73002
4.09868	2.39207	4.05079	2.44271	2.40226	5.14826	6.11686	6.33822	7.63707	5.21922	4.8101	3.96314	4.00963	0.753335	3.9497	5.9806	1.2973	3.31536	6.17318	4.34503	1.81779	2.53451	4.15934	3.09048	3.72915	3.05393	-1.33273	1.03231	2.48959	2.52592	2.56627	3.67976	4.28024	3.79541	1.33853	2.50815	4.30937	2.55721	2.82632	4.67397	4.74302	5.33949	0.95899	5.92221	3.22804	3.54606	6.08193	1.74475	5.59831	5.30325
4.15929	2.23035	5.2298	2.65081	2.96931	5.82195	5.50252	5.45166	7.38367	5.19712	5.27982	3.94262	3.11651	0.0434962	4.47669	6.50659	2.12175	3.64563	6.07071	4.89404	2.42886	2.63658	4.45122	3.46075	3.65338	2.56487	-0.552607	0.842413	1.73849	1.90256	3.18031	3.84418	4.33201	4.36093	2.58023	2.88703	4.60072	2.68976	3.71296	5.21185	5.1214	5.65418	1.17247	6.02601	3.43818	4.04597	6.2786	1.88662	5.8079	5.85791
4.29392	2.33349	5.29413	2.91073	2.92192	4.73513	5.66853	5.93108	7.28389	5.22398	5.25291	4.2446	3.18901	0.7551	4.41901	6.69567	2.06024	3.17118	6.15869	4.84414	1.82751	2.89283	4.57949	3.63258	4.226	2.6034	-0.585518	0.99051	1.97264	0.764706	3.82937	3.69729	4.21149	4.27917	2.86119	3.09315	4.36657	2.82164	2.99854	5.13726	4.92699	5.6668	1.17828	6.24024	4.10929	4.41249	6.47674	2.37559	6.12972	6.02223
4.26649	2.3514	5.59948	3.62921	3.40708	4.60445	6.04027	5.49393	7.17442	4.90517	4.96491	4.15256	3.21393	1.134	4.38414	6.29253	2.1895	3.34889	6.05024	4.9438	1.81622	2.89863	5.01463	3.2908	4.47905	2.62731	-0.818394	1.09363	2.49576	1.60974	4.17599	3.42312	4.33935	4.25755	3.20108	3.25368	4.71328	2.70581	4.18384	5.15772	5.33651	5.68958	1.44529	6.14333	3.98064	4.0755	6.49549	2.07567	5.77508	5.9814
4.31369	2.40105	5.11176	2.72776	3.32778	4.93684	5.42093	5.85853	7.38119	4.66747	5.23802	4.1923	3.29881	1.23251	4.35657	6.66252	2.03808	3.52595	6.26417	4.76312	1.89229	2.94434	4.50005	3.46839	4.25051	2.63396	-0.126661	1.27451	2.35841	1.31944	3.72168	3.69256	4.09135	4.2293	2.35959	3.09401	4.63587	2.69163	4.29895	5.26361	4.96522	5.66078	1.24408	6.36535	4.17477	4.42089	6.53158	2.42926	6.12826	5.96054
4.37393	2.48691	5.20094	2.5989	2.92991	4.90282	5.16079	5.8821	7.41167	4.35889	5.30037	4.20042	3.13439	0.793257	4.21523	6.51318	1.96973	3.40366	6.26034	4.93613	1.89625	2.83972	4.33398	3.16498	4.01182	2.73859	-0.253032	1.19934	2.27511	1.99349	4.40609	3.75503	4.31626	4.47754	2.80505	2.8886	4.42435	2.98846	3.20652	5.02784	5.02506	5.62045	1.10244	6.26892	4.28535	4.31713	6.40626	2.48484	6.13477	5.99331
4.20183	2.09821	4.79988	1.94101	3.35517	5.66207	5.73562	5.50263	8.11579	4.18659	5.06073	4.3161	4.0309	1.30603	4.14206	5.75411	2.08952	3.59454	6.50237	4.86865	2.18116	2.93013	4.82519	3.41779	4.54182	3.04622	0.0318316	1.20786	3.05325	1.82946	3.54598	3.87373	4.75422	4.76693	3.91409	2.76308	3.75019	3.08452	3.74793	4.70961	4.7529	5.16808	0.839164	6.11278	3.33694	3.67679	6.26398	1.68874	5.49555	5.15359
4.27273	2.32885	5.63199	2.21444	3.49962	5.58882	6.3784	5.35467	8.39552	5.76329	5.1578	4.30649	4.35819	1.49054	4.1126	5.65714	1.66959	3.63123	6.52184	4.87442	2.01026	2.88506	5.22953	3.28543	4.42854	3.49611	-0.334017	1.45484	2.74625	1.57319	4.0569	3.54023	4.17929	4.56564	2.94934	2.73775	3.96674	3.27164	2.95369	4.69583	5.15616	5.29738	0.832673	6.04293	3.6964	3.73911	6.52429	1.58889	5.4303	5.33071
4.21713	2.29582	5.16753	2.39106	2.83372	4.6084	6.619	5.43854	8.20406	5.04723	5.05678	4.17043	4.1443	1.05264	4.07822	5.72632	1.97652	3.98157	6.56276	5.06793	1.85782	2.7943	5.06031	3.32899	4.97843	3.9033	-0.198633	1.29071	2.44141	1.79163	4.24216	3.73258	4.5333	4.42488	3.28337	2.69739	4.14858	3.30229	4.01794	4.54444	4.89844	5.20075	0.858614	6.05919	3.56948	3.53856	6.40276	1.80662	5.57167	5.39023
3.95799	2.59205	5.25048	2.09746	3.40308	4.82282	6.81409	5.0801	7.84298	5.19428	4.90067	4.11628	4.09597	0.685246	4.26701	5.34389	1.11662	3.3391	6.42544	4.88844	1.31042	2.6316	4.96857	3.4366	4.69134	4.01559	0.233186	0.944905	3.42801	2.02155	4.33898	3.71643	4.32851	4.46351	3.00811	2.69295	3.64578	3.23079	2.94706	4.38247	4.80311	4.78526	0.777067	6.04849	3.55503	3.79492	6.53754	1.72582	5.53047	5.05262
4.18292	2.34752	5.37238	2.44983	2.81228	4.9862	6.39994	5.48803	8.51421	5.33217	5.24172	4.18132	4.28246	1.4789	4.19842	5.42353	1.45165	3.8669	6.58982	4.75219	1.98922	2.80899	4.86374	3.11609	4.20929	4.11667	-0.254949	1.43518	2.42846	1.37435	3.92313	3.62216	4.20844	4.55162	2.65972	2.73698	3.98805	3.48133	2.96381	4.47123	4.63322	5.19926	0.830862	6.13621	3.62714	3.89783	6.58216	1.82935	5.57785	5.53535
4.25633	2.3742	4.71944	2.55297	3.01128	5.42401	5.55958	5.44145	8.05331	5.64299	5.01535	4.23978	4.03961	0.260187	3.23503	5.2318	1.76419	2.85035	6.36221	4.62529	1.97256	2.49562	4.46165	3.2769	4.41172	2.94936	-1.31323	0.840056	2.46225	1.654	3.41641	3.71135	4.10729	4.3092	1.86607	2.52745	3.34277	3.05922	2.00002	4.42677	4.48715	4.899	0.441193	6.04324	3.07083	3.78858	6.03297	1.58453	5.54912	5.05825
4.26319	1.93005	5.02314	3.44625	4.07539	6.24351	5.81708	5.55594	7.91057	4.11804	4.98654	4.20705	4.02815	0.949361	3.55122	5.20917	1.75944	3.70881	6.43041	4.77285	2.34044	2.3957	5.14203	3.71849	4.7933	3.12697	-2.05275	-0.463979	1.19447	1.35115	3.14533	3.86939	4.133	4.30821	2.94517	2.85899	2.77928	2.66537	2.80402	5.04046	5.12759	5.12683	0.729544	5.97098	3.4166	4.0777	6.1341	1.36921	5.61812	5.52605
4.09028	2.45261	4.71627	2.03662	3.36928	5.49867	5.65368	5.49891	7.88049	4.86714	4.81565	4.13543	4.19429	0.81762	3.51405	5.28093	2.31654	3.14276	6.46872	4.8737	2.3698	2.44108	4.19354	3.41806	4.51609	3.48051	-2.32326	0.00201945	1.16475	0.620133	2.83469	3.76908	4.40308	4.27773	3.17556	2.6575	4.07618	2.98335	3.61446	4.8103	4.77586	4.87381	1.06855	6.13449	3.36464	4.2213	6.31405	2.02061	5.55884	5.87328
4.19231	2.20231	4.52385	3.42808	3.13334	5.21207	5.922	5.26033	7.90812	5.87408	4.74952	4.26387	3.60486	0.761229	3.27575	4.85598	1.19766	2.61469	6.36871	4.78979	2.2244	2.48911	4.43417	3.40158	4.34069	2.98502	-1.44521	0.604785	2.22165	1.29272	3.8819	3.96542	4.69136	4.20612	3.15354	2.79453	4.20191	3.21479	2.20798	4.7228	4.53646	4.68599	0.547303	6.05876	3.24306	4.21308	6.25748	1.28164	5.35716	5.0727
4.21164	2.49459	4.61081	2.77058	3.7697	5.93561	5.60771	5.33086	8.0508	5.33721	4.81738	4.3246	3.59799	0.0932458	3.50383	5.08544	1.21337	2.84651	6.43001	5.00339	2.63513	2.73689	4.45816	3.20314	4.4796	3.16852	-2.07045	0.780144	2.248	1.61249	3.41371	3.77101	4.48304	4.32275	2.32994	2.48376	4.26596	2.93757	1.35337	4.53217	4.75903	4.82893	0.963653	6.01234	3.27303	4.10158	6.1788	2.01894	5.5431	5.35145
4.31863	2.50444	4.81986	3.0589	3.5729	5.60078	5.32498	5.58713	7.71324	5.59496	4.92682	3.99535	3.86073	0.427924	3.80695	5.31974	2.01261	3.65334	6.3048	4.45339	1.98065	2.43457	4.7701	3.47822	4.51362	2.8688	-1.55021	0.848133	2.33014	1.78696	3.40041	3.70674	4.02091	4.44081	2.48973	2.88778	3.63792	2.97618	1.38804	4.59212	4.48357	5.09719	0.622863	5.73266	3.27952	3.62669	6.00328	1.75675	5.46147	5.11242
4.32493	2.3368	4.84538	2.95353	3.43432	4.68356	6.07308	5.52977	7.75192	5.38397	5.01105	4.07892	3.66396	0.800803	3.72407	5.43781	1.71514	3.49471	6.34498	4.88911	2.57623	2.55015	4.52943	3.40318	4.69473	2.95346	-1.36973	0.820054	2.2351	2.29156	3.46227	3.73482	4.43958	4.59136	2.53	2.871	4.45655	2.79983	3.52257	4.75248	4.84768	5.12959	0.449589	5.94591	3.39101	3.78669	6.13861	1.44821	5.6453	5.5612
4.41237	2.56554	4.77675	2.30078	3.2823	5.68787	6.58387	5.57545	8.15576	5.62183	4.78885	4.10316	4.09849	0.11796	3.578	5.39653	1.53478	3.35779	6.25147	4.71975	2.24612	2.75705	4.18968	3.33316	4.55345	3.28473	-1.77507	0.853439	2.28327	2.03324	3.48116	3.92058	4.14961	4.27192	2.61113	2.65747	3.92206	3.17024	3.70012	4.5237	4.65287	4.89486	0.996806	5.92386	3.03531	3.92407	6.02135	1.38826	5.48191	5.25381
4.46942	2.53116	4.85309	2.30098	3.28001	5.57142	5.63789	5.59333	8.01436	5.79076	5.29574	4.1512	3.73313	0.799081	4.01113	5.53617	1.35387	3.11285	6.32305	4.61142	2.17567	3.50234	4.81693	3.35143	4.33757	3.2152	-0.728853	0.989485	2.25939	1.93488	3.12472	3.72348	4.50968	4.3907	2.63305	2.75773	3.7324	3.04162	2.7793	4.71914	4.81518	5.09375	0.288484	5.80917	3.26405	3.69944	6.10089	1.83388	5.46052	5.45262
4.19021	2.43021	4.61613	3.10053	3.4807	5.61048	5.57126	5.47634	7.95423	5.79891	5.02974	4.07626	3.59398	0.348116	3.62169	5.42956	1.33621	3.10246	6.42428	4.76112	2.05277	2.28101	4.9841	3.30497	4.44348	3.1922	-0.860904	0.900856	2.41047	2.0108	4.24571	3.91833	4.5015	4.48936	2.74289	2.89594	3.496	2.86969	3.65237	4.72562	4.87575	5.10065	0.309661	6.07592	3.39183	3.87061	6.0941	1.60908	5.60436	5.52418
4.26621	2.25087	5.31596	2.887	3.10757	5.77878	5.86115	5.44839	7.58277	5.33513	5.76616	4.13419	3.24962	1.08654	4.1957	5.74446	2.22034	3.43618	6.80677	5.11886	1.86725	2.37309	5.06699	3.40845	4.12884	3.72165	-0.333776	0.963142	2.59694	2.19048	3.80451	3.65894	4.34129	4.62536	2.69482	2.60408	4.27836	2.95035	3.74878	4.9537	4.97269	5.52824	0.778679	5.85644	3.09017	3.52311	6.18426	1.67989	5.76196	5.34235
4.27988	2.33937	5.44616	3.44285	3.25869	4.3423	6.03299	5.41229	7.55865	5.00675	5.21307	3.93372	3.77909	-0.246815	4.19427	5.89097	1.94374	3.54507	6.3313	5.02179	2.32978	2.53578	4.96409	3.58091	4.47062	3.37886	-1.19302	1.01877	2.71446	2.09834	4.02359	3.68295	4.43285	4.70126	2.93455	3.01511	4.07897	2.84615	2.89208	4.79112	5.04586	5.37611	0.891228	5.73723	3.08561	3.52771	6.1544	1.78633	5.66874	5.35815
4.52845	2.74884	5.37048	3.03897	3.07105	4.83577	6.29929	5.54269	7.52129	5.4848	5.1795	4.09151	3.84912	0.751203	3.87261	6.35122	1.79087	3.55153	6.28158	4.96527	2.17868	2.80342	4.15253	3.23108	4.36168	3.24084	-1.11751	1.27375	2.59153	2.18167	3.34373	3.76727	4.76365	4.71725	3.00444	2.64239	4.12152	2.73456	3.23905	4.85588	5.17465	5.55611	0.686137	5.91477	3.42793	3.43281	6.24225	1.67743	5.63797	5.85341
4.23609	2.13004	5.28767	3.59645	3.4617	5.3141	6.51785	5.438	7.50766	5.21464	4.96365	4.06329	3.65123	1.16337	4.36224	6.10029	1.63246	3.0567	6.24653	4.79985	2.24869	2.69483	5.08005	3.19602	4.47951	3.13976	-1.07037	1.19803	2.5336	2.26616	3.67902	3.80922	4.01242	4.45659	2.57621	2.91815	4.04752	2.78942	2.44518	4.87557	4.91858	5.499	0.829618	5.95413	3.31946	3.80231	6.31162	1.92361	5.73732	5.31572
4.14718	1.88953	5.01317	3.29801	3.26045	5.54349	6.04508	5.97349	7.77496	5.39602	4.98009	3.94011	3.33005	0.880831	3.98713	5.62285	1.51134	3.24912	6.24388	4.74078	2.15658	2.47709	4.39327	2.91223	4.03123	2.78221	-1.01784	1.20687	2.44154	2.57675	2.94753	3.26606	3.90779	3.93916	0.938991	2.69925	4.35127	2.50146	3.28842	4.74939	4.74328	5.45144	0.902994	6.00336	3.3184	3.49686	6.2519	1.28044	5.6906	5.69679
4.07957	2.37252	5.40909	2.28527	2.96157	4.74364	5.69451	5.83242	7.70937	5.41363	5.35347	4.15418	3.02	1.18323	4.03472	6.56517	2.32471	3.79365	6.41615	4.91746	2.07146	2.79397	4.51931	3.38787	4.17052	2.75496	-0.225841	0.948919	2.67374	1.67547	3.08296	3.78704	4.79881	4.61583	2.85985	2.84367	4.49576	2.77241	3.20594	5.09298	5.01713	5.53299	1.24115	5.95136	3.77333	3.63644	6.08091	1.49087	5.89481	5.28727
4.31891	2.76595	5.66077	2.28582	2.7489	4.78258	6.22408	5.9872	7.35429	5.57604	5.03348	4.05756	3.58396	1.4676	4.42684	7.01682	1.72315	3.38153	6.12997	4.72114	2.04391	2.75903	4.21737	3.45777	4.41195	2.96709	0.134384	1.39336	2.74666	1.70464	2.94211	3.90671	4.08594	4.28277	2.86875	2.80349	3.66896	2.76698	2.23481	4.92567	4.91878	5.53045	1.20466	6.12935	4.4013	3.92493	6.44128	2.29174	6.06725	5.62273
4.36809	2.14401	5.64249	2.64327	2.97879	5.53975	6.13223	5.29349	7.42973	5.06807	5.19914	3.94966	3.72185	1.22816	4.44562	6.52784	1.68046	3.67235	6.16686	5.06044	1.90598	2.92612	4.84841	3.4637	4.44789	3.17124	-0.197986	1.38429	2.51846	1.9833	4.00334	3.8072	4.77647	4.54438	2.8293	2.86543	4.45566	2.77329	3.42143	4.85897	5.35535	5.50455	0.901769	5.84229	3.50128	3.68027	6.44432	1.55554	5.75915	5.64776
4.17645	2.30394	5.46767	2.76573	2.74903	5.29001	6.28271	5.83382	7.34801	5.4454	5.09397	4.2731	3.68609	1.37275	4.43851	7.16387	1.5455	3.56105	6.22837	4.81091	1.7501	2.89546	4.48044	3.26175	4.43068	3.02105	-0.681216	1.15053	2.47841	1.9488	3.24155	3.98021	4.37133	4.55996	2.83803	2.84556	3.94221	2.53976	4.22483	5.08664	5.22967	5.6227	1.31498	6.10894	4.60042	4.13409	6.5411	2.36869	6.05785	5.80484
4.35814	2.33975	5.43587	3.38659	2.83476	5.13043	5.64006	5.82727	7.30687	5.57643	5.12248	3.99637	3.61269	0.681413	4.08484	7.11141	1.40944	3.66133	6.20879	4.56927	1.95216	2.82839	4.27188	3.01488	4.279	2.90288	-0.174474	1.28872	2.24031	2.01966	3.21463	3.73296	4.59685	4.52922	2.50646	2.57143	4.24016	2.34425	3.43643	5.10565	5.22867	5.67441	0.67773	6.3209	4.62902	4.01672	6.55355	2.68846	6.12864	6.04739
4.28623	2.14688	5.3808	2.5107	3.29187	5.33808	5.51516	5.28486	7.50789	4.76372	5.2237	4.1628	3.57153	1.33037	4.35681	6.33039	2.02801	3.49543	6.24974	5.09902	1.95013	2.99531	4.85392	3.1359	4.32401	3.12685	0.0276833	1.33036	2.58141	1.64926	3.15337	3.88619	4.79247	4.74004	3.30799	2.84817	4.17826	2.92854	3.8203	4.87572	5.29095	5.41728	0.811274	5.96905	3.0502	3.55559	6.21478	1.70947	5.74809	5.81682
4.24231	1.69839	5.42647	2.26728	3.10634	5.40035	6.51634	5.19235	7.48897	4.63885	5.25695	4.24864	3.6072	1.03012	4.34225	6.15001	1.81667	3.69044	6.0454	4.67186	1.7428	2.68652	4.87681	3.44887	4.58342	3.33894	-1.02162	1.54923	2.81571	1.86597	3.24544	3.75446	4.25964	4.34836	3.13103	2.83121	4.23156	2.87676	4.2652	4.72407	5.08483	5.37992	0.6989	5.90655	3.04108	3.49601	6.45905	1.73068	5.62963	5.30145
4.17328	2.04465	5.28191	2.49735	2.81347	5.3845	6.94258	5.28195	7.50475	4.62953	5.19881	4.02639	3.38632	1.17752	3.90103	6.12144	1.98141	3.51055	6.23368	4.87251	1.54429	2.36473	4.77828	3.5197	4.37875	3.15838	0.0130591	1.13296	2.78352	2.30033	3.09815	3.83736	4.30661	4.22185	3.07564	3.12355	4.1566	3.03529	4.14348	4.84302	5.01022	5.26003	1.10673	6.07392	3.31134	3.75943	6.39732	1.9972	5.60569	4.9323
4.18238	2.49057	5.27559	2.32602	3.18943	6.32238	7.00432	5.05637	7.78568	4.42139	5.16293	4.26318	3.59299	1.77876	4.17195	6.21307	1.58656	3.49737	6.12069	4.7499	2.01414	2.63439	4.3623	3.24808	3.90566	3.29874	-0.702543	1.19399	2.32824	2.71716	3.29093	3.91861	4.2311	4.32355	2.18581	2.36655	4.9244	2.707	4.46531	4.70413	5.26046	5.34028	1.69148	6.0181	3.10155	3.99268	6.44977	1.65185	5.76863	5.38379
4.27678	2.39587	5.07654	1.38434	2.47816	5.74703	6.25979	5.08678	7.67016	4.56817	5.01359	4.26511	3.6472	1.31941	3.89426	6.34863	1.61375	3.16931	6.26307	4.91741	1.70581	2.78807	4.90911	2.95321	3.96478	3.02453	-0.40251	1.22464	2.73987	2.68326	4.21183	3.78834	4.14587	4.46506	2.50229	2.27378	4.46262	2.92527	3.32955	4.79958	5.22983	5.07809	0.865985	6.05628	3.03358	3.57129	6.50843	1.72637	5.69641	5.41957
4.16537	2.36738	4.87495	4.03872	3.26846	4.68198	5.77031	5.82533	7.74005	4.97038	5.26749	4.29276	4.07058	0.613667	3.78377	5.87389	1.65292	3.42278	6.40051	4.77485	2.03342	2.4689	4.58232	3.42944	4.1854	3.05719	-1.16958	0.353678	2.18062	1.71458	3.42205	3.93847	4.51568	4.283	2.19486	2.53642	4.08503	2.51652	2.61292	4.50619	4.73833	5.19423	0.792353	6.2223	3.53345	3.6988	6.26991	1.6662	5.6476	5.28244
4.41508	2.47657	5.02331	4.1149	3.4849	6.08516	6.17135	5.46602	7.7587	4.78428	5.01421	4.21759	3.82187	1.11574	4.03918	5.6232	1.66175	3.29241	6.30673	4.71126	2.42671	2.41747	4.78159	3.29495	4.48234	3.01855	-0.964919	0.730017	1.98265	1.49832	2.95158	3.76545	4.25508	4.35112	2.6418	2.51868	4.30194	2.72577	3.83093	4.53517	4.62204	5.09715	0.747626	5.87995	3.38335	3.48415	6.11111	1.75767	5.63039	5.30965
4.16319	1.85663	4.43047	3.9482	3.61729	5.40257	5.64378	5.56984	7.91171	4.63811	5.40156	4.28202	3.4957	-0.0757231	4.21592	5.32245	1.5921	3.4723	6.60348	4.43967	2.18326	2.80281	4.97308	3.47154	4.82157	3.59846	-2.20961	0.0759721	1.15028	0.480542	1.84955	3.8605	4.64655	4.33454	3.17209	2.51448	6.04988	2.57018	2.30969	4.65603	5.22521	5.46624	0.766997	5.90326	3.38029	3.971	6.45017	2.01205	5.73946	5.3281
3.97164	1.67675	4.61303	4.08612	3.6349	4.95667	6.71512	5.52445	8.0338	4.61242	5.35994	4.23092	3.39739	0.177707	3.73255	5.29781	1.56101	3.33574	6.67278	4.75191	2.27179	2.8584	4.89382	3.35373	4.51384	3.63643	-1.28353	-0.2172	1.53086	1.38356	3.35391	3.96216	4.89131	4.46603	3.44494	2.74182	3.79084	2.69213	2.51215	4.99328	5.32138	5.38272	0.895466	6.02668	3.94999	4.16036	6.60289	1.93336	5.83851	5.49292
4.08079	2.19655	4.84043	3.72363	3.3288	4.79838	6.20011	5.51767	8.11206	4.85834	5.30048	4.3897	3.26519	0.167573	3.49177	4.92805	1.70111	3.47646	6.60865	4.63927	2.25885	2.56238	4.53743	3.13602	3.9987	3.58766	-1.41682	0.770998	2.28672	1.48901	2.54941	3.98793	4.59847	4.55147	2.78906	1.91136	3.2983	2.56052	0.902002	4.52872	5.21406	5.09765	0.672699	5.82152	3.25921	4.09773	6.47892	1.79469	5.77523	5.21256
4.27843	2.59514	4.91958	3.20697	2.59486	5.87015	5.31668	5.55416	8.0211	4.48346	5.3275	4.1768	3.58307	0.611841	3.96517	5.73961	1.96554	3.67916	6.37997	4.84883	2.07355	2.52304	4.63904	3.298	4.3703	3.44999	-1.57377	0.888469	2.17697	1.66144	3.45984	3.84998	4.45883	4.51732	2.59483	2.58736	3.99725	2.86119	2.77533	5.11572	5.17327	5.55856	0.953315	6.12484	3.32857	3.70844	6.1447	1.85739	6.03192	5.78205
4.24839	2.34159	5.26692	3.034	2.81659	5.95002	5.91152	5.52651	7.67045	5.14878	5.06391	4.11161	3.7454	1.02508	3.95016	5.54559	1.88926	3.35711	6.13199	4.64471	1.90141	2.36338	4.20469	3.31835	4.23669	2.89017	-1.55087	0.430644	2.2667	2.02337	2.62034	3.66717	4.06596	4.09984	1.7596	3.02958	3.91009	2.63373	3.76999	4.63554	4.63713	5.04466	0.831016	5.99055	2.65027	3.41247	6.01981	1.14384	5.73065	5.5101
4.30999	2.1427	4.6007	3.08552	3.22366	5.4664	6.22181	5.63157	8.24547	4.51703	5.51996	4.16502	3.41682	0.229461	3.64874	5.25229	1.92549	3.49848	6.55708	4.76411	2.27578	2.51491	4.48626	3.38652	4.40182	3.52814	-2.01187	0.99937	2.09702	1.95131	2.95567	3.98909	4.75967	4.72313	3.29436	2.74051	4.09538	2.62356	3.22748	4.58187	5.00744	5.36996	0.501172	5.73211	3.05177	3.59299	6.43618	1.61487	5.76322	4.79655
4.33432	2.37215	5.05372	3.16373	2.46169	5.02377	5.75112	5.53	7.87556	5.76881	5.10985	4.24363	3.76348	1.04358	3.56747	5.38868	1.22745	3.14647	6.25709	4.64456	2.66501	2.27156	4.52824	3.2949	4.29933	3.2556	-1.58386	0.596454	2.3046	2.02533	3.47861	3.92797	4.26434	4.49761	2.60602	2.84116	3.08076	2.73958	3.08197	4.70845	4.64381	5.10553	1.00044	5.90963	3.0902	3.68642	6.11968	1.78621	5.63538	5.0546
4.21361	2.24679	4.92981	3.26453	2.97912	5.56114	5.93039	5.51424	7.79008	4.95253	5.06679	4.06973	3.53682	0.598943	3.9163	5.17215	1.07668	3.61929	6.25111	4.67729	2.42597	2.47527	4.17151	2.98606	4.3982	2.94701	-1.52948	0.790129	2.08547	1.90023	3.30849	3.64691	4.68236	4.40789	2.52117	2.37522	4.19675	2.83143	3.08698	4.99079	4.86147	5.22033	0.531027	5.59495	2.94392	3.75705	6.29774	1.37016	5.62842	5.05944
4.29447	2.55756	5.50033	2.40089	3.21167	6.4383	6.48358	5.47473	7.74188	5.30592	5.14537	3.96526	3.67192	1.51635	4.56394	6.59782	2.01332	3.91228	6.29686	5.08081	2.30428	2.77606	4.66557	3.43207	4.6796	3.03291	-0.15544	1.63039	2.21129	2.2697	3.94521	3.93337	4.81539	4.76723	3.48133	3.05729	4.40577	3.12735	3.25178	4.96794	5.12205	5.29488	1.07279	6.0393	3.42215	3.44491	6.16661	1.57141	5.90129	5.71208
4.09685	2.28144	4.93824	1.92955	3.00372	5.8183	6.454	5.49083	7.45122	5.64792	4.9415	4.06273	3.55687	1.2795	4.08436	6.54577	2.01297	3.48751	6.09811	5.04812	2.23633	2.64218	4.95961	3.29457	4.36518	2.82519	-0.382673	1.22935	2.76203	1.80283	2.97995	3.78451	4.20157	4.45215	2.90061	3.30788	3.99171	2.92306	3.21827	4.83988	5.01994	5.16895	0.50716	6.06405	3.58098	3.61362	5.95607	1.58812	5.78324	5.6912
4.45019	2.45921	5.30459	2.46372	2.89988	5.99844	6.06874	5.79423	7.51925	5.19195	4.93341	4.02533	3.77778	1.48597	4.24385	7.32798	2.12751	3.41285	6.12727	5.11593	2.03522	2.89254	4.86937	3.44314	4.51842	3.14037	-0.434135	1.24715	2.57048	2.34451	3.94337	3.90759	4.44467	4.49753	2.43048	3.03377	3.42245	3.08391	3.16405	4.85503	4.82311	5.21157	0.736163	6.19604	3.82857	3.53898	6.07878	1.8259	5.96309	6.12027
4.50067	2.70188	5.04782	2.69306	2.75336	5.64504	6.23058	5.41358	7.69343	5.23457	5.2016	4.16769	3.83488	0.710264	3.7678	6.13332	1.69619	3.14798	6.27797	4.85484	1.99826	2.78307	4.43613	3.17058	4.21641	3.11694	-0.48945	1.1752	2.67672	2.14428	3.67426	3.63603	4.33305	4.26323	2.39434	2.51051	4.62314	3.0523	2.74853	4.6958	4.91178	5.71037	0.991363	5.88954	3.34877	3.74988	6.15903	1.91233	5.74191	5.27578
4.25104	2.03674	4.77477	2.32106	3.42195	4.72728	6.1967	6.10029	7.73184	5.27583	5.31397	4.09994	3.90733	0.975375	4.32418	5.76354	1.62694	3.6612	6.07677	4.68233	1.72525	2.38987	4.12535	3.09349	3.60981	2.58643	-0.481817	1.13852	2.54434	2.83022	3.3736	3.4229	3.88365	3.8207	1.32637	2.52354	3.5393	2.27218	2.45082	4.34614	4.52563	4.84677	0.686707	6.26789	3.03465	3.69644	6.44925	1.21462	5.46658	5.40303
4.16094	2.14597	5.28967	2.16743	3.10569	5.35389	5.47747	5.46136	7.54884	5.10806	5.10467	4.0761	3.36998	1.02709	3.66014	5.78384	2.04642	2.91182	6.18118	5.00667	2.07523	2.72765	4.32077	3.31478	4.02246	2.96295	-1.64645	1.05463	2.47934	1.90755	3.10433	3.63034	4.26796	4.60926	3.41717	2.8246	3.46146	3.09777	2.07317	4.74587	5.05784	5.15589	0.52479	5.93725	3.09581	4.0098	6.10206	1.84777	5.56202	5.47073
4.32535	2.52785	5.32998	1.80823	2.98771	5.27583	5.63501	5.49881	7.39221	5.24748	5.03608	4.17856	3.56501	0.850409	4.2629	5.96996	2.10571	3.63158	6.12402	4.72843	1.95941	2.7964	4.83658	3.2278	4.40265	3.04582	-0.820598	1.17746	2.26742	1.91672	3.25452	3.64428	4.04416	4.28607	2.55959	2.84907	3.66428	2.93025	3.51828	4.90457	4.91607	5.21382	0.428542	6.03413	3.67705	3.99178	6.11496	1.97773	5.67671	5.27766
4.26009	2.49188	5.61345	2.06067	3.52041	4.80222	6.18881	5.46661	7.83074	4.86623	5.13045	4.03447	3.73428	0.109899	4.37545	6.52367	2.32457	3.50541	6.47451	5.04451	2.14565	3.17357	4.65374	3.64228	4.66656	3.41707	-0.195854	1.32997	2.80491	1.47512	3.98608	3.97108	4.48521	4.63092	2.9693	2.9646	4.32995	3.12209	4.17761	5.16919	5.21815	5.58999	1.12442	6.06372	3.91312	4.15239	6.50012	2.27356	5.71141	5.78659
4.21412	1.85161	5.08732	2.08286	3.42781	5.56037	5.08766	5.52661	7.46299	5.26737	5.24887	3.94512	3.75996	0.760991	3.76191	6.02084	1.5409	3.47647	6.22519	4.88617	1.5427	2.73527	4.74053	3.41457	4.37282	3.3979	-0.698621	1.55127	2.2762	2.1722	4.33951	3.90877	4.52925	4.49423	2.70234	2.90764	3.94634	2.78756	3.88995	4.98847	5.26942	5.40826	1.19044	5.99689	3.57039	3.78217	6.19487	1.51989	5.72408	5.44508
4.29439	2.21424	5.48302	2.30125	3.0923	5.44123	5.79408	5.08438	7.20355	5.47568	4.64367	3.86798	3.35682	1.30053	4.20841	6.05501	1.61311	3.47452	6.09893	4.73452	1.63673	2.47421	4.28698	2.74201	4.23004	2.65935	-0.440888	1.12363	2.1303	2.2698	3.83483	3.65523	4.13742	4.44771	2.75241	2.673	4.22476	2.95585	3.59522	4.49573	4.87827	4.87208	0.301279	6.08501	2.98001	3.68817	5.89848	1.28127	5.54914	5.34588
4.34684	2.59688	5.41045	1.89619	3.3743	5.62827	6.29407	5.2243	7.62244	5.7936	5.03318	4.22556	3.70584	1.60522	3.87371	6.27536	1.48451	3.03043	6.32437	5.08877	2.04865	2.99108	4.98649	3.5203	4.29986	3.07675	0.0740729	1.10629	2.64876	2.25455	3.67684	3.81609	4.3889	4.63221	2.60188	3.10866	3.74866	3.29419	2.27445	5.20482	5.08208	5.33226	1.27391	6.038	3.71139	3.53983	6.35176	1.72986	5.53191	5.89629
4.41665	2.65298	5.67984	2.13892	4.04957	5.38325	6.21999	5.667	7.68071	5.92749	4.69416	4.14086	4.21165	1.41943	4.3009	6.87385	2.1512	3.57222	6.20132	4.98084	2.15626	3.00723	5.07917	3.75181	4.74655	3.18455	-1.13906	0.83483	2.83925	1.91873	3.98847	3.7381	4.37047	4.48568	2.98806	3.07533	4.03499	3.08769	3.82168	5.19841	4.97909	5.28495	1.06774	6.04839	3.95238	4.0711	6.44417	2.32856	5.69301	5.92575
4.22455	2.15525	5.34753	2.0582	3.1609	5.33922	6.26111	5.19883	7.38464	5.379	5.15509	4.05959	3.53965	0.793222	3.54559	6.03989	1.51901	3.32533	6.34168	4.89187	1.76475	2.84713	5.06065	3.3867	4.55487	2.93632	-1.16307	1.06411	3.31048	2.39315	3.69844	3.73735	4.31095	4.35744	3.17401	2.60581	4.26703	2.79694	4.91233	4.95111	5.26914	5.4872	0.838701	5.68318	3.46388	4.0096	6.34568	1.69356	5.59557	5.48632
4.3071	2.49509	4.90883	2.11562	3.18528	4.67492	6.74861	4.96766	7.49771	6.4658	4.68703	4.1248	3.57049	1.06401	3.40205	5.72944	1.04624	2.47742	6.22226	4.69135	1.90139	2.5347	4.1503	3.25734	4.40913	2.9035	0.0701474	1.58151	2.59983	2.1571	3.82996	3.6692	3.9325	4.29027	1.74232	2.49953	4.33355	2.80088	4.38504	4.39289	4.47534	4.90838	1.02448	5.81198	3.06598	3.89716	6.32529	1.99535	5.101	5.01672
4.35109	2.46035	5.21964	1.99631	3.08641	5.0182	5.85303	5.31578	7.41703	5.66555	4.68094	3.97745	4.09248	1.29693	3.79691	6.50565	1.41469	2.84038	6.37736	4.88827	2.08561	2.95289	4.9487	3.38165	4.61713	3.0397	-0.277096	1.43369	3.01856	2.43619	3.98773	3.64039	3.97069	4.45446	2.28061	2.78527	4.40369	2.94428	3.45983	5.00908	4.92067	5.35211	1.5535	6.12579	4.10173	4.08705	6.51974	2.33585	5.67861	5.91861
4.12077	1.97998	4.84192	3.54787	3.45997	5.8288	5.81041	5.65477	7.51236	5.74172	4.79222	4.31561	3.40979	0.70574	3.35162	5.51976	1.12877	2.94558	6.24612	4.99003	2.40897	2.33465	4.11192	3.30599	3.70086	2.70772	0.123198	1.3758	2.41835	1.93406	2.9052	3.99243	4.50974	4.64614	2.34054	2.40479	3.11039	2.8553	3.4621	4.78735	4.91935	5.08548	0.325537	6.00555	2.97323	3.57496	6.49603	2.46955	5.48877	5.04491
4.17666	2.09982	4.76256	1.5775	3.6378	6.11508	5.76032	5.4644	7.62532	5.67548	4.63368	4.32868	3.54739	0.874661	3.44186	5.4632	1.36228	2.91862	6.23794	4.91038	2.39892	2.4733	4.31402	3.30505	3.82319	2.63354	-0.146825	1.06466	2.92336	1.92613	3.78463	3.90244	4.35871	4.62231	2.86225	3.10955	3.18243	3.05398	4.46149	4.34323	4.87458	5.0843	0.857818	5.97897	3.1171	3.71653	6.19677	1.8103	5.80258	5.29444
4.24883	2.28025	4.76262	2.85583	3.43444	5.74077	5.2668	5.52374	7.56365	5.32777	4.74018	4.17905	3.49922	0.641908	3.50414	5.2397	1.28552	2.87514	6.14357	4.91056	2.44119	2.29803	4.28274	3.12268	3.69653	1.93997	-0.813894	0.99594	1.62559	1.74863	3.33871	3.87226	4.56796	4.73761	3.60996	2.90934	3.2083	2.88571	2.37861	4.41739	4.714	4.94366	1.04876	5.99768	3.00218	3.71582	6.31517	1.82262	5.76292	5.22785
4.12142	2.47123	4.58517	3.55721	3.25694	5.88156	5.03532	5.40514	7.15662	5.21659	4.83376	4.26105	3.35629	0.68279	3.65671	5.38845	0.964442	3.02999	6.44342	4.59158	2.18005	2.39934	4.35033	3.413	4.11213	2.52929	-0.269418	0.637811	1.95569	2.1903	4.68265	3.97472	4.65014	4.70519	3.35773	2.89835	3.35553	2.83699	2.84451	5.1639	5.25007	5.48692	1.57025	6.21083	3.0666	3.782	6.6169	2.07756	5.75387	5.2073
4.20578	2.0789	4.71938	2.99294	3.65867	5.90203	5.16563	5.54393	7.31114	5.59273	4.74179	4.33114	3.29374	0.452234	3.33725	5.27306	1.12615	2.95778	6.25748	4.89129	2.49119	2.49	4.14571	3.2928	3.90638	2.15802	-0.476861	1.42521	2.49445	2.17677	3.8413	4.00906	4.50406	4.72517	2.96539	3.12083	3.27098	2.96056	2.24628	5.03469	5.00485	5.37447	1.17847	6.14918	2.97464	3.85087	6.48939	2.09889	5.62891	4.8149
4.23646	2.66369	4.95946	2.29538	3.11023	5.64669	5.60742	5.44125	7.69989	5.65801	4.92995	4.22081	3.33544	0.689842	3.88259	5.90376	1.77916	3.29235	6.37219	4.90891	2.25533	2.64095	4.54683	3.1225	4.08715	3.03702	-1.30145	1.04683	2.69335	1.44998	2.16029	3.79128	4.18738	4.62475	1.8341	2.74635	3.65571	2.94236	2.59519	4.57656	4.87173	5.06434	0.64817	6.03446	3.53913	3.63428	6.28863	1.92157	5.79667	5.22782
4.23653	2.50403	5.28127	2.99453	3.3142	5.30817	6.02216	5.30224	7.69696	5.53559	5.00282	4.11836	3.58947	0.395155	3.63297	5.61635	1.70932	3.40503	6.09855	4.92915	1.86123	2.79248	4.53932	2.91661	3.71601	2.88658	-0.390336	0.879732	2.42062	1.76476	4.16218	3.73474	4.21475	4.57298	2.22311	1.59241	3.99313	3.02902	3.15018	4.73086	5.09424	5.45787	0.692838	5.89236	3.36154	3.8114	5.99228	1.88973	5.46565	5.72713
4.21147	2.56547	5.21972	2.76732	3.19357	4.43088	6.09714	5.45345	7.6277	5.60678	5.05201	4.04374	3.23311	0.133662	3.74081	5.42059	1.14944	3.19081	6.05823	4.63981	2.14972	2.7161	4.38749	2.91345	3.81403	2.79763	-0.992961	1.58782	2.43155	1.06319	2.95432	3.77745	4.06806	4.35112	2.79104	2.1296	3.55966	3.11258	2.15878	4.45208	4.75003	4.97978	1.27236	5.87236	3.02849	3.80279	6.38766	1.83865	5.31194	4.87425
4.24966	2.36185	5.11325	2.99362	3.25672	5.12357	6.22781	5.35428	7.77653	5.5335	4.96231	4.11502	3.38661	0.630851	3.67287	5.79229	1.40521	2.83595	6.21132	4.66774	1.90957	2.74839	4.41665	3.41064	4.06005	3.03609	-0.263694	1.41878	3.28167	1.50519	3.4982	3.76262	4.29246	4.39349	2.54262	3.27262	3.82776	2.80088	2.93537	4.91202	4.79696	5.27396	1.02417	5.96091	3.39751	3.56111	6.2696	1.63333	5.49629	5.57223
4.23234	2.43934	5.30782	2.74817	3.01184	5.47567	5.51788	5.10836	7.91663	6.02645	4.94719	4.12547	3.39048	0.66822	3.64756	5.74698	1.78245	3.17789	6.29733	4.95111	2.1876	2.82276	4.43935	2.67037	3.83143	3.01925	-0.918362	1.31423	1.88748	1.76965	3.14315	3.90084	4.36335	4.68031	2.83498	3.03993	3.71448	2.6331	2.94866	4.22032	4.9714	5.20836	0.894744	5.85901	3.27484	3.53743	6.10599	1.56205	5.72335	5.6919
4.17285	2.39361	4.74686	2.17175	3.02519	4.90451	6.0873	5.14731	7.74053	4.96898	5.11139	4.05456	3.2809	0.550064	4.23144	6.25709	1.93498	3.53443	6.40226	4.80519	1.94659	2.71195	4.66992	2.84407	4.42643	2.95341	-1.05421	0.634445	2.46264	1.47139	2.29103	3.7506	4.33141	4.42006	2.47851	2.04341	4.25809	2.53782	1.83346	4.80238	4.9412	5.01445	0.669101	5.93507	3.54277	3.74327	6.29766	1.59308	5.64688	5.49829
4.43831	1.54645	5.49777	2.2742	2.58377	5.22245	6.33857	5.09736	7.77032	4.51828	5.35125	3.76546	3.57091	0.739807	4.11972	6.04092	1.66685	3.33076	6.18942	5.15255	1.67678	2.47081	4.45602	3.27339	4.2675	3.28947	-1.12726	0.773028	2.09296	1.63565	2.80348	3.38898	3.66867	4.31733	2.28393	2.53473	4.07758	2.39151	1.82348	4.94499	4.88611	5.11586	0.723363	5.91227	2.81809	3.26122	5.97442	1.32442	5.70974	5.51464
4.22025	2.42834	5.42547	2.91008	2.71125	5.42884	6.30709	5.29851	7.77848	5.26136	5.30343	4.07141	3.78184	0.594711	4.00599	6.17739	2.26357	3.54099	6.34314	4.72652	2.14677	2.623	4.75494	3.18214	4.5233	3.26124	-1.35373	0.878765	1.93309	1.68395	2.9459	3.70225	4.40889	4.3986	2.09594	2.00631	4.37002	2.69935	2.88434	5.12286	4.79282	4.96182	0.970192	5.99188	3.33088	3.64179	6.01567	1.69311	5.7933	5.56201
4.29859	2.58935	5.31368	3.57278	3.35812	5.35227	6.73168	5.39345	7.94515	5.54274	5.17521	4.09332	3.50545	0.642769	4.03072	6.05459	2.08081	3.69814	6.28221	4.70549	2.02625	2.94326	4.64255	3.20693	3.85579	3.44368	-1.83668	0.931885	2.30959	1.85903	3.11417	3.73986	4.15934	4.25004	1.74026	1.74124	4.29418	2.86544	3.06743	4.49444	4.69205	5.05195	0.680539	5.93448	3.58801	3.84048	6.07923	1.59242	5.77117	5.625
4.21434	2.44634	5.19581	2.87329	2.96233	4.63639	6.28282	5.67976	7.84582	5.06586	5.03031	4.19614	3.35962	0.565165	4.11595	6.14716	1.84551	3.4416	6.50356	4.75472	2.11411	2.51029	4.79541	3.10914	4.79428	3.16182	-1.10947	0.943148	2.2419	1.69919	2.62431	3.7162	4.17078	4.18437	1.4903	2.9649	4.34397	2.56576	3.88363	3.65408	4.595	4.87347	0.834475	5.90838	3.4748	3.70811	6.20053	1.46435	5.75769	5.67425
4.412	2.30517	5.35021	2.76625	3.4793	5.95308	6.55051	5.73773	7.61443	4.95221	5.41751	4.14857	3.71126	1.02947	4.2735	6.46645	2.00555	3.89341	6.26593	4.84487	2.22269	2.74197	5.09997	3.69592	4.67886	3.35643	-1.68865	0.401773	2.1613	1.48725	4.10864	3.74815	4.15426	4.21086	3.01101	2.83925	4.48606	2.77619	2.41726	5.16682	5.16493	5.19443	0.38089	5.90698	3.58966	3.98964	6.31054	1.95812	5.86961	5.27809
4.17913	1.86865	5.51013	2.24637	2.48964	4.60975	6.47499	5.64688	7.42674	4.08575	5.28485	3.97126	3.95487	1.53478	4.11703	6.34431	1.96968	3.92388	6.23352	4.89361	1.84229	2.38166	4.92902	3.39981	4.7335	3.48984	-1.80472	0.524908	2.53652	1.92116	3.28018	3.60883	4.12651	3.9053	2.45202	3.4073	4.51317	3.01229	3.27874	5.38075	5.05521	5.28032	0.731653	5.72073	3.47203	3.82285	6.01267	1.60804	5.55279	5.65125
4.24884	2.42946	5.36548	2.75223	3.06526	5.92996	6.30489	5.32082	7.80772	5.66494	5.15859	4.08784	3.68	0.764157	4.0956	6.25573	2.08792	3.8176	6.42133	4.83745	1.90406	2.7526	4.73338	3.61034	4.60284	3.63419	-1.15363	0.730554	2.20747	2.23521	4.4908	3.85991	4.45055	4.4804	3.17423	3.00671	4.49455	2.77834	2.91896	4.81386	5.21817	5.47186	0.842558	5.80173	3.6966	3.68276	6.12475	1.54219	5.69059	5.60629
4.24262	2.26896	4.93116	2.26491	2.55647	5.40214	6.29799	5.7377	7.77148	4.92597	5.25384	4.09248	4.04456	1.26136	4.28235	6.49143	2.0968	3.6342	6.38479	4.89055	1.90913	2.7374	4.92356	3.35777	4.75714	3.4447	-1.81749	0.572622	1.55021	1.75814	2.62293	3.82144	4.43071	4.29421	2.49096	3.03476	4.56117	3.10062	3.26802	4.81473	4.68944	5.20208	0.725013	5.99625	3.74299	3.93557	6.1689	1.76962	5.6648	5.66494
4.14268	2.17068	5.1884	3.00359	3.132	5.38676	6.09698	5.33809	7.75231	4.88528	5.07348	4.14973	3.63381	0.811437	4.30083	6.29416	2.33948	3.72833	6.39809	4.8284	2.1255	2.78695	4.86235	3.44183	4.55876	3.44372	-0.98647	0.898732	2.36604	2.03989	3.39399	3.60399	4.32968	4.299	3.01177	2.5061	4.46038	2.65426	3.54044	4.81083	4.8632	5.26931	1.04208	6.01784	3.7516	3.78844	6.16005	1.5561	5.74218	5.70237
4.43782	2.13797	4.92066	2.15192	3.25322	5.49133	6.06841	5.44016	7.8203	4.98318	5.32574	4.08798	3.88203	1.35339	4.30453	6.1973	1.84018	3.14695	6.26535	4.75504	1.87386	2.95422	4.92515	3.67315	4.74102	3.56848	-1.42264	0.960623	2.75627	2.33809	3.1169	3.71879	4.54326	4.24088	3.19891	2.84206	4.63355	3.00776	3.53074	5.18908	4.83884	5.2903	0.601168	5.75357	3.70595	3.72245	6.28935	1.5203	5.49102	5.69545
4.27274	2.33914	5.24716	2.42297	3.72418	5.47829	5.8992	5.92396	7.82687	4.8731	5.18832	3.97663	4.1281	0.9773	4.40351	6.09518	2.08747	3.32431	6.40257	4.75739	2.26832	2.71639	5.02311	3.56634	5.04386	3.45387	-1.00448	0.4485	2.51285	2.45437	3.53286	3.85167	4.46436	4.38519	3.0647	2.65887	4.50968	2.87398	4.22065	4.64325	5.27523	5.43159	0.75398	5.95655	3.67892	3.97479	6.32848	1.892	5.81395	5.69093
4.42582	2.66836	4.66391	2.23879	2.88453	4.69774	6.40783	5.74289	7.73057	4.90313	5.18367	4.11908	4.16335	1.58165	4.13003	6.27513	1.92587	3.17611	6.40425	4.82029	2.02095	3.14872	5.05555	3.58955	4.99443	3.52072	-1.15637	1.43148	2.18146	2.94647	3.1677	3.91169	4.79193	4.35973	2.5151	3.08426	4.52835	2.6573	3.9533	4.93688	4.75829	5.30359	0.759431	6.10566	3.88709	3.79096	6.41798	1.49389	5.69756	5.40407
4.63733	2.5954	5.53554	4.02378	4.01371	5.70711	6.17428	5.88791	7.92097	5.24567	5.61748	4.21268	4.5719	1.80927	4.24673	5.87693	1.45688	3.90774	6.37634	4.82414	1.9774	2.71855	4.62732	4.01502	5.28504	3.878	0.951549	1.70564	3.27887	2.98192	5.87473	3.87354	4.94105	4.61801	3.19101	3.39715	4.91013	3.30752	4.81915	5.51159	5.68559	6.26971	0.890956	6.54249	3.78248	4.62678	6.54358	2.11875	5.99709	5.67372
4.27669	2.24194	5.23533	2.55508	3.13668	5.42213	6.43483	5.6828	7.77419	4.87095	5.24798	4.09801	4.43376	1.79162	4.19159	6.12341	1.78646	3.40969	6.31374	4.73555	1.77521	2.83166	5.12484	3.16019	5.26237	3.55981	-1.27604	0.85035	2.59624	2.47304	3.6783	3.75702	4.69052	4.2603	3.16851	2.94065	4.56515	2.69809	4.7509	4.64922	5.15126	5.59891	0.970449	6.07051	3.59475	4.30146	6.41921	1.82262	5.72305	5.71875
4.406	2.12258	4.75399	1.86785	3.88715	5.96121	5.84176	5.01649	8.09229	5.74303	4.62303	4.36479	3.15012	0.0424904	4.00166	5.85734	1.71751	2.90136	6.2584	4.99228	2.32476	2.71926	4.19057	2.71309	4.15625	2.32583	0.189146	1.63918	3.12469	2.3817	3.46578	4.02258	4.86109	4.55286	2.58112	2.62866	4.68096	2.60741	3.42664	3.95551	4.68492	5.34552	-0.0965951	5.90279	3.52353	3.63529	6.40451	1.49246	5.58475	5.07502
4.26528	1.88979	4.3793	2.7459	3.70265	5.86199	5.10052	5.15781	7.78818	4.72992	5.15728	4.06892	3.1207	0.516759	3.63559	5.57975	1.74022	3.31264	6.46777	4.52713	2.40662	2.84952	4.46291	3.14353	4.08142	2.82146	-1.74825	0.702325	1.98609	2.1354	3.62301	3.92676	4.41496	4.60917	2.78951	2.79027	4.45587	2.36371	3.85651	4.31298	4.72703	5.7342	0.850657	5.86805	3.34668	3.7945	6.20009	1.71131	5.59018	5.22403
3.94395	1.60247	5.14085	2.59219	3.4826	5.83579	4.81899	5.31296	7.5798	5.38992	5.21047	4.01368	3.32642	0.661737	3.51225	5.4323	1.54862	3.27211	6.49168	4.69013	2.51955	2.1957	4.25499	3.1655	3.76452	2.7732	-1.54452	0.434137	1.85755	1.02468	2.14177	3.74459	4.57805	4.32965	3.20089	2.69435	4.19088	2.43795	2.51587	4.52619	5.01395	5.24914	0.957706	5.90646	3.13343	3.84815	6.10479	1.53045	5.60058	5.3843
4.27632	2.07635	4.94579	2.74145	3.25369	5.54835	6.0086	5.26584	7.5243	5.14836	4.95557	4.32858	3.41529	0.359518	3.91738	5.47251	1.77687	3.7784	6.32325	5.00585	2.39832	3.40356	4.43737	2.9382	4.3605	2.88144	-0.375587	1.09493	2.55422	1.92848	4.28639	3.97776	4.49131	4.68387	3.40096	2.35837	4.40751	2.64596	2.24919	4.61246	4.77443	5.43294	0.81676	6.06051	3.39598	3.6265	6.23171	1.71991	5.45304	5.2757
4.3399	1.98362	5.16595	2.6662	3.31968	5.36086	5.21855	5.14036	7.83005	5.15387	4.85645	4.29651	3.08328	0.658442	3.55477	5.38597	1.07045	3.33408	6.45305	4.67568	2.39735	2.85033	4.21951	3.06586	4.04812	2.70275	-0.621288	0.990889	2.5585	2.23225	3.67739	3.80712	4.32426	4.36814	2.4361	2.72995	4.40058	2.78109	2.23551	4.32652	4.56588	5.19393	0.649042	5.96587	3.41613	3.51872	6.07524	1.29111	5.58509	5.15256
4.21487	2.45317	4.6887	2.99596	3.21162	5.92719	6.1121	5.44385	7.57731	5.44534	5.0893	4.18412	3.7278	0.327079	3.69513	5.84221	1.14999	3.15807	6.41796	4.91517	2.34184	2.70392	4.56207	3.05751	3.73818	2.91036	-1.14784	0.999469	2.50423	1.961	2.73257	3.66405	4.20282	4.33392	2.1726	2.20195	4.23926	2.75405	2.57341	4.83485	4.70813	5.28592	0.617288	5.80003	3.15306	3.53797	6.13592	1.61626	5.47018	5.2672
4.40102	2.47282	4.71718	3.00498	3.32712	5.23999	6.26605	5.49504	7.67901	5.00186	4.9259	4.25595	3.53233	0.780478	4.27056	7.28134	1.83941	3.4692	6.15421	4.75951	2.19075	2.776	4.64327	3.2336	4.75983	3.22992	-1.03653	0.915215	2.76878	2.27656	3.63749	3.82755	4.40971	4.55853	2.51873	3.27297	3.81928	2.65993	3.27605	4.63702	4.79245	5.55413	0.492792	5.83064	3.36849	3.40166	6.13988	1.87878	5.45084	5.4719
4.3989	2.3427	4.80584	2.28703	3.29398	5.28239	6.14559	5.31266	8.18014	5.95876	5.10183	4.3013	3.72801	0.636043	3.78801	6.67158	1.79477	3.26185	6.54163	4.68376	2.49689	2.49115	4.47613	3.28336	4.47157	3.16055	-0.216166	1.61026	2.7354	2.08771	3.7365	3.96687	4.61012	4.63929	3.28157	2.80717	4.08437	2.75851	2.23841	4.47326	4.84754	5.35165	0.754778	5.67833	3.34965	3.62033	6.1964	1.92981	5.79798	5.35148
4.32856	2.16482	4.53287	2.89384	3.41505	5.22118	6.14638	5.12516	7.61904	5.42937	4.82961	4.13033	3.42557	0.766687	4.25144	7.16886	1.86515	3.01264	6.17497	4.60741	2.18144	2.65661	4.38824	3.70728	4.88761	2.8861	-0.117033	1.847	3.01387	2.27798	3.22713	3.99109	4.82186	4.82067	3.52219	3.53984	3.87564	2.66262	2.4719	4.40904	4.66611	5.78926	0.64116	5.7753	3.42236	3.60539	6.29901	1.78164	5.53377	5.23431
4.26757	2.31893	4.66135	3.14188	3.40046	5.8415	6.01818	5.23131	7.80086	5.97775	5.03336	4.1894	3.52424	0.692804	4.3598	7.35246	1.83412	3.1457	6.24587	4.71458	2.43311	2.55825	4.4703	3.44518	4.67766	3.30355	-0.311424	1.19987	2.6669	2.31517	2.9064	3.72413	4.5115	4.67335	3.36844	3.36153	3.96955	2.61888	2.64392	4.43776	4.74745	5.56808	0.691178	5.69218	3.38844	3.49528	6.20791	2.01231	5.52088	5.45253
4.20147	3.04696	5.17338	3.09774	2.7731	5.71486	5.58145	5.68304	7.51227	5.28521	5.1745	4.13561	3.45307	1.22125	4.57147	6.51969	1.8899	3.46445	6.0858	4.6779	1.8654	2.90217	4.73855	3.36481	4.51088	3.94786	-0.444901	0.804624	2.19489	1.50718	3.52819	3.82984	4.53203	4.51559	2.93755	3.85705	3.47438	2.88022	2.62137	5.04509	4.85793	4.98966	0.821063	5.97818	4.57819	4.20288	6.66179	2.68003	5.9461	6.47793
4.1855	2.32368	5.35275	3.03111	2.9244	5.01372	6.09969	5.86534	7.42599	4.38782	5.25688	3.84933	3.70217	1.14316	5.08461	5.85198	2.34555	4.87839	6.14196	4.88229	1.97566	2.70611	5.76192	3.27369	6.27474	3.58093	-1.90218	0.478171	1.53619	2.89771	7.0543	3.68139	4.0778	4.39137	2.2825	2.09068	3.83118	2.78607	4.92329	5.10546	5.03179	4.90747	0.945178	6.35192	3.05057	3.95862	6.35195	1.89952	5.4953	5.42494
4.30178	2.42295	5.22786	3.29332	2.63597	5.30713	6.15633	5.65271	7.48254	4.66092	5.41166	3.93695	3.89063	1.32132	3.57009	5.51182	1.59922	3.37627	6.22471	4.98009	2.04276	2.4767	4.99866	3.55165	3.74334	3.22013	-1.85837	0.24242	1.52507	1.44993	2.72374	3.57394	3.92626	4.12788	1.99741	2.74393	4.50885	2.91563	3.88106	5.28656	5.19271	4.95864	1.20038	6.13684	2.94639	3.85621	6.19669	1.71284	5.66863	5.42844
4.12428	2.41062	5.31265	2.86693	2.84913	5.33769	6.20234	5.85328	7.37405	4.58562	5.33586	3.93595	3.88277	1.42609	3.69188	5.29258	1.53715	3.33952	6.17926	4.98765	1.85321	2.51504	4.88402	3.24766	3.88307	2.96803	-1.92497	0.171646	1.78417	1.2897	3.13359	3.56744	4.14214	4.14504	2.26065	2.39722	4.04793	3.05978	2.62557	5.12635	5.04699	4.9972	1.26169	6.21076	3.05963	3.89003	6.301	1.82699	5.45407	5.47508
4.23664	2.36251	5.24958	3.59513	2.72311	4.97267	6.26325	5.73715	7.65276	4.66348	5.40556	4.0263	3.84192	1.05892	3.78229	5.24149	1.79996	3.27607	6.20067	4.84416	2.13942	2.39974	4.75167	3.38898	3.89791	3.37403	-1.20731	0.637775	1.99566	1.61747	3.05617	3.61188	4.10376	4.26924	1.96148	1.72764	4.12174	2.89935	4.29223	5.18789	5.11274	5.01587	1.11606	6.0761	3.04847	3.81893	6.17262	1.74564	5.70342	5.46316
4.20729	2.85617	5.21737	2.62362	3.28542	6.30357	6.47896	5.48839	7.6523	5.86667	5.11384	4.15794	3.62184	1.19159	4.1311	6.13092	1.7147	3.18229	6.19296	4.74477	1.8407	2.84313	4.78956	2.96708	4.55951	3.42366	-0.586113	1.53733	2.71769	2.06944	3.39202	3.77302	4.35005	4.60276	3.26201	3.52177	3.97028	2.83814	1.86852	4.79975	5.00848	5.33861	0.842257	5.82606	4.42228	3.92396	6.42048	2.40821	5.66191	6.19702
4.38005	2.93412	5.12311	2.3864	2.56184	4.65877	6.3594	5.67972	7.52946	5.86172	4.88198	4.21461	3.8521	1.13825	4.47675	6.36677	1.71379	3.24758	6.05307	4.60147	1.88791	2.71439	4.56332	3.23793	4.69317	3.45912	-0.515737	1.55501	2.46073	1.63913	2.81443	3.9505	4.62783	4.68992	2.62127	3.42389	3.51295	2.85489	2.9125	4.62561	4.63235	5.03737	0.750216	5.89206	4.76239	4.16206	6.59515	2.30521	5.7955	6.29272
4.22699	2.36813	5.43602	2.97107	2.75525	4.84867	6.20869	5.72907	7.60719	4.84934	5.27005	4.06491	4.21813	1.3753	3.7589	5.28152	1.62107	3.37723	6.27709	5.05149	1.952	2.72042	4.98996	3.3667	4.12643	3.36033	-1.03696	0.763556	2.07167	1.46182	3.67424	3.70917	4.215	4.1667	1.61234	2.44915	4.26958	3.14647	3.51809	5.22081	5.0985	5.0292	1.11035	6.24652	3.03572	4.09083	6.35037	1.83678	5.78552	5.4883
4.21584	2.37596	5.44642	3.15553	2.63035	5.50404	6.22723	5.84942	7.33662	4.93113	5.38891	3.96294	4.05914	1.53049	4.08291	5.39572	1.28814	3.38293	6.37529	4.91496	1.66433	2.46944	4.89844	3.3357	4.08721	3.00353	-1.43937	0.556583	1.95589	1.12187	2.92129	3.55408	4.12579	4.17997	2.61794	2.49264	4.0089	2.9299	2.95819	5.28491	5.3069	4.93184	0.970414	6.20632	2.74865	3.99041	6.16107	1.75113	5.71332	5.47935
4.3671	2.51321	5.24739	3.20799	2.96307	5.1019	6.32084	5.67786	7.67676	5.03295	5.3192	4.05454	4.05475	1.1653	3.81067	6.23841	1.99132	3.40231	6.21584	4.90828	1.90685	2.50258	4.93446	3.24992	4.27785	3.31635	-0.986658	0.845151	2.30326	1.73766	3.56279	3.63191	4.07653	4.3212	2.59128	2.43792	3.94792	2.84808	2.87762	5.14102	5.17419	5.14953	0.993851	6.02409	3.46038	3.85908	6.13895	1.83011	5.86144	5.43458
4.24467	2.15981	5.43734	2.39497	3.9008	6.51601	6.23396	5.38469	7.97102	6.11212	5.04323	4.16357	3.94874	0.628642	3.68543	5.54859	2.09576	3.33275	6.51958	4.96382	1.89306	2.53049	4.51395	3.45993	4.3518	3.34431	-1.0135	1.04532	2.65148	2.35907	3.0139	3.72275	4.62596	4.46601	3.47837	2.37472	4.18088	3.32708	4.29049	4.85761	5.37454	5.30672	0.860756	5.81881	3.31925	3.61494	5.95047	1.25181	5.78549	5.30284
4.09024	2.23531	5.26718	2.59062	3.46402	5.54823	5.9808	5.63189	7.84711	4.96548	4.9368	4.09976	3.71854	0.772113	3.63508	5.63596	1.87489	3.40504	6.37155	4.94521	1.67272	2.78358	4.40659	3.51562	4.2116	3.19702	-0.958643	0.994393	2.49592	2.27888	3.31557	3.97796	4.14519	4.25321	2.6301	2.49545	3.92923	2.88164	3.88473	5.00145	5.20576	5.41742	0.856456	6.02051	3.35801	3.69615	6.31027	1.43955	5.81	5.34846
4.29357	2.29995	5.66063	2.46951	3.11687	4.48854	6.72438	5.80841	7.53391	4.77063	5.05756	4.06904	3.97336	1.06573	3.74653	5.60055	1.44484	3.25088	6.43815	5.05996	1.89887	2.47655	4.67978	3.93592	4.2745	3.01341	-1.63447	0.80389	2.49586	1.90334	3.17802	3.74511	4.46354	4.17899	2.18584	2.41953	3.9059	3.21678	3.53867	5.0448	5.00098	4.98833	0.960263	6.23196	3.23826	3.98485	6.39917	1.6522	6.0408	5.37931
4.44448	2.05172	5.52937	1.86931	3.61775	4.77137	5.95266	5.27929	8.33118	4.91201	5.02443	4.13041	3.52836	0.291508	3.37783	5.76366	2.02113	3.19469	6.42889	4.70917	2.1163	2.42447	4.12604	3.64175	4.47098	2.92594	-0.104286	1.32309	3.07677	2.33846	2.90625	3.87563	4.26767	4.41011	2.63942	2.65144	3.99545	3.10771	3.5765	4.81733	5.27305	5.55954	1.12512	5.93172	3.38259	3.81785	6.20828	1.41381	6.05155	5.30321
4.29182	2.22657	5.18291	2.17942	3.1477	4.9233	6.46469	5.52705	7.74723	5.45572	5.12532	4.15026	4.02019	1.01526	3.95584	5.67243	1.72303	3.53697	6.30166	4.91305	1.7953	3.03864	4.6714	3.49504	4.57604	3.1102	-0.653307	1.01629	2.25155	2.12134	3.79182	3.73873	4.40315	4.35837	2.36688	2.50505	4.00598	3.11111	4.19105	4.93313	5.16476	5.22534	0.986846	6.13156	3.16427	3.92095	6.28205	1.47943	5.7795	5.41646
4.22176	2.17357	5.32791	2.12761	3.63455	6.09182	5.15803	5.48985	7.79284	5.45395	4.83003	4.30937	3.57612	0.670118	3.76888	6.36267	1.75692	3.48798	6.35001	4.73846	2.13737	2.90456	4.36519	3.11374	4.11519	2.89728	-1.3698	1.10578	2.33482	1.34619	2.55635	3.7381	4.37261	4.57579	2.70985	2.02946	3.17736	2.88438	1.6063	4.54305	4.63721	5.22187	0.681828	5.98162	3.14891	3.47634	6.07111	1.81175	5.44755	5.58588
4.17087	2.21871	5.27938	3.04847	3.64184	6.0842	5.629	5.5545	7.72038	4.74778	5.29185	4.28105	3.67422	0.947465	3.73355	5.71379	1.99721	3.83068	6.35288	4.62987	2.22788	2.48988	4.83072	3.10009	4.51463	3.17457	-1.14491	0.586318	2.06062	1.55493	2.58347	3.60195	4.00454	4.45686	2.73408	2.54168	3.45943	2.60744	4.47436	4.79369	4.54636	4.89897	0.91283	5.94796	2.87551	3.68173	5.92822	1.8335	5.62695	5.50928
4.10798	1.86906	5.15831	1.91984	3.22161	5.9101	6.0716	5.63787	7.87416	4.90667	4.93746	4.2753	3.37727	0.676709	3.65377	6.39656	1.99867	3.37029	6.38127	4.57529	2.00714	2.67455	4.54664	3.00252	4.44472	3.09126	-2.64101	0.793554	2.08202	1.48511	2.65472	3.8352	4.52711	4.54739	2.56031	2.71871	3.17682	2.54203	3.91134	4.62047	4.62353	5.25516	0.0155024	5.84473	3.66344	3.34122	6.02941	1.82962	5.54823	5.08759
4.12493	1.68303	4.8175	2.63099	3.38696	5.72776	6.19315	5.4832	7.86596	5.03284	4.95096	4.17979	3.1266	1.02937	3.47003	5.86166	1.69374	3.20676	6.14314	4.49622	2.22036	2.32148	4.64431	2.86595	4.57542	2.99505	-1.80106	0.858952	2.23996	1.98582	3.12505	3.70981	4.44276	4.47508	3.16607	1.43033	3.2475	2.4902	3.40908	4.50202	4.75823	4.89596	1.19825	5.79818	3.33152	3.32677	6.08413	1.25514	5.51347	5.19663
4.19875	2.65679	5.42864	3.35519	3.19604	5.46682	5.72982	5.57244	7.73917	5.21745	5.10827	4.25863	3.99569	1.42414	3.89488	6.07281	1.72919	3.23809	6.45608	4.74087	2.27507	2.47441	4.75007	3.7878	4.50734	3.47948	-1.93758	-0.322175	2.10167	2.51946	4.50409	4.01875	4.60613	4.36705	2.74822	1.93578	4.38198	2.85426	1.59133	5.16993	4.83129	5.10056	0.410388	5.90275	3.19055	4.05832	6.19203	1.33535	5.5218	5.5006
4.19496	2.2227	5.2692	1.82059	3.73057	5.92646	5.80115	5.52136	7.87146	4.94799	4.67483	4.01068	3.42786	0.588189	3.44057	5.68655	1.6484	3.35022	6.21675	4.61701	2.28224	2.28785	4.31753	3.22612	4.40713	2.92704	-0.939921	1.55898	2.52254	2.17238	3.25568	3.77516	4.23801	4.30216	2.10108	2.54791	3.83261	2.72405	3.12776	4.49844	4.81065	4.87435	0.216945	5.84988	2.90302	3.76767	6.14612	1.60005	5.51572	5.2274
4.19052	1.90765	4.9145	2.19783	3.14515	5.42266	6.32241	5.69543	7.67523	4.69263	4.83937	3.94616	3.39625	0.667503	3.79742	6.26846	1.75081	3.6221	6.13123	4.74975	2.19699	2.38368	4.62865	3.16225	4.54736	2.99288	-0.749531	1.0468	2.2808	1.62604	2.37164	3.75491	4.00493	4.26257	2.46625	2.69986	3.53701	2.42209	2.84123	4.50157	4.84072	4.87005	1.21061	5.80969	2.64098	3.42718	6.0339	0.972722	5.44085	5.10263
4.30991	1.99664	5.21473	2.567	2.55254	4.12194	6.09051	5.5188	7.76711	5.50186	4.94268	4.08425	3.47717	1.14302	3.62198	5.93888	1.68052	3.57292	6.13347	4.73786	2.38553	2.58676	4.87361	3.1581	4.55984	3.06737	-1.24614	1.17036	2.7441	1.67842	3.32844	3.65226	4.15081	4.29415	2.41194	2.4266	3.83676	2.86204	1.98764	4.53874	4.7648	4.91034	0.939385	5.79395	3.2292	3.89228	6.01445	1.41618	5.61241	5.15454
4.15803	2.61767	5.14804	3.56113	3.50419	5.5605	5.41992	5.43666	7.87338	5.45127	5.01917	4.38441	3.4609	1.00094	3.66411	5.82793	1.68283	3.17077	6.46701	4.62564	2.41747	2.73157	4.69028	3.20176	4.43938	3.02061	-1.81174	0.888207	2.51952	1.57746	2.9276	3.83968	4.30162	4.6147	3.28069	2.25829	3.55497	2.79756	1.91171	4.82387	4.75303	5.17332	0.564812	5.85709	3.72928	3.67613	6.17642	1.39989	5.63065	5.44043
4.1707	2.07708	5.07146	4.39104	3.44931	5.87011	5.86781	5.5385	7.86238	5.16946	4.77015	4.24641	3.43302	1.00088	3.80886	5.91679	1.80327	3.43379	6.52888	4.79063	2.1312	2.64522	4.62608	3.16711	4.40922	3.16954	-0.706971	1.1176	2.52074	1.32149	2.87409	3.91423	4.55801	4.58858	1.68284	2.34529	3.63348	2.56702	3.0698	4.84526	4.85981	5.36662	0.907266	6.14349	3.38103	4.03919	6.28001	2.04833	5.65969	5.72374
4.2512	2.35184	5.31123	2.48115	2.98635	5.21729	6.16697	5.74507	7.84285	5.26895	5.27951	4.1949	3.67668	0.947587	3.85573	6.23387	1.68297	3.54745	6.39722	4.74739	2.46179	2.88807	4.6088	3.22474	4.50789	3.10312	-0.782639	1.13666	1.98982	1.78338	2.79123	3.72725	4.5472	4.67266	2.67497	2.96555	3.66054	2.71234	1.96059	4.83031	5.10459	5.5334	1.14792	6.06863	3.22632	3.82794	6.35581	1.78322	5.75583	5.51589
4.19723	2.53524	5.10342	2.63298	3.20448	5.68494	6.54706	5.59556	7.65404	4.57063	5.13917	3.99667	3.43084	0.794834	4.00712	6.08977	1.96481	3.61637	6.19033	4.85293	2.38361	2.46737	4.71793	3.20744	4.4508	3.11161	-0.555432	1.26	2.29272	1.8704	2.86061	3.67527	4.07312	4.41439	2.6072	2.42709	3.76581	2.65321	3.1594	4.63723	5.04439	5.39779	1.07494	5.92586	3.21237	3.70326	6.16563	1.59842	5.59425	5.32887
4.17624	2.55113	5.37865	3.03523	2.9301	5.43014	5.94036	5.24515	7.51067	5.20649	5.03858	4.10837	3.62435	1.31349	3.71958	5.24551	1.52932	3.36902	5.9862	4.9749	1.97103	2.62954	4.86005	3.66913	4.31118	3.04952	-0.899432	1.05822	2.78028	2.40725	4.28205	3.64891	4.39521	4.07467	2.86725	2.84064	4.62367	2.99734	3.66104	4.72499	4.85028	5.29573	0.495463	5.89234	3.16071	3.68342	6.2467	1.74357	5.47546	5.55879
4.35215	2.28926	4.52814	2.13166	3.93685	5.71047	6.24047	5.54405	7.69087	4.2018	4.8419	4.00745	3.74937	1.70993	3.78183	5.36535	1.20664	3.20001	6.16559	4.69634	2.29253	2.27912	4.64623	3.36266	4.5572	3.15892	-0.886454	1.0467	2.52961	2.97688	4.33954	3.65766	4.13958	4.19074	1.84711	2.72382	4.63099	2.90639	3.96527	4.89606	4.81967	5.18368	0.714908	6.0868	3.33554	3.82201	6.5398	1.56876	5.63777	5.69772
4.24407	2.61235	4.76349	2.73891	3.36514	5.55232	6.56675	5.70041	7.92477	5.20565	5.14164	4.09264	3.75769	1.89058	3.72927	6.00174	1.72165	3.11262	6.28677	4.9301	1.98605	2.7779	4.41684	3.56552	4.4116	3.17851	-0.0657347	0.697503	2.27423	2.84865	4.53891	3.73348	4.76852	4.37589	2.26646	2.61663	4.52716	2.96713	3.79363	4.98893	4.87767	5.1548	0.68945	5.99581	3.23457	3.87036	6.45463	1.93272	5.53771	5.57884
4.33407	2.42016	5.34583	2.08129	2.6483	4.81199	6.16318	5.49726	7.7631	5.68466	5.33871	4.14664	3.66039	0.22513	4.16298	5.82425	1.76783	3.37458	6.45031	4.92322	1.89092	2.78654	4.57495	3.37989	4.15357	3.2102	-0.802993	1.30406	2.46346	1.66439	3.29131	3.76627	4.7395	4.52343	2.39636	3.17498	4.15707	3.00298	3.48584	4.85544	5.11115	5.18456	0.91107	6.08815	4.08518	3.79326	6.22068	2.0009	5.72962	5.73416
4.40372	2.43133	5.18153	3.02734	2.18999	4.03086	7.3539	5.43936	7.94002	5.86342	5.45279	4.08377	3.84296	1.06001	3.96137	6.37212	1.15814	3.16155	6.13263	4.9433	2.35097	3.23164	4.31852	2.95816	4.12996	3.19378	-0.919928	1.42922	2.98825	1.78155	3.052	3.48946	4.43567	4.39187	3.54851	2.88202	4.08191	2.8538	2.73894	4.9948	4.89477	5.10656	0.94757	6.16133	3.40456	3.62832	6.22836	1.78053	5.69164	5.75615
4.25658	2.41893	5.17148	2.41421	3.03935	5.51391	6.38944	5.37994	7.72856	4.9461	5.34415	4.04026	3.42985	0.667909	3.8536	5.76062	1.47911	3.13428	6.31606	4.65425	2.22111	2.55641	4.59687	3.05206	4.53182	3.4	-0.897192	1.23829	2.79719	2.05682	3.10418	3.80888	4.44935	4.47595	2.4047	2.97932	3.86165	2.91888	2.34397	4.33317	4.74261	5.25145	1.14774	5.8461	3.05131	3.3449	6.26726	1.59746	5.69549	5.19527
4.21917	2.27556	5.19061	3.39234	3.50647	5.84011	5.66439	5.2773	7.44223	5.89251	5.44241	4.04322	3.62628	0.483408	4.20635	5.73246	1.79122	3.27672	6.34286	4.97445	1.98499	2.99008	4.68872	3.28317	4.17303	3.12083	-0.223459	1.42651	2.35048	1.60538	3.16349	3.99189	4.37593	4.48556	2.18655	3.16952	4.6327	2.99887	3.79762	5.11552	5.15365	5.44612	1.0442	6.28557	3.81188	4.14891	6.39435	2.05828	6.05446	5.54754
4.28861	2.22829	4.89692	3.18266	3.1912	5.24452	6.40563	5.6881	7.73992	5.93699	5.27801	4.17443	3.6237	0.217327	4.37209	6.5183	1.82407	3.5269	6.50348	4.8969	1.89632	2.85386	4.7768	3.27094	4.25406	3.36576	-1.03001	1.03441	2.21399	1.29902	2.8718	3.98556	4.62298	4.33144	3.32385	2.57816	4.33936	2.79576	5.02381	5.10795	5.1569	5.53129	0.300094	6.20297	3.36444	4.10692	6.37382	1.73807	6.02457	5.84567
4.30416	2.22785	5.3762	2.44613	2.58627	4.52764	5.83302	5.31968	7.48737	5.3466	5.27833	3.94796	3.78668	0.282221	4.12209	5.53074	1.95813	3.45143	6.3939	4.99682	1.68469	2.77266	4.9793	3.48714	4.35176	2.99076	-1.69888	0.780883	2.46553	1.8075	3.82649	3.78938	4.36637	4.56407	2.98612	3.18845	4.51681	3.19539	3.16272	4.79416	5.32073	5.45567	0.944185	5.73595	3.82465	3.91956	6.28132	1.83379	5.89932	5.15748
4.24285	2.34038	4.91087	3.03233	3.51847	5.50776	5.2342	5.53297	7.12628	5.57258	5.10717	4.13124	4.07525	-0.19401	4.57197	6.03934	1.91236	3.61573	5.9782	5.07381	1.56488	2.63912	4.84605	3.39187	4.29572	3.07531	0.174389	0.996742	2.19527	1.40879	2.94784	3.94212	4.12359	4.7011	2.6604	3.74488	4.33264	3.0501	2.83119	5.07306	5.57232	5.51541	1.05288	6.11865	3.95475	4.07804	6.3833	2.01107	6.04095	5.54876
4.57276	2.80309	5.7544	2.37994	3.07102	5.71331	5.73518	5.24571	7.5706	5.09195	5.03067	4.18155	4.113	1.21962	4.25281	5.95977	1.66251	3.19854	6.37662	5.07447	1.64205	2.62401	4.63666	3.67783	4.37882	3.25924	-0.159883	0.904358	2.16282	2.5418	4.61052	3.87862	4.5792	4.39693	2.8421	3.39562	4.67523	3.1532	3.47848	4.66578	5.11135	5.45577	1.10457	5.99113	3.57951	3.93108	6.51786	2.33441	5.62413	5.32974
4.57442	2.55493	4.85116	2.10663	3.17334	5.10877	5.65725	5.45989	7.43976	5.15363	5.09584	3.93455	4.43679	1.1879	4.35296	6.07493	1.85269	3.09624	6.37659	5.08582	1.86062	2.84857	4.51669	3.86777	4.31116	2.95009	-0.170992	0.555808	2.02333	2.73937	4.81093	3.94959	4.29244	4.56796	3.49487	3.25453	4.85327	3.21544	3.49758	4.98712	5.38777	5.61662	1.27	5.99063	3.84282	3.72063	6.51626	2.35105	5.82209	5.72076
4.32406	2.41735	4.40142	3.25422	2.87972	4.76782	6.30415	5.23802	7.46865	5.33613	5.04854	4.00155	3.8676	0.586458	4.45047	5.61539	1.81366	3.21606	6.42808	5.13126	1.63884	2.7637	4.63089	3.83599	4.21837	3.22562	-0.067207	0.52299	2.33453	2.31873	4.86322	3.89933	4.16384	4.08341	2.64577	3.39887	5.13743	2.99603	4.09503	5.22857	5.32198	5.68672	0.92586	6.31669	3.89728	4.37241	6.52384	2.14237	5.92657	5.67381
4.09308	1.93624	4.80146	2.9258	2.6411	6.03016	5.79321	5.14086	7.60687	5.9331	5.24026	4.15156	3.61213	0.450244	3.74561	5.24573	1.30547	2.77502	6.28972	4.55234	2.28263	2.48239	4.04925	2.91893	3.26862	1.97858	-1.91321	1.29672	1.82022	1.4517	1.63091	3.764	4.14676	4.41698	2.57515	1.87048	3.34032	2.61988	2.48822	4.69086	4.75575	4.98805	0.218309	5.63918	3.01322	3.24219	5.94615	1.15541	5.45767	5.05512
4.13263	1.96723	5.09689	2.66546	3.46398	5.5028	5.68152	5.16771	7.66191	5.75272	5.19783	4.27211	3.3368	0.260885	4.28089	6.32806	1.62058	3.49596	6.37747	4.75411	2.33452	2.50937	4.25543	3.00562	3.77769	2.33919	-1.90202	1.08494	1.81412	1.96581	2.47402	3.80454	4.15385	4.57659	2.39232	2.96358	3.07323	2.73062	3.47394	5.17486	4.99152	5.30684	0.678332	5.94838	3.23104	3.67781	6.12574	1.74412	5.51839	5.404
4.06652	1.88122	4.81231	1.82018	3.05964	5.96987	6.32648	5.0842	7.74358	5.84595	4.93393	4.30303	3.56491	0.341677	4.18178	6.85866	1.43246	3.15341	6.33004	4.50207	2.60565	2.37375	4.07636	2.9737	3.37815	2.252	-1.25966	1.59742	2.2206	1.84024	2.45609	3.84091	4.36519	4.59084	2.43418	2.73269	3.45746	2.68751	3.2506	5.16316	4.83866	5.22227	0.596196	5.90424	3.09091	3.20703	6.04788	1.56584	5.37621	5.18486
4.21994	2.01665	5.03423	2.91263	2.74579	5.13697	6.42005	5.2775	7.7928	5.56152	5.21255	4.22619	3.54755	0.293611	4.3762	6.67019	1.45011	3.41234	6.34339	4.68472	2.61104	2.51174	3.99876	2.92118	3.67515	2.37537	-0.876726	1.06374	2.34952	1.71747	2.78158	3.95858	4.2286	4.56455	2.77939	2.36224	3.46183	2.86868	3.09469	4.78328	4.76168	5.21071	0.26743	5.82466	3.21834	3.35852	6.06299	1.37699	5.53944	5.17021
4.02432	2.01089	5.35651	3.24398	3.77821	5.84807	5.50962	5.43385	7.7758	5.54779	5.14702	4.23155	3.76515	0.699637	5.05064	6.62343	1.71068	4.54902	6.44729	4.69402	2.42969	2.52901	4.74411	3.29189	4.24584	2.5753	-1.82039	0.0798942	2.10552	2.02199	4.20303	3.9151	4.28568	4.47013	3.48058	3.0539	3.69867	2.60006	2.78163	5.4968	5.16568	5.28068	0.779048	6.15695	3.09747	3.64731	6.27472	1.48053	5.74476	5.57497
4.21199	1.98403	5.67356	2.78549	3.47118	5.2986	5.41135	5.43565	7.9643	5.87391	5.03376	4.13506	3.86322	1.08157	3.29877	5.4885	1.23324	3.03294	6.223	4.72065	2.21624	2.0915	4.67619	2.95761	4.36966	3.175	-0.792468	0.838986	1.32906	1.31375	2.61582	3.64945	4.0287	4.24972	2.04296	1.97979	3.57328	2.77969	2.60349	4.37032	4.68464	4.95849	0.600433	5.84147	2.81169	3.44333	6.02307	1.4914	5.60168	5.29094
4.35613	2.30349	5.22874	2.69981	3.54684	4.96817	5.81563	5.31918	7.90104	5.37504	5.22262	4.18352	4.04061	0.489204	3.50113	5.26012	1.40922	3.19161	6.31476	4.81548	2.08387	2.36935	4.44429	3.36887	4.3191	2.88397	-1.6903	0.986607	1.4729	1.06015	1.99302	3.74201	4.09705	4.35118	2.2675	2.53746	3.94224	2.68675	2.4683	4.51121	4.70734	4.77851	0.707471	5.85825	2.94125	3.67231	6.06799	1.59306	5.62966	5.24923
4.18212	2.14183	4.94927	1.9011	2.96769	4.36772	6.01002	5.34246	7.93631	5.81508	5.1629	4.06101	3.70331	0.33795	3.70989	5.64578	1.59229	2.76572	6.24767	4.77875	2.33256	2.70466	4.51671	2.93011	4.12531	2.94779	-1.00222	1.02201	1.82245	1.0561	2.4676	3.87185	4.33448	4.36326	2.29772	2.08541	3.6939	2.66784	2.40924	4.16613	4.66411	5.05715	0.853605	5.84091	3.1683	3.53828	6.06356	1.57374	5.7057	5.24105
4.25468	2.02106	5.10024	3.05547	3.24344	5.5389	5.65602	5.25388	7.96848	5.95281	5.17259	4.30683	4.07981	0.116041	3.81105	5.42378	1.54646	2.89499	6.0792	4.73972	2.0339	2.34166	4.48408	3.19854	4.10421	3.08982	-0.898941	1.32005	2.05347	1.31113	2.33449	3.79492	4.24713	4.29607	2.50816	2.30062	3.64316	2.65565	2.42591	4.34152	4.74158	5.05155	0.518541	5.76493	3.17598	3.54401	6.06496	1.29475	5.55809	5.39924
4.17616	1.88916	4.98132	4.56621	3.75168	5.67636	6.02301	5.2763	7.80639	5.64191	4.95503	4.15188	3.36514	0.479355	3.64783	5.14278	1.58391	2.75278	6.09163	4.78263	1.94115	2.07213	4.33199	3.11822	3.92349	2.98726	-1.79992	0.406281	1.71227	1.3444	2.60414	3.92692	4.35183	4.11024	2.02086	2.19739	3.82795	2.34821	2.61249	4.82259	4.4885	5.24554	1.17852	5.84655	3.07353	3.76722	6.07507	1.37374	5.72003	5.65543
4.27179	2.30045	5.01733	2.83791	3.20245	5.01435	5.79268	5.34438	7.79548	5.2629	5.34101	3.97625	3.72815	0.796885	3.86541	6.27948	1.55444	3.39415	6.40347	4.82568	2.27866	2.52127	4.84827	3.20471	4.57838	3.24992	-0.544732	1.58399	2.58242	1.91283	2.79541	3.75932	4.09981	4.33522	2.56227	2.33449	4.18917	2.98299	1.87909	5.00675	4.90169	5.10025	0.683984	5.84882	3.19632	3.81656	6.1571	1.71195	5.90113	5.49913
4.22958	2.44872	5.03838	2.86419	3.30226	5.06114	5.91345	5.3577	7.78886	5.12667	5.32572	3.89604	3.82828	1.22598	3.49376	5.60501	1.34553	3.3036	6.06477	4.82522	2.10634	2.53603	4.81005	3.57242	4.42504	3.32971	-1.19459	1.42662	2.49879	1.71234	3.24907	3.74239	4.14304	4.18275	1.95835	2.53811	4.1872	2.90115	2.46292	4.39829	4.66175	5.04948	1.18264	5.79039	2.92373	3.8673	6.11105	1.55491	5.69642	5.50358
4.38134	2.31778	5.07987	2.36702	2.8873	5.57327	6.38319	5.43878	7.73929	5.61335	5.26163	4.0483	3.65368	1.14269	3.70882	5.75943	1.63424	3.38355	6.1313	5.09974	2.06261	2.86474	4.72628	3.40218	4.65175	3.30065	-0.786988	1.14038	2.1165	1.71301	3.47534	3.76466	4.33392	4.31135	2.4457	2.58516	4.06802	2.97531	2.90458	4.85473	4.83601	5.18392	1.01239	5.91175	3.57335	3.90191	6.26018	1.79692	5.54491	5.43493
4.25179	2.4281	5.28769	2.78066	2.8602	5.1403	6.09544	5.69662	7.80591	5.31061	5.14248	4.04426	3.43146	1.23898	3.59176	5.48656	1.39685	3.27277	6.16814	4.98618	1.84693	2.35186	4.94063	3.09548	4.53093	3.3595	-0.957517	0.331901	2.15735	1.70615	3.15458	3.63809	3.9476	3.97875	1.56726	2.22139	4.24834	2.55953	4.45254	4.09993	4.50235	4.91022	1.23746	5.95549	3.29162	3.85172	6.25721	1.70714	5.63408	5.63779
4.30612	2.48588	5.23385	2.81683	2.93585	5.62653	6.57699	5.46985	7.81701	5.62914	5.14626	4.10757	3.72737	1.18891	3.62916	5.3365	1.43117	3.36704	6.23931	4.76773	1.85303	2.55481	4.5803	3.27578	4.57851	3.28427	-0.344351	1.27702	2.23874	1.64725	3.14085	3.85191	4.26356	4.13254	1.9551	2.17213	4.12723	2.96679	3.06486	4.05574	4.78297	5.12198	1.00389	5.89441	3.04972	3.83712	6.13835	1.70242	5.7431	5.61319
4.4115	2.47402	5.25839	2.92861	3.21887	5.5729	6.01951	5.77258	7.5004	5.28486	5.02914	4.10235	3.60886	1.44157	3.9607	5.8228	2.0455	3.55491	6.28218	5.0277	1.7978	3.0045	4.85176	3.67481	4.37711	3.61744	-1.00656	1.00273	2.82958	2.21238	4.50784	3.6707	4.44899	4.58507	2.82987	3.1637	4.08478	3.23493	3.38158	4.99949	5.14033	5.23848	0.844101	6.19708	3.63166	4.00328	6.43176	1.91977	5.63251	5.40843
4.57115	2.58918	5.60553	2.81432	2.90247	5.01688	6.8999	5.77928	7.72217	4.76643	5.06827	3.98178	3.91659	1.36923	3.60669	5.74999	1.86888	3.47885	6.218	5.05458	2.02131	2.77831	4.84974	3.51481	4.79728	3.4644	-1.20434	0.720106	2.70796	1.88683	3.78359	3.59782	4.41589	4.33495	3.03394	2.94911	4.60823	3.07151	3.01195	4.73339	5.02268	5.13242	0.556469	5.99418	3.4216	3.84239	6.39882	2.0536	5.64419	5.28542
4.40939	2.65936	5.57821	3.06288	3.2123	5.32305	5.94397	5.86195	7.5125	4.40513	5.10035	3.92513	3.743	1.28238	4.56219	6.83773	1.86952	3.82675	6.32607	4.90028	2.16031	3.00924	4.93926	3.57231	5.2321	3.35362	-1.31481	0.89491	2.94317	2.46031	3.9995	3.74136	4.35147	4.41714	2.75355	3.19324	4.24953	3.01495	3.16188	5.23774	5.05778	5.28424	0.868202	6.16859	3.45717	4.01254	6.46245	1.98065	5.92366	5.56205
4.4317	2.55573	5.05932	2.41416	3.06681	6.19093	5.8554	5.66463	7.45397	4.08162	4.96146	4.09957	3.52188	0.808407	4.23262	5.84962	2.41946	3.48701	6.52384	5.01316	1.98322	2.91879	4.90533	3.68999	4.85509	3.63641	-0.223637	0.749842	2.50749	2.54696	4.50846	3.95797	4.9399	4.66624	3.29813	3.23767	4.81136	2.70442	4.25714	5.0994	5.52222	5.71097	1.14978	6.20947	4.24799	4.24965	6.46564	2.38328	5.90373	5.7861
4.37746	2.7258	5.34752	2.48259	3.23291	6.21023	6.46442	5.70687	7.59876	4.29882	5.15619	4.23282	3.83881	1.37315	3.89366	6.10334	1.94456	3.58767	6.35724	4.94571	2.06966	2.96333	4.80086	3.59673	4.67278	3.51515	0.0390429	0.676668	2.7904	2.31966	3.92128	3.89447	4.77206	4.48289	3.31988	3.18625	4.47277	3.05669	4.19906	5.14555	5.1836	5.45523	0.88518	6.10121	3.67264	4.04699	6.5026	2.16882	5.91812	5.60218
4.24546	2.72445	4.91879	1.97993	3.14248	4.95841	6.22993	5.66574	7.63927	5.25583	4.92931	4.0857	3.39657	1.19929	3.91926	5.99493	2.11811	3.38699	6.30423	4.95798	1.8328	3.00355	4.73914	3.49045	4.6223	3.42956	-0.129872	1.51719	3.09377	2.52529	4.40745	3.68648	4.53136	4.67032	3.16758	3.0771	4.35929	3.1379	3.09874	4.67566	5.16599	5.38328	0.928756	6.05386	4.03235	3.98817	6.50104	1.86849	5.68392	5.45746
4.07424	2.33771	4.6814	2.8565	2.88233	5.50839	5.4861	5.57088	7.37351	4.21161	4.97986	4.17079	3.65864	0.635987	4.16017	6.22042	2.32597	3.70539	6.49291	4.93507	1.75027	2.81761	4.90498	3.38802	4.72748	3.5103	-0.124093	0.736233	3.12273	2.83212	4.71299	3.87241	4.80145	4.75968	3.49481	3.25757	4.57891	2.85383	4.01406	4.84062	5.60438	5.82536	0.807689	6.11818	3.93885	3.87074	6.41902	2.04679	5.75278	5.91181
4.31641	2.60874	5.12642	2.09417	3.30156	5.1156	6.3322	5.6486	7.63681	5.04357	4.98822	4.17817	3.7413	1.36324	3.98491	5.93497	1.82963	3.2248	6.39625	4.79048	1.72833	2.98072	4.82634	3.4728	4.59145	3.51418	-0.643931	0.856328	3.08656	2.62213	4.47111	3.71066	4.66075	4.53879	2.79284	3.26606	4.80263	3.18051	3.41599	4.61208	5.12862	5.53576	0.956281	6.1285	3.79679	4.01761	6.43783	2.00395	5.64148	5.42376
4.24205	2.50502	5.03116	2.5356	3.65203	5.16172	5.6493	5.8415	7.4049	4.56385	4.86287	4.02301	3.74039	1.18078	3.99218	6.51434	2.2422	3.60134	6.46559	4.689	1.96486	3.20058	4.78149	3.58208	4.71994	3.44341	0.0174093	0.721264	3.13022	2.4758	4.64563	3.84059	4.72457	4.70079	3.60965	3.68489	4.48204	3.04415	3.7601	5.27338	5.25327	5.69447	1.42447	6.26189	4.06396	4.15383	6.62191	2.27501	5.8343	5.75407
4.45795	2.60271	4.58411	2.57749	3.2422	5.09027	6.35014	5.69253	7.60939	4.28621	4.78336	4.17552	3.31765	0.925586	3.77745	6.06423	2.11207	3.34186	6.41026	4.98465	1.81115	2.98861	4.89602	3.6817	4.77619	3.5682	-0.906545	0.801008	2.61156	2.61202	4.74474	3.81927	4.79793	4.60764	3.04587	3.16915	4.64359	2.79114	4.49896	4.82303	5.24731	5.58347	1.07561	6.25373	4.20503	4.20455	6.50154	2.20827	5.76299	5.68571
4.24693	2.48137	4.67045	3.64963	3.5999	6.35364	5.89442	5.44896	7.50129	5.23611	5.34093	3.93478	3.8002	1.23962	3.3781	6.20075	1.20507	3.22151	6.41806	4.68714	2.69137	2.91642	4.32282	3.2408	4.26957	3.20293	-1.65403	0.814216	1.16346	1.97369	2.48634	3.98072	4.68685	4.44457	2.79732	2.5109	3.53873	2.62221	3.43436	4.91996	4.91363	5.16821	0.632419	5.89356	3.26722	3.82355	6.15468	1.66324	5.64156	5.58171
4.24843	2.25996	4.85077	3.23053	2.97669	5.75332	6.13667	5.26325	7.52886	4.99099	5.45529	4.06247	3.34192	1.52333	3.50452	5.96262	0.920223	2.76664	6.38278	4.93578	2.1387	2.81399	4.33752	3.16498	4.17174	3.44235	-1.05854	0.763335	1.67804	2.38314	3.10742	3.94741	4.5838	4.71391	2.81911	2.67289	3.5437	2.5094	3.58726	5.0847	5.18374	5.23562	1.03717	5.93279	3.55913	3.83947	6.19883	1.8346	5.71575	5.60471
4.41966	2.52744	4.70757	2.79558	3.17461	6.25229	6.07493	5.25872	7.48538	4.7004	5.34072	3.99092	3.84023	1.47009	3.3362	5.99785	1.19832	2.63418	6.31097	4.8256	2.41433	3.0365	4.14516	3.1299	4.15602	3.20775	-1.10908	1.02598	1.39338	2.49319	2.95224	3.92632	4.5145	4.52065	2.21137	2.41555	3.61344	2.79867	3.89013	4.78275	4.95117	5.00603	0.697063	5.91231	3.00897	3.82392	6.09755	1.87304	5.70759	5.43679
4.267	2.22354	4.80594	3.27529	3.63798	5.76769	6.51872	5.19556	7.71636	4.51143	5.25954	4.07641	3.77748	1.07601	3.25554	5.88274	1.74776	3.34417	6.38049	4.94517	2.42811	2.804	4.40871	3.02253	4.76857	2.90953	-2.08992	1.08557	1.58868	2.66559	2.81954	4.03135	4.68757	4.5464	2.0933	2.57487	3.64386	2.65359	4.97648	4.80203	5.06627	4.99152	0.623132	5.87603	2.86933	3.68286	6.09619	1.54288	5.83993	5.5704
4.3174	2.37839	4.72186	3.3352	3.8609	6.04801	5.60016	5.41337	7.86719	5.89934	5.10643	4.14088	3.38925	0.624566	3.09268	5.978	1.48474	3.07925	6.53845	4.77921	2.40995	3.03163	4.36408	3.00537	4.49074	3.32148	-1.81778	0.579262	1.41042	2.27004	3.26114	3.90271	4.50559	4.66029	3.06042	2.19228	3.86218	2.57753	4.01071	4.79576	4.79775	5.01771	0.559178	6.02889	3.24128	3.7459	6.04267	1.56158	5.79782	5.22842
4.13967	2.02382	5.4233	3.45577	2.58298	4.82942	5.48362	5.2256	7.9086	4.70304	5.05461	3.90774	3.76508	0.887995	3.64642	6.3224	2.04053	3.68998	6.13736	4.85556	1.85289	2.74483	4.53535	3.2563	4.4208	3.28662	-1.00081	0.756677	2.02526	1.34478	2.44864	3.99969	3.75013	4.1684	1.83764	2.81568	4.23554	2.53288	1.95193	4.76209	4.85868	5.16985	0.602122	5.67157	2.75776	3.58627	6.00251	1.1145	5.71585	5.40911
4.30724	2.02311	5.35589	3.33937	2.61414	5.20151	4.92422	5.45615	7.78669	5.56409	5.02402	4.10102	3.49376	0.525847	3.6145	5.8111	1.40921	3.49796	6.30642	4.81339	2.04887	2.70268	4.35901	3.56837	4.9759	2.52483	-1.18543	0.607775	1.72003	1.46194	3.0149	3.65778	3.99678	4.4513	2.13095	2.69056	3.86891	2.5071	1.88848	4.64765	4.72254	5.33018	0.494561	5.85299	2.95339	3.68329	6.12702	1.5324	5.58502	5.20244
4.42086	2.36586	4.80323	2.91942	3.0286	5.35458	5.90936	5.5419	7.83911	5.7168	5.19405	4.27116	3.86324	-0.0871208	4.00519	6.56306	1.9256	3.3415	6.37047	4.83642	2.12935	3.0949	4.2919	3.39466	4.15385	2.42739	-1.07437	1.06484	1.91577	2.03555	3.90623	3.91287	4.49733	4.5038	2.63493	2.59765	4.17109	2.68124	3.81278	4.85157	4.92259	5.23332	0.626659	6.01996	3.22823	3.76903	6.24026	2.04347	5.93862	5.37391
4.24446	2.49167	4.80156	3.15681	2.71489	6.13117	5.37469	5.39717	7.68669	5.11544	5.28513	4.17256	3.63263	0.427971	3.64821	6.01329	1.71533	3.46842	6.2936	4.76962	2.1886	2.71248	4.43101	3.45961	4.26597	3.73488	-1.43783	1.34419	2.10307	2.26573	3.26595	3.90251	4.65091	4.44892	2.53279	2.59278	4.10722	2.91992	3.10331	4.79661	4.88989	5.04615	0.75268	5.89173	3.26394	3.57438	6.11273	1.6385	5.69676	5.34207
4.15425	2.53095	5.34772	4.20737	3.29734	5.89954	5.63899	5.35766	7.37452	5.29086	4.70051	4.09164	3.06888	0.847394	4.00181	6.35935	1.79183	3.05069	6.30156	4.83549	2.55979	2.73702	4.43245	3.38877	4.13113	3.27172	-0.875048	1.35312	2.5203	1.36973	3.75415	3.72283	4.20019	4.3087	2.84547	2.81617	4.27856	2.75737	2.78119	4.95448	5.06714	5.49845	0.829151	5.91087	3.54261	3.84552	6.09852	1.41126	5.66867	5.83819
4.46561	2.00199	5.13364	2.66632	3.60608	5.48791	5.89026	5.44562	7.74805	4.9643	5.24245	4.01583	3.99719	0.938314	4.25771	6.05989	1.78205	3.6232	6.3925	4.76051	2.48961	2.37467	4.56883	3.37794	4.39338	3.44337	-0.577449	0.715721	2.70781	2.33391	3.16666	3.95819	4.30647	4.49773	2.4152	2.46077	3.95265	2.97862	3.33178	4.42501	4.63885	4.65174	0.567141	5.95895	3.05376	3.53946	5.99453	1.49125	5.4905	5.19753
4.284	2.29615	5.39913	2.39631	2.66676	4.90173	5.56503	5.3824	7.81273	4.95007	4.97621	4.14283	3.6136	1.46795	3.76258	5.82732	1.84825	3.82424	6.24472	4.7662	2.11675	2.68837	4.65788	3.46819	4.83476	2.77536	-0.924694	0.914742	2.60487	1.78701	2.75631	3.52887	3.66508	4.37727	1.73739	2.76771	4.32168	2.97224	1.93877	4.8311	4.78499	5.20751	0.696148	5.78712	2.92684	3.70397	6.07086	1.36499	5.5624	5.29233
4.40226	2.76231	4.69784	2.71347	3.63535	5.63349	6.26078	5.48072	7.78334	5.27697	5.32313	4.19401	3.76128	1.71972	4.18294	6.20774	1.98013	3.58251	6.29961	4.84027	2.07151	2.816	4.5575	3.33935	4.07562	2.75908	-0.305153	1.60167	2.36333	2.09745	3.29337	3.97922	4.55541	4.49388	2.75251	2.79848	4.25508	3.2063	4.19825	5.04996	5.20678	5.30415	1.00435	5.90307	3.39043	3.51225	6.20229	1.82965	5.71104	5.66443
4.30052	2.14697	5.11546	2.45961	2.79909	5.57962	5.85774	6.01046	7.91748	5.86248	5.03803	4.10863	3.62906	1.12721	3.99099	6.02723	1.84487	2.67345	6.0192	4.36332	2.03608	2.52102	4.46387	3.25916	4.26534	3.41091	-1.94357	0.702421	2.83034	1.76514	3.29771	3.70258	4.24747	4.03593	1.67531	2.68497	4.13648	2.83324	2.04459	4.67492	4.75007	5.36668	0.674561	5.94511	3.15985	3.41566	6.25105	1.73981	5.73552	5.31048
4.32929	2.35078	4.974	2.62197	3.04651	5.77352	5.71918	5.46569	7.68531	5.13433	5.07039	4.02587	3.88133	0.853714	4.14195	5.90112	1.54279	2.74485	6.29145	4.64725	1.98361	2.05355	4.55801	3.58927	4.68033	3.50501	-2.42287	0.0578796	2.65577	1.30362	3.66972	3.90381	4.52583	4.29187	2.9651	2.77618	4.29775	2.84943	2.60374	4.65922	4.77236	5.22845	0.677677	5.93074	2.82829	3.7515	6.16823	1.53737	5.67467	5.03136
4.28225	2.436	4.66604	0.876622	3.43944	4.99484	6.12861	5.70446	7.3086	4.79001	5.14389	4.23233	3.45711	-0.110026	4.5466	5.76757	1.8445	3.36864	6.1373	4.68971	1.71384	2.60086	4.6356	3.22597	3.96832	2.62789	-0.813103	0.575682	2.72054	1.35709	3.35295	3.805	4.42455	4.46275	2.73329	2.87671	4.07764	3.26453	4.15788	5.05763	4.88194	5.32935	1.08188	6.03636	3.55787	3.93928	6.39351	2.04892	5.70838	5.59646
4.31255	1.97442	5.38909	2.50792	3.03051	4.36593	6.33132	5.74198	7.37552	4.90184	5.13887	4.125	3.03754	0.701372	4.36285	5.99419	2.09082	3.34423	6.04948	4.70906	1.98463	2.25624	4.67861	3.68214	4.84655	1.59878	-1.20792	0.0385301	2.82134	1.20482	3.11465	3.67788	4.07651	4.0477	2.23729	2.95005	3.9604	2.66675	4.26741	4.70409	4.69294	5.31404	0.905076	6.10299	3.2086	3.96116	6.30221	1.63605	5.45249	4.99278
4.47406	2.11615	5.40193	2.89064	3.25971	4.64791	5.80065	5.67477	7.40208	5.36245	5.04198	4.25499	2.9173	0.769497	4.00909	6.26196	2.2217	3.5685	5.91286	4.68717	2.02837	2.10623	4.46539	3.40822	4.16659	2.80717	-1.31401	0.929418	2.52057	1.49572	2.55981	3.46138	4.01051	4.28582	1.78829	2.70368	4.04617	2.80436	3.1194	4.82339	4.76806	5.38386	0.707574	6.05936	3.23479	3.68745	6.33392	1.87862	5.7296	5.42849
4.05595	2.07579	5.32478	2.31767	3.48324	5.47642	6.054	5.79119	7.18618	5.15523	5.1289	4.23568	3.44787	0.636214	4.35965	6.22477	2.26618	3.49309	6.28369	4.92891	1.80848	2.43122	5.24721	3.10433	4.35769	2.89635	0.261946	0.938479	2.731	1.73315	4.5463	3.61506	4.52716	4.38978	3.13614	3.21367	4.53946	2.73416	3.03545	5.07685	5.45911	5.71596	1.36235	6.38096	4.54846	4.56553	6.67401	2.38041	6.16105	5.79134
4.12589	1.76162	5.28453	2.23953	3.89578	4.6286	5.70933	5.69283	7.59449	4.74707	4.97501	4.29331	3.31893	0.747991	3.95295	6.02487	2.29148	3.91712	6.19329	4.81789	1.68629	2.0491	4.89404	3.61388	5.05921	3.70659	-1.56402	0.683021	2.54683	1.01315	3.89444	3.873	4.66456	4.40549	3.83944	3.33851	4.38186	2.7028	3.88248	4.63342	4.92605	5.25877	1.29653	6.34349	3.72295	4.14958	6.51089	2.14851	5.75413	5.48408
4.18432	2.4338	5.23419	2.10634	3.65796	4.78264	6.71675	5.6237	7.92501	4.70913	5.08588	4.14446	4.24289	1.33622	4.39993	5.52741	1.96402	3.79723	6.48133	5.05832	1.97692	2.42821	5.08802	3.35751	4.56706	3.59211	-0.0520686	1.92316	3.01833	2.39021	3.37155	3.69768	4.60926	4.52596	3.68462	2.81762	4.16313	3.35507	3.76818	4.89466	4.95622	5.47308	1.19615	5.97777	3.78341	3.71233	6.51111	2.00872	5.67578	5.68562
4.00852	2.68531	5.79943	2.54646	2.82561	5.93042	6.67294	5.41078	7.48767	5.36782	4.62087	3.96543	4.0322	0.501887	4.43672	5.33509	0.975014	3.14051	6.37281	5.12355	1.76408	3.05773	5.42803	3.23054	4.21664	2.75758	0.27125	0.988622	3.21455	2.54255	4.63816	3.78495	4.54859	4.43186	3.0668	3.03549	4.32001	2.94663	2.22242	4.84845	5.48584	5.63562	1.34022	6.01334	4.27225	3.95355	6.50552	1.9796	5.66398	5.79916
4.20551	2.34928	5.06802	2.0657	3.06112	5.14543	6.72967	5.54441	7.75856	5.12835	5.12619	4.24689	3.79203	1.24235	4.18636	5.75596	1.95817	3.41152	6.39962	5.05019	1.8444	2.95717	4.97413	3.45519	4.25575	3.37109	-0.189112	1.42042	2.58455	2.04753	4.19867	3.71407	4.58069	4.49626	3.60001	2.95218	4.16184	3.2638	2.27983	4.96429	5.08342	5.56987	1.15114	6.04304	3.81787	4.07617	6.48548	2.07664	5.62869	5.72387
4.17465	2.71226	5.51359	2.42452	2.61531	5.37205	6.2485	5.67172	8.14996	5.93168	4.7348	4.19453	4.34637	0.279669	4.12027	5.22296	1.32102	3.63122	6.50206	5.055	1.72503	2.97718	5.00382	3.46265	4.22863	3.64776	0.303172	1.65269	2.91143	2.53181	4.57953	3.58569	4.21642	4.7498	3.19477	2.96061	3.95241	3.15416	1.383	4.69098	5.15828	5.34691	0.774628	6.0743	4.13978	3.73317	6.47664	2.111	5.65485	5.8576
4.21344	2.53054	5.37928	1.85858	3.31833	4.65852	7.24015	5.14709	8.06231	6.39265	4.91461	4.14752	3.91606	0.766662	4.03709	5.38367	1.62121	3.68225	6.47196	4.97337	1.93728	2.55814	5.14124	2.86629	3.83252	3.50902	0.478215	1.60136	3.48972	2.4248	4.00999	3.52455	4.27803	4.44762	2.93286	2.43798	4.37426	2.84899	3.6318	4.45826	5.08208	5.1083	0.787288	6.00492	3.69063	3.66002	6.39625	1.63757	5.2944	5.38448
4.3596	2.39984	4.97763	3.42297	3.64111	5.4436	5.11357	5.48738	7.86258	5.69308	5.03943	4.11863	3.80503	1.11715	3.32159	5.67486	1.64465	3.35258	6.32937	4.8342	2.74955	2.81384	4.74503	3.40473	4.49321	3.04649	-0.589556	1.32936	2.45612	1.47826	1.82618	3.7862	4.65782	4.56468	2.81909	2.56369	3.62655	2.76657	3.03103	4.57578	4.74096	5.18903	0.381177	5.89514	3.27475	3.37102	6.04977	2.03975	5.68418	5.60972
4.29402	2.68357	5.28663	2.98225	3.53674	5.51743	5.64964	5.33005	7.78592	4.97345	5.06986	4.25769	3.9033	0.800049	3.78023	5.77324	1.866	3.28899	6.24271	5.00102	2.53996	2.71823	4.99138	3.67764	4.71445	3.14957	-0.764218	1.21487	2.84706	1.42546	2.14848	4.01912	4.67145	4.67801	2.47153	2.78764	4.21091	2.87445	3.47603	4.74145	4.96106	5.28241	0.224463	5.83911	3.28549	3.46181	6.11169	1.76222	5.79397	5.9419
4.44598	2.42209	5.07394	2.7087	3.12652	5.44336	5.8447	5.26859	7.74348	5.18303	4.97695	4.17725	4.03402	1.30206	3.04334	5.62899	1.77255	3.15804	6.26498	4.85813	2.29188	2.95273	4.78045	3.63588	4.71786	3.09454	-0.865864	1.21682	2.63447	1.67704	2.07753	3.80895	4.29111	4.31318	2.66504	2.49041	3.99572	2.85763	2.5344	4.5221	4.64725	5.18648	0.293372	5.77457	3.25529	3.35921	5.99964	1.67578	5.60238	5.78737
4.10769	2.49785	4.90002	3.5125	3.36716	5.20115	6.23231	5.25362	7.81563	4.87695	4.86264	4.31689	3.9691	1.09462	3.81768	5.38943	2.13554	3.17026	6.38672	4.64769	2.64858	2.58565	5.0036	3.49304	4.87598	3.06067	-1.20548	1.05881	2.41464	1.6851	2.55581	4.06804	4.32374	4.44251	2.77408	2.73148	3.2283	2.85243	3.82143	4.55032	4.71514	5.09349	0.413467	5.92285	3.1428	3.2867	6.00217	1.24142	5.76889	5.40781
4.36853	2.59603	4.58514	2.16881	3.04527	4.75321	5.37407	5.52022	7.98369	5.72149	5.01944	4.23129	3.82457	0.745794	3.89361	5.37806	1.46339	3.42696	6.37876	4.86943	2.16202	2.70113	4.74864	3.22623	4.25023	3.00004	-1.49911	0.504374	1.74757	1.74104	3.9675	3.9333	4.51174	4.57765	3.18532	2.0614	3.98856	3.10928	2.97154	4.6833	4.73576	4.81795	0.706643	5.96616	3.3876	3.86717	6.06017	2.27511	5.37919	5.44184
4.13303	2.75466	4.59558	3.02008	2.93507	5.43707	4.99036	5.672	7.82232	5.86709	4.82448	4.02879	3.33985	0.366709	3.87861	5.3234	1.4783	3.21659	6.42026	4.52463	1.97284	2.31874	4.59824	3.34805	4.64194	2.73941	-2.10756	0.823686	1.72935	1.14776	3.37181	3.79798	3.93222	4.09224	1.89852	2.85645	3.44702	2.98697	1.88277	4.60559	4.51445	4.96382	0.625789	6.11114	3.16242	3.82559	6.13265	1.76516	5.50872	5.09277
4.44038	2.20018	5.26701	2.74548	3.17047	5.06962	6.05001	5.53474	8.01738	5.69808	5.13238	4.23343	3.80408	0.411198	3.59456	5.36267	0.985078	3.36643	6.38816	4.64628	2.14707	2.77013	3.90927	3.53494	4.39316	2.7679	-1.6439	0.9639	2.31271	1.03268	2.50962	3.56526	3.80721	4.20817	2.25936	2.54856	3.56303	2.69804	1.80663	4.5582	4.8848	5.04059	0.561506	5.757	3.11439	3.74436	6.08044	1.53741	5.63732	5.41029
4.35522	2.30006	4.99383	2.76736	2.71671	5.15443	6.00088	5.56339	7.91911	5.87229	4.87436	4.1915	3.4303	-0.151647	3.75102	5.50782	1.59778	3.23586	6.51626	4.7211	2.16972	2.69058	4.62814	3.52358	4.63004	3.03393	-1.45373	0.981586	2.43798	1.36271	3.04372	3.83569	4.41355	4.30248	2.29829	2.92973	3.45952	3.02239	4.29096	4.66045	4.64474	5.11353	0.549741	5.88821	3.32126	3.70399	6.14949	1.23471	5.71516	5.36227
4.23245	2.55175	4.57566	3.44616	2.76752	5.04302	5.17404	5.56794	7.8864	5.72459	4.78422	4.10333	3.39158	0.888298	4.18584	5.31813	1.72614	2.50969	6.4475	4.62326	1.89301	2.18032	5.00087	3.43911	4.4037	2.99936	-0.990575	1.18133	2.3847	1.3465	4.196	3.76209	4.34927	4.32529	2.42861	2.7338	3.52258	3.10496	3.1952	4.6796	4.49718	4.934	0.846645	6.03482	3.32938	4.08817	6.11984	1.57829	5.68021	5.25383
4.03739	2.35844	4.92639	4.64057	3.56237	4.76536	5.46123	5.55101	7.7503	5.80755	4.62429	4.21791	3.31047	0.515096	3.87607	5.75122	1.2289	2.56744	6.51649	4.54868	1.87175	1.9574	4.44256	3.28094	4.47133	3.05827	-1.7162	0.690566	2.00244	1.36035	3.33977	3.74268	4.05846	4.04053	1.62795	3.2067	3.67549	2.77307	1.67908	5.08997	4.61608	5.55577	0.578018	6.08069	3.21257	4.05922	6.30379	1.21739	5.65874	5.65627
4.29889	2.38709	4.99717	2.40835	3.6351	4.52522	5.42832	5.3867	7.68602	5.50603	5.18844	3.82312	3.40561	0.888236	4.17208	5.51527	2.27548	3.37929	6.31794	4.75694	2.00777	2.65547	4.26181	3.2324	4.13668	2.92233	-1.59639	0.872038	2.2389	1.69466	3.28175	3.54109	3.9098	4.38397	2.16059	2.91171	4.02387	3.02801	3.08568	4.7254	4.79033	5.05295	0.858601	5.84032	2.82534	4.06863	6.0536	1.8234	5.46199	5.07365
4.22936	2.57723	5.1736	2.53085	3.00606	4.58822	6.10416	5.2751	7.7946	5.32207	4.93273	4.08888	3.58562	1.26931	3.86761	5.47736	1.73342	3.83587	6.30349	4.77495	2.14112	2.76821	3.90474	3.2705	4.49132	2.92911	-1.98789	0.989075	2.28043	1.88452	3.0677	3.50981	3.87671	4.26762	2.4434	2.7772	3.58309	2.81195	3.12562	4.81168	4.8671	5.11205	0.994373	5.81158	2.86916	3.92001	6.15359	1.44318	5.34308	5.16641
4.20838	2.52143	4.54581	2.16544	2.84035	4.91923	6.45498	5.52749	7.58431	6.04872	4.9868	3.89138	3.26624	0.489231	2.99354	5.91787	1.76514	3.10161	6.3851	4.79579	2.01749	2.3888	4.81154	3.34593	4.25929	3.37764	-0.695278	0.676939	2.40043	2.24561	5.38899	3.77372	4.49625	4.41356	2.40859	2.71022	3.6143	3.25742	2.45991	4.83809	4.79454	4.97444	0.802685	6.05294	3.28642	3.87025	6.22175	1.8522	5.46021	5.16861
4.24929	2.37004	5.04495	2.51595	2.9931	6.24641	5.78523	5.60663	7.81562	5.03572	4.95707	4.01009	3.7208	0.717144	4.23023	5.73092	1.25051	3.63447	6.38299	4.76606	2.12679	2.47118	4.29619	3.1828	4.14283	3.04315	-1.59002	0.463498	1.87989	2.84476	3.54219	3.74735	4.84981	4.42008	1.87583	2.92728	3.49941	2.91495	4.86539	4.77835	4.84378	5.06295	1.30955	5.96423	3.308	3.81149	6.36248	1.10888	5.49683	5.06055
4.33786	2.08183	4.94192	2.85754	3.54898	6.01104	6.05161	5.4527	7.89268	5.60394	5.14547	4.10083	3.85014	0.0576869	4.06479	5.52967	1.33023	3.44882	6.32492	4.51646	1.94551	2.4839	4.24074	3.34806	4.30895	2.90325	-1.96082	0.517582	2.09434	2.36446	3.9641	3.82118	4.27201	4.36524	2.62038	2.89247	4.01556	2.79008	2.47982	4.76798	4.95895	5.01047	1.21549	5.93482	3.10616	4.02331	6.15913	1.57281	5.67165	5.22823
4.2767	2.30351	5.22926	2.48887	2.81696	5.55672	6.35936	5.57423	7.53947	4.93604	5.18269	4.05933	3.71115	0.474668	4.2216	6.5327	1.91815	3.21889	6.36266	4.80806	1.83659	2.56721	4.74983	3.11714	4.31308	3.18445	-1.0757	0.657529	2.4937	2.48668	3.84338	3.67344	4.34419	4.46017	2.43389	2.81357	4.27362	2.90422	3.58514	5.03196	5.09823	5.45112	0.668766	6.10823	3.55753	3.78944	6.29755	1.5417	5.66112	5.67771
4.26728	1.97956	5.65954	3.35616	2.97355	5.37329	6.88665	5.83473	7.79512	4.7712	5.59222	4.11328	4.25912	0.133637	4.70707	6.15552	1.88707	3.94987	6.15921	4.9139	2.29081	3.18954	4.51619	3.38398	4.34899	3.26189	-0.57022	0.487864	2.17814	2.30688	3.26986	3.65665	4.26013	4.4423	3.43411	2.48901	4.62663	2.52999	4.74114	4.7489	5.34968	5.49231	1.13576	5.76058	3.47059	3.74735	6.274	1.82494	5.88771	5.83391
4.51462	2.35775	5.26207	1.61298	3.25749	5.03214	5.78649	6.02942	7.80794	4.98042	5.20245	4.19738	4.0621	1.27962	4.59267	6.54212	1.3199	3.76781	6.38437	4.8616	2.1771	2.95507	4.61246	3.40248	4.31491	3.06403	-0.955903	0.705554	2.27023	2.5359	3.64834	3.78958	4.41521	4.50953	2.48752	2.599	4.46158	2.62601	2.97071	4.6595	5.0286	5.36918	1.01203	6.23314	4.24899	4.09285	6.38912	1.74122	5.93621	5.36103
4.38032	2.30876	5.68549	2.00736	3.13543	6.27649	6.14891	5.57171	7.35582	3.89459	5.33816	4.07508	3.66138	1.49192	4.23676	6.7045	2.13583	3.36808	6.06574	5.26416	2.10163	2.80697	4.86169	3.52173	4.55245	3.30498	-0.329991	0.918643	2.72324	2.65128	4.37266	3.90472	4.67288	4.8453	3.50885	3.0012	5.04543	2.76527	4.26511	5.18701	5.45378	5.56933	0.971222	6.23716	4.62167	3.86959	6.70817	2.18486	6.05448	5.72906
4.31963	2.09222	5.43947	2.6272	4.19875	6.7041	6.60128	5.02251	7.71455	4.20529	5.24862	4.03357	3.73952	0.921501	4.1146	5.92568	1.99218	3.66029	6.27336	4.87913	1.73776	2.94771	4.47468	3.2101	4.11506	2.93807	-0.504441	0.669271	2.24304	2.35172	3.67176	3.96202	4.79363	4.42913	3.09725	2.94468	5.14772	2.57813	4.17364	4.85756	5.28375	5.38101	1.36439	5.99414	3.3466	4.15445	6.39729	1.94661	5.81322	5.48317
4.1134	2.02417	4.94975	2.51212	3.0633	5.12258	6.55851	5.6089	7.50974	4.97398	5.32151	4.16933	3.1646	1.41691	3.95742	6.3239	2.16536	3.14216	6.40836	4.9789	1.85594	2.60996	5.12866	3.24564	4.02785	3.5512	0.0693061	0.945023	2.45595	1.71304	4.71178	3.89963	4.54733	4.6581	3.51501	2.84397	4.342	2.96988	3.50481	4.9549	5.11393	5.45975	0.895409	6.19512	3.73141	3.99372	6.54112	2.60242	5.61506	5.35477
4.06875	1.66116	5.76487	2.98686	3.26819	6.14246	6.51542	5.50368	7.08603	4.98824	4.8431	4.07426	3.81795	1.47732	4.03481	7.21123	1.70016	3.60766	5.79093	5.09581	1.93615	2.72424	4.97599	3.15792	4.50095	3.45588	-0.211019	2.22645	3.09009	2.16876	1.9605	3.64139	4.39118	4.46821	2.70105	2.98379	5.09462	2.84347	3.10787	5.33092	5.56236	5.62599	1.15379	6.07022	3.74979	3.43822	6.5031	1.93428	5.74958	5.66341
4.36325	1.9618	5.36822	2.02487	2.72826	5.3602	6.59443	5.54184	7.63705	4.71929	5.29049	4.24997	3.6022	1.23994	4.18271	6.07061	1.96915	3.47102	6.267	4.95828	1.73321	2.81569	4.80732	3.29195	4.2543	3.36119	0.528608	0.9482	2.72738	2.04185	4.16343	3.97055	4.36888	4.25977	2.97491	2.73729	4.11532	2.94273	1.79458	4.96955	5.05589	5.29324	0.857505	5.96185	3.10569	3.81625	6.41672	1.90353	5.60193	5.36058
4.09326	2.3796	5.30125	1.86172	3.29511	5.32447	6.13386	5.49004	7.31098	5.14896	5.31075	4.2055	3.49503	1.16407	3.78247	6.79746	1.69327	3.46304	6.08207	4.88816	1.78883	2.60203	4.50805	2.88615	4.07719	3.50046	-0.0621948	1.6048	2.47686	2.2758	4.02858	3.65044	4.5374	4.67593	3.39865	2.41078	4.04041	2.61097	2.0068	4.80315	5.23458	5.64316	1.29298	5.93277	3.82684	3.57115	6.46198	2.07958	5.87271	5.6883
4.07775	2.11141	5.57967	2.52645	3.03968	5.84637	6.99973	5.17087	7.43619	4.84303	5.30975	4.11741	3.46407	1.36452	3.66331	6.7284	1.94871	3.66921	6.3153	5.00451	1.91147	2.84805	4.80354	3.00455	4.14872	3.46484	0.388971	1.6638	2.81504	2.43612	3.48371	3.88109	4.45668	4.58354	3.12826	2.74897	4.83732	2.66263	4.0464	5.02407	5.4102	5.88012	1.20673	6.19013	3.63492	3.76605	6.50377	1.80334	6.00907	5.70522
4.05315	2.13759	4.99064	3.88363	3.75531	6.12328	4.70472	5.35881	7.93273	4.65771	5.4935	3.89064	3.27691	0.59041	3.93301	5.64171	1.81686	3.04912	6.32248	4.93502	2.54116	2.73518	4.59309	3.13865	4.54497	3.40318	-1.09	0.762512	2.12738	1.53188	2.96863	3.91336	4.6011	4.83893	3.65476	2.9143	3.74131	2.80007	1.5517	4.75858	5.25351	5.39628	0.579954	5.70404	3.03313	3.47648	6.21788	1.50612	5.65217	5.55109
4.19164	2.00917	5.395	3.23671	3.02991	4.92765	5.97958	5.2611	7.87803	4.25511	5.40382	4.08168	3.39689	0.787067	3.92505	5.58265	1.15808	3.27906	6.24138	5.15423	2.29876	2.51216	4.61633	3.14439	4.62166	3.35479	-1.82954	0.523305	2.53831	1.71329	3.326	3.75029	4.46787	4.55941	3.22245	2.86798	3.88825	2.83021	2.18134	4.742	5.14289	5.25333	0.758131	5.74458	3.12717	3.58152	6.14518	1.53762	5.6992	5.35813
4.24646	2.48311	4.78932	3.88471	2.47886	5.85996	6.27277	5.30041	7.80212	4.697	5.21114	4.20542	3.89687	1.24081	3.3376	5.80316	1.51548	3.18962	6.34936	4.97111	2.28062	2.46359	4.51459	3.33374	4.81776	3.07619	-1.63834	0.198132	1.26593	1.89494	2.35677	3.74878	4.32463	4.40396	1.85568	2.64507	4.08778	2.92136	3.92322	4.59558	4.62067	4.96801	0.345191	5.80306	3.33894	3.44374	6.09063	1.58745	5.53126	5.12153
4.26674	2.59423	5.10631	3.81684	2.98795	5.21001	5.894	5.21893	7.84569	4.75229	5.16421	4.26236	3.91945	1.13556	3.76798	5.69107	1.18166	3.1675	6.38792	4.66001	2.26266	2.74072	4.42919	3.17285	4.71803	3.26342	-1.19088	0.636778	1.99053	2.35667	2.99636	3.92092	4.45117	4.55549	2.78392	2.70401	3.86814	2.76996	4.27789	4.44155	4.63699	5.22699	0.591151	6.01459	2.95231	3.65002	6.22981	1.39556	5.642	5.00851
4.31195	2.76567	5.27668	4.07722	2.97206	5.12123	5.58224	5.43954	8.01784	5.00966	5.03016	4.29249	3.76549	1.35623	3.42441	5.45094	1.51744	2.87584	6.29248	4.69161	2.40796	2.71995	4.33584	3.16888	4.45832	3.58505	-1.25805	0.475887	1.925	1.39401	2.47992	3.8603	4.11905	4.65387	2.74813	2.65707	3.69021	3.05881	2.6486	4.57698	4.64277	5.06355	0.549624	5.8257	3.13414	4.03893	6.17001	1.62139	5.48447	5.22828
4.35637	2.33923	4.72964	3.24865	2.66838	5.06231	5.43571	5.55649	7.84047	4.9206	5.04792	4.20228	3.65247	0.677226	2.92695	5.72249	1.19575	3.11419	6.16643	4.94962	2.00019	2.64302	4.427	3.00414	4.2056	3.09184	1.11725	1.68154	3.14278	1.85779	3.71666	3.59928	3.89441	4.34142	1.99205	2.57953	5.23449	3.0927	3.00916	4.30997	4.92046	5.24736	0.207641	5.94908	3.2712	3.56346	5.93533	1.42096	5.55747	5.19422
4.31714	2.1683	4.92499	3.30838	3.17204	5.24615	5.34974	5.59693	7.87527	5.28066	5.20953	3.99256	3.38735	0.626273	3.91561	5.00596	1.99135	3.47592	6.14742	4.86627	1.72903	1.8607	4.1854	2.79878	3.42372	3.02172	1.38131	2.32953	3.67448	1.40136	4.31573	3.52702	4.07281	4.09885	2.54803	2.03212	5.67917	2.77695	3.15193	4.11965	4.79381	5.06765	0.462825	6.04813	2.47716	3.48661	5.96878	1.30716	5.51932	5.39936
4.41691	2.59607	5.36556	2.87294	2.85903	5.01096	6.13005	5.60263	7.94559	5.08969	5.13344	4.08123	3.72052	0.414098	4.09829	5.65667	1.77866	3.38004	6.30803	4.94036	2.11711	2.7741	4.54133	3.32277	4.38722	3.41532	-1.92639	0.295443	2.38336	2.20705	3.55434	3.6946	4.3124	4.44318	2.94252	2.7929	3.1308	2.80011	4.02119	4.84353	4.97227	5.29662	0.540037	5.86977	3.33461	3.82372	6.12406	1.29864	5.43594	5.5093
4.40511	2.50342	5.41108	2.77171	2.64627	4.64474	5.58335	5.56277	7.69625	4.88823	4.93258	4.27495	3.91761	1.50759	3.69623	6.18952	1.72595	3.36423	6.03174	4.8807	2.40064	2.62849	4.49842	3.41744	4.57774	3.1715	-0.951197	0.747698	2.51554	2.00991	3.4941	3.7113	4.23187	4.54831	2.85308	3.07025	3.753	2.9866	1.57957	4.80192	4.73932	5.08757	0.685429	5.87468	3.74707	3.78284	6.08565	2.00563	5.44263	5.23397
3.83348	1.90505	4.54086	3.68896	3.1657	5.61834	5.52751	5.7012	7.87817	5.66624	4.81307	4.26491	3.36303	0.142534	3.81244	6.13945	1.54378	2.85594	6.56574	4.79251	2.22192	2.84216	4.33149	3.35268	4.13815	3.5017	-1.61096	0.410703	1.50367	1.27856	3.19029	3.75908	4.15138	4.32647	2.05974	2.84159	3.5765	2.42351	1.63103	4.6409	5.08808	5.44298	0.879598	5.81147	3.62803	3.98982	6.37653	1.62397	5.32387	5.73263
4.25298	2.33816	4.94054	1.98906	3.21099	5.9244	6.15303	5.40082	7.76815	5.01919	5.30911	4.07831	3.54498	0.963275	3.73205	5.44108	1.31435	3.34617	6.28987	4.87713	2.3098	2.63782	4.67725	3.34954	4.32665	3.15514	-1.40096	1.01716	1.97088	2.38906	3.31157	3.78395	4.65471	4.72139	3.40921	2.59911	3.13661	2.76638	3.4433	4.93396	4.95649	5.18096	0.676761	6.09348	2.88484	3.75154	6.19521	1.46644	5.83399	5.24483
4.32975	2.70496	4.58563	1.71115	3.05989	5.45222	6.5003	5.47529	7.59211	5.40032	4.80937	4.20319	4.14812	1.74923	4.25083	6.03785	1.89863	3.66471	6.00659	4.9351	2.21237	2.53257	4.56885	3.27697	4.49193	2.74918	-1.1312	0.868076	2.09395	2.83113	3.65731	3.71232	4.07056	4.53336	2.72491	2.75506	3.44009	2.95807	2.50055	4.58832	4.54766	4.71852	0.581006	5.8388	3.4429	3.68589	6.01235	1.42575	5.59816	5.07582
4.30149	2.32657	5.11485	1.91981	2.94509	5.24935	5.84638	5.53428	7.68767	4.76538	5.1582	4.1912	3.82161	1.90159	4.19387	6.97077	1.78221	3.5946	6.06537	5.01697	2.34494	2.92971	4.77612	3.42056	4.66207	3.02747	-0.856458	0.897401	2.47293	2.31907	3.67247	3.92077	4.53513	4.41578	2.48812	3.13781	3.84951	3.1244	4.19094	5.01693	4.85806	5.37688	0.89034	6.1097	3.71806	3.49802	6.02769	1.96191	5.61166	5.61154
4.20995	2.22066	5.1148	2.1179	3.72465	5.41514	6.24824	5.98582	7.90961	5.73511	5.03583	4.3022	3.54889	0.724667	4.04213	5.56225	1.80107	3.36651	6.03806	4.47401	2.06216	2.48026	4.19219	3.21385	3.76575	2.80762	-1.01462	0.548061	1.86104	2.30337	2.4718	3.37577	3.76482	4.04734	1.59312	2.98353	3.684	2.20434	2.68274	4.6218	4.78641	5.17724	0.864893	6.16237	3.53403	3.99195	6.43789	2.18691	5.57893	5.61638
4.16372	2.36614	4.97853	2.75512	2.82052	5.20905	6.61742	5.32187	7.7086	5.10818	4.97608	4.16979	3.4505	0.971435	4.03566	5.55879	1.98799	3.14085	6.31075	4.78157	2.2997	2.64833	4.58877	3.13194	4.53829	2.99116	-1.46185	0.942632	1.81728	2.15978	3.04983	3.8658	4.60186	4.38619	2.68161	2.38106	4.92355	3.02543	3.12762	4.51304	4.69512	4.94172	0.74977	6.18533	3.29978	3.65365	6.24181	1.77622	5.73367	5.19298
4.4015	2.3235	5.63614	1.98077	2.83032	5.53852	6.04819	5.43313	7.64758	5.02235	5.37671	4.07192	3.68079	0.899212	3.89199	5.81521	1.54725	3.3144	6.24319	4.79974	2.04805	2.63026	4.95844	3.3843	4.32957	3.01588	-0.637264	1.18088	3.10757	1.774	3.52701	3.64151	4.27372	4.4006	2.70056	2.85437	3.46193	2.78529	3.52305	5.16715	5.08792	5.36579	0.994574	6.0095	3.60781	3.66382	6.22714	2.00253	5.85873	5.7058
4.14509	1.73116	5.38807	2.77336	3.77716	5.47725	6.29459	5.59173	7.47053	5.30624	5.37242	3.84604	3.05717	0.175585	4.47248	5.36239	2.55872	4.1831	6.47057	4.57863	1.97708	2.49554	4.89834	3.52107	4.40692	2.99381	-1.35714	1.15619	2.42363	1.78589	3.17427	3.75363	4.41231	4.46777	3.06519	2.69517	4.22895	2.55493	3.21154	5.17917	5.36246	5.17778	1.12188	5.96737	2.91508	4.01729	6.35533	1.32405	5.67974	5.66151
4.33531	2.65757	5.5275	2.23765	3.07227	4.75207	6.12116	5.59472	7.63727	5.55569	4.97229	4.09565	3.67968	1.29518	4.25406	5.9227	1.93876	3.73845	6.27156	4.56122	2.21161	2.52656	4.32198	3.1933	4.379	2.69491	-1.1117	1.32739	2.37362	1.78064	3.24389	3.83612	4.86436	4.47748	2.95893	2.58066	3.77233	2.89491	2.76444	4.74354	4.7711	5.2111	1.09454	5.97707	3.6231	3.83252	6.10239	1.91302	5.97327	5.339
4.14612	2.11892	5.14609	1.95908	3.72192	5.8877	5.8461	5.81675	7.23145	5.66914	5.2758	3.91254	3.54176	1.24353	4.30577	7.01954	2.15756	3.89511	6.53066	4.86799	1.79735	3.00299	4.82214	3.77884	4.28131	3.00402	-1.6953	1.17705	2.27635	1.33011	3.62359	4.11044	4.80959	4.43354	2.42195	3.11757	4.01561	2.83351	3.55803	5.30075	5.01453	5.49023	1.22554	6.26634	4.30313	4.28259	6.5706	2.41934	5.9951	5.70524
4.25885	2.03194	5.18426	2.02084	3.40323	6.3197	6.23504	5.6626	7.41554	5.59522	5.08741	4.12432	3.7412	1.11989	4.0369	6.42444	1.44353	3.50931	6.40225	5.04602	2.08378	2.96682	5.08361	3.6006	4.45797	3.27377	-1.10929	0.935255	1.79559	1.79297	3.45567	3.93435	4.48603	4.48542	2.81217	2.99923	3.69191	2.70029	4.24166	5.08524	5.01205	5.3199	1.07921	6.10011	3.89261	3.8472	6.37417	1.95844	5.69203	5.57407
4.33333	1.90508	5.65143	2.11593	3.3991	5.78209	6.57883	5.15497	7.68822	5.24426	5.0294	4.0755	3.56784	0.561188	3.95456	5.85611	1.6055	3.45187	6.39789	4.65882	1.98283	2.6	4.65071	3.35905	4.31862	3.01894	-0.515432	1.22073	2.86141	2.1499	3.95607	3.87965	4.7795	4.68941	3.24637	2.6154	4.27773	3.04797	2.85221	5.24858	5.33418	5.54934	1.42861	5.92003	3.47421	3.75544	6.53339	2.06881	5.82968	5.80302
4.34615	2.30543	5.02227	2.34931	3.73431	5.3139	5.83433	5.48213	7.24796	5.33908	4.83256	4.13118	4.12202	0.184808	4.17511	6.62009	1.61392	3.26257	6.40271	4.81049	1.43234	2.89353	5.26915	3.63564	4.55337	3.15451	-0.698917	0.85923	2.63817	1.79801	3.4291	3.80624	4.2106	4.24679	2.57003	2.78451	4.23477	3.01376	3.66421	4.96835	5.37757	5.60484	0.980909	6.12545	3.4897	4.01848	6.57058	1.90357	5.86897	5.76768
4.26418	2.12884	5.2442	2.51246	3.06102	4.89024	6.5841	5.50602	7.6466	5.45756	5.10888	4.13558	3.68739	0.752913	3.68026	6.12956	1.7071	3.18478	6.34423	4.88703	1.75543	2.82655	4.9359	3.46338	4.39422	3.10111	-0.803793	1.09826	2.78948	1.89369	3.62315	3.8546	4.44986	4.26232	2.2939	2.76926	4.64617	3.06984	2.68535	4.99777	5.11511	5.23755	1.15087	5.85661	3.50658	3.83752	6.37489	2.14415	5.67091	5.52196
4.34204	2.73397	4.87102	2.00947	3.50694	5.42384	5.87567	5.54745	7.57794	6.2128	4.66495	4.08771	3.9561	0.306539	4.0291	6.47014	2.00582	3.32495	6.47346	4.70467	1.74506	2.88484	4.79758	3.42059	4.31605	3.21218	-0.355559	1.26762	2.21872	1.7563	3.83154	3.89228	4.34669	4.14792	2.32885	2.66162	4.83438	2.87339	3.12875	4.91766	5.00107	5.40412	1.01101	5.95675	4.00887	4.04766	6.54753	2.05765	5.92006	5.80683
4.36505	2.50445	4.75493	2.2969	3.63171	5.33361	6.97585	5.2537	7.40609	5.72357	4.87984	4.10331	3.83231	0.223269	4.21194	6.30297	2.12274	3.33039	6.56044	4.81283	1.65343	2.8163	4.962	3.51684	4.44179	3.18473	-0.395042	1.37345	3.20228	2.53217	4.90991	3.89226	4.33524	4.29439	2.69465	2.53215	4.144	2.77716	5.20241	4.97253	5.15273	5.61097	1.45237	6.27352	3.34763	3.98214	6.56461	2.04345	5.87956	5.82987
4.17748	2.4181	5.23212	2.76729	3.63806	6.08773	4.78241	5.13451	7.69546	5.61522	4.8582	4.23614	3.51274	1.06623	3.63114	5.50614	1.48745	3.32614	6.32552	4.8968	2.26376	2.64023	4.23226	3.11218	3.5466	2.315	-1.09029	1.03875	2.33442	1.66624	3.19203	3.55301	4.07964	4.59836	2.86575	2.52053	3.35683	2.88192	2.62769	4.80548	5.01862	5.23301	0.964893	5.83782	3.17697	3.4443	6.0555	1.50192	5.70602	5.57034
4.17226	2.4468	5.33365	2.74011	3.10034	5.60871	5.33973	5.1667	7.71177	5.90428	4.88387	4.31353	3.41516	0.69831	3.7664	5.17676	1.39596	3.20947	6.30512	4.75944	2.23121	2.70936	4.42761	2.93836	3.70935	1.91867	-1.29932	1.06814	1.84109	1.85274	3.071	3.75888	4.23157	4.68097	1.87237	2.67829	3.5582	2.82696	2.85121	4.43718	4.93869	5.3673	0.814678	5.78084	3.39849	3.43425	5.90068	1.65806	5.67553	5.72853
4.14363	2.14622	5.50594	1.77977	3.19237	5.68211	6.21827	5.58572	7.97503	5.75221	4.75307	4.23995	3.54745	0.928645	3.35659	5.66682	1.44355	3.46162	6.40015	5.00649	2.2776	2.87022	4.37543	2.79547	3.63506	2.40204	-1.46788	0.727931	2.44016	1.84075	2.81305	3.86764	4.37252	4.60171	1.79845	2.88799	3.12356	2.66901	2.84976	4.95511	4.62089	5.17697	0.719394	5.87614	3.36692	3.39183	5.98772	1.65768	5.62435	5.41905
4.12087	1.63363	5.64792	3.19141	3.48096	5.37029	6.44894	5.7549	7.77399	5.94588	4.76054	4.35844	3.31413	0.80233	3.57944	5.56427	1.26987	3.53555	6.32647	5.06958	2.09256	2.69958	4.32789	2.86928	3.73435	2.4405	-0.984603	1.02184	2.61895	2.2372	2.76612	3.90467	4.42299	4.56584	2.85706	1.32968	3.09009	2.56204	2.97989	3.88077	4.72449	4.98097	0.90967	5.91654	3.13864	3.51865	6.07995	1.63905	5.60776	5.15536
4.30444	2.63884	5.27766	3.29356	3.26926	5.46752	5.94684	5.46555	7.70477	6.10766	4.88845	4.27882	3.4891	0.551697	3.39624	5.46492	1.21481	3.27172	6.25176	4.82409	2.18643	2.36363	4.24478	2.87159	3.59363	2.82618	-0.838551	1.80097	2.11357	2.12339	3.28187	3.77062	4.47014	4.58334	3.11995	2.23796	3.48213	2.94844	2.69193	4.7756	4.95835	5.02984	0.652506	5.90494	3.18094	3.54946	6.22145	1.91236	5.52276	5.3169
4.42571	2.36291	5.52357	2.92807	3.08562	4.69758	5.94171	5.37127	7.75068	5.79732	5.10844	4.10185	3.0477	0.585083	3.79553	6.10388	1.23197	2.78919	6.18615	4.92607	2.08873	2.67385	4.41015	3.10938	4.0065	2.967	-1.12725	1.62865	2.26503	1.46378	1.43924	3.70306	4.13226	4.19033	2.2472	2.44921	3.58494	2.71742	1.85286	4.25731	4.46608	4.7245	0.717689	5.93692	3.04121	3.39302	6.36892	1.14729	5.4822	5.50491
4.26801	2.60518	5.17186	2.78172	2.71705	4.53037	5.92561	5.34091	8.10511	5.49522	4.99214	4.03023	3.47264	0.354068	3.60021	5.28746	1.22586	2.87598	6.08716	4.65016	1.87758	2.7704	4.34247	3.14161	3.98803	2.76433	-1.21401	1.62236	2.08266	1.26036	2.07951	3.83432	4.03157	4.23468	2.4333	2.25626	3.82809	2.63307	2.3682	4.50652	4.66285	4.72057	0.783954	5.75389	2.43219	3.72013	6.16488	1.34543	5.53778	5.08192
4.24329	2.43875	5.04659	1.8828	2.5207	4.20351	6.24604	5.11977	7.88189	5.77237	5.02128	4.15645	3.28927	0.300057	3.70968	5.85072	1.38398	2.79129	6.15401	4.78466	1.95483	2.5696	4.5179	2.9699	4.02309	3.02583	-1.25998	1.29564	2.2239	0.816551	2.63834	3.62325	4.01662	4.32769	2.1715	2.07014	3.94724	2.90591	2.73175	4.74419	4.78735	5.01883	0.962604	5.73449	3.14832	3.71466	6.15691	1.9846	5.41138	5.70269
4.26588	2.61655	5.28145	2.91328	3.36999	5.26732	5.80906	5.29492	7.53414	6.04278	4.93889	4.24962	3.44534	0.482973	3.88892	6.061	1.53279	3.65039	6.14351	4.91441	2.10723	2.84729	4.47543	3.5232	4.06435	2.97081	-0.403721	1.48081	2.85919	1.71694	3.19262	3.73792	4.25549	4.45566	2.66012	2.4161	3.70211	2.93135	2.10185	4.87688	4.99387	5.45895	0.577821	5.92541	3.33724	3.63157	6.21284	1.37884	5.53188	5.51015
4.09828	2.45705	5.36519	3.94897	3.30783	5.65016	5.77881	5.59048	7.85023	5.80843	4.72403	4.30453	3.52218	0.230249	3.73584	6.05023	1.52036	2.63849	6.2114	4.68859	2.0256	2.57522	4.52286	3.27528	3.96308	3.3279	-1.01215	1.28624	1.92506	1.63125	2.75084	3.809	4.31096	4.41388	2.18263	2.25733	3.81224	2.73645	2.53769	4.22986	4.47271	5.00863	0.852144	5.93629	3.70107	3.56864	6.19318	1.8042	5.41756	5.32457
4.43468	2.39813	4.89918	1.98998	3.01759	4.83935	5.72897	5.24043	7.76602	5.12709	5.34732	3.88861	3.37431	0.413843	3.89996	5.65477	1.51276	3.23764	6.07893	4.56444	1.7965	2.99256	4.34388	3.77848	4.39031	3.23523	-0.22234	1.48096	2.58867	1.36336	3.04213	3.66397	4.24574	4.15322	2.85914	3.32369	3.7862	2.98982	2.67454	4.81894	4.91879	5.37616	1.28424	5.76133	3.08589	3.77604	6.19378	1.59555	5.50691	5.55124
4.33403	2.40832	5.32645	2.41003	3.23181	4.9715	6.23755	5.44595	7.88079	5.05031	5.15302	3.98271	3.4834	0.279581	3.63873	5.40609	1.36109	3.45324	6.04192	4.49613	1.64934	2.96392	4.45237	3.77456	4.47594	3.30866	-0.776619	1.451	3.26071	1.53085	3.2025	3.76542	4.13114	4.02479	2.33744	2.9839	4.0218	2.83361	1.83314	4.66871	4.75567	5.25919	0.866209	5.82315	2.85253	3.70876	6.14237	1.60642	5.43978	5.08946
4.27769	2.50647	5.0497	3.37953	3.20451	5.37543	6.10158	5.28958	7.57233	5.29718	5.09889	4.21759	3.53723	0.375087	4.20569	6.30908	1.88523	3.5842	6.26677	5.11807	2.26138	2.65633	4.817	3.33364	4.52824	3.2344	-0.134879	0.822728	2.97081	2.08841	3.85733	3.71222	4.2496	4.4247	2.75064	3.1964	4.14762	2.88136	2.81612	5.20323	5.04325	5.44032	0.815265	6.07081	3.50879	3.77637	6.40893	1.69486	5.63442	5.75162
4.37379	2.60359	5.28923	3.41411	3.09853	5.1878	6.11902	5.68353	7.60442	4.75627	5.28358	4.0437	3.35221	0.520023	3.93766	5.64514	1.80623	3.67546	6.20513	4.64353	1.51856	2.87451	4.55941	3.43191	4.28529	3.16301	-0.431017	1.17922	3.06917	1.57294	3.40536	3.73159	4.10536	4.05799	1.51706	3.31067	4.1267	3.03543	4.4822	5.20838	4.92757	5.18317	1.19214	6.02891	3.16226	3.97134	6.46205	2.01464	5.7446	5.76118
4.39194	2.51218	5.24884	2.70337	2.92483	5.04667	6.64961	5.51888	7.66467	5.51435	5.47743	3.89489	3.51753	0.860863	3.52807	5.36029	1.53516	3.58889	6.17712	4.69762	1.87924	2.70043	4.45595	3.66601	4.40756	3.14786	-0.97346	1.43365	2.84019	1.42852	2.9808	3.68728	4.12797	4.10582	2.31023	2.40888	3.96895	3.38993	3.30649	5.09162	4.72147	5.0623	0.631862	5.84246	2.85291	3.85883	6.33135	1.84127	5.70915	5.49165
4.19129	2.32974	5.0374	2.93508	3.52755	5.66692	6.26043	5.46973	7.56597	5.0145	5.39904	4.00851	4.02216	1.32972	4.21452	6.34847	2.12101	3.57457	6.44304	4.92004	2.21453	2.89164	4.94205	3.88649	4.76058	3.75544	-0.805733	0.476111	2.8869	2.132	4.52244	3.87711	4.50683	4.50336	3.34776	2.86715	4.30856	3.21412	3.72973	5.35998	5.18187	5.5642	1.20661	6.07614	3.79764	4.1875	6.37703	2.13251	5.90988	5.57832
4.31729	2.49532	5.32168	3.23404	2.95283	5.24739	6.96682	5.78404	7.89184	4.49061	5.41855	4.05231	3.90429	1.30791	3.96635	5.70536	1.71818	3.14881	6.36172	4.98397	1.86175	2.21687	4.83859	3.58165	4.92488	3.68734	-1.77575	0.399307	1.49981	1.75115	3.35702	3.81821	4.26626	4.41046	3.17491	3.06537	4.48311	3.03524	3.84252	5.12577	5.05331	5.01433	1.21925	5.95627	3.51831	4.3521	6.28185	1.84587	5.70276	5.26846
4.32745	2.39115	5.10253	2.87594	2.6569	5.38343	5.86928	5.99485	7.84791	4.58961	5.27964	4.12191	3.75061	1.22331	4.3158	6.0852	1.83549	3.5318	6.47005	4.79654	1.95468	2.57748	4.82467	3.39932	4.83975	3.46617	-3.33203	0.672071	1.83335	2.25179	3.65143	3.89558	4.41782	4.40337	2.36482	2.6109	4.57297	2.87201	2.43721	5.23699	4.89555	5.09458	1.18456	6.01961	3.67409	3.98118	6.36478	1.99921	5.89113	5.31084
4.36098	2.27345	4.49118	3.30197	4.16256	6.17042	5.62133	5.50206	7.3945	4.24772	5.22382	4.04276	4.12554	0.969574	4.54166	6.53215	2.49715	3.47662	6.55202	4.97568	2.57526	2.78541	4.93975	3.57931	4.90955	3.50887	0.123872	0.353528	2.8267	2.44422	5.18547	3.77813	4.80178	4.64835	3.48743	3.75758	4.70958	2.89862	4.79767	5.19155	5.50268	5.77498	0.921848	6.25552	3.87128	4.15172	6.48534	2.26715	5.90177	5.9119
4.2014	2.2024	5.02065	2.65103	3.43573	5.74981	6.46572	5.57939	7.72478	4.32894	5.46899	4.11749	3.92125	1.18173	3.96676	5.90535	2.0432	3.60731	6.43712	4.79042	2.24039	2.64119	4.7992	3.63097	4.79604	3.50407	-0.463981	0.43862	2.84426	1.96904	4.45578	3.90254	4.84762	4.44298	2.91481	3.19256	4.46735	2.8709	4.61364	5.21771	5.19343	5.49502	0.960444	6.08186	3.81299	4.28034	6.43076	2.07272	5.7997	5.63571
4.35076	2.15016	4.86959	1.88134	3.20237	5.52619	6.16155	5.41433	7.52415	4.71313	5.07328	4.11101	3.91253	1.33695	4.5691	6.42626	2.17369	3.50416	6.48618	4.90376	2.32827	2.61256	4.95582	3.3084	4.97951	3.40242	-0.678337	0.55257	2.09903	2.72708	4.31527	3.79627	4.38094	4.62175	2.84959	2.92567	4.57129	2.69098	3.43004	4.69621	5.1806	5.4471	0.900927	6.07062	3.79226	3.89916	6.34931	1.76534	5.85525	5.55519
4.13984	1.62593	4.49357	1.34695	3.55649	6.3136	5.84894	5.39452	7.66579	4.70173	5.02396	4.1396	4.27331	1.69259	3.88278	6.54846	2.08804	3.34612	6.27113	4.81193	2.13319	2.19352	5.26354	3.00148	4.95887	3.51599	-0.814746	0.513266	2.63021	2.84654	3.90856	3.77285	4.60187	4.6085	3.24497	2.52081	4.69845	2.51483	4.18654	4.26222	5.39222	5.35293	-0.201691	6.0972	3.73146	3.71595	6.12905	1.68357	5.70024	4.94823
4.41534	2.29736	4.97854	2.73274	2.74165	5.71017	6.19919	5.73006	7.59542	4.81819	5.08029	4.15269	4.24826	1.75306	4.32186	6.56637	2.14292	3.6104	6.33748	4.73401	2.15604	2.60748	5.02135	3.28243	4.92633	3.46597	-0.653824	0.591589	2.07506	2.71152	4.4209	3.92056	4.6633	4.4918	2.86668	3.19125	4.90041	3.04799	3.38915	5.11128	5.02069	5.43234	0.853404	6.30768	3.78456	3.84215	6.32284	1.8149	5.8049	5.51169
4.06521	2.01411	4.88186	2.44618	3.06769	5.68521	5.87209	5.92992	7.45121	4.77795	5.04827	3.98423	3.95569	1.16213	4.38006	6.66506	2.26405	3.53715	6.41544	4.92656	2.2737	2.65441	5.0075	3.31311	5.00129	3.45224	-0.947362	0.567778	1.63352	2.42988	3.95339	3.92493	4.68736	4.57549	3.48314	2.64486	4.74901	2.60506	3.58092	4.66716	5.09695	5.49373	0.775872	6.19401	3.77008	3.80667	6.22414	1.86194	5.90528	5.4788
4.18735	1.89098	4.43739	2.43961	3.19975	5.53712	6.03087	5.5377	7.2815	4.83644	5.05119	4.07845	4.24921	1.40502	4.51917	6.58408	2.33528	3.59188	6.62314	4.89367	2.2024	2.49748	5.14188	3.16448	4.98443	3.33264	-0.658106	0.480681	1.43808	2.52439	3.91446	4.0137	4.97883	4.62181	2.92196	3.12822	4.82724	2.40172	4.42669	4.36974	5.33417	5.59149	0.387739	6.33701	4.05005	3.98771	6.61676	1.79036	6.03113	5.47301
4.26271	2.60044	4.81512	2.62395	3.4206	6.1563	6.39517	5.43647	7.54413	5.60766	5.04184	4.25837	3.46697	0.382538	3.67441	6.30191	1.0414	3.1103	6.14568	4.77879	2.06211	2.76758	4.99322	2.77055	4.20231	2.82104	-1.58693	0.449534	2.47418	2.05518	3.66085	3.7423	4.39135	4.64748	3.68567	2.97996	4.14048	2.51807	3.12353	4.71925	4.76374	5.40391	0.710324	5.86159	3.5152	3.68142	6.29413	1.87442	5.56513	5.21585
4.06161	1.819	4.67693	2.0932	3.07908	5.53251	5.92945	5.1288	7.48396	5.85786	5.2184	4.29924	2.95643	0.985389	4.06536	6.42695	1.54893	2.88218	6.42878	4.72011	2.22078	2.64163	4.89869	2.82727	3.95507	3.14951	-1.51896	0.909576	2.04959	2.34001	3.47865	4.0474	4.43283	4.66606	2.07598	2.54241	4.28538	2.74751	3.06112	4.39184	4.33634	5.5185	0.698921	5.75047	3.60653	3.51721	6.33009	1.17079	5.35796	5.18327
4.13573	1.83791	4.77592	2.34203	3.60811	6.35109	6.1751	5.07235	7.61862	5.31239	5.17044	4.18864	3.13206	1.21878	3.93737	5.47635	1.24602	3.07471	6.30993	4.53493	2.38089	2.5218	4.52626	3.12993	4.20463	3.08266	-1.69253	0.811798	2.29898	2.00586	2.79723	3.9401	4.43897	4.6677	2.86264	2.36193	3.99611	2.76882	3.03657	4.15909	4.40053	5.3651	1.02751	5.84767	3.76209	3.53872	6.06936	1.17072	5.51662	5.04699
4.18381	2.26176	4.85938	3.18273	3.23776	5.44593	6.5188	5.12303	7.68697	4.77135	5.32467	4.15015	3.36092	0.731327	4.40955	6.24285	1.44391	3.08796	6.39711	4.76101	2.48823	2.62774	4.61106	2.93341	3.98307	3.12109	-1.62205	0.471154	2.2459	2.42783	3.05704	4.02465	4.7104	4.72131	3.14855	3.03809	4.44737	2.82429	4.03903	4.32951	4.71097	5.27327	0.666481	5.82677	3.47024	3.53463	6.30854	1.47666	5.46819	5.30198
4.13764	2.12116	5.0596	3.27184	3.4607	5.72654	4.78989	5.29688	7.31866	5.4379	5.43307	3.99333	3.41241	0.610603	4.23295	5.26748	1.70991	3.40612	6.36798	4.61041	2.2974	2.39321	4.82232	3.14685	3.95674	2.83871	-2.12801	0.32343	0.893836	1.24731	2.05718	3.89889	4.73464	4.55278	3.45494	2.78927	4.22596	2.35525	2.84533	4.44962	4.77102	5.52454	0.930239	5.86272	3.77965	3.74269	6.30318	1.97534	5.54838	5.63701
4.28766	2.58049	4.9379	3.04196	3.27423	5.34774	5.99714	5.33669	7.83334	5.17834	5.05893	4.25562	3.61074	0.377305	4.39841	5.9696	1.5142	3.44135	6.10765	4.72946	2.28829	2.76367	4.47435	3.06678	4.0593	3.31761	-0.952195	1.10744	2.667	1.64538	2.73599	3.9173	4.16069	4.61433	2.75808	2.11851	3.86984	3.02444	1.98412	4.47039	4.71523	5.26818	0.482361	5.83504	3.27132	3.53242	6.09067	1.4205	5.54101	5.24931
4.33833	2.71183	5.01275	2.12261	3.22123	5.21789	5.90761	5.24505	7.94046	5.95903	4.96045	4.20771	3.66644	0.78922	3.95705	5.05442	1.60328	3.01712	6.2433	4.86294	2.2748	2.55133	4.49399	3.06581	3.87152	2.39372	-0.663914	1.19652	2.66409	1.37067	3.20194	3.79048	4.31318	4.48015	2.59165	2.32686	4.17653	2.64199	1.75884	4.35372	4.99533	4.79113	0.745474	5.75229	3.42966	3.62407	6.25949	1.8452	5.7047	4.96337
4.28201	2.71774	5.09524	2.64217	2.969	5.05152	6.4483	5.32132	7.59522	6.23306	5.23089	4.07219	3.76826	0.895647	3.88432	5.39693	1.35336	3.09082	6.01312	5.06928	2.23077	2.63511	4.93787	2.99425	4.25159	3.16709	-1.05941	0.808641	2.4067	1.1158	3.3664	3.60135	4.31274	4.45281	3.06861	2.43463	4.11451	2.85439	2.38206	4.86818	5.06121	5.32418	1.10377	5.7288	3.03968	3.54083	6.25289	1.88083	5.52295	5.54738
4.22228	2.48696	4.99834	3.35987	3.04586	5.7796	5.96048	5.41711	7.68621	5.05685	5.13626	4.12856	3.73751	0.482979	3.45107	5.28224	1.38069	3.16434	6.11253	4.77312	2.09315	2.61844	4.79743	3.16728	3.54889	2.92932	-1.018	1.31138	2.21074	1.22926	2.56873	3.55854	4.03782	4.45306	2.88334	1.91215	3.78295	2.78	2.71776	4.7797	4.66713	5.1609	0.49558	5.85216	3.40639	3.16732	6.15213	1.67172	5.54274	5.28391
4.15577	2.17827	4.49015	4.49452	3.60538	6.19766	5.75915	5.17572	7.62781	6.09269	4.9716	4.2622	3.40784	0.154054	3.967	6.08832	1.2154	3.22318	6.60912	4.87105	1.7106	2.53612	4.02504	3.19941	4.25556	3.54064	-0.991199	0.390846	2.68972	1.12151	3.39979	3.72753	3.97287	4.30966	1.92525	3.02535	4.78393	2.90438	3.11732	3.87333	4.84945	5.58921	0.976936	5.78861	3.09212	3.6448	6.10839	1.75129	5.20906	5.50925
4.27254	2.32901	5.70445	3.02801	3.26896	5.57149	5.74594	5.66909	7.57469	4.82803	5.22312	3.9791	3.91531	1.18512	4.36351	6.20075	2.15616	3.2219	6.30384	4.65451	2.24937	2.60956	4.93224	3.44179	4.65342	2.83687	-0.607603	1.48504	2.48869	2.21998	3.6907	3.83751	4.47738	4.51072	3.37781	2.45268	3.74267	2.79752	2.61328	4.99781	5.03094	5.04616	0.724753	5.95666	3.56752	3.86224	6.49236	2.14527	5.89725	5.45297
4.32604	2.41695	5.60046	2.60613	2.47573	5.11037	6.09682	5.59751	7.70608	4.39967	5.15869	3.89546	3.75283	1.31032	3.33625	5.59837	1.7188	3.12308	6.21642	4.7307	2.20069	2.34254	4.8495	3.20977	4.239	2.86925	-1.05898	0.953279	1.84813	2.35886	3.19381	3.70698	3.8354	4.1398	2.51984	2.17429	3.97993	2.59301	1.76378	5.00155	5.0518	5.12225	1.28214	5.94963	3.40527	4.07014	6.38008	1.87901	5.8297	5.46708
4.47963	2.59958	5.03815	2.85972	2.85684	5.38824	6.36358	5.73468	7.60062	4.61411	5.12798	4.11737	3.98083	1.2559	3.30811	6.06016	1.91661	3.38715	6.06217	4.9147	2.1401	2.65006	4.96082	3.40748	3.66968	3.17766	-0.412314	1.00931	2.88738	1.91377	3.07531	3.62414	4.20647	4.26442	2.033	2.74338	3.73292	2.91849	2.94503	5.20488	5.0427	5.28369	0.960185	6.13076	3.22869	3.75227	6.18664	1.72522	5.81632	5.73334
4.58048	2.67557	5.44587	2.92994	2.79951	5.30338	6.61198	5.57802	7.91227	4.66807	5.06249	4.0849	3.90034	1.12353	3.17204	6.08221	1.56071	3.17977	6.20616	4.87794	2.37274	2.70485	4.97465	3.21265	3.93675	3.19197	-0.68963	1.25793	2.80197	2.21432	2.95969	3.60996	4.1797	4.3418	2.84692	2.67186	4.07128	2.60596	2.77687	4.9591	5.16152	5.22892	0.753808	5.89052	3.79841	3.70034	6.45099	2.25925	5.869	5.42998
4.45237	2.38064	5.32228	2.56384	3.3466	5.71685	6.0441	5.57842	7.59516	4.24084	5.27475	3.99415	3.60262	1.43195	4.27864	6.3325	1.51102	3.32944	6.2169	4.82783	2.099	2.67549	4.84543	3.21874	4.17936	2.97473	-0.248407	1.01769	3.09061	2.22258	3.66269	3.54429	4.24831	4.10124	2.06278	2.65186	4.01908	2.64211	3.7103	4.99808	5.09246	5.32583	0.662507	5.98225	3.54598	3.7878	6.36253	2.11226	5.82383	5.63771
4.45442	2.35566	5.36187	2.66112	2.93285	5.47445	5.98791	5.89527	7.42179	4.87129	5.15121	3.85226	4.05339	0.996551	3.49183	5.60545	1.91778	3.29443	6.2722	4.88686	2.06894	2.3528	5.09529	3.54609	4.44971	3.14136	-0.927518	0.65758	1.6912	1.74483	3.40095	3.621	4.17195	4.17452	2.54644	2.77745	3.45769	2.60843	3.85674	5.42264	5.15482	4.98605	1.07504	6.1948	3.18122	4.24858	6.48645	2.17453	6.0147	5.82155
4.37133	2.21545	5.53691	2.75402	2.86181	5.24458	6.58389	5.63788	8.21974	5.3345	5.23174	4.02872	4.22717	1.12074	3.47683	6.08251	1.9842	3.58672	6.5146	5.05253	2.20702	2.40714	4.71555	3.52179	4.42643	3.62704	-1.10479	0.797183	2.31658	1.64056	2.54183	3.64971	4.28275	4.33856	3.65868	2.68636	4.06238	3.00329	3.14696	5.06071	5.30512	4.91914	0.785745	5.98886	3.35717	3.89705	6.11207	1.43445	5.8266	5.48646
4.30603	2.08999	5.24359	2.7442	3.26192	5.15922	5.98347	5.50779	7.68711	4.75597	5.19889	3.99714	3.85649	1.37822	4.22269	7.02866	1.84613	3.26876	6.23504	4.94936	2.31524	2.58857	4.56637	3.35316	4.7751	3.35309	-0.972493	1.41095	2.62291	2.291	3.68868	3.68818	4.31059	4.26502	2.15765	3.70425	4.13679	2.86772	2.59284	4.93796	5.10274	5.32806	0.844411	5.94269	3.11281	3.75203	6.35708	1.71523	5.88962	5.47558
4.18345	2.02111	5.1501	2.34527	3.4772	5.90754	4.5573	5.64154	7.53326	4.9101	5.03627	4.03049	3.37431	0.985169	3.38865	6.29362	2.15576	3.39392	6.49572	4.60994	1.97228	2.55565	4.35764	3.70781	4.80034	2.88016	-0.202961	1.35286	2.89099	2.39449	3.82441	3.98946	4.76415	4.55337	2.71462	3.61286	3.89334	2.95362	3.75779	5.00837	5.27019	5.67035	0.936685	6.15105	4.024	4.04096	6.39028	1.77474	5.7514	5.4379
4.08688	1.65501	5.78356	2.40958	3.36842	5.74634	5.91029	5.5856	7.76578	4.97253	5.2442	4.05959	3.90527	1.14754	3.67595	6.25787	2.23771	3.25435	6.47686	5.0534	1.82015	2.53684	4.31145	3.56415	4.44186	3.50286	-0.742884	1.02784	2.6332	1.53906	3.46113	3.88669	4.53515	4.2871	2.22874	2.73951	4.21531	3.01961	5.25639	4.77515	5.13087	5.23956	1.1383	5.97935	3.17507	4.16524	6.29835	1.81651	5.69669	5.60438
4.28692	2.74289	4.94401	2.82824	2.87143	4.68504	6.93378	5.55879	7.62303	5.67192	4.85118	4.17898	3.85752	0.975785	4.19485	5.53499	1.9587	4.01412	6.4711	4.89972	1.6915	3.10582	4.69694	3.73014	5.45619	3.34717	-0.668061	1.03446	2.40067	2.17916	4.70404	3.79977	4.88606	4.50111	2.50855	2.82436	3.84799	3.1666	3.63392	5.16678	5.00441	5.03169	0.440749	6.22643	3.31284	3.87788	6.28434	2.13614	5.79538	5.6847
4.01115	2.26692	4.55687	1.99649	3.01326	5.29917	5.74673	5.70527	7.86305	5.61893	4.76141	4.31838	3.79745	-0.209556	4.68755	6.00922	2.14838	4.31578	6.28236	4.93897	1.62768	3.65127	3.92646	3.56427	4.90348	3.0551	0.713262	1.71182	2.44617	2.84334	5.40925	3.98036	4.47986	4.50978	2.35324	3.68228	4.56845	3.33219	4.11426	4.98621	5.37724	5.59054	0.768136	6.33872	3.85248	4.20041	6.17172	1.82769	5.59188	5.65132
4.2211	2.47324	5.21078	2.55079	3.00951	4.66859	6.34545	5.81636	7.72589	5.04924	5.1144	4.21442	3.7447	0.884107	3.89527	5.779	1.85231	3.68283	6.30386	4.87877	1.74651	2.67085	4.65102	3.6259	4.63661	3.54198	-1.4745	0.954981	2.0949	1.99814	3.61294	3.7447	4.26549	4.08687	1.7319	2.54121	4.32923	2.99936	3.39381	5.10787	5.01506	4.90674	1.1768	6.18279	2.56957	4.05388	6.17716	1.6509	5.82072	5.83769
4.45917	2.25541	4.85007	1.90728	4.4177	4.68054	5.55075	5.49348	7.73518	4.93392	4.49558	4.23719	3.49676	0.833721	4.00033	6.09376	1.68029	3.37951	6.28863	4.58007	1.88585	2.37596	4.22545	3.73455	5.11095	2.66481	-0.570683	1.14055	2.53333	2.00286	3.24637	3.72825	4.67374	4.70185	3.14019	2.27674	3.60366	2.8041	3.35714	4.99637	4.85962	5.38702	0.759352	6.11858	3.23902	3.87445	6.06966	1.43186	5.84823	5.51046
4.09915	2.11703	5.25174	2.68208	2.76414	4.21143	6.14337	5.76584	8.15556	5.8497	4.99002	4.24809	3.73824	0.606458	4.3923	5.69662	2.25537	4.22365	6.47858	5.2086	1.76778	3.27268	4.22919	3.75049	5.07006	3.65356	-1.03806	0.527892	1.88589	2.15406	4.55722	4.03232	4.44723	4.36931	2.33904	3.10968	4.27542	3.40728	4.16921	5.00151	5.08785	5.15248	0.864873	6.36662	3.28138	3.87077	6.03986	1.7093	5.72139	5.66085
[truncated: 439 more columns]

## Sheet: 571 transposed for correlation
ENSMUSG00000025270	ENSMUSG00000073940	ENSMUSG00000052305	ENSMUSG00000063415	ENSMUSG00000035834	ENSMUSG00000025133	ENSMUSG00000063171	ENSMUSG00000034006	ENSMUSG00000064346	ENSMUSG00000024190	ENSMUSG00000034936	ENSMUSG00000037613	ENSMUSG00000022186	ENSMUSG00000042251	ENSMUSG00000026880	ENSMUSG00000031479	ENSMUSG00000032802	ENSMUSG00000034403	ENSMUSG00000032349	ENSMUSG00000051483	ENSMUSG00000008540	ENSMUSG00000006373	ENSMUSG00000034285	ENSMUSG00000076435	ENSMUSG00000035504	ENSMUSG00000047866	ENSMUSG00000027875	ENSMUSG00000010651	ENSMUSG00000072949	ENSMUSG00000056666	ENSMUSG00000024132	ENSMUSG00000053898	ENSMUSG00000018574	ENSMUSG00000026003	ENSMUSG00000028223	ENSMUSG00000016946	ENSMUSG00000036934	ENSMUSG00000057497	ENSMUSG00000019872	ENSMUSG00000007777	ENSMUSG00000022684	ENSMUSG00000037058	ENSMUSG00000066687	ENSMUSG00000031442	ENSMUSG00000054863	ENSMUSG00000030701	ENSMUSG00000053279	ENSMUSG00000057137	ENSMUSG00000057897	ENSMUSG00000029330
6	6	6	6	6	6	6	6	6	6	6	6	6	6	6	6	6	6	6	6	6	6	6	6	6	6	6	6	6	6	6	6	6	6	6	6	6	6	6	6	6	6	6	6	6	6	6	6	6	6
2.23558	3.85107	7.30445	1.21201	2.22715	4.18173	3.52132	3.82803	5.90272	4.20853	2.68809	0.859309	7.72571	3.48799	4.89423	4.19408	5.26774	4.38627	6.49156	5.54736	6.27525	5.81028	4.93496	5.02995	4.01512	5.65792	4.44487	3.71206	2.31587	6.07433	6.39223	7.97761	8.34521	7.96207	6.20563	3.67602	3.89168	4.64772	6.25245	4.18032	5.19969	6.79252	2.82103	3.37755	2.00517	3.6382	5.74169	4.39305	4.72829	3.00953
2.39848	3.71462	7.1682	2.39293	1.56269	4.05018	2.92115	3.75884	5.94429	5.87154	3.67396	1.49091	7.41433	2.98061	5.04393	4.28279	5.37247	4.47821	6.28173	5.67627	6.65323	5.75799	4.70678	5.0859	3.70703	5.72492	4.7601	3.69782	2.50126	5.72014	6.51597	8.48837	8.56049	7.80077	6.53188	3.65129	3.69954	4.32008	6.35595	4.19502	5.15117	6.82918	2.86065	3.98011	1.75909	3.6204	5.73139	4.61337	4.84205	3.12428
2.10301	4.36987	6.55336	1.04186	1.80019	4.22352	1.79897	3.86197	5.78479	5.14263	3.17517	0.922774	7.74846	3.09743	4.89229	4.07137	5.23951	4.32271	6.6111	5.30305	6.5102	5.90327	4.30239	5.19726	3.59557	5.72911	2.41796	4.30151	1.74365	6.27256	6.35951	8.17759	8.39106	7.90965	6.4812	3.54923	3.69662	4.05527	6.40543	4.26632	5.08671	6.75449	2.54723	3.77835	1.62286	3.56391	6.35012	4.35696	4.5591	3.08803
2.57509	5.39865	7.63348	1.05924	2.10688	4.20287	3.62227	3.9014	5.78154	5.61117	3.67438	0.854813	7.73249	3.0387	4.66535	4.38164	5.37672	4.57911	6.34279	5.78013	6.70633	6.01482	4.89639	4.77643	3.51803	5.58585	3.70826	3.88704	2.69473	6.09731	6.93807	8.43771	8.34251	7.7727	6.54086	3.59907	3.65208	4.45301	6.53694	4.37661	5.41167	6.91577	3.24615	3.24014	2.09256	3.69115	6.03354	4.25568	4.54392	3.48622
2.56797	5.15303	7.70593	0.51903	2.25768	4.03531	2.35757	3.90005	5.85319	5.42929	3.41451	0.194287	7.88544	3.4483	4.68133	4.18954	5.36491	4.44729	6.38525	5.79796	6.7161	5.92052	5.00208	5.30653	3.13202	5.59214	4.36472	3.81509	2.28157	5.86727	6.6639	8.32953	8.53212	7.90029	6.50421	3.69555	3.87052	4.48946	6.42446	4.70559	5.38509	7.01685	2.8381	3.68093	1.66587	3.785	6.26569	4.39294	4.7499	3.40921
2.78728	4.31098	7.11957	0.965432	2.32542	4.10228	2.46105	4.00003	5.73145	5.72543	3.21751	0.693053	7.62714	3.11797	5.3059	4.25153	5.55982	4.49976	6.32874	5.3871	7.03821	5.98152	4.47708	5.25057	3.91293	5.50962	4.51947	4.4032	2.44876	5.89232	6.71071	8.1962	8.13942	7.77116	6.47592	3.4327	3.57328	4.4382	6.34105	4.33991	5.07604	6.64374	3.22221	3.43889	1.8402	3.56944	5.30094	3.99426	4.75189	2.73244
2.43863	3.9916	7.29492	1.63293	1.97665	4.33518	2.8831	4.23413	5.77431	5.79244	3.51033	1.02947	7.51862	3.82651	5.21637	4.10316	5.65853	4.64453	6.5028	5.60868	6.52456	5.89907	4.6816	5.58402	4.03215	5.76969	4.23713	3.00339	3.1997	5.7985	6.7627	8.2379	8.37466	7.66069	6.73964	3.28915	3.57039	4.23568	6.37099	4.29985	5.11726	6.80273	2.27982	3.65799	1.75084	3.97439	5.54824	4.61053	4.88175	3.10217
2.42049	5.11929	7.18288	0.803465	2.55997	4.33346	2.0804	3.80972	6.05871	5.60717	3.12009	0.658632	7.94443	3.57711	4.97356	4.30038	5.78064	4.51712	6.55071	5.50081	6.93548	5.93041	4.63683	5.36652	3.62764	5.55876	4.391	3.91577	3.04912	5.93264	6.46744	8.18395	8.06767	7.73785	6.75218	3.42268	3.86092	4.6567	6.4341	4.10091	5.13961	6.79497	2.64891	3.25625	1.75631	3.84191	5.84944	4.39523	4.55571	3.16638
2.39916	4.49166	6.59843	0.678906	2.43436	4.34415	2.24125	3.59965	5.47776	4.62866	2.37914	1.08135	7.88949	3.30644	5.03533	4.01851	5.80143	4.44822	6.36525	5.44093	6.89438	6.18242	4.56257	5.1732	3.20046	5.69502	4.64004	4.03175	3.40911	5.88665	6.43439	8.03777	8.25	7.75556	6.85571	3.71406	3.86175	4.86688	6.46169	4.28623	5.15134	6.80782	2.11839	3.13775	1.55632	3.36926	5.63089	4.1309	4.5116	3.00345
2.83142	5.9833	7.97472	1.26805	2.03442	4.08447	4.33542	4.06233	6.36955	5.62992	3.33308	1.7135	7.82466	3.60341	4.89367	4.36672	5.66366	4.57027	6.47733	5.8863	7.02824	6.01117	4.93656	5.39116	3.87889	5.76286	4.62558	4.47521	2.55608	5.83755	7.04638	8.5945	8.37176	8.23151	6.97104	3.39669	3.77555	4.55212	6.41402	4.52732	5.40835	7.03131	1.1983	3.47701	1.69239	4.19704	6.45644	4.0527	4.39873	3.24059
2.83515	4.6228	7.96658	1.30229	2.5833	4.50246	2.64498	3.67064	6.18309	5.48037	3.15511	1.09088	7.57029	3.52317	5.01591	4.15197	5.25894	4.48983	6.39818	5.57651	6.8728	5.98879	4.79563	5.68668	3.71704	5.64901	3.05514	3.34983	2.12153	5.67441	6.24069	8.21281	8.05778	7.88318	6.8237	3.28022	3.6572	4.61835	6.18261	4.52237	4.97886	6.7847	2.02387	3.1335	1.8319	4.0184	6.07603	3.81099	4.47838	2.88856
2.22408	4.35744	7.47075	1.70108	2.42274	4.29684	2.54668	3.65228	5.7085	5.40758	2.93905	1.47896	7.42275	3.74644	5.29703	4.07086	5.64128	4.5418	6.48866	5.6607	7.12786	5.93454	4.89064	5.5915	4.30836	5.89107	4.39461	4.21794	2.05577	6.01984	6.61704	8.28911	8.27105	7.90797	6.61707	3.4354	2.61252	4.43728	6.18833	4.10357	5.00474	6.72039	2.10308	3.626	1.70788	3.88574	5.81595	4.33178	4.72698	2.91055
2.85207	5.78524	7.8519	1.36704	2.40892	4.43331	2.12887	4.16125	5.66293	6.09328	3.42457	0.546714	7.86492	3.38181	5.18178	4.17986	5.54039	4.35239	6.33869	5.3541	6.5148	6.1545	4.62752	5.27089	3.90728	5.54169	3.19909	3.72462	2.1571	5.58179	6.61498	8.35149	7.98454	7.63373	6.71718	3.32286	3.89064	4.48636	6.25313	4.33189	5.18457	6.71649	2.28694	3.50411	1.56678	3.48728	5.59923	3.5768	4.71626	2.98393
2.33844	4.90946	7.77127	1.194	2.54634	4.24962	2.59667	3.94044	6.56982	6.0254	3.29623	0.948764	7.85673	3.71931	4.94191	4.09571	5.56511	4.65424	6.4675	5.92734	7.22278	6.18835	4.78192	5.21535	3.79843	5.69125	3.19569	3.34847	2.67921	5.57381	6.59229	8.34155	8.06148	7.72978	6.53655	3.25941	3.58431	4.67454	6.01	4.74194	5.16633	6.87402	2.04078	3.73367	1.43121	3.58946	5.66304	3.86419	4.81481	3.26256
3.11067	6.12059	8.19333	1.14258	2.37937	4.2491	3.28319	3.94983	6.57146	5.51794	3.4188	1.4448	7.79226	3.59541	4.7492	4.053	5.63005	4.75816	7.67019	5.92204	7.28272	5.98144	5.17834	5.41217	3.37699	5.84366	4.09267	4.45217	3.47913	5.62123	6.58838	8.30404	8.43424	7.94871	6.74452	3.27248	3.8843	4.56736	6.22236	4.48689	5.17536	6.91137	2.67133	3.34784	1.69782	3.91678	5.65812	3.76101	4.52558	3.26107
2.74804	4.74868	8.14309	0.791268	2.45407	4.34931	2.55196	3.49246	5.56827	5.55694	3.19001	0.219522	7.61667	3.69281	5.30701	4.13835	5.16827	4.59226	6.46882	5.6253	7.13287	5.8903	4.75005	5.38419	3.63949	5.73551	3.65127	2.74163	2.28403	5.60122	6.55116	8.60962	8.11879	7.86139	6.74439	2.94923	3.6448	4.42957	6.29019	4.11728	5.14259	6.84502	2.46643	3.06569	1.62334	4.02167	5.94345	4.31656	4.48961	3.03814
3.10417	4.9828	7.90079	1.95211	2.35777	4.4254	2.41698	3.84402	6.17291	4.85166	2.92808	0.42828	7.53643	3.73429	5.12027	4.01753	5.60952	4.59853	6.36854	5.50347	6.66004	5.76198	4.57265	5.62964	3.81498	5.88538	3.92568	2.87966	2.64946	6.49389	6.36088	8.08422	8.15699	8.09871	6.65978	3.10915	3.37088	4.25286	6.13399	4.23418	4.78517	6.61409	2.87513	2.90162	1.43624	4.40127	6.38096	4.18528	4.61647	3.06109
4.74668	5.59739	8.98357	1.58379	2.32356	4.37883	2.50171	3.80785	6.24264	4.76707	2.73528	0.632911	7.58974	4.10496	5.44903	3.99987	5.57703	4.44297	6.39996	5.53931	6.82023	5.90568	4.68974	5.77926	3.96955	5.88519	4.28726	3.11588	3.20498	6.35374	6.32085	8.3747	8.27588	8.17448	6.82957	3.30906	3.40413	4.42853	6.20689	4.39421	4.93572	6.6517	2.44683	3.2204	1.76972	4.35029	6.18258	3.67658	4.65331	3.02105
3.57463	6.09777	8.2955	0.241113	1.85999	4.26109	3.43483	3.88014	5.39995	5.47284	3.28633	-0.411541	7.80521	2.91583	5.22362	3.91468	5.38776	4.71292	6.26742	5.71175	6.94786	6.17307	5.16031	5.40469	4.06037	5.668	3.86453	3.72144	2.46724	6.092	6.61001	8.63656	8.15552	7.74595	6.59739	3.50928	3.66338	4.58341	6.24157	4.66904	5.25179	6.6678	2.56968	3.22715	1.78346	3.94301	5.30396	4.47095	4.97635	3.2787
3.59154	6.33453	8.57683	1.57812	2.31526	4.30701	2.18784	3.5337	5.93669	5.47594	3.08036	0.506171	7.62415	3.42845	5.23106	4.25611	5.53784	4.73516	6.29743	5.79995	7.61994	6.32286	5.53822	5.26328	3.53355	5.87236	3.20555	4.92776	2.92585	6.44822	6.96625	8.66761	8.4284	8.18246	6.91529	3.51606	3.62132	4.60374	6.35517	4.61708	5.16936	6.98841	1.263	2.97258	1.9528	4.32233	6.2931	4.21365	4.4652	3.12553
2.85507	4.90549	8.26869	0.58044	2.62054	4.20395	2.22262	3.98106	6.58895	6.18442	4.50204	0.824664	7.6854	3.64677	5.27701	3.99005	5.4915	4.68476	6.56751	5.8675	7.20404	6.16892	4.71952	5.48616	3.69182	5.77847	3.64616	3.21662	2.32914	6.26378	6.4608	8.53153	8.20024	7.85741	6.64159	3.4605	3.73473	4.48889	6.41413	4.22288	5.03939	6.76344	3.28635	3.11999	1.78261	4.32966	5.93132	4.56128	4.47695	3.21114
4.31117	6.26237	8.84702	0.524517	2.34672	4.36558	3.41399	3.88271	6.32641	4.06371	2.84403	1.37694	7.71465	3.37291	5.39161	4.10385	5.45128	4.70731	6.3158	6.06869	7.10597	6.27169	5.01216	5.86761	3.62451	6.01231	3.54874	4.32717	2.93349	6.26937	6.5271	8.62141	8.48298	8.00753	6.96197	3.34475	3.54266	4.44506	6.34461	4.26657	5.11521	6.71174	3.22311	2.87324	1.82391	4.46529	6.28734	4.41335	4.7447	2.85391
3.45274	5.37885	8.01829	0.587553	2.31588	4.14521	2.10459	3.58619	5.77556	5.21031	3.24133	1.34253	7.54027	3.71049	5.32254	3.94252	5.32367	4.51095	6.10441	5.46127	6.76172	6.08666	4.72854	5.34012	3.26843	5.68973	3.89952	1.95171	1.88681	5.74198	6.16093	8.25029	8.08668	7.61371	6.44245	3.25547	3.34912	4.49881	5.78843	4.00846	4.96914	6.43008	4.06872	3.32657	1.51541	3.68346	4.64533	3.61548	4.94701	3.07671
4.07039	5.95418	8.75574	0.81636	2.55609	4.27215	2.69455	4.00064	6.88996	5.38184	2.60093	0.730543	7.80052	4.10331	5.12979	4.06805	5.52614	4.62681	6.53499	5.79869	7.42016	6.06018	4.87052	5.68274	3.875	5.61608	2.54234	4.14678	2.38117	5.8045	7.06441	8.53295	8.47783	8.14393	6.90632	3.67487	3.60625	4.4803	6.47089	4.43349	5.13459	6.9189	2.36235	2.97628	1.58192	4.57855	6.35218	4.33046	4.40866	3.42381
4.35734	6.17653	8.97958	0.462802	2.93826	4.38357	3.08943	3.93614	6.26445	5.47991	2.87004	1.21545	7.70403	3.82032	5.24628	4.00889	5.37314	4.4743	6.67744	5.58572	7.47302	6.02629	4.61803	5.45938	3.79365	5.85968	3.55341	3.94845	1.94099	6.15611	6.52488	8.38679	8.23867	8.06842	6.84845	3.31939	3.75889	4.62584	6.27755	4.20197	5.05826	6.88513	2.15597	3.0846	1.39355	4.28659	6.66679	3.81566	4.30216	3.22349
2.19839	4.25071	7.23108	0.45093	1.74105	4.0986	3.72146	3.94066	5.9484	6.1054	3.47991	0.0269583	7.75296	2.95906	5.01871	4.31706	5.10847	4.60766	6.57111	5.82908	6.67907	6.35269	4.93037	5.47669	3.6148	5.7005	4.69487	3.15882	4.26749	6.45107	6.83011	8.38728	8.43671	8.17561	6.94597	3.48697	3.87184	4.5724	6.44507	4.57512	5.30562	7.01837	3.26264	4.18075	1.01638	3.85533	5.93168	4.61414	4.5989	2.40576
2.64281	4.43243	7.31128	1.97419	2.04592	4.2136	2.3404	4.04372	5.96559	6.01104	3.33553	0.153534	7.71768	3.56556	5.01345	4.22223	5.26158	4.59014	6.57927	5.64017	6.9328	5.96712	5.24524	5.21164	3.30973	5.71995	3.78612	2.95742	3.0573	6.04939	6.39169	8.1874	8.21082	7.81987	6.46023	3.65572	3.80711	4.60041	6.22702	4.39874	5.20905	6.73602	3.97101	4.22074	1.65618	3.93748	6.37074	4.59519	4.48243	2.55928
2.35757	4.47206	7.06475	2.5467	2.15173	4.07243	2.54432	4.15154	5.67407	5.78775	3.11353	0.156204	7.82592	3.23127	4.90138	4.17302	5.05688	4.49535	6.18133	5.43168	5.95435	5.88002	4.6519	5.21081	3.64388	5.58739	3.75111	3.29809	2.37519	6.09432	6.63184	8.31618	8.28584	7.87369	6.71318	3.2134	3.63079	4.42611	6.07189	4.35984	5.00301	6.74346	3.44467	4.43036	1.35539	3.91995	5.41227	3.85251	4.73311	2.24175
2.10104	4.5641	7.04586	1.41175	2.1658	4.16547	3.34692	3.8079	6.00116	6.08391	3.03478	0.450464	7.9247	3.40265	4.90474	4.36292	5.29891	4.58852	5.8744	5.60341	6.56134	6.03253	4.68577	5.22682	3.49223	5.52565	4.86078	3.17451	3.4602	5.96654	6.93259	8.55084	8.36193	8.04012	6.88104	3.55678	3.79529	4.61558	6.33851	4.47535	5.35426	7.00035	3.70748	3.54257	1.46995	4.08225	5.68416	4.19106	4.0116	2.30764
2.25151	4.49094	7.40041	1.9628	2.09932	4.16426	2.60736	4.20136	5.7677	6.23212	3.28562	0.438766	7.87808	3.68237	4.87216	4.18724	5.34566	4.52984	6.92045	5.40994	7.16613	6.0467	5.08471	5.23291	3.64968	5.58993	4.17457	4.23531	3.14889	6.00812	6.52654	8.22221	8.2338	7.87065	6.69858	3.66028	3.61697	4.56234	6.61819	4.37829	5.25997	6.88783	3.42032	3.70228	1.61571	3.96787	6.52911	4.67791	4.22223	2.35661
1.93049	4.12891	7.21696	-0.299923	2.20696	4.16955	3.28616	4.19362	5.46575	5.82882	3.85471	0.747395	7.86898	3.31941	4.82681	4.23339	5.66956	4.6096	6.57422	5.84387	6.81376	6.37275	4.35644	4.94071	3.64147	5.64567	3.46629	3.20967	2.70843	5.62224	6.66534	8.37346	8.3272	7.99567	6.62871	3.39453	4.1002	4.90759	6.52421	4.66418	5.28813	7.06753	2.59793	3.00128	2.06502	3.37202	5.71367	4.39582	4.58491	2.94772
2.51286	4.06043	7.29363	0.343902	2.04242	4.32788	2.76417	3.97104	5.40111	5.34358	3.70301	0.841918	7.9366	3.90686	5.19301	4.1748	5.50454	4.61582	6.37511	5.82585	6.77866	5.91344	4.23717	5.53459	3.94331	5.6644	4.51238	3.31143	2.73303	6.07548	6.68058	8.36168	8.35987	7.90547	6.78513	3.66027	3.56196	4.4208	6.15199	4.46936	5.20114	6.71459	1.99422	3.13988	1.67913	4.15977	5.52586	3.9932	4.27931	2.78842
2.45214	4.70984	7.22698	-0.432608	2.27554	4.3501	2.67125	3.66526	5.90311	5.08889	3.33267	0.593793	7.81471	3.14248	5.14334	4.08901	5.576	4.61138	6.57393	5.43672	6.83346	6.04953	4.98595	5.13368	3.74408	5.6685	4.33375	3.95892	3.01804	5.93865	6.61778	8.51643	8.35653	7.99825	6.86613	3.38301	3.79979	4.45181	6.22861	4.33855	5.11605	6.76574	2.58659	3.46937	1.7921	4.23659	5.63156	3.93943	4.2318	2.73929
2.09155	4.50986	7.08768	0.932336	1.85735	4.27079	3.01699	3.83746	6.04064	5.66229	3.33498	0.807187	7.88785	3.6267	4.8923	4.17701	5.44011	4.604	6.59281	5.71047	6.72891	5.89681	4.45535	5.19103	3.30314	5.63116	3.08032	2.79215	2.60677	5.63809	6.68213	8.35334	8.19334	7.83076	6.54985	3.46646	3.89281	4.52473	6.22391	4.57591	5.30539	6.81907	2.10449	3.18525	1.62834	4.14745	5.21494	4.05812	4.55797	2.85154
2.23671	4.97042	7.307	0.937733	2.08927	4.22439	3.25318	3.58043	6.15839	5.28412	2.99594	0.182349	7.82762	3.50817	4.95758	4.21572	5.2958	4.5312	6.45535	5.75857	6.96466	5.94396	4.83941	5.50932	3.78466	5.63033	5.00234	4.76544	3.50076	6.12464	6.9423	8.67543	8.4167	8.10342	6.95895	3.3168	3.7663	4.46697	6.39739	4.54295	5.33578	6.88801	1.48776	3.21999	1.38176	4.03789	5.83637	4.2544	4.10426	2.70059
3.89956	5.53564	8.61565	1.97532	2.30541	4.11134	2.46599	3.93205	5.7417	5.53381	3.25916	0.681493	7.2468	3.6604	5.35729	3.96701	5.17904	4.48702	6.83168	5.72874	7.20156	6.24357	6.09162	5.50757	4.78704	5.76674	4.2319	5.63756	1.64629	5.72127	6.23171	7.9961	7.99806	7.55845	6.3157	3.05539	3.6153	4.35918	6.21724	3.93181	4.86959	6.60879	1.9056	2.65863	1.48645	3.9438	5.97814	4.12214	4.55208	3.34514
3.28782	4.86793	8.21444	3.0646	2.33489	4.35289	3.29699	3.89797	5.70174	5.67043	3.23115	0.712969	7.65702	3.68946	5.35032	3.90628	5.79618	4.71749	6.40945	6.01941	6.89798	5.84464	4.76913	5.91765	4.03504	5.61639	4.01979	2.66565	2.47493	6.11068	6.80192	8.80803	8.58502	8.06759	6.79143	3.30988	2.59368	4.38351	6.44184	4.33317	5.06966	6.95825	1.95557	3.65797	1.47862	3.81352	5.83918	4.17882	4.69808	3.25855
4.18975	6.6513	9.09832	3.63844	2.84946	4.40153	2.3482	3.62948	5.89786	5.51149	2.79457	0.965178	7.76317	3.41375	5.21948	3.99758	5.65862	4.65245	6.62407	5.64497	6.50848	5.99872	4.32854	5.08709	3.62771	5.76709	3.23185	3.56425	1.73961	5.44908	6.38442	8.25523	8.19406	7.75215	6.63808	3.67879	3.65266	4.42387	6.2156	4.26098	5.12429	6.72603	2.6258	2.95912	1.63908	4.73425	6.03456	3.8868	4.98621	3.44878
3.86929	6.23922	8.7741	-1.15053	2.56927	4.15642	2.53495	3.99376	6.17361	5.18957	3.1304	1.07405	7.77002	3.76466	5.12325	3.97336	5.36472	4.76386	6.54619	5.39881	6.72605	6.04352	4.63062	5.159	3.71078	5.72843	3.46677	3.92774	3.00754	6.10616	6.50032	8.39639	8.31807	7.95842	6.77156	3.23499	3.64404	4.5892	6.31335	4.27397	5.02851	6.75392	1.56277	3.19041	1.87343	3.66542	6.03384	3.93702	4.46473	3.10847
3.93895	6.45654	8.73269	0.366331	2.33274	4.33797	3.0042	3.54414	6.39437	5.06705	3.61646	1.10382	7.6483	3.50109	4.97692	4.10752	5.79653	4.61945	6.5354	5.55855	7.00605	5.94625	4.65906	5.65832	3.77259	5.74926	4.75894	4.53649	1.9769	5.89683	6.73063	8.46577	8.39836	8.09348	6.85478	3.55502	3.6696	4.76754	6.29557	4.49215	5.25453	6.83812	2.28821	2.96744	1.45881	4.08622	6.00241	3.81127	4.6121	3.30996
3.27484	5.20388	8.18142	1.06754	2.76613	4.22954	2.36351	3.85486	5.79607	4.9969	3.04244	1.62981	7.60988	3.26749	5.10058	4.2821	5.40457	4.4685	6.50635	5.82076	6.96707	6.11729	4.53059	5.59272	3.60832	5.69201	3.82715	3.60254	2.04346	5.81206	6.558	8.33917	8.29312	7.96951	6.70215	3.46541	3.74246	4.25184	6.41858	4.41351	5.08327	6.8283	1.54868	2.81396	2.32148	4.20575	5.80562	4.26914	4.74328	3.47062
2.92901	4.92327	7.84869	-0.30277	2.35684	4.33824	2.48681	3.85579	6.21314	4.72964	2.94888	1.24158	7.38177	3.59998	5.16794	4.04802	5.43426	4.73215	6.26885	5.53622	7.28271	6.17884	5.27329	5.68173	4.08956	5.96191	4.81639	4.51706	3.21754	6.6603	6.42926	8.32998	8.21193	7.93059	6.70885	3.45906	3.57999	4.49311	6.24002	3.90779	5.04104	6.61683	2.99496	2.70589	2.11556	4.2387	6.79492	4.17205	4.43799	3.29844
4.93322	7.1533	9.49084	2.00044	2.30355	4.5019	1.83832	3.5947	6.23126	4.62107	2.83618	1.60861	7.59006	3.47843	5.37894	4.16435	5.65138	4.51378	6.65931	5.49333	6.89528	5.68084	4.7925	5.4523	3.57919	5.85402	3.25125	3.30652	2.51441	6.1277	6.2837	8.23576	8.19422	7.79737	6.64694	3.2699	3.50571	4.4179	6.39731	4.1609	4.93715	6.66156	2.03317	2.73803	1.32069	4.00782	6.36843	4.2032	4.76678	3.43137
3.5918	5.72169	8.5761	1.98946	2.27991	4.28014	3.52959	3.91494	5.51651	4.96479	3.31324	0.885773	7.55181	3.64229	4.96782	4.1276	5.46561	4.48278	6.6139	5.62392	7.07259	6.15118	4.503	5.57444	3.35406	5.87791	3.16017	3.95858	1.46464	5.46104	6.54282	8.01796	8.10414	7.73689	6.31459	3.34285	3.41519	4.47821	6.32722	4.43032	5.16478	6.7205	2.42216	2.82016	1.83127	3.8236	5.87629	4.71708	5.06927	3.4142
3.74462	6.28037	8.60816	2.04476	2.16583	4.23044	2.36651	3.66101	6.10516	4.84194	2.93158	0.921747	7.61648	3.59126	5.11261	4.23499	5.47663	4.50318	6.10585	5.91345	6.96908	5.78944	4.80779	5.47995	3.64349	5.86031	3.83833	3.41548	2.48009	6.24795	6.85178	8.68133	8.46172	7.99346	6.85138	3.42438	3.68921	4.31732	6.20688	4.50749	5.05966	6.82063	1.93551	2.94297	2.01278	4.38243	5.95071	3.99652	5.07685	3.55606
3.42195	5.42798	8.47795	-0.109779	2.1807	4.24698	2.22296	3.72978	6.84725	5.92327	2.89907	1.38369	7.48961	3.37048	5.23917	3.99633	5.78785	4.35538	6.17019	5.58684	7.2263	5.9896	4.63258	5.2668	3.433	5.78759	3.28473	3.69122	2.00157	5.8628	6.4906	8.42819	8.38326	7.9304	6.855	3.00148	3.68329	4.38592	6.26439	4.30573	5.15375	6.86656	2.4425	3.35325	2.25101	3.7614	5.97073	3.90712	4.87491	3.77021
2.74471	4.46173	7.27343	-0.0655813	2.81412	4.61116	2.01926	3.7554	6.35135	4.47028	2.85449	1.76369	7.94437	3.18239	5.33471	4.00911	5.86963	4.32278	6.38316	5.38591	7.40035	5.69437	4.19953	5.44551	3.37266	5.90218	2.26924	3.08702	1.57565	5.79477	6.19981	7.96316	8.03736	7.7209	6.45713	3.31662	3.65344	4.56589	5.96014	4.10747	4.8793	6.50161	2.656	3.54789	1.25167	2.75387	5.40282	3.9661	4.8803	3.6685
2.90188	4.75675	7.49764	0.982289	2.6709	4.38009	2.46554	3.76181	6.70363	5.12038	2.72425	1.33209	7.60301	3.99659	5.20961	4.02818	5.43425	4.42474	6.34618	5.7769	6.89147	5.8289	4.81789	5.2475	3.96098	5.78928	3.4786	3.55203	2.44277	5.66147	6.37693	8.19598	8.05693	7.65983	6.43162	3.43619	3.53799	4.45409	6.15546	4.08306	4.79213	6.60716	3.7863	3.52853	2.00968	3.55123	5.8158	4.06462	4.77947	3.65722
2.70396	5.18421	7.61442	2.31266	2.50498	4.22397	2.71548	3.90733	6.23266	5.08981	3.27092	1.20286	7.76213	3.83399	5.28401	4.17807	5.53327	4.43849	6.45078	5.8741	7.6256	6.16769	5.30283	5.6009	3.98084	5.8709	3.42324	4.98825	1.95541	6.1151	6.76935	8.55334	8.35915	7.92395	6.74468	3.31997	3.47292	4.52022	6.42602	4.24843	5.22764	6.81122	2.66384	3.61088	2.06842	4.11039	5.61482	4.28847	4.82625	3.617
3.21242	5.6306	7.8838	-0.182076	2.58854	4.30474	2.90952	3.83094	6.58405	5.53997	3.41079	1.1067	7.5224	3.71278	5.07654	3.98829	5.66468	4.40277	6.47534	5.40273	7.35441	6.01472	4.86377	5.31419	3.72548	5.61197	3.42991	3.74928	2.35579	6.10167	6.60931	8.44245	8.19982	7.82598	6.6207	3.72983	3.5629	4.40781	6.30406	4.41181	5.20498	6.9545	2.33695	3.59766	1.84369	3.37612	6.29178	4.20932	5.18421	3.60283
2.61213	4.15649	7.20604	1.3379	1.9083	4.25949	3.17156	3.63215	6.57624	6.02768	3.43707	0.979241	7.54099	3.35239	5.21327	4.30396	5.3503	4.52476	6.8003	5.42143	6.75712	5.90639	4.34782	5.44112	3.49827	5.97561	4.57499	3.7074	3.50276	6.26678	6.74446	8.33697	8.2672	7.95922	6.78079	3.393	3.7265	4.15014	6.39877	4.373	5.2432	6.81716	4.51836	2.74094	1.73968	3.13631	5.14692	4.52776	4.59572	2.634
2.8618	4.66884	7.61553	2.3854	2.17519	4.16588	2.96108	3.60753	6.39549	5.64177	3.40426	0.52839	7.59364	3.31262	5.08349	3.96668	5.17917	4.37272	6.29679	5.57348	6.46227	5.81001	4.4437	5.27115	3.61713	5.7601	3.8589	3.15272	2.27975	5.9602	6.29921	8.18735	8.07216	7.6509	6.46607	3.46019	3.62458	4.24844	6.19866	4.08299	4.89655	6.62153	3.44736	3.15981	1.63516	3.43676	5.33726	3.90808	4.48084	2.98304
3.03301	3.84137	6.7908	2.46452	2.43507	4.30621	3.22237	3.69072	6.05592	5.73968	4.07274	0.270719	7.7111	3.50393	5.23014	4.02059	5.30985	4.25958	6.10857	5.86194	6.5883	5.96017	4.72346	5.10572	3.51802	5.64177	3.18524	3.70658	2.27672	5.97838	6.34462	8.1255	8.14841	7.68724	6.29647	3.39841	3.6536	4.30719	6.21825	4.33498	4.95585	6.74403	3.74693	2.58418	1.63892	3.93506	5.72974	3.73446	4.20366	3.68351
3.01292	5.20434	7.30742	2.19969	2.10285	4.06279	3.20144	3.91804	6.56609	5.65424	3.37386	0.556	7.29418	3.55948	5.1261	3.94707	5.02925	4.47247	6.2545	5.60189	6.81714	5.91699	4.74935	5.48877	3.74473	5.68467	3.91407	3.91763	2.77228	5.88447	6.60813	8.21048	8.20125	7.81333	6.6152	3.33066	3.8485	4.30851	6.34263	4.0698	5.3879	6.7591	3.59966	2.80308	0.490121	3.6049	5.65146	4.55456	4.72477	3.40022
2.41088	5.17124	7.43986	1.7375	1.90639	4.191	2.89752	3.83246	5.41425	5.88926	3.59843	0.718623	7.76527	3.06544	4.98076	4.13419	5.23943	4.40856	6.40401	5.31757	6.75861	5.81837	4.40583	5.25258	3.45438	5.82011	4.28899	3.69043	2.65037	6.07023	6.70902	8.34381	8.30492	7.87295	6.7551	3.47955	3.66767	4.40681	6.32785	4.54355	5.19593	6.82841	2.96191	2.83905	1.13384	3.33998	5.35392	4.11739	4.59075	2.86461
2.38913	4.28736	7.31837	-1.31153	2.26494	4.43066	3.54246	3.72252	5.75661	5.55111	3.117	0.865971	7.59838	3.34754	5.2181	3.88064	5.32805	4.4334	6.3907	5.54662	6.75285	5.89649	4.63728	5.1853	3.58743	5.74283	3.97028	3.71966	2.89165	5.88971	6.53965	8.26087	8.13096	7.82809	6.59124	3.60165	3.72852	4.31732	6.27431	4.17845	5.03691	6.57975	2.81824	3.0634	1.51579	4.13643	5.76488	3.54813	4.05881	3.13245
3.2893	5.01733	7.79888	0.687355	2.44178	4.38637	3.25596	3.77965	5.35121	5.59995	2.93419	0.300722	7.49004	3.54164	5.01331	4.16437	5.51175	4.53386	6.38633	5.45706	6.81767	5.92171	4.76301	5.22713	3.76521	5.83396	3.81024	3.38025	2.44474	5.87097	6.40948	8.2121	8.12255	7.67847	6.52214	3.43021	3.61045	4.50903	6.01846	4.33354	5.05037	6.67786	2.24454	3.45749	1.09003	3.80575	5.91348	3.76016	4.38003	2.77088
3.91413	5.39698	8.00192	-0.00272996	2.26337	4.39262	3.12752	3.75892	6.12938	5.27777	2.8753	0.994981	7.68601	3.5581	5.11507	4.0252	5.45017	4.51835	6.41681	5.62955	6.81463	5.90083	4.94482	5.2978	3.84237	5.81327	3.95087	3.60434	2.63819	5.99502	6.53447	8.33232	8.214	7.86305	6.6276	3.35729	3.63812	4.56562	6.25375	4.20331	4.95212	6.65011	3.0003	2.8015	1.80912	3.95509	5.98672	3.81222	4.59477	2.95056
2.43215	5.24364	7.78974	1.60736	2.29444	4.30849	3.04339	3.75235	5.98563	5.83782	3.70796	-0.00240931	7.71457	3.43516	5.10924	4.18484	5.15934	4.564	6.44914	5.53181	6.84217	5.93674	4.62139	5.15366	3.48579	5.81376	3.86677	3.69318	2.82167	5.82745	6.56795	8.29183	8.21147	7.82336	6.60603	3.38081	3.5428	4.4489	6.12716	4.34949	5.22368	6.85549	2.51504	3.69334	1.6528	3.91329	5.75923	4.27456	4.3023	2.8182
2.60192	4.98861	7.28369	1.90979	2.06759	4.38779	2.69837	4.08388	5.62331	5.59308	3.12279	0.2985	7.30787	3.55964	5.29242	4.1279	5.2499	4.57306	6.61682	5.53183	6.90227	5.95363	4.80975	5.39383	3.55912	5.82184	4.18156	3.89763	3.14352	6.03029	6.68822	8.39529	8.27967	7.99821	6.7126	3.43668	3.92345	4.4162	6.32159	4.36181	5.29966	6.83206	2.52368	2.8687	1.90316	3.74523	5.72798	4.51316	4.48381	2.91071
3.60284	5.51249	8.50873	1.93791	2.61024	4.29838	3.09413	3.82819	6.23553	6.0624	3.49506	0.838115	7.85698	3.83031	5.27475	4.16589	5.62665	4.63819	6.91236	5.56219	7.16878	6.09057	5.06829	5.20077	3.92059	5.73112	3.52128	3.99637	2.67352	5.92844	6.52936	8.26157	8.17549	7.82374	6.64946	3.24688	3.55938	4.617	6.24026	4.23454	5.06804	6.7681	2.69322	3.35814	2.02185	4.18143	6.52807	3.97977	4.33744	3.29684
2.77229	4.13607	7.20625	2.78114	2.29517	4.48185	2.8666	3.77897	5.45402	5.43016	3.19724	0.745485	7.7938	3.71372	5.18289	4.16274	5.60126	4.71305	6.22319	5.59652	6.90501	6.10529	4.91128	5.63428	3.93997	5.80016	3.91622	3.66366	1.80318	5.91944	6.56741	8.33796	8.31322	7.94772	6.66559	3.21129	2.81411	4.5318	6.45579	4.18472	5.16326	6.72922	1.91808	3.35153	1.81771	4.14038	5.87257	4.26228	4.85118	3.32782
3.2181	5.60131	8.46851	2.88816	2.76399	4.37901	2.52313	4.13244	5.95269	5.84037	2.68605	1.34467	7.71807	3.85335	5.0893	3.94226	5.59793	4.41282	6.85313	5.44165	6.99487	5.99791	4.90144	5.22851	3.64162	5.64044	3.32228	4.17991	2.01114	5.74514	6.43887	8.12259	8.09876	7.75416	6.53477	3.54912	3.91167	4.67441	6.18161	4.27033	5.01984	6.68963	2.45144	3.55051	1.57048	3.97555	6.1619	3.9752	4.51929	3.78716
2.89326	5.84974	8.68107	-1.83494	2.74842	4.30641	2.87236	4.2325	6.29051	5.79623	2.84442	0.945392	7.53788	3.69175	5.16527	4.15522	5.48343	4.47681	6.54738	5.83799	7.03074	5.97517	4.95447	5.19351	3.71651	5.58184	3.6006	3.79546	2.39691	5.78424	6.49113	8.23173	8.19439	7.81266	6.50356	3.77746	3.84232	4.68281	6.22351	4.64356	5.18008	6.84827	3.29952	3.34827	1.87386	4.38459	6.03278	3.81098	4.72244	3.64723
3.09107	6.35527	8.56496	0.772534	2.42277	4.15639	3.1768	4.12064	5.82134	5.42917	3.17175	1.04328	7.74653	3.30553	5.2658	4.08126	5.65663	4.6481	6.45302	5.61363	7.34451	6.18415	5.0865	5.13957	3.4119	5.7335	3.68819	3.71881	2.37751	5.97438	6.48924	8.59577	8.30023	7.90666	6.90125	3.39759	3.64164	4.86997	6.65645	4.81766	5.28021	7.2266	2.18147	3.24347	1.67642	4.11586	6.57762	4.09293	4.49729	2.90814
2.80339	4.93927	7.93801	0.456188	2.29009	4.10654	2.73603	4.11717	5.97258	5.43448	3.18311	0.615839	7.71947	3.42833	5.29513	3.99276	5.63554	4.64513	6.46356	6.09625	7.33967	6.32708	5.06749	5.60217	4.15893	5.74295	4.12968	4.11317	2.93676	6.30761	6.76081	8.65795	8.36394	7.99689	6.77365	3.13637	3.52454	4.4266	6.01528	4.54985	4.99778	6.89669	1.91223	2.74983	2.0499	4.23822	6.08116	4.47371	4.43491	3.0161
2.25841	4.2088	7.35945	-1.60982	2.45358	4.36346	3.173	3.93098	6.25055	4.84314	3.10016	0.595053	7.34654	3.53003	5.3351	4.2842	5.62109	4.78165	6.84893	6.06923	7.31187	6.24624	5.0437	5.83776	4.35357	6.03407	4.95708	4.73759	4.28476	6.89092	7.18341	8.94432	8.78197	8.38292	7.19125	3.49317	3.72653	4.49037	6.29583	4.5636	5.11101	6.94751	1.94849	2.95483	1.17479	4.6208	6.49096	4.53583	4.69963	2.87455
2.9512	5.77293	8.37743	1.04179	2.409	4.31051	3.17409	4.02435	6.03205	4.87521	2.8378	1.33618	7.4686	3.64155	5.28802	4.28112	5.95509	4.63408	7.01477	6.04377	7.59147	6.38958	5.07518	5.94621	4.08586	5.95798	4.36468	4.956	3.71311	6.6643	7.06511	8.80582	8.55828	8.23356	7.14201	3.04711	3.70337	4.71932	6.27992	4.39815	5.10922	6.82127	1.45855	2.88667	1.74309	4.39874	7.02779	4.43206	4.69161	2.3392
2.76817	4.69772	7.38706	0.863477	2.38582	4.14112	2.31987	3.88828	6.23351	4.16984	3.0238	1.04205	7.78809	3.50156	5.08027	4.20688	5.89403	4.62991	6.63573	5.68759	7.28195	6.27805	4.93931	5.65262	3.74389	5.83729	3.96638	4.80291	3.46216	6.50862	6.92026	8.70279	8.48741	8.21238	7.00671	3.40664	3.81934	4.50291	6.45961	4.35209	5.23299	6.9026	1.63695	3.37542	1.92971	4.15937	6.59033	4.45717	4.68736	3.28612
3.2306	5.95368	8.35116	1.0867	2.20829	4.09957	2.34437	3.99346	5.84746	4.64402	2.65265	0.999899	7.43307	3.41573	5.18034	4.20174	5.64696	4.7535	6.9612	5.83853	7.47208	6.2389	5.10849	5.61279	4.00533	5.9167	4.25373	4.6691	3.33141	6.5104	7.03115	8.81016	8.53943	8.19677	7.05903	3.66397	3.72879	4.58724	6.33698	4.56717	5.32305	6.89169	1.16796	2.72941	2.6053	4.3945	6.66062	4.325	4.55371	2.74112
3.31116	5.35695	8.29347	0.634449	2.61318	4.25723	1.29125	3.84621	6.86196	5.9161	4.4742	2.29184	7.70337	3.82076	4.84923	4.23758	5.65017	4.53241	6.62983	5.70672	6.98709	6.06854	4.86032	5.34129	3.70412	5.62996	3.60255	3.12531	1.57933	5.74054	6.43491	8.27735	8.23442	7.79991	6.6295	3.23504	3.5714	4.55797	6.45142	4.43217	5.10447	6.81893	2.45183	3.81398	1.84356	3.93382	5.62882	4.16721	5.17622	3.04518
4.08242	4.65772	8.04646	1.24891	1.5459	4.05933	1.42751	3.34181	5.41298	4.17786	2.80499	1.25996	7.9376	3.07111	4.33504	4.1875	5.74985	4.54591	6.03601	5.27391	6.42607	5.64797	4.44219	5.31498	3.64579	5.35636	3.11899	2.17524	1.32184	4.97172	6.19039	7.88663	8.28306	7.61431	6.44679	3.3558	3.31129	4.45674	6.07396	4.00178	4.74162	6.58155	2.66179	5.03545	2.2461	3.2596	5.29711	4.16899	5.06166	3.19986
3.00121	5.68221	8.0268	1.29928	2.65686	4.35701	1.78519	3.99261	6.19431	5.30266	3.26963	1.49592	7.91979	3.8841	5.12874	4.17259	5.54599	4.54835	6.23932	5.84662	7.0456	6.15126	4.86752	5.39766	3.59908	5.58591	3.65581	3.52517	1.74838	5.80087	6.37096	8.27639	8.16751	7.8439	6.54962	3.60296	3.62742	4.53913	6.3645	4.24266	5.13531	6.74984	2.42436	3.34205	2.18845	4.19499	5.93806	4.35931	4.68358	2.52755
2.7158	5.76033	8.35555	1.87308	2.51242	4.28022	2.52256	3.7999	5.94879	5.05335	2.79192	0.814011	7.94618	3.79184	4.97886	4.16358	5.26833	4.49253	5.98294	5.7514	6.87089	5.98897	4.81658	5.3154	3.61409	5.48506	3.15597	2.98113	1.35033	5.48466	6.29591	8.111	8.15139	7.78809	6.46682	3.46398	3.53524	4.56605	6.36222	4.33604	5.22441	6.76269	2.11089	4.21382	1.8915	4.04638	5.36271	4.27943	4.91808	3.57693
3.83402	6.26813	8.52768	1.115	2.02503	4.22016	1.6964	3.62327	6.14028	4.94921	2.64071	1.02521	8.40618	3.48219	4.7521	4.17573	5.43199	4.63955	6.047	5.55381	6.49086	5.82289	4.62464	5.5355	3.63836	5.45374	3.6589	2.8864	1.52452	5.35315	6.4064	8.24922	8.31747	7.94784	6.66585	3.52173	3.51512	4.54214	6.52021	4.24254	5.32922	6.84157	2.00139	4.82429	1.17415	3.48299	5.28895	4.27302	5.53423	3.99263
2.7858	5.1199	8.25458	0.299492	1.99578	4.07951	3.33085	3.54041	5.93013	5.39348	3.20242	1.32614	7.89567	3.24987	4.9153	4.43809	5.19651	4.42734	6.13147	5.30536	6.73675	5.91114	4.58512	5.09103	3.76481	5.66675	3.84996	2.87649	2.22644	5.45587	6.56166	8.37266	8.27123	7.83542	6.69266	3.68885	3.7501	4.33492	6.55551	4.44592	5.05309	6.99359	4.56589	3.70456	1.72427	3.75437	5.32316	4.59298	4.60542	2.73465
3.35373	4.73468	7.78839	1.87295	2.45915	4.46912	2.49358	3.91038	6.2582	5.67992	3.1343	0.453804	7.79939	3.19388	4.79115	4.12974	5.36262	4.41898	6.22625	5.40902	6.69247	5.64998	4.42646	4.98891	3.38209	5.66759	3.00531	2.58342	2.27179	5.59351	6.3064	8.022	8.02779	7.6585	6.47935	3.10123	3.63107	4.26511	6.44085	4.21966	5.02935	6.85346	3.11707	3.76308	2.19473	3.42734	4.94663	3.86872	4.35647	2.90666
2.62993	4.81643	7.33879	2.10563	2.09555	4.34913	2.12517	4.34812	6.10961	6.81632	3.96285	0.219293	8.03966	3.60867	4.77134	4.0999	5.87142	4.6301	6.70864	5.49347	6.73824	6.11251	5.16728	5.05086	3.48235	5.70519	2.56808	3.9351	2.46611	5.9392	6.15954	8.23382	8.13427	7.74404	6.45343	3.45437	3.77554	4.73874	6.56119	4.51111	5.09169	6.93997	3.68934	4.1676	1.34734	3.43108	4.93731	4.28468	5.01114	3.45863
3.32391	5.56593	8.23722	1.83497	2.14264	4.21003	3.0693	3.82191	5.79348	5.82037	3.4068	0.94537	8.01054	3.15371	4.83602	4.25433	5.08639	4.34226	6.27385	5.27971	6.36642	5.83926	4.60987	5.15044	3.49985	5.5602	3.37742	4.03998	2.5544	5.66045	6.50149	8.28321	8.11366	7.79114	6.65441	3.39914	3.74392	4.63426	6.42704	4.32883	5.1486	6.8695	3.76834	3.31387	1.86535	3.42553	4.65957	4.21496	4.48717	3.07713
2.63896	5.73192	7.99622	1.3973	1.90839	4.11852	3.13364	4.01382	6.25164	6.33445	3.99571	0.838677	7.7551	2.94704	4.95019	4.38417	5.11509	4.51577	6.14189	5.31044	6.83373	5.69841	4.43535	5.05843	3.36286	5.48547	2.97704	3.10687	2.08094	5.38162	6.61407	8.26611	8.25128	7.80165	6.57818	3.8909	3.72578	4.50827	6.46172	4.73376	5.33384	7.02855	3.27579	3.5841	1.98722	3.31276	4.77495	4.00851	4.36216	3.02141
2.07407	3.70366	7.07353	-1.32208	2.65617	4.48192	2.89496	3.79138	5.58792	5.15614	3.27497	0.949836	7.67333	3.53899	5.11678	4.25027	5.47039	4.52548	6.49242	5.5271	7.27939	5.79652	4.36784	5.19893	3.58151	5.64864	3.49187	3.47794	2.49489	5.88478	6.51224	8.03319	8.0656	7.79064	6.50374	3.31662	3.71689	4.26668	6.16397	4.60372	5.26338	6.81703	3.53082	2.88502	2.31857	3.58362	5.67291	3.82416	4.6543	2.72445
3.44321	5.08752	7.55926	-0.616603	2.34324	4.45517	3.20209	3.92991	5.85851	4.80358	3.36637	1.61525	7.63785	3.47469	4.78428	4.07322	5.4966	4.58917	6.25461	5.27264	6.90434	5.92565	4.7605	5.10045	3.67185	5.66448	3.69463	3.42088	2.64278	5.94105	6.32931	8.23188	8.04928	7.74422	6.54322	3.24134	3.45813	4.6981	6.15887	4.42258	4.93553	6.68134	2.0676	3.59902	1.63236	3.6981	5.4908	3.97283	4.16151	3.15184
3.27059	5.02222	7.67236	-0.343819	2.22662	4.28279	3.14611	4.095	5.46207	4.85078	3.15413	0.886477	7.70108	3.5924	4.8886	4.21863	5.42538	4.55729	6.27691	5.47167	6.94822	6.10813	5.09547	5.00307	3.81159	5.82577	3.91919	3.8508	2.86408	6.05321	6.48532	8.38791	8.30766	7.90728	6.66266	3.43393	3.70054	4.66436	6.37164	4.37418	5.09931	6.77593	2.29996	3.48749	1.9274	3.93299	5.68532	3.82941	4.48675	3.13689
2.22856	4.9274	7.32473	0.551582	2.16197	4.30823	3.32969	3.95701	5.74803	5.22403	3.05229	0.8247	7.84271	3.47806	4.88236	4.17778	5.36371	4.48106	6.18306	5.50213	7.16903	5.93176	4.94586	5.01798	3.71551	5.60016	3.2438	3.65492	2.33942	5.74682	6.67803	8.19657	8.1659	7.71596	6.61576	3.32515	3.60532	4.27536	6.27054	4.46068	5.04577	6.82692	1.88198	3.7368	1.62341	3.49443	5.56111	3.99579	4.53349	3.14215
3.06587	5.92872	7.82377	1.35661	1.9832	4.26042	3.67315	3.83782	6.02179	5.297	3.27881	1.0441	7.8109	3.45939	4.86711	4.30486	5.16064	4.71056	6.24766	5.51474	7.05908	5.95151	4.85269	5.23874	3.64009	5.6179	3.96766	4.20688	2.86393	5.88705	6.81635	8.58754	8.26772	7.95412	6.73853	3.46553	3.71669	4.52504	6.2788	4.63262	5.35601	7.03686	0.905676	3.52651	1.93086	3.82229	5.51434	3.91316	4.38321	2.91307
2.87009	4.52744	7.94517	2.02899	2.35369	4.32122	2.40943	3.70474	6.10423	5.24188	2.9299	0.0708729	7.63727	3.81114	5.12327	4.08916	5.61694	4.41584	6.76666	5.7664	7.2307	5.99561	4.96746	5.44063	3.86951	5.70436	4.1582	3.34365	2.19642	5.93682	6.49963	8.25086	8.16649	7.73204	6.56879	3.38749	3.59633	4.49118	6.20507	4.31532	5.13132	6.75543	2.07813	3.23216	2.09864	3.94275	6.27795	4.09705	4.35541	3.25665
2.76176	4.25866	7.3276	3.01681	2.07405	4.25814	1.90095	3.8883	5.26908	5.38262	3.18208	0.945406	7.84018	3.98423	5.37255	4.04327	5.59892	4.48805	6.50055	5.64055	6.52255	6.16302	5.02267	5.65229	3.76424	5.79173	3.46344	3.98788	2.08057	6.10263	6.40049	8.32022	8.29735	7.86692	6.54194	3.50012	2.47246	4.52538	6.30173	4.21498	5.0509	6.67226	1.39644	3.86132	1.58514	4.25992	6.01923	4.29031	4.83038	3.34788
3.83143	5.51225	8.54994	3.07576	2.77033	4.25247	2.25284	4.02946	5.45824	5.09595	2.60271	1.00374	7.79806	3.90286	5.40147	4.05199	5.44941	4.51688	6.64238	5.67172	6.60455	6.05162	4.76522	5.35809	3.36463	5.70729	3.51253	3.80486	1.89754	5.84918	6.3648	8.06837	8.1146	7.65372	6.3834	3.19942	3.72536	4.58558	6.00597	4.19109	4.88431	6.60985	2.18048	3.31991	1.63894	3.95523	5.97238	4.18736	4.71136	3.31742
1.86621	5.02013	7.90557	-1.57684	2.44882	4.3753	3.25857	3.96052	6.50808	4.80733	3.12466	0.643749	7.87607	3.60481	5.02476	4.08779	5.34261	4.68326	6.46242	5.71231	6.43579	5.98625	4.70171	5.21425	3.42392	5.68545	3.17567	3.39372	1.86942	5.60712	6.41761	8.17257	8.23708	7.77161	6.52249	3.61537	3.66316	4.70111	6.28833	4.56302	5.15162	6.80643	2.40407	3.42119	2.33671	4.00854	5.90888	3.8536	4.58685	3.28544
3.64083	5.96697	8.51053	-0.0952537	2.54796	4.35874	1.86647	3.94858	6.3047	4.93152	2.97377	-0.103356	7.95254	3.6344	5.20108	4.12583	5.58277	4.65597	6.88926	5.6669	7.26036	6.0729	4.72759	5.19189	3.38595	5.83862	3.64183	3.4779	1.82451	5.83162	6.41448	8.18983	8.30342	7.98578	6.72125	3.46993	3.94139	4.60536	6.34554	4.34956	5.34906	6.9608	1.97666	2.86566	1.36244	3.53899	6.07906	4.07136	4.10663	3.04263
2.36501	4.64152	7.61461	1.62791	1.94393	4.38125	2.95673	3.83051	5.99213	5.201	3.20167	0.633132	7.62295	3.59219	5.30245	4.06858	5.71301	4.71671	6.58968	6.03563	7.23232	6.10683	4.84515	5.60188	3.88622	5.71563	4.64146	3.71267	3.11796	6.26517	6.64401	8.48698	8.42542	8.06246	6.78905	3.51638	3.6588	4.48088	6.31661	4.44499	5.24193	6.8534	2.24289	2.9943	1.51226	4.35667	6.44525	4.68348	4.56154	3.0898
2.26242	3.87206	7.16031	-0.91934	2.40627	4.23489	2.93302	3.85941	6.28304	4.83472	2.74325	0.44149	7.39494	3.60923	5.17863	4.14543	5.66558	4.67536	6.2419	6.12934	7.19521	6.1469	4.97839	5.70019	4.42641	6.11455	5.50009	4.48858	4.09401	6.72265	7.12063	8.93819	8.73993	8.38839	7.18558	3.33248	3.54543	4.45952	6.29804	4.13086	5.0689	6.82796	2.40206	3.06792	1.7102	4.5594	6.59074	4.51565	4.29574	2.84751
4.16809	5.9038	8.79084	2.2061	2.40922	4.28832	1.57225	3.50622	5.8883	5.248	2.62814	0.600862	7.57364	3.32686	5.2404	3.96819	5.60824	4.58737	6.6009	5.89027	6.94878	6.13953	4.80642	6.04683	4.1878	6.0108	5.50226	4.85673	3.97062	6.54225	6.81291	8.74121	8.54343	8.25916	7.23164	3.19526	3.70938	4.43321	6.17088	3.96964	4.96482	6.53143	1.82562	2.97993	1.5257	4.30848	6.67154	4.23515	4.20907	3.12026
3.67421	6.13441	8.7306	2.05469	2.67541	4.26933	3.09377	3.89613	5.193	5.34227	3.18338	0.882923	7.32198	3.56885	5.24225	3.97785	5.6167	4.50233	6.58091	6.06721	7.57753	5.95112	5.17257	5.91455	4.35204	5.79515	4.92395	5.32481	3.77766	6.62628	7.01455	8.80602	8.49225	8.20787	7.01332	3.52559	3.55875	4.69907	6.11271	4.2038	5.30578	6.67346	1.86007	2.70877	1.15427	4.22533	6.67444	4.70898	4.9294	2.90534
3.8059	6.73425	8.95856	2.14412	2.44147	4.04178	3.23488	3.7979	5.40717	5.12447	3.14331	1.03821	7.48178	3.57444	4.94123	4.03862	5.432	4.54908	6.39287	5.93643	7.54863	6.10363	4.98901	5.75704	4.1986	5.87805	4.82561	4.50067	3.04548	6.47027	6.89562	8.69387	8.52894	8.13674	7.05065	3.29864	3.73832	4.53687	6.22221	4.40961	5.25728	6.7989	1.78649	3.49505	1.66083	4.3909	6.67813	4.10523	4.89264	2.96045
3.6602	5.02383	8.27489	1.43303	2.1391	4.1558	2.24792	3.70556	6.54428	6.6778	4.15224	1.11058	7.43675	3.77312	5.28189	4.17486	5.90994	4.65926	6.56017	6.00444	6.88243	6.1483	4.87802	5.66171	4.05605	5.6432	4.08228	3.46716	2.10811	6.26389	6.63169	8.37071	8.35058	7.81527	6.52391	3.55206	3.42468	4.27919	6.06729	4.08699	5.10305	6.55394	3.2128	2.9926	1.2795	3.91305	6.45216	3.80837	5.1659	3.25898
2.07724	3.86273	6.73248	1.11101	2.11259	4.20752	2.54769	3.82016	6.61082	5.12849	3.14215	1.32873	7.35626	2.95933	5.53724	4.12409	5.72023	4.69578	6.54399	5.75762	6.92882	6.15542	4.72958	5.68509	3.61537	5.7888	4.04674	3.55358	3.07869	5.82955	6.82322	8.43988	8.31829	7.96718	6.68042	3.37585	3.68011	4.35553	6.70312	4.25442	4.94281	6.80094	2.83399	2.96508	1.26738	4.30065	6.31127	4.73833	5.25097	2.99254
2.77432	5.25316	7.35299	1.38187	2.43451	4.2284	2.67712	3.6021	6.74454	5.43673	2.82939	1.27924	7.68109	3.81585	5.29986	4.02485	5.49256	4.52177	6.93562	5.84328	7.07348	6.1697	4.8834	5.53009	3.69841	5.79154	3.87901	3.55456	2.09612	5.98427	6.47781	8.17708	8.17895	7.82504	6.63609	3.22164	3.67993	4.226	6.1338	4.03082	4.98242	6.66685	2.74945	2.64874	1.78198	4.02689	6.39471	4.114	4.96189	3.33522
2.87803	4.99064	7.40983	1.6898	2.59265	4.14761	1.63097	3.65901	6.51377	4.8207	2.86935	1.28914	7.88209	3.70772	5.27538	3.9678	5.52876	4.41251	6.67242	5.63576	6.72134	6.18247	4.70744	5.37674	3.10354	5.57376	2.84213	3.03031	1.69107	5.71799	6.24192	8.13546	8.15429	7.84653	6.58036	3.353	3.77857	4.41347	6.39059	4.20302	5.09882	6.65255	2.3741	3.31784	1.34489	4.42744	6.11345	4.2039	4.74786	3.55776
3.48965	6.25725	8.23797	0.963259	2.38246	4.18388	3.0282	3.85835	6.62282	5.90761	3.15369	1.6045	7.55699	3.56649	5.1489	3.97376	5.33698	4.46019	6.36153	5.81075	6.57365	6.06112	4.71133	5.58009	3.77093	5.73017	3.93255	3.97203	2.1748	5.8909	6.79469	8.49578	8.33903	7.93722	6.76167	3.55453	3.77794	4.61996	6.30564	4.5438	5.33434	6.84995	2.84277	3.44243	1.7569	4.33905	6.28655	4.19423	4.96705	3.42439
3.92669	4.8972	8.21307	0.920303	2.39599	4.34046	3.94623	3.8878	4.7594	5.18003	3.16228	1.26539	7.8491	3.76825	5.11405	4.14512	5.61125	4.43503	6.324	5.48104	6.77681	6.0237	4.51958	5.23647	3.46879	5.78548	4.20233	4.1686	2.85374	5.59696	6.60458	8.3557	8.26192	8.03048	6.67553	3.42918	3.5303	4.22327	6.39155	4.06317	5.14459	6.78351	4.25713	3.50176	1.84065	3.77504	5.56695	4.51734	4.60149	3.28205
2.60527	4.51164	7.25049	0.840012	2.19342	4.22336	3.68552	3.79437	5.64889	5.35708	2.62536	0.928244	7.5758	3.36432	4.84957	4.08372	5.39558	4.5022	6.25628	5.3218	6.28621	5.72324	4.17419	5.11091	3.49036	5.68532	2.94437	2.35089	2.50665	5.32522	6.3547	7.94176	8.05285	7.62784	6.25155	3.28297	3.55977	4.37594	6.39364	4.17155	4.93608	6.59702	1.65301	3.64769	1.27576	3.56158	4.61829	3.65023	4.2545	2.78699
3.43833	5.82238	8.16661	1.90183	1.89972	4.04783	4.01521	3.91311	6.01191	5.8906	4.04502	0.255843	7.97012	3.36435	5.54049	4.05055	5.3603	4.67707	6.74524	5.70032	7.33529	6.25692	4.89321	4.88625	3.87577	5.649	2.55771	3.70967	2.8345	6.15719	6.65218	8.42375	8.36237	8.01644	6.81185	3.83877	4.09853	4.56805	6.7469	4.43677	5.43316	7.1166	2.80914	2.68995	1.93786	4.32751	5.59391	4.45493	4.7003	3.40138
3.53462	5.96428	8.10526	1.36813	2.08763	4.16506	4.24769	3.9994	6.0826	5.74547	4.03539	0.461804	8.13999	3.40745	5.5386	4.02512	5.69121	4.65868	6.62273	5.69321	7.48542	6.07861	4.85846	5.02359	3.87171	5.69262	3.48081	3.82299	3.43111	6.1858	6.79474	8.46937	8.43049	8.41991	6.95348	3.89987	4.0788	4.93738	6.60691	4.36367	5.16158	6.89891	4.04851	2.842	1.8202	4.11535	5.54577	4.24703	4.64886	3.98025
3.2456	6.31728	8.61666	1.63763	2.17751	4.25689	3.97708	4.16827	5.99398	5.98307	3.64262	1.41792	7.65664	3.82191	4.92352	4.03768	5.59791	4.60004	6.48784	5.43714	6.78155	6.18226	4.73921	5.33353	3.57572	5.7097	4.73331	4.27379	2.76807	5.77879	6.85221	8.64545	8.36849	7.92067	6.73962	3.55958	3.75979	4.57438	6.35506	4.47535	5.17882	7.02396	3.35974	3.52507	2.11273	4.42344	6.6311	4.71172	4.8637	3.15248
1.96141	4.53705	6.84838	-1.08663	2.3065	4.30698	3.57114	3.51529	5.84034	4.51071	3.34304	-0.0578878	7.97193	3.44345	5.34502	4.30974	5.66509	4.70433	6.53044	5.75526	7.18816	5.99595	4.78385	5.14756	3.87826	5.68778	2.68766	1.6785	2.56234	6.03492	6.65916	8.25844	8.21031	7.97769	6.61917	3.50007	3.9003	4.63308	6.44371	4.58194	5.20239	6.79588	3.20699	2.64624	2.04075	3.85235	5.4793	4.20324	4.63508	3.48016
3.22291	4.75548	8.13683	0.378779	2.48089	4.28335	3.0571	3.71241	5.85764	5.10944	3.09953	0.997562	7.80204	3.63207	5.26767	4.16419	5.68538	4.49655	6.63491	5.53783	6.74051	5.73313	4.74778	5.23225	3.72664	5.74477	3.44822	2.84363	2.4774	5.92449	6.4553	8.18712	8.08278	7.77378	6.4727	3.39322	3.70092	4.38534	6.41707	4.25911	5.13242	6.63479	2.54248	3.28029	1.84603	4.20096	5.32398	4.27294	4.54622	2.97729
2.78688	5.34268	7.68859	-0.495913	2.35801	4.39183	2.91313	3.99774	5.94687	5.20273	3.09937	1.58279	7.68575	3.56148	4.9565	4.03389	5.66951	4.46511	6.39104	5.30046	6.47895	6.16515	4.38247	5.13497	3.36716	5.64694	4.37526	4.30691	2.47938	5.78161	6.53471	8.3314	8.24284	7.73474	6.51884	3.33844	3.53596	4.64187	6.35931	4.47895	5.03625	6.84223	2.11424	3.24586	1.94834	4.49654	6.23673	4.01575	4.50608	3.06815
2.90402	4.31987	7.13588	1.60786	2.7058	4.2467	3.4316	4.00596	5.63482	5.65141	3.15262	1.09214	7.68122	3.60071	4.93898	4.13487	5.44459	4.37851	6.52314	5.36098	6.51625	5.84557	4.56695	5.24929	3.28496	5.59185	3.26299	4.18154	1.68057	5.65459	6.47618	8.17051	8.0565	7.70541	6.46782	3.32248	3.32185	4.33519	6.41711	4.46045	4.99015	6.84202	1.78481	3.88515	1.69777	3.73559	5.30786	4.26773	4.31164	3.02687
2.20862	5.30513	7.16213	0.849452	2.02624	4.20093	3.10223	3.81196	6.09815	5.351	3.20641	0.756982	7.72861	3.42966	5.07275	4.09295	5.48514	4.69065	6.36356	5.5313	6.80053	6.01851	4.9734	5.29223	3.82256	5.47852	4.35325	3.95358	4.10109	5.90933	6.78387	8.56033	8.38872	8.05742	6.71747	3.4851	3.80327	4.43547	6.29904	4.38327	5.07417	6.91087	2.74429	3.02006	1.96682	4.24824	5.47557	3.82369	4.80247	3.05222
2.01676	5.01797	7.62258	1.51114	2.54789	4.42922	2.30715	3.96018	5.64954	5.39511	2.63837	0.497562	7.64062	3.26889	4.67783	4.08659	5.1417	4.32667	6.75132	5.4557	6.54792	5.85653	4.56157	5.35083	3.19367	5.53146	2.92962	3.83821	1.58352	5.48078	6.08933	8.01153	7.97011	7.59691	6.35577	3.13404	3.36543	4.43087	6.13332	4.05727	4.92298	6.79291	2.20804	3.56463	1.31301	3.57182	5.47368	3.69491	4.31644	2.57909
2.35607	3.95895	7.49402	2.57428	2.31294	4.17441	2.68073	3.84786	6.34807	5.22114	3.26039	1.73298	7.90818	3.90756	5.22917	4.3613	5.88653	4.66477	6.67207	5.80952	7.09191	6.15243	5.02294	5.69306	3.89145	5.87971	4.394	3.98236	2.31231	6.09281	6.78514	8.46423	8.3209	7.90855	6.86675	3.48185	2.97015	4.61406	6.25256	4.3108	5.18917	6.7734	2.17494	3.56616	2.17429	4.42912	6.7438	4.25801	4.85739	3.22432
1.80525	4.84558	7.68574	2.82706	2.51585	4.3608	2.08638	4.20571	5.58032	4.78053	3.00008	1.52442	7.60037	2.87104	4.71894	4.08022	5.31246	4.40367	6.8898	5.30945	6.59572	5.85316	4.58703	5.38435	3.26202	5.52108	3.42234	3.69419	1.47453	5.51101	6.44244	8.04712	8.11552	7.54753	6.39784	3.3141	3.65544	4.66572	6.005	4.33551	4.89172	6.6976	1.56332	3.38177	1.70791	3.95909	5.95894	3.56822	4.02944	2.89177
3.67443	5.40476	7.95792	-0.519336	2.38643	4.38981	2.56829	3.5766	5.93447	4.71475	2.86609	0.617155	7.95189	3.65997	5.17688	4.36252	5.37865	4.61701	6.4664	5.8003	7.37524	5.91754	5.02103	5.17943	3.76335	5.90999	3.32106	3.45697	2.76533	6.0748	6.61877	8.29156	8.18368	7.85571	6.63181	3.56302	3.85061	4.57862	6.18927	4.60073	5.34295	6.90594	2.6462	3.16211	1.79799	4.29024	5.88662	4.18487	4.40035	3.34749
3.18932	5.74748	8.36959	1.03037	2.78681	4.18903	2.34819	3.63209	6.68427	5.54842	2.77202	0.623091	7.70108	3.63748	5.07036	4.1903	5.69459	4.66578	6.38275	5.66958	7.12601	6.03843	4.80838	5.37173	3.77781	5.81038	4.16491	4.28548	2.03539	6.12999	6.90505	8.57795	8.42792	7.8496	6.87863	3.3326	3.36205	4.62362	6.28231	4.74221	5.07047	6.84473	2.00865	3.15332	1.97381	3.79014	6.18834	4.69852	4.58025	3.23819
3.13791	4.43664	7.59372	1.07693	2.36268	4.20672	1.96825	3.96309	5.69435	5.97257	2.86907	0.828413	7.39712	3.48287	5.12412	4.02708	5.40447	4.52142	6.50079	5.70413	6.83012	6.11421	4.98544	5.72319	3.83106	5.73795	4.73367	3.78023	2.48304	6.00339	6.39105	8.29777	8.23384	7.8082	6.75372	3.29756	3.76407	4.36754	6.10776	4.42714	5.13527	6.84262	2.14659	3.39111	1.7343	4.03877	6.6103	4.20595	4.63043	2.83958
2.61219	4.2079	7.26161	-1.20829	2.17355	4.46876	1.94835	3.83467	6.78309	4.87801	2.71681	0.328145	7.51935	3.97937	5.29828	4.04257	5.40094	4.6265	5.72453	5.72545	6.74337	6.11385	4.72364	5.2328	4.04245	5.91328	5.22433	3.57923	3.41388	6.727	6.79096	8.83419	8.60132	8.01849	6.85112	3.16727	3.55543	4.3975	6.28441	4.29413	5.28491	6.71382	3.31955	3.53907	2.1909	4.21842	6.2154	4.69684	4.98452	3.12815
3.89255	5.82958	9.00216	2.49486	2.25511	4.37689	2.01245	3.94564	6.75252	5.48869	3.07415	1.08414	7.37941	3.70347	5.24499	4.07874	5.64823	4.57414	6.3848	6.08331	6.99833	6.14774	4.97287	5.90603	4.17352	5.98364	4.88614	4.38535	2.83457	6.60715	6.60873	8.5824	8.50007	7.90395	6.79008	3.27485	3.50923	4.44411	6.2011	4.0825	5.11036	6.58601	2.21176	3.50506	1.93238	4.33531	6.9058	4.32896	4.69356	3.12497
3.81662	5.71915	8.68801	2.53654	2.62791	4.2759	1.81687	3.73466	6.07841	4.8733	3.02717	1.09262	7.73085	3.41483	5.1336	4.03192	5.66366	4.36926	6.70564	5.61325	6.897	5.92823	4.76074	5.65076	3.42528	5.64429	3.79597	3.95142	2.52502	5.8639	6.49301	8.10849	8.18231	7.80321	6.6543	3.33706	3.51398	4.52589	6.276	4.16924	4.84795	6.57854	2.1794	3.26521	1.99743	3.79165	5.94574	4.03867	4.43909	3.31117
3.97878	6.17456	8.77459	1.28337	1.907	4.01362	1.98431	3.50564	5.94937	5.8387	3.19613	0.478823	7.55099	3.35031	5.09046	3.87551	5.10353	4.49695	6.29815	5.88145	7.16646	5.84636	4.8682	5.5512	3.66134	5.84943	4.00018	4.10237	2.21003	6.16741	6.5402	8.403	8.4052	8.07113	6.83943	3.30957	3.61522	4.4787	6.35541	4.14888	5.00322	6.68458	2.62632	3.18082	1.3466	3.47818	6.1333	4.03565	4.59399	3.08701
1.64037	4.23234	6.77023	1.2712	2.61237	4.41905	1.71577	3.96401	6.41477	6.2327	3.98634	1.6288	7.30782	3.29361	4.67262	4.20608	5.36132	4.35618	6.74534	5.56271	6.90664	6.0946	4.8088	5.6772	3.51389	5.63452	3.70056	4.28451	1.85674	5.77036	6.35808	8.11137	8.11229	7.66398	6.56235	3.31746	3.48375	4.34141	5.92143	4.42505	5.06777	6.74909	2.21539	3.64514	1.1026	3.56139	6.16543	3.68559	4.34933	2.51754
3.42314	3.96366	7.23573	0.293044	1.82936	4.32938	1.8855	3.68581	5.44267	4.97214	2.7847	0.883174	7.52337	3.0728	5.02192	4.18948	5.06373	4.69491	6.27823	5.67549	6.69458	5.80196	4.63764	5.26039	3.8568	5.71536	3.22005	3.14791	1.93718	5.86801	6.27035	8.17352	8.28962	7.86989	6.47028	3.27727	3.31243	4.31384	6.11912	4.0965	5.17316	6.70796	2.40568	3.45752	1.00214	3.11495	5.09919	3.92881	4.55771	2.90325
2.65059	5.5457	8.06074	2.23246	2.48342	4.35064	2.08562	3.93957	6.62643	4.95131	3.30182	0.426467	7.66908	3.68087	5.23712	4.02051	5.36273	4.48682	6.23064	5.89713	7.44154	6.18387	5.14659	5.67812	3.88922	5.80325	4.13928	3.63024	2.91438	6.13116	6.48978	8.50213	8.18991	8.01259	6.81631	3.48318	3.68412	4.40208	6.37558	4.11592	5.31162	6.84324	2.46868	3.41469	1.32223	3.59688	6.17199	4.32003	5.1326	3.09019
2.3669	4.74853	7.51608	0.539418	2.05926	4.19838	1.99739	3.71519	6.08262	6.11402	3.42793	0.440854	7.78482	3.64564	5.16922	4.34377	5.4834	4.72194	6.29833	6.04825	7.53305	6.09317	5.19311	5.74119	4.31056	5.88898	3.56978	3.42019	2.49699	6.15962	6.69778	8.34558	8.29838	8.03315	6.8711	3.45153	3.86603	4.43616	6.33994	4.44372	5.31192	6.71747	2.12979	3.29552	0.776608	3.58361	5.92786	4.05387	5.15646	3.24815
4.23545	6.79753	8.99532	1.36749	2.24486	4.08301	2.26165	3.98576	6.32096	5.6115	3.30969	1.03884	7.68805	3.67906	5.17764	4.20287	5.65834	4.59778	6.45117	6.04607	7.15573	6.12301	5.33712	5.65543	4.07133	5.68319	4.75262	4.35693	3.05962	6.13284	6.83788	8.73978	8.51118	8.12847	7.05111	3.74444	3.97341	4.62908	6.23004	4.69214	5.32115	6.96704	2.69276	3.33764	1.67266	3.82997	6.43248	4.38362	5.17539	3.31939
2.5487	4.18139	7.26475	0.704851	2.11597	4.29202	3.07165	3.59642	5.64812	5.73154	3.42011	0.970378	7.52181	2.74796	4.87197	4.3629	5.31525	4.59558	6.87007	5.69263	7.39103	6.1898	4.54893	5.44606	3.60686	5.57528	4.01544	3.83168	2.87883	6.1871	6.66767	8.30315	8.18698	7.89414	6.6357	3.48887	3.80912	4.66315	6.24259	4.56653	5.33854	6.9776	3.78943	4.32929	1.10454	3.5943	5.09286	4.58835	4.09671	2.42047
3.45733	4.84515	8.18909	2.31925	2.16792	4.36971	3.27255	4.31105	5.41634	6.1255	3.91162	0.643779	7.45427	3.61235	5.04816	4.24943	5.68596	4.9109	6.99371	5.94581	6.93886	6.31035	5.14103	5.45292	3.30909	5.82627	3.68805	2.66403	1.91111	6.00059	6.45678	8.04658	8.28627	7.62082	6.25407	3.94554	4.13436	4.66346	6.52006	4.70693	5.33538	6.93808	4.14745	4.53366	1.03853	3.35892	4.96583	4.69292	3.91401	2.77571
2.53431	4.58907	7.18388	1.6633	2.64771	4.21165	1.96494	3.83003	5.67323	5.88029	3.60533	0.565176	7.76834	3.41097	4.69096	4.23265	5.40642	4.63585	6.424	5.48293	6.51232	5.93194	3.63538	5.01268	3.1752	5.33396	2.19575	2.22694	0.813014	5.9064	6.57891	8.1977	8.27683	7.82315	6.55337	3.69098	3.84254	4.60336	6.30602	4.33515	5.08782	6.91112	2.8059	4.20403	1.47993	3.6811	5.46617	3.6966	4.46619	2.3577
2.31266	4.9822	7.22999	1.60457	2.04655	4.13007	3.79855	3.67119	5.39734	5.93288	3.68298	0.221355	7.69611	3.5259	4.78288	4.20633	5.1634	4.65346	6.96686	6.20195	7.87043	6.32633	5.30805	5.90665	4.02387	5.62132	4.65271	4.88794	2.56802	6.0764	6.70886	8.29825	8.23085	7.91386	6.61351	3.65623	3.85515	4.72205	6.31679	4.66972	5.38011	7.0111	2.55044	3.62589	1.1866	3.5006	5.63777	3.93097	4.18777	2.38002
2.85029	5.54236	7.88245	1.71937	2.65916	4.11939	3.5578	4.11859	6.04789	6.53182	3.62274	0.660991	7.67222	3.08954	4.78345	4.39008	5.36725	4.67545	6.7956	5.87019	7.35599	6.16077	4.34501	5.75769	3.75915	5.56368	3.87444	3.87703	2.88015	5.94548	6.74249	8.12327	8.19435	7.79684	6.5023	3.69033	3.92358	4.84193	6.36806	4.51578	5.36345	7.02098	3.51425	3.66761	1.30354	3.48023	4.9881	4.48922	4.18515	2.83796
2.15841	3.6971	6.74036	-0.976114	2.55469	4.32105	2.3934	3.79402	5.26105	5.76924	3.04468	1.19412	7.69151	3.30279	4.89186	4.29369	5.57723	4.55406	6.44558	5.82033	6.87291	5.98583	4.9788	5.06758	4.11556	5.71826	4.74593	3.69354	2.28436	5.48886	6.1994	7.83364	7.81036	7.35084	6.21777	3.55317	3.89178	4.61204	6.5291	4.37763	5.21585	6.80681	2.78608	2.89601	1.87614	4.19381	5.15453	4.5649	4.6696	2.91028
3.2141	4.74519	8.13372	0.437234	1.94296	4.07659	3.38168	4.09254	6.40551	5.25473	3.29072	0.314765	8.42383	4.17855	5.67168	3.97803	5.53468	4.46679	6.69694	5.93984	6.88556	6.00592	4.37108	5.59104	4.28952	5.72002	3.44077	3.12882	3.31647	6.84411	7.13564	8.74647	8.85564	8.31	7.13417	3.37878	3.36248	4.47681	5.95521	4.0973	5.14799	6.56492	2.52785	3.63012	0.746906	3.11632	5.54841	3.98148	4.39837	3.30361
2.2359	4.70635	7.16334	-1.15714	2.18568	4.28452	2.62845	4.04102	5.48857	5.40653	2.76553	0.401612	7.62314	3.30489	5.04451	4.17479	5.2806	4.66591	6.7593	5.69208	7.50764	6.18593	5.03186	5.69097	3.86595	5.72828	4.43124	4.3221	2.87063	6.16933	6.50352	8.41266	8.29141	7.97215	6.79779	3.55905	3.71975	4.61112	6.28389	4.34532	5.0861	6.77108	2.62016	3.41022	1.6369	3.79329	6.08747	3.96101	4.44892	2.94426
2.12876	4.62397	6.7892	1.308	2.47902	4.43889	3.2583	3.5704	5.8474	5.25538	2.758	0.696207	7.84666	3.68373	4.99879	4.19595	5.23558	4.48692	6.62041	5.32321	7.17258	5.98413	4.6817	5.23931	3.56616	5.84102	2.82644	4.10682	2.42756	6.06433	6.29921	8.15284	8.09803	7.72235	6.58082	3.44801	3.81981	4.36197	6.37932	4.3812	5.09846	6.72378	2.62376	3.02983	1.58537	3.8934	5.62983	4.21152	4.47244	2.76854
2.20026	5.414	7.52253	0.931875	2.44039	4.00654	3.10318	3.94608	5.83836	6.10834	3.385	0.687285	7.55204	3.13639	4.90776	4.20355	5.32288	4.66858	6.77968	5.80453	7.42709	6.23038	4.8742	5.74858	3.74608	5.6614	4.37249	4.67721	2.31139	6.0728	6.72134	8.50302	8.21093	7.88752	6.72739	3.55793	3.9603	4.48979	6.37798	4.76175	5.35226	7.02338	3.03655	3.36313	1.58785	4.00803	5.87353	4.64943	4.50722	3.02969
3.30247	5.40642	8.2594	1.67675	2.45291	4.23792	1.78206	3.70192	6.3034	4.98375	2.89917	0.601508	7.77349	3.32789	5.0564	3.96377	5.10227	4.49464	6.35035	5.31148	6.68109	5.75123	4.8741	5.24313	3.7962	5.96808	3.03384	2.98046	2.69626	5.82388	6.28294	8.03869	8.15132	7.64839	6.55995	3.15534	3.32505	4.30141	6.39654	4.03892	5.06812	6.69807	2.31905	2.475	1.95377	3.95013	6.11754	3.86752	4.75712	2.94988
2.95559	4.72929	7.85546	2.91639	2.33208	4.29141	3.12203	3.6897	5.95696	5.20137	3.09976	0.691286	7.70127	3.8693	5.2928	4.05589	5.3355	4.3445	6.36862	5.54488	7.12924	6.04062	4.9283	5.48877	4.21029	5.74834	4.68394	4.54272	2.25677	6.11966	6.75592	8.63173	8.38225	8.10029	6.90492	3.26569	2.99106	4.33124	6.35618	4.32039	5.12205	6.76271	2.61089	3.40689	2.08435	4.18801	6.06945	3.84295	4.66897	3.61352
2.88288	5.35415	7.79475	2.40219	2.30262	4.21745	1.61995	3.74583	6.00105	5.3009	2.70499	0.76557	7.8313	3.45306	4.98851	3.91936	5.29007	4.48553	5.85235	5.38159	6.47744	5.6296	4.77576	4.95858	3.61143	5.65086	2.40098	3.04339	1.10771	5.72299	6.4018	8.24241	8.21925	7.78056	6.64634	3.27637	3.67547	4.38025	6.22725	4.20202	4.80459	6.6731	1.93766	2.31485	1.7555	3.9518	6.03007	3.74818	4.7198	2.89033
2.68242	5.17589	7.88641	-1.24497	1.68089	4.20967	2.54235	3.87594	6.15115	5.05022	2.68889	0.528369	7.98474	3.83894	5.09022	4.09387	5.34629	4.49017	6.17669	5.5257	6.72581	5.67546	4.13717	5.26532	3.25617	5.6348	3.2213	3.55187	2.00558	5.95973	6.46925	8.2345	8.25153	7.81569	6.62523	3.36815	3.46514	4.36519	6.18471	4.14081	5.0656	6.64527	2.55359	2.98587	1.73164	4.0946	5.91095	4.13052	4.65402	3.30499
3.64521	5.97927	8.41203	0.261881	2.53859	4.27508	3.22111	3.99734	6.17225	4.86134	3.19599	0.73311	7.59194	3.5881	5.14483	4.07642	5.66403	4.62264	6.32484	5.54103	6.83596	5.89708	4.66252	5.26825	3.9666	5.70594	3.30286	3.97386	2.90824	6.29503	6.70315	8.39267	8.33922	7.96098	6.81824	3.36536	3.50979	4.57175	6.29846	4.40425	5.14382	6.77188	2.19426	2.81669	1.29214	4.00045	6.05958	4.01368	4.55086	3.14862
2.37413	4.26765	7.51103	1.07211	2.41661	4.18627	2.66732	3.92594	5.85621	5.0443	2.99027	1.18481	7.71732	3.89422	5.21235	4.09523	5.49121	4.57837	6.55648	5.73399	7.20205	6.14869	5.50346	5.75328	3.93778	5.88171	4.0825	4.15287	2.8151	5.82837	6.68142	8.43713	8.31986	7.99034	6.82931	3.4909	3.71295	4.31756	6.40214	4.33752	5.10324	6.83503	2.43219	3.07404	2.31581	4.33344	6.24657	4.25998	4.82624	3.89915
2.52288	4.00067	7.09472	-1.05613	2.59153	4.40925	2.85664	3.91869	5.93989	4.97999	2.82861	1.22542	7.43952	3.07832	5.28488	4.07399	5.7414	4.5324	6.03185	5.44323	6.51599	5.85083	4.76097	4.87419	4.01406	5.83836	4.02067	3.6223	3.35996	6.09218	6.56343	8.50908	8.3141	8.05993	6.73823	3.20604	3.54114	4.30236	6.13767	4.19078	4.9548	6.57047	2.72457	2.98942	1.83547	4.27021	6.36883	4.39407	4.91584	3.30737
3.66557	5.4578	8.05717	2.44157	2.21812	4.25905	2.33918	3.43429	6.25608	5.19198	2.96829	0.669217	7.62671	3.1232	5.17329	4.06087	5.5986	4.41055	6.05477	5.44673	6.3793	5.71248	4.65692	5.05956	3.55323	5.65132	3.75067	2.8339	2.52675	6.01217	6.42142	8.35894	8.20923	7.78343	6.61917	3.06411	3.52675	4.29573	6.25309	4.40365	5.01833	6.68242	2.47507	2.93038	2.41213	4.42357	6.12405	4.2234	4.91348	3.07118
3.93088	5.94009	8.88715	1.9855	2.35584	4.29413	2.72177	3.6891	5.74766	4.68154	3.00383	0.57589	7.72973	3.6212	5.0931	4.08512	5.29582	4.65463	6.5011	5.73369	7.19795	5.98077	5.04645	5.85556	3.5396	5.76566	4.26383	4.94227	3.13435	5.83938	6.69121	8.33676	8.23347	7.98587	6.75283	3.31566	3.57071	4.35218	6.31833	4.31862	5.19074	6.75917	1.9026	2.63476	2.01596	4.35313	6.17641	4.11727	4.8301	3.42302
2.62147	6.15154	7.97165	2.42633	2.28658	4.34238	2.46211	3.77455	6.12269	5.36977	2.94678	1.53229	7.39249	3.24883	5.27428	4.18457	5.85002	4.50314	6.08659	5.81112	6.42841	5.7917	4.29525	5.2837	3.62412	5.83315	3.86237	3.73227	3.02811	5.87089	6.62212	8.51324	8.27014	7.90877	6.73527	3.2786	3.37947	4.61005	6.20795	4.55732	5.12219	6.87586	1.71423	2.85687	1.91817	4.28535	6.32221	4.04243	4.95785	2.85691
2.7028	4.87142	8.15167	0.160512	2.29979	4.36859	2.03582	3.90239	6.65638	5.98577	4.35159	2.11728	7.49405	3.74951	5.3134	4.09569	6.09915	4.51286	6.2966	5.71457	6.76006	6.09236	5.02454	5.21529	3.7112	5.97979	4.52528	3.86385	1.90243	5.59275	6.40634	8.41814	8.31731	7.95285	6.66927	3.3036	3.4041	4.47812	6.38198	4.18251	5.07453	6.79666	1.75495	3.36984	1.99775	4.0514	6.12532	4.34557	5.20058	3.64039
3.93501	5.56537	8.22371	1.1813	1.78035	4.45595	1.97908	3.97622	6.22689	4.57051	2.79659	1.33731	7.75495	3.71095	5.11702	4.00523	5.742	4.48786	6.29839	5.36427	6.68414	5.85926	5.04989	5.10649	3.42689	5.80838	4.31513	3.4371	3.55094	5.73907	6.50985	8.55487	8.39258	8.05661	6.75417	3.232	3.55526	4.47318	6.0479	4.1233	4.97308	6.69781	2.11311	3.67095	1.94844	3.8362	6.70997	4.33123	4.96644	3.22803
3.79121	5.598	8.34801	1.34194	2.60469	4.26816	2.907	3.98319	6.67661	5.01411	3.39762	1.47541	7.65399	3.82348	5.28174	4.00155	5.56593	4.37278	6.40016	5.61874	6.76006	6.06571	4.7641	5.19292	3.58586	5.83342	4.34902	3.93977	2.3166	5.74095	6.39097	8.32779	8.22661	7.88314	6.691	3.31793	3.43964	4.49309	6.15979	4.14055	4.92587	6.62542	1.89331	3.44054	2.09241	3.96739	6.53441	3.78803	5.00786	3.63903
3.8918	6.22963	8.89803	2.22209	2.39273	4.36514	2.88149	3.73632	6.81584	5.00333	3.36909	1.12451	7.83734	3.88885	5.23859	4.08173	5.42843	4.4842	6.57922	5.72376	6.99815	6.12836	4.99997	5.6503	3.75338	5.68149	3.59452	3.85876	1.89641	5.71683	6.84213	8.60385	8.41606	8.09282	6.93101	3.48912	3.67877	4.59134	6.42467	4.37537	5.14116	6.88983	2.35636	3.6626	1.8146	4.08066	6.32278	4.02299	4.76321	3.70403
4.47361	6.67729	9.19355	1.23065	2.21993	4.28863	2.45791	3.94044	6.69074	5.51235	2.95587	1.21372	7.73161	3.59686	5.30653	4.13534	5.69326	4.34038	6.32912	5.59239	6.72643	6.14988	5.35985	5.37249	3.49463	5.62597	4.35536	3.44705	3.80203	6.00527	6.84178	8.68672	8.41715	8.12912	6.82103	3.31665	3.74276	4.4246	6.36942	4.19993	5.14758	6.86246	2.40053	3.84056	1.94895	4.19676	6.26216	4.50522	4.91746	3.41187
2.84578	4.9102	7.67989	0.380165	1.98077	4.25714	2.81823	3.83523	5.53515	6.24901	3.75709	0.48417	7.87446	3.10336	4.59556	4.40297	5.22362	4.60539	6.66686	5.20414	7.13915	6.07508	4.22647	5.02701	3.41529	5.97032	3.37252	3.60689	3.09745	5.62818	7.02922	8.36724	8.24372	7.8801	6.5588	3.64009	3.72149	4.26617	6.50158	4.55891	5.51103	6.95187	4.31684	4.38339	1.68324	3.2158	5.73645	4.51828	4.15533	2.61541
2.29587	4.6587	6.98507	1.64514	1.94416	4.31377	2.52807	4.2081	6.15153	5.83803	3.749	0.237338	8.06779	3.07201	4.78239	4.11011	5.24211	4.82109	6.34503	5.58927	6.97769	6.13875	4.13412	4.77893	3.18326	5.6347	3.65273	2.82657	1.51311	5.46896	6.72981	8.01685	8.02458	7.65661	6.31042	3.66263	4.12781	4.36169	6.38132	4.43317	5.15291	7.00888	3.2689	3.79502	2.09039	4.45431	7.23325	4.41348	4.69108	2.8794
2.4813	4.72658	7.41806	1.464	1.77719	4.22002	1.90883	3.91905	6.13299	6.28243	4.08684	0.074344	7.98619	3.07244	4.89439	4.30548	5.2141	4.64841	6.13478	5.52888	7.00388	6.08704	3.98121	4.8227	3.21393	5.66773	3.94029	3.49718	2.51074	5.69389	6.71693	8.03246	7.98072	7.65845	6.32567	3.56364	3.77568	4.15772	6.37631	4.30711	5.27843	6.7931	3.67901	4.2124	1.62264	4.26619	5.73532	3.74938	4.19939	2.73876
2.69422	4.44819	7.47807	1.4115	1.8204	4.30385	2.7517	3.86218	5.66975	5.94168	3.80964	0.214467	7.9387	3.24542	4.97009	4.14832	5.22547	4.65286	6.16781	5.93863	7.37506	5.99204	4.3015	5.05234	3.68155	5.90824	4.73406	4.47	3.22777	6.10566	6.86268	8.24193	8.13577	7.75538	6.54448	3.48837	3.57845	4.26269	6.43412	4.24436	5.40183	6.7898	3.3699	3.45146	1.42362	3.57332	5.55376	4.2449	3.97468	2.54891
2.52413	4.88099	7.49353	0.901525	2.01963	4.26547	2.31706	4.05054	5.86493	6.23961	3.75168	0.243623	8.09529	3.02181	4.84791	4.2135	5.2138	4.63101	6.53612	5.6728	7.26052	6.09999	4.11835	5.00273	3.40977	5.72627	3.88136	3.29289	2.88878	5.75758	6.71482	8.17369	8.05756	7.7511	6.45201	3.52892	3.87549	4.30918	6.54416	4.55566	5.27542	6.95871	2.93668	3.57495	1.57994	3.82794	5.72561	4.53667	4.51027	2.61913
2.36979	4.37336	7.18819	-0.171062	2.20537	4.39252	3.02716	3.97062	6.11063	5.24944	3.42538	0.216951	7.89077	3.05748	5.18368	4.22257	5.28105	4.79213	6.74688	6.01693	7.20129	6.29161	4.49403	5.02031	3.60215	5.68189	4.6728	3.79904	2.80253	5.90638	6.83783	8.31318	8.07111	7.8101	6.49758	3.57668	3.99311	4.52985	6.32667	4.44183	5.03804	6.82392	2.89516	2.84772	2.24877	4.26012	7.11856	3.90814	4.41989	3.26435
3.06469	5.15771	7.99418	0.353879	2.06235	4.41121	2.73384	4.1102	5.84788	5.20653	3.41041	0.382374	7.88627	3.2722	5.03604	4.20701	5.08119	4.72427	6.71578	5.87495	7.22209	6.17013	4.41381	5.13385	3.66328	5.76477	4.53921	3.65263	1.86851	5.69921	6.6741	8.28684	7.99768	7.51708	6.50431	3.58514	3.91189	4.44302	6.19328	4.52543	5.08712	6.67689	2.56929	2.94861	2.18428	3.84375	5.8007	3.92412	4.11958	2.57496
2.6541	4.83904	7.42087	-0.550961	2.03804	4.23615	2.71607	3.86991	5.49285	5.32421	3.35178	1.03268	7.83048	3.35532	5.15208	4.07978	5.20454	4.62532	6.22732	5.79254	6.92414	6.10221	4.63051	5.10326	3.9406	5.73006	4.50308	4.0346	3.38061	6.05135	6.79382	8.52243	8.31182	7.90578	6.78251	3.48471	3.86683	4.50329	6.2701	4.40554	5.15617	6.77023	2.57977	3.06503	1.67539	4.33451	6.76564	3.74072	4.25603	3.1905
2.27969	4.08961	7.18903	1.00385	2.16829	4.32155	3.01953	3.81658	5.82878	5.74342	3.09959	0.437377	7.94814	3.19101	5.08701	4.18382	5.20466	4.53154	6.84788	5.92425	7.26122	6.06065	4.68639	5.35241	3.78669	5.7645	4.45621	3.98372	3.22656	6.45675	6.63311	8.4137	8.23091	7.95586	6.66147	3.48475	3.77587	4.55468	6.15076	4.52819	5.15151	6.70458	2.41687	3.05995	1.84454	3.57309	5.32089	4.39824	4.65508	2.69489
2.71377	5.04222	7.52539	0.813499	1.99897	4.23536	3.31688	3.52997	5.20514	5.29868	2.94115	0.898337	7.6929	3.36115	5.2398	4.18389	5.22563	4.53415	6.64164	5.87832	7.3316	6.1528	4.78206	5.32983	3.6725	6.00779	4.08554	4.60349	3.58425	6.33073	6.7318	8.42038	8.21534	7.87275	6.87397	3.18563	3.64772	4.59038	6.50316	4.53512	5.18808	6.90542	1.6805	3.12386	1.0044	3.49265	5.44582	4.37939	4.0577	2.68406
2.79219	5.09717	7.62785	1.72343	2.6791	4.09046	3.04623	3.77607	6.6197	5.78281	3.43983	1.10694	7.35384	3.84198	5.28008	3.94517	5.87764	4.55668	6.83226	5.4744	6.65154	5.7542	5.07892	5.56139	3.6015	5.64016	2.5019	3.87541	0.648308	5.40457	6.34552	8.44363	8.43933	7.93391	6.7737	3.17672	3.75362	4.75812	6.03608	4.35087	4.88661	6.87027	2.49223	3.16166	1.81752	3.78983	5.44393	4.48639	5.23293	3.45192
2.98258	5.14399	7.91731	3.1788	3.02724	4.14561	2.48324	4.18184	5.668	5.90977	2.90739	1.25904	7.80111	3.54836	5.00915	4.26067	5.54656	4.50181	6.25145	5.5662	6.64892	5.99132	4.87681	5.50747	3.67274	5.56541	3.67653	4.04745	3.09233	6.02763	6.44162	8.30447	8.29797	7.94826	6.66535	3.92901	3.00496	4.42616	6.30852	4.08055	5.07434	6.83471	1.90002	3.19006	1.39562	3.87202	6.26037	3.96973	4.42648	3.89031
3.16226	5.58754	8.23118	3.02075	2.47298	4.16797	2.83827	3.79892	5.33504	4.99239	2.95578	1.65969	7.45093	4.04705	5.32409	3.93127	5.73186	4.50973	6.4784	5.69585	6.653	5.78828	5.10495	5.63492	3.67418	5.64671	3.01492	4.27066	1.70718	5.61198	6.73907	8.58187	8.43419	8.08356	6.77066	3.46695	3.68816	4.72168	6.1062	4.56642	4.96937	6.87777	2.20163	2.88463	1.83793	3.96302	5.37335	4.04081	4.94938	3.1561
3.34027	5.40045	8.52826	-0.767946	2.56453	4.18759	2.73942	3.8056	6.00858	5.12238	2.73231	1.21646	7.45516	3.84815	5.40607	3.91845	5.6956	4.60927	6.75075	5.78526	6.88062	5.90664	5.17797	5.81893	3.94016	5.69354	3.69579	4.47654	3.2053	6.02573	6.66361	8.63801	8.4679	8.09312	6.86752	3.32979	3.50007	4.76676	6.10054	4.44468	5.04873	6.71665	2.4361	3.53714	1.55245	4.00545	5.53632	3.91857	4.86318	3.2161
4.28391	6.33144	8.71738	0.448823	2.4593	4.23403	3.32664	3.64473	5.60911	5.05199	2.82004	1.0335	7.64574	3.61083	5.20871	3.96262	5.67643	4.57166	6.83308	5.86593	7.20255	6.17198	5.3048	5.59941	4.22549	5.88375	4.24455	4.29867	3.06567	6.22297	6.63504	8.52592	8.4325	8.11811	6.93038	3.2713	3.62799	4.69333	6.23693	4.46002	5.06409	6.79134	1.51585	3.16388	2.07672	4.25593	5.60535	3.97384	4.5858	3.11767
2.77218	5.13327	7.85069	1.18985	2.62373	4.15921	2.72174	3.71402	6.55653	4.75807	2.96996	1.07739	7.43627	3.9085	5.27548	4.11963	5.71847	4.54571	6.69857	5.48284	6.77234	6.01631	5.19086	5.65574	3.88615	5.86274	3.88989	3.65253	1.95659	5.96552	6.50047	8.47054	8.45868	8.04981	6.8712	3.08757	3.20968	4.57751	6.05705	4.32658	4.9262	6.78235	1.85157	3.15941	1.46878	4.06433	5.4991	4.2451	4.90841	3.2581
2.93869	5.27662	8.16073	-0.449772	2.58068	4.21273	3.09012	3.57921	6.53206	4.48876	2.64023	1.29242	7.53751	3.68505	5.03233	4.11236	5.70245	4.5429	6.20495	5.48865	6.82761	6.03403	5.23166	5.56069	4.00434	5.84657	3.85096	3.61593	3.2675	6.43552	6.59239	8.67002	8.49961	8.16239	6.96027	3.27951	3.50542	4.58498	6.19621	4.37517	5.22716	6.71221	1.97262	3.44849	2.11694	4.75646	5.72341	4.32264	5.34045	3.59506
3.53285	5.71705	8.3881	1.81981	2.67335	4.25955	3.14106	3.30483	6.51036	5.28269	2.59929	1.29798	7.36954	3.86796	5.23791	4.07197	5.82791	4.3227	6.91847	5.42854	7.09726	6.00154	5.14208	5.81138	4.14065	5.76568	2.59253	3.89936	2.33037	6.12357	6.50077	8.68171	8.58666	8.12993	7.10185	3.08991	3.38975	4.59342	6.18609	4.28295	5.08226	6.69857	1.70697	2.90775	1.6476	3.71958	5.42918	3.98632	4.91124	3.28053
2.20412	4.12013	7.14187	1.88691	2.24281	4.28323	2.88168	3.94664	5.49843	4.83543	2.92495	1.10298	7.66976	3.8439	5.21826	4.14984	5.58909	4.3769	6.43774	5.92153	6.84464	5.95662	5.12289	5.67365	3.84476	5.62243	4.76214	4.49177	2.93072	6.31044	6.59425	8.27251	8.33748	8.04668	6.70104	3.35415	3.60762	4.459	6.32095	4.31581	5.31937	6.72212	1.74384	2.71172	1.7316	3.31753	5.67161	4.86561	4.70965	3.16676
3.26398	5.45088	8.08823	1.84944	2.70707	4.2982	2.38092	3.88734	5.79311	5.25527	2.86774	1.33848	7.40729	3.58944	4.90994	4.03108	5.78098	4.44498	6.13891	5.4198	6.72405	5.91513	4.9126	5.52031	3.78494	5.55321	3.22348	3.18604	1.7693	5.90622	6.15968	8.28636	8.29982	7.82995	6.65487	3.53769	3.55743	4.44841	6.36643	4.28002	4.96193	6.72498	1.98354	3.14215	1.64201	4.11142	5.90409	3.95567	4.73528	3.32849
2.69395	4.76134	7.43206	1.13413	2.14178	4.40592	2.41616	3.79684	6.63844	5.70719	3.32608	1.05893	7.66162	3.59027	5.15109	4.06783	5.50781	4.38501	6.20905	5.33816	6.62981	5.90665	4.97391	5.59618	3.4718	5.65466	3.58982	2.85616	1.91255	6.05111	6.37212	8.52905	8.40742	8.06967	6.68432	3.35913	3.52372	4.44816	6.27523	4.1651	5.17746	6.75449	4.54798	4.38341	1.41305	3.8781	5.63475	4.08325	4.73412	3.2594
4.03489	6.03972	8.89861	0.80359	2.43893	4.16852	2.66352	3.8086	6.3433	4.54694	2.8025	1.15934	7.58488	3.59854	5.23617	4.08816	5.62223	4.39339	6.57683	5.62586	7.14064	5.90368	5.13486	5.58733	4.07629	5.74726	4.39134	2.89008	2.69865	6.1214	6.36337	8.27521	8.36265	7.82367	6.79521	3.11174	3.59295	4.37544	6.51873	4.30694	5.03959	6.71358	2.61928	3.13344	1.88596	3.6413	5.69063	4.0566	4.74816	3.05482
3.62155	5.95052	8.42576	0.999166	2.46801	4.72866	2.78877	3.85104	6.54602	4.86279	2.87219	1.14629	7.33698	3.78264	5.17937	4.01251	5.6323	4.39927	6.30447	5.38987	6.77402	5.80768	5.09509	5.54309	3.6206	5.58792	2.93786	3.34412	1.48965	5.67488	6.31594	8.14486	8.25211	7.8239	6.66158	3.40964	3.49194	4.41451	6.56459	4.01252	5.094	6.71656	2.06985	3.00457	1.1463	3.55328	5.65774	4.38828	4.82758	3.39883
2.91354	4.66529	7.67415	2.55104	2.42586	4.20648	2.4393	3.93032	6.46197	5.51437	3.30569	1.08285	7.83515	3.70685	5.12372	4.15538	5.41742	4.49752	6.20655	5.74747	6.63695	6.22684	5.01498	5.60806	4.08832	5.59898	4.39246	3.61906	3.08854	6.08885	6.31878	8.20403	8.22591	7.86659	6.61372	3.4234	3.356	4.43887	6.26746	4.02604	5.04253	6.62438	2.52198	3.63318	1.78358	4.50759	7.51224	3.94147	4.74627	3.67549
4.86307	7.24409	9.56605	0.706134	2.2877	4.2277	1.99797	3.9532	6.58256	5.21778	3.05929	0.947676	7.71463	3.8889	5.33913	4.26905	5.69954	4.43819	5.99802	5.64483	6.52606	5.74917	4.95445	5.55718	3.41439	5.7349	3.44218	3.3098	2.43221	6.09273	6.51949	8.23159	8.41929	7.92541	6.73411	3.36331	3.65781	4.73928	6.21122	4.13913	5.13944	6.96992	2.31009	3.20876	1.68886	3.93425	6.04736	4.35459	4.88592	3.30738
2.7238	4.89189	7.71611	1.06384	2.39861	4.27636	2.51669	4.08334	5.26132	6.3636	4.00853	1.67104	7.72551	3.07223	4.78945	4.21652	5.55076	4.46828	6.6603	5.49338	6.89288	5.9503	4.74504	5.36112	3.70607	5.61798	3.82991	4.0576	2.61984	5.42973	6.63499	8.32919	8.57038	7.79069	6.66734	3.74314	3.82119	4.52774	6.26214	4.33824	5.29875	6.97318	2.70793	4.05399	1.93165	3.63926	5.95678	4.0392	4.66581	3.13702
3.63531	5.57273	8.2445	1.64266	2.10344	4.24425	3.02568	3.95188	6.00034	5.59151	3.42414	1.07129	7.7265	3.50405	4.93994	4.28635	5.49265	4.43687	6.47693	5.41154	6.44278	5.84269	4.62054	5.42354	3.54487	5.78825	4.14383	3.90624	2.29001	5.76029	6.54802	8.06096	8.44491	7.67668	6.62403	3.66086	3.65554	4.37664	6.34723	4.32415	5.30444	6.76796	3.0597	4.04347	1.66282	3.81366	6.20689	4.51432	4.88563	3.01593
2.98329	5.26185	7.72461	1.41856	2.19411	4.20847	2.87949	3.63463	5.80473	4.87348	2.62405	0.33359	7.8547	3.40233	4.92093	4.10192	5.57077	4.5777	6.17303	5.38792	6.88292	6.07891	4.49726	5.42193	3.63652	5.89213	3.72901	3.64117	2.95518	6.26394	6.16774	8.07276	8.07195	7.7747	6.33719	3.28718	3.65312	4.42553	6.11497	4.29068	5.0493	6.56131	2.61007	3.11726	1.79656	3.64461	6.27284	4.2632	4.69394	2.68942
1.65651	4.497	7.27802	1.84874	2.22046	4.18776	2.98893	3.9235	6.24178	4.7744	2.94474	0.740276	7.96212	3.44476	4.71737	4.28724	5.39565	4.48001	6.48536	5.77613	6.70978	5.98563	4.70949	5.30999	3.61259	5.71918	3.87068	3.58062	2.7312	5.59299	6.52837	8.35685	8.3147	7.81136	6.67479	3.56745	3.91657	4.39177	6.52664	4.37959	5.24828	6.85473	1.91639	3.22041	1.49699	3.52893	6.1082	3.97214	4.5874	3.1326
3.91168	6.03377	8.7181	1.56197	2.281	4.30796	1.67801	3.88688	5.64029	4.86702	2.84397	0.761858	7.9685	3.50706	5.7074	4.26733	5.35713	4.56442	6.70064	5.73343	7.12094	6.19779	4.52316	5.23393	3.07635	5.77134	3.98331	2.80763	2.53355	5.42861	6.20196	8.13415	8.22826	7.75263	6.65716	3.37156	4.06652	4.44024	6.60374	4.6667	5.14248	6.77613	2.45668	3.27118	1.55269	3.55192	6.21777	4.2387	4.3256	2.81949
3.56966	5.13452	8.10829	1.16998	2.31124	4.15383	2.87552	3.76571	5.79751	5.23478	3.50734	0.830815	7.76892	3.50801	5.18532	4.35515	5.5881	4.67638	6.77873	5.62604	6.64596	5.97738	4.59525	5.30593	3.5624	5.82253	3.82627	4.01599	1.63473	5.91887	6.53809	8.36356	8.20395	7.66978	6.52088	3.55062	3.56067	4.34338	6.33498	4.37124	5.09847	6.87334	2.87731	3.43976	1.89687	3.66171	5.69461	4.34151	4.57251	3.06619
3.03036	4.98144	7.85259	1.44011	2.17722	4.07793	3.18087	3.89315	5.45419	5.88406	3.72222	0.367754	7.66862	3.29973	4.96297	4.13804	5.43794	4.51361	6.31296	5.64807	6.50586	5.81391	4.73777	5.14726	3.79435	5.79206	3.58441	3.44502	2.09134	5.44772	6.43462	8.21174	8.06831	7.9417	6.32646	3.38378	3.64927	4.30044	6.30904	4.37879	5.07608	6.62267	2.92941	3.32267	1.87365	3.74981	5.56437	3.80702	4.85676	2.99565
3.42533	5.60955	8.08689	1.09554	1.88933	4.23084	1.74392	4.13187	5.6269	5.73525	3.28655	0.59796	7.73224	3.4467	4.80599	4.2601	5.46979	4.50203	6.56034	5.35334	6.4921	5.8524	4.43598	5.03135	3.41995	5.97449	4.85855	3.5768	2.28497	6.13791	6.50952	8.1514	8.0632	7.91621	6.43012	3.11775	3.91505	4.57559	6.23785	4.22169	4.9993	6.68832	2.88176	3.49005	1.60131	3.47976	5.84331	4.54359	4.45906	3.27668
3.16019	5.77015	8.37617	0.644774	2.29706	4.1413	2.77109	3.94673	6.18072	5.95536	3.5995	0.374659	7.8849	3.33138	5.18418	4.2646	5.32804	4.68365	6.65486	5.75954	6.65724	5.97839	4.74046	5.24737	3.57039	5.70661	4.02326	3.31201	2.3133	5.86812	7.03143	8.23654	8.37821	7.72742	6.71449	3.33924	4.01086	4.50876	6.45209	4.35656	5.22102	6.91303	1.99867	3.57148	1.40294	3.75259	6.19468	3.99742	4.45849	3.09201
1.17674	4.03174	6.90809	1.46554	2.18067	4.20481	3.22348	3.3943	7.14037	4.60741	3.01274	0.766417	7.88451	3.1829	4.9013	4.23195	5.20125	4.59626	6.53928	6.16293	7.1624	6.07975	4.92654	4.94001	3.22688	5.79853	3.46788	3.4999	2.6924	5.84805	6.73521	8.40117	8.22581	8.08994	6.80429	3.2769	3.64462	4.5969	6.54366	4.83411	4.96563	7.02354	1.9876	3.02104	1.35672	3.89339	6.0325	3.88539	4.79599	2.85172
2.65488	4.62792	7.46902	0.844978	2.10912	4.27636	2.28361	3.80759	5.78567	5.1515	3.26409	0.912976	7.66285	3.41598	5.1053	4.03435	5.67858	4.62237	6.40064	5.65159	6.84147	6.07106	4.77308	5.36976	4.01067	5.5829	3.70009	4.44962	2.10586	6.19062	6.15496	8.16855	7.95589	7.89237	6.45662	3.22395	4.00675	4.47581	6.20656	4.1728	4.95339	6.6099	2.95307	2.99229	1.92767	3.79269	5.07852	3.76612	4.87564	3.0254
3.46796	5.43035	8.41363	1.55426	2.48979	3.95466	2.02675	4.0216	5.8736	6.05691	3.50281	0.884502	7.48008	3.01594	4.8729	4.08692	5.59356	4.65073	6.20778	5.6863	6.29206	5.86212	4.85004	5.12682	4.12135	5.61921	3.39083	4.51165	2.333	5.56579	6.33818	8.25979	8.51723	7.69055	6.41385	3.27416	3.4218	4.10839	6.07609	4.05431	5.1829	6.82045	2.91893	4.14295	1.58719	3.57956	5.26874	4.10884	5.00209	3.50362
2.92676	4.79517	7.35363	0.542155	2.8178	4.339	2.02703	3.88982	6.35798	4.63296	2.76621	1.17931	7.70167	3.48247	5.09971	4.23184	5.44042	4.43094	6.48538	5.46281	6.57422	6.02356	4.9777	5.02795	4.1355	5.57141	3.76052	4.1135	1.82646	6.17688	6.43327	8.04228	8.32088	7.68438	6.78742	3.66705	3.49024	4.63634	6.34997	4.23515	5.04831	6.81587	2.8989	3.56206	1.63675	3.52821	5.20106	3.5452	4.8894	3.40977
3.13484	5.11449	7.7836	0.494217	2.47352	4.33612	2.92132	4.03544	5.936	5.34273	2.6854	1.28895	7.76389	3.58327	5.2751	4.12754	5.37245	4.48856	6.33468	5.61214	7.1134	6.0183	4.93677	5.46605	3.95466	5.66935	4.50544	4.74506	2.40941	5.70369	6.74055	8.37931	8.46169	7.94039	6.66461	3.60238	3.59192	4.54362	6.15908	4.28155	5.12046	6.80268	1.94203	3.55215	1.59134	3.68422	5.90357	3.82206	4.72881	3.2437
3.7813	6.31137	8.46393	0.568208	2.36882	4.15065	2.00426	4.1055	6.43143	5.44862	3.37016	2.09501	7.69338	3.62183	5.1343	4.13871	5.46008	4.50805	6.40742	5.62346	6.90025	5.9617	5.27857	5.2583	3.64966	5.54122	3.52524	4.14404	2.30928	5.98846	6.87185	8.4465	8.52255	7.73643	6.77157	3.41544	3.5699	4.79804	6.29352	4.32823	5.48317	6.9958	2.63302	3.65577	1.39336	3.70552	5.55982	4.31192	4.79755	3.41531
2.68443	4.41927	7.29838	0.76184	1.8671	4.38109	3.26249	4.00379	6.23372	5.76466	3.465	0.295672	7.84453	3.67347	4.98122	4.11516	5.66669	4.6944	6.68833	5.86161	7.15039	6.02933	4.88421	5.55793	3.55963	5.72864	4.68216	2.65842	2.64343	6.1089	6.71461	8.4528	8.24873	8.18983	6.69828	3.32993	3.7239	4.51469	6.4129	4.50979	5.0979	6.91661	2.78513	2.73747	1.89994	4.35209	6.45071	4.44591	4.32847	3.26236
2.67285	4.13957	7.13291	1.16081	1.92991	4.44517	3.96583	3.55084	5.89062	5.73267	3.27146	1.12178	7.43952	3.59634	5.2813	3.9914	5.7313	4.72749	6.89298	5.75989	7.2894	6.01647	5.09241	5.9777	4.09928	5.95374	4.81141	3.18057	2.98526	6.39676	6.39093	8.45756	8.11041	8.06931	6.61567	3.42597	3.27095	4.41169	6.30525	4.18127	5.01295	6.58371	2.46943	2.78748	2.22399	4.5269	6.17165	4.39233	4.4636	2.81488
1.89707	3.80054	6.62012	1.37588	2.04168	4.18292	2.25695	3.90986	5.94689	5.84946	3.26202	0.141129	7.76179	3.70579	5.28864	4.01034	5.70982	4.71423	6.63685	5.636	7.42984	6.20091	4.51238	5.49987	3.53267	5.78387	5.03363	3.32145	2.42428	6.207	6.53604	8.25827	8.12689	7.96045	6.81097	3.53668	3.57123	4.42064	6.37007	4.08897	4.96776	6.72525	2.02241	2.92012	1.69729	3.94029	6.02117	4.29372	4.50009	3.38661
5.14955	7.8312	10.333	0.580892	2.32711	4.34262	2.98943	3.74953	6.37125	4.90428	2.92321	1.03955	7.63276	3.81712	5.33579	3.96251	5.71232	4.57336	6.42401	5.65714	7.03601	6.04171	4.66357	5.39153	3.78084	5.75304	3.43827	4.08567	3.23641	5.82852	6.61026	8.5746	8.16417	8.03009	7.1952	3.38974	3.38299	4.58519	6.12829	4.42761	5.15663	6.74008	2.525	3.00664	1.79807	4.15895	6.118	3.80192	4.67523	3.23438
1.96627	5.04037	7.26527	0.231891	2.04696	4.25534	2.25935	4.10467	6.72128	5.21713	3.14733	0.207606	7.95093	3.25434	5.13284	4.12815	5.71864	4.77171	6.44001	6.01079	7.54775	6.50226	5.26109	5.49461	3.66575	5.88376	3.80232	3.88521	3.24461	5.95416	6.97925	8.8472	8.33506	8.28043	6.99846	3.63563	3.68352	4.79783	6.50994	4.78432	5.31625	6.9906	1.63371	2.46365	1.83204	4.5084	6.55114	4.05124	4.45759	3.01559
2.31057	3.88418	7.13038	1.34251	2.46172	4.39526	2.49913	3.5312	6.51001	4.62199	2.23152	0.811864	7.57677	3.96527	5.23176	3.8558	5.43285	4.58839	6.71853	5.64341	7.35871	6.01404	4.98826	5.36441	3.65883	5.69538	3.79727	3.90145	3.15467	6.1101	6.61749	8.28092	8.11702	8.03375	6.63954	3.13643	3.47289	4.46975	6.23819	4.26714	4.86583	6.70875	2.38745	3.00498	1.88203	4.25463	5.78382	4.38962	4.37958	3.19717
3.3598	5.48663	8.19853	1.56891	2.43048	4.41745	2.48324	3.87378	5.60815	6.02914	3.34503	1.10995	7.38287	3.67838	5.21711	4.08311	5.2528	4.36771	6.30717	5.56733	7.07431	5.85317	4.80051	5.8477	3.70291	5.59699	3.40693	3.63768	2.86887	6.36626	6.49613	8.43052	8.41225	7.85261	6.78911	3.4983	3.42949	4.6389	6.02535	4.14919	5.09742	6.73074	2.72011	3.56135	1.52209	4.39157	5.94368	4.72073	4.62343	2.99656
2.9243	4.97197	7.54213	0.916819	2.7108	4.3711	2.61102	3.62761	5.76746	5.19488	2.89867	1.06166	7.45131	3.80662	5.11887	3.92259	5.27866	4.30962	6.0277	5.39273	6.93644	6.01749	4.78109	5.70746	3.9545	5.76715	3.08115	4.256	2.40502	6.3798	6.68149	8.60239	8.16131	7.8698	6.78329	3.26562	3.20603	4.29314	6.12352	4.14236	5.10591	6.64489	3.34713	3.29577	1.80983	4.32996	5.7523	3.81445	4.65652	2.98867
3.67041	5.85736	8.57655	1.04171	2.77552	4.38402	3.46255	3.61531	5.51321	5.82279	3.33277	1.2477	7.35916	4.27516	5.11574	4.01962	5.40862	4.45142	6.2534	5.77074	7.17242	5.86501	4.7533	5.72363	3.97193	5.65094	2.60093	3.13334	2.65603	6.12943	6.69616	8.63541	8.35244	8.00196	6.90209	3.34936	3.49692	4.68637	6.26929	4.35047	5.33677	6.85979	2.33463	3.52384	1.43823	4.39847	6.11966	4.66945	4.57875	3.24559
2.91205	5.40116	7.84288	0.935972	2.81919	4.37707	3.50617	3.86482	6.0458	4.86814	3.20725	0.901509	7.55663	3.73853	5.13028	4.00487	5.32594	4.42928	6.20186	5.61681	7.16266	6.14514	5.06263	5.32305	4.05909	5.45461	3.21497	3.67854	2.8719	6.12678	6.82418	8.67025	8.39661	7.93254	6.69986	3.39002	3.47535	4.46285	6.17113	4.50502	5.06641	6.8717	2.60775	3.3217	1.85357	4.29285	5.66992	4.38923	4.67657	3.107
4.18292	6.21075	9.01218	0.129363	2.09081	4.15622	3.1507	4.01527	5.33105	6.66375	3.06827	0.703397	7.50024	3.51474	5.19801	4.01027	5.01907	4.55128	6.60029	5.62231	6.2571	6.01925	4.59326	5.23008	3.53303	5.58398	3.83421	3.31793	3.14856	6.0183	6.72198	8.43556	8.34275	8.11725	6.81593	3.6009	4.19294	4.55349	6.4	4.36916	5.08289	6.93849	3.41014	3.13135	1.44286	4.03797	5.83408	4.16267	4.30827	2.31517
3.90688	6.02973	8.53556	-0.317717	2.22724	4.52449	3.05301	4.2253	5.98387	5.45061	3.21994	0.364175	7.83574	3.41286	5.21737	4.09868	5.3634	4.58892	6.68129	5.65067	7.06994	6.08787	5.06776	5.02351	3.69575	5.78301	3.88842	4.41992	3.01102	6.39213	6.6575	8.56811	8.38298	7.91354	6.73855	3.4762	3.78186	4.74377	6.21753	4.56998	5.17061	6.79279	2.8646	3.80998	1.39268	4.22087	5.79256	4.29413	4.32514	2.29296
2.79303	4.89406	7.48721	2.55084	1.74146	4.21447	2.37396	3.85424	5.81291	5.02229	3.38942	0.0779948	7.96616	3.42942	4.84923	4.26074	5.25476	4.2894	6.31944	5.20567	6.55565	5.8593	4.89089	5.36941	3.60775	5.74006	3.90003	3.84233	3.05802	5.92875	6.47713	8.14961	8.16647	7.76912	6.72147	3.27698	3.43678	4.40102	6.07808	4.18857	4.97852	6.62749	3.09853	3.20319	1.17513	3.43065	5.51889	3.5944	4.32175	2.25079
4.00157	6.39635	8.86498	1.5491	1.75169	4.05509	2.62965	3.64924	5.89874	5.52307	3.4655	0.22726	7.88494	3.19948	4.98788	4.28126	5.12339	4.45258	6.57401	5.40497	6.62323	5.77673	4.82877	4.90077	3.23976	5.74221	3.1664	3.2347	3.50599	5.9622	6.62152	8.2735	8.31695	7.80968	6.79862	3.486	3.92003	4.66178	6.18233	4.55016	5.20308	6.77107	3.5128	3.11761	1.03793	3.66828	5.59112	3.83764	4.01094	2.43734
2.10726	4.67631	7.1028	-1.04011	2.14152	4.16989	3.42412	4.11657	6.37973	5.64982	3.26734	0.28421	7.91273	3.86985	4.74527	4.37862	5.43154	4.51952	6.22474	5.65621	6.31634	5.77386	4.84114	5.10341	3.5096	5.64661	3.61006	3.27969	3.10198	5.95484	6.80302	8.52127	8.33999	7.80829	6.8096	3.31658	3.48747	4.52687	6.33659	4.65062	5.07443	6.83684	2.07862	3.44922	1.1695	2.92853	5.60274	3.9219	4.27744	2.08053
3.10352	4.93525	7.88118	2.01702	2.57433	4.35667	2.37569	3.76924	5.97409	5.34176	3.35565	0.506838	7.92008	3.50419	5.13437	4.35063	5.30583	4.46915	6.59283	5.36617	6.65451	5.92182	4.57205	5.23595	3.67366	5.83383	2.94734	3.69994	1.65484	5.76727	6.35963	8.14513	8.09379	7.78264	6.64686	3.22891	3.59048	4.29793	6.2139	4.21459	5.09714	6.70299	2.62318	3.60184	1.49332	3.61735	5.68852	3.91251	4.36857	2.78719
3.18369	5.17852	7.81726	1.66247	2.24149	4.44363	3.1624	3.86327	5.96253	5.59492	2.99957	0.959265	7.86052	3.34529	5.05286	4.18049	5.44282	4.49454	6.30071	5.38768	6.49825	5.85384	4.37609	5.32862	3.63058	5.76305	4.33159	3.17223	2.47792	6.07647	6.2706	8.26459	8.12185	7.78997	6.65166	3.04806	3.35496	4.47783	6.01546	4.16337	5.02696	6.50885	3.32976	3.36877	1.3198	3.98058	5.6366	3.86463	4.30201	2.91557
4.27064	6.33445	8.95098	1.23623	2.06534	4.3793	2.73199	3.9969	6.06224	4.85869	3.06266	0.266498	7.70149	3.01012	4.96639	4.09443	5.32983	4.43326	6.26798	5.41322	6.93635	5.85714	4.42821	5.49215	3.11534	5.74393	4.64225	3.58634	3.67171	6.5816	6.52941	8.37985	8.26105	7.97848	6.8615	3.0397	3.45148	4.32672	6.03087	4.18655	5.0179	6.4731	2.31392	3.32549	1.60796	4.04329	5.79489	3.84238	4.32931	2.7664
4.12096	6.52303	9.06019	1.45133	2.10338	4.2127	2.36827	3.47953	6.28907	5.24098	2.94043	0.817675	7.95765	3.00062	4.95348	4.2131	5.50237	4.42002	6.50701	5.40038	6.68086	5.68727	4.27931	5.24281	3.519	5.65567	3.99338	2.52133	3.65985	6.11733	6.68604	8.49036	8.34743	8.03425	6.95801	3.09355	3.58471	4.48303	6.03969	4.42656	5.23054	6.68478	2.72804	3.56351	1.33599	3.3198	5.48606	3.91008	4.35853	3.00452
3.4579	5.62854	8.40312	0.281906	2.36361	4.35388	2.39449	3.70623	5.5449	4.79701	3.03734	0.590588	7.97816	3.49341	4.89691	4.31983	5.10058	4.49766	6.22641	5.44802	6.52745	5.8413	4.09488	5.3293	3.46892	6.03077	3.98153	3.14643	2.38768	5.7122	6.68751	8.50965	8.44188	7.99916	6.98988	3.21164	3.7272	4.50613	6.32722	4.08181	5.13234	6.67379	3.10517	2.71636	1.32487	3.54657	5.42333	3.80333	4.14957	2.91437
3.04943	4.92545	7.91021	2.07456	2.19861	4.44272	2.09688	3.85518	5.46571	4.9979	3.66145	1.46117	7.84841	3.76366	5.30244	4.16712	5.59592	4.56337	6.73347	5.84223	7.16193	6.09389	5.26748	5.28147	3.69599	5.7364	3.35228	4.31601	2.07561	5.77818	6.38964	8.19481	8.31112	7.84641	6.58992	3.6528	3.80966	4.5046	6.28872	4.50509	5.07543	6.82413	2.10241	3.79423	1.945	3.80646	5.74863	4.21012	4.74213	3.40874
3.75727	5.77461	8.55361	-0.0663654	2.18294	4.1276	2.977	3.80936	5.74636	5.46276	3.58986	1.2036	7.54252	3.44952	5.12849	3.97525	5.75328	4.71481	6.38666	5.82268	6.78376	5.96437	4.58816	5.27948	3.85309	5.73826	2.90636	3.82734	1.79353	5.62547	6.5758	8.2587	8.41896	7.85604	6.29874	3.49414	3.42017	4.39685	6.2632	4.30565	5.04788	6.8545	2.92851	3.38685	1.7432	4.14655	5.7906	3.98128	4.7974	3.17056
3.11387	5.2256	7.88719	-1.121	2.12019	4.13094	3.72125	3.86116	5.5779	4.91042	3.64044	0.897178	7.52883	3.72277	5.08095	3.96157	5.57557	4.49196	6.63665	5.78658	7.08526	6.11904	5.09124	5.22785	3.50907	5.69902	3.06771	4.23516	1.35658	5.55635	6.61432	8.25333	8.31227	7.94669	6.65163	3.46719	3.71846	4.73906	6.39753	4.51028	5.04972	6.8604	1.59748	2.66914	1.90139	3.88319	5.85276	4.15366	4.66761	3.19252
2.8491	5.28275	7.92617	2.41811	2.33259	4.20073	3.62207	3.89685	6.06563	5.61175	3.14171	0.590832	7.56104	3.64036	5.1119	4.09026	5.35308	4.65477	6.35275	5.92021	6.93024	6.0601	5.05172	5.52221	3.6498	5.62544	4.24011	3.94484	2.89293	5.91969	6.6486	8.53866	8.33781	8.06492	6.72355	3.58457	3.72125	4.61281	6.52907	4.66682	5.31426	6.97004	1.4849	3.27142	2.02081	4.1807	5.98688	4.42439	4.9093	3.23313
3.62453	6.20398	8.50228	2.69069	2.40317	4.05345	2.14738	3.88337	6.06749	5.51951	3.58572	1.18309	7.56808	3.58768	4.96041	3.94105	5.4959	4.72388	6.56179	5.92536	7.19764	6.08797	4.99799	5.33588	3.56813	5.69374	2.66681	3.98566	1.88534	5.70069	6.56645	8.3685	8.30408	7.8947	6.54878	3.58416	3.80378	4.54759	6.24583	4.4815	5.20921	6.94643	2.06691	3.22689	1.50567	4.02784	5.96927	3.93597	4.73701	3.33192
2.61897	4.49419	7.45473	1.25561	2.31857	4.35177	2.42926	3.78433	6.09982	5.18581	2.92937	1.39865	7.75225	3.56806	5.20193	4.19878	5.66373	4.43952	6.46688	5.47012	6.999	5.93923	4.56633	5.77788	3.90443	5.64217	4.74996	3.78044	2.87748	6.49125	6.60719	8.50434	8.30011	8.00611	6.70518	3.35201	3.52424	4.37473	6.23368	4.12795	5.08818	6.67982	3.44855	4.19487	1.92286	3.51368	5.70782	4.37427	4.90251	3.51298
2.18492	3.95127	7.03937	-0.216897	2.71534	4.26979	3.62521	3.75742	5.85702	5.1732	3.34082	0.842246	7.5765	3.50915	5.12787	4.14873	5.48494	4.61181	6.3557	5.79519	6.96509	5.97613	4.78925	5.43639	4.01329	5.63476	4.47206	3.59804	2.92468	5.82813	6.8222	8.62547	8.48098	7.91054	6.65373	3.32259	3.82203	4.26044	6.28555	4.3237	4.80403	6.7469	1.98148	2.40435	2.17595	3.86136	5.62719	4.34604	4.79893	3.36691
2.32973	4.45085	7.17035	2.0467	2.63279	4.48593	2.11355	4.0166	5.86497	5.34734	2.62662	1.28173	7.66217	3.45404	5.28787	4.15886	5.65954	4.67653	7.0779	5.68698	7.61647	6.27675	5.18025	5.57455	3.56575	5.92893	4.22117	4.818	2.15012	6.1286	6.41772	8.20027	8.20755	7.878	6.63405	3.46559	3.81807	4.50695	6.55141	4.32453	5.23722	6.85347	1.83801	3.33344	1.96835	4.13889	6.17456	4.57549	4.86389	3.50297
4.36348	6.58325	9.12304	-0.260923	2.68947	4.34363	2.34429	4.06212	5.90202	5.242	3.17526	1.47744	7.44704	3.70185	5.36362	4.07014	5.83568	4.77324	7.02151	5.88789	7.65333	6.45304	5.62651	5.30934	4.20632	5.87148	3.71744	4.23408	1.76491	5.8255	6.2212	7.95892	8.01262	7.63252	6.34812	3.57815	3.81788	4.75841	6.48526	4.25994	5.04164	6.84029	2.45957	3.3243	1.96812	4.91555	8.10064	4.15084	4.90105	3.65874
2.40514	4.79477	7.32188	1.34087	2.39433	4.36448	2.29889	3.72516	5.7772	5.28541	3.43597	1.40865	7.58746	3.54846	5.43435	4.0158	5.76718	4.76505	6.58424	5.87847	7.34387	6.17095	5.2987	5.69651	4.06443	5.71831	3.76359	4.74919	1.9098	6.04631	6.61761	8.35045	8.32661	7.85597	6.65636	3.53872	3.47813	4.68643	6.34192	4.62036	5.13894	6.95436	1.87361	2.85519	1.82765	4.11572	6.14357	4.74021	4.83597	3.5725
1.48523	3.27769	6.38344	1.01585	2.43225	4.34137	1.54569	3.82176	6.84098	4.59111	2.65536	1.38094	7.59527	3.74736	5.05782	4.18685	5.53498	4.47928	6.2282	5.61249	6.81453	6.03789	4.40973	5.36243	3.74465	5.7245	4.49669	3.28063	2.91802	5.77625	6.49973	8.19868	8.22224	7.84742	6.66779	3.45974	3.53996	4.26821	6.38515	4.04174	4.99769	6.8183	2.3959	3.09223	2.1898	4.00402	5.88089	4.56127	4.84905	3.66336
2.22207	4.30827	7.10901	1.84808	2.4403	4.27911	2.78941	3.93619	6.16902	5.93385	2.79454	1.12475	7.68243	3.55563	5.19565	4.07569	5.64947	4.64163	6.27557	5.81717	7.10318	6.04378	4.39756	5.50105	4.13396	5.66778	3.48294	3.95933	2.08417	5.69573	6.53611	8.29997	8.14604	7.78699	6.47434	3.56681	3.39663	4.32996	6.32794	4.21859	5.29084	6.8657	2.20364	3.25984	1.90319	4.11306	5.8736	4.58884	5.01736	3.5961
2.22542	4.30094	7.08396	2.2649	2.41979	4.14056	2.16461	3.99235	6.56863	6.14368	3.02326	0.877515	7.58919	3.72731	5.13263	3.94316	5.59998	4.54058	6.34607	5.60726	7.19567	6.19288	4.95402	5.56315	3.87357	5.68812	4.15959	3.76663	2.23501	6.07922	6.58707	8.32265	8.09709	7.95471	6.7245	3.74908	3.41822	4.46647	6.43385	4.15284	5.20062	6.92179	2.52402	3.65335	2.1132	4.38978	6.24901	4.37295	4.90284	3.61451
2.27812	4.69402	7.50646	0.00735465	2.66195	4.12204	2.72881	3.54199	6.22994	5.80355	3.21711	0.845779	7.58497	3.91635	5.1056	3.98855	5.6759	4.49594	6.26908	5.78391	7.15187	6.08892	4.39965	5.54598	3.86846	5.65786	3.55112	3.36394	2.1127	5.85373	6.68015	8.48932	8.24158	7.97074	6.63564	3.37247	3.52151	4.51027	6.37366	4.33334	5.32479	6.85344	2.76706	3.43762	2.22748	4.0776	5.95333	4.19446	5.01866	3.54611
1.48784	4.17269	6.69772	2.49175	2.49283	4.2296	3.22311	3.67355	6.82284	5.26859	3.0652	1.22454	7.56793	3.68118	5.09179	4.01718	5.57096	4.42052	6.07326	5.83161	7.16945	5.88504	4.9009	5.93303	4.20158	5.56992	4.88711	3.19508	2.9502	6.16854	6.98549	8.72639	8.39032	8.04732	6.84044	3.43521	3.43904	4.42072	6.43219	4.40007	5.41257	6.92468	2.94439	3.91059	1.92801	3.99057	6.09078	4.54384	5.07968	3.71835
3.24804	5.35011	8.17173	1.12113	2.29705	4.27183	3.32052	3.89744	4.95415	6.36492	4.13893	0.652435	7.8491	3.70726	5.31669	4.14348	5.57345	4.65731	6.6704	5.7999	7.11912	6.0512	4.89528	5.30723	3.70665	5.56878	3.56598	3.37239	2.94874	5.94251	6.41877	8.17338	8.11229	7.76925	6.55377	3.6893	3.62714	4.31566	6.37244	4.42008	5.1705	6.96065	3.11669	3.09733	0.489484	3.30602	6.05399	4.41006	4.23981	3.69157
3.33354	5.33472	8.27618	0.450322	2.20449	4.31442	3.88349	3.75844	5.77943	5.60681	3.73399	0.609789	7.80007	3.54919	5.08693	4.0788	5.28657	4.65091	6.55538	5.75803	7.01499	5.94091	4.75405	5.52857	4.06441	5.69367	3.77931	3.5356	2.62832	5.91016	6.5162	8.22128	8.27935	7.65747	6.50531	3.5552	3.59884	4.21735	6.49148	4.25126	5.01228	6.81073	3.63337	3.40176	1.45537	3.13021	5.89028	4.45906	4.46685	3.34321
3.18866	5.11991	7.66784	2.2611	1.93146	4.32982	3.55082	3.73689	5.55922	5.43067	2.72328	0.673819	7.79271	3.50475	4.91753	4.2567	5.44119	4.68817	6.56268	5.42574	7.15721	5.96676	4.50879	5.51515	3.62756	5.77266	3.77699	3.51396	2.24659	6.01523	6.50545	8.02752	8.3381	7.66447	6.67518	3.39878	3.51975	4.54804	6.381	4.2311	5.14894	6.64727	2.35447	2.68811	1.0645	3.46184	5.91745	4.03533	4.48555	3.13906
3.11564	6.02682	8.49108	1.18167	2.19607	4.3102	2.75933	3.84613	5.87518	5.52025	2.93971	0.464972	7.79426	3.64568	5.21605	4.07334	5.38533	4.57199	6.37056	5.68733	6.92116	5.95905	4.71833	5.53162	3.51189	5.58387	3.45058	3.43638	2.36633	5.82898	6.40324	8.19172	8.16854	7.71186	6.53078	3.22908	3.31375	4.48654	6.33112	4.52598	5.16867	6.71689	2.7975	3.41647	1.52709	2.95776	5.8407	4.3313	4.232	3.50777
3.19211	5.91183	8.26233	0.872571	2.23686	4.30244	2.97948	3.9332	6.16719	5.85228	3.15144	0.696257	7.8241	3.59046	5.16505	4.14258	5.39349	4.64051	6.24624	5.69544	6.87476	5.99024	4.74838	5.49749	3.59173	5.63588	3.54151	3.60087	2.4044	5.81044	6.42088	8.19773	8.21626	7.74893	6.53551	3.43878	3.34676	4.4165	6.36087	4.46453	5.18713	6.72394	2.97091	3.49231	1.3514	3.01659	5.75327	4.28239	4.25215	3.49017
3.61731	5.2919	8.29247	1.86137	2.80847	4.35785	2.84151	3.76747	5.45286	6.04878	3.05546	0.947992	7.34185	3.63409	4.91195	4.27694	5.50003	4.61303	6.88991	5.67047	6.90399	5.96183	4.85113	5.1053	3.61615	5.7033	3.67391	3.62538	2.67919	6.00196	6.45063	8.14562	8.14383	7.71131	6.54293	3.59498	3.76648	4.60623	6.21676	4.39192	4.96814	6.6199	3.4055	3.23019	1.73511	3.86054	6.28956	3.55361	4.47947	3.28503
2.98933	5.09553	7.75717	1.8406	2.29602	4.31468	3.77418	3.8646	5.38731	5.67497	3.44544	0.639477	7.79616	3.56187	5.22763	4.08219	5.53733	4.54157	6.53907	5.84939	6.80663	6.01451	4.77989	5.51116	3.71907	5.74659	4.08558	3.54361	3.09121	6.27839	6.60153	8.35293	8.19414	7.88495	6.63278	3.27947	3.43574	4.55007	6.12532	4.38092	4.91515	6.60061	3.10209	3.00875	1.01908	3.85202	6.12508	3.9059	4.56794	2.39884
3.12952	5.04178	7.71858	2.39093	2.27687	4.40364	3.09491	3.79892	6.18448	5.26008	3.43294	1.33247	7.62013	3.4581	5.27635	4.07835	5.35146	4.6383	6.25045	5.64518	6.79109	5.76987	4.55063	5.44612	3.80913	5.86211	4.66402	3.98914	3.70383	6.41226	6.75203	8.53884	8.44244	7.97222	6.83416	3.34596	3.71301	4.56898	6.21547	4.31607	5.02533	6.71516	3.38854	3.00736	1.86496	4.06143	5.98028	4.09922	4.36998	3.06836
3.73376	6.59199	9.21293	2.26759	2.63089	4.36043	3.32517	4.09181	5.66742	5.55439	3.82638	0.235297	7.76925	3.5262	5.05242	4.38447	5.55923	4.75822	6.61885	5.61418	6.90575	5.78047	4.83234	5.40101	3.69701	5.82433	4.14775	3.86296	3.26278	6.20676	6.71395	8.36469	8.38903	7.83286	6.69119	3.63242	3.67068	4.66125	6.30247	4.42146	5.07585	6.81934	3.69872	3.90037	1.50092	4.13531	6.30303	4.14892	4.4572	2.78044
3.34699	4.71218	7.06601	0.121928	2.51657	4.50101	3.02582	3.87257	5.90348	5.19984	3.18666	1.35973	7.8624	3.63814	4.95735	4.28224	5.5584	4.59336	6.44722	5.64802	6.85679	5.99505	5.00207	5.24345	3.60003	5.75067	3.24344	3.825	2.13343	5.96702	6.56316	8.32045	8.26669	7.77956	6.50828	3.1798	3.70081	4.6313	6.23532	4.4995	5.0633	6.76747	2.11364	3.52778	1.93431	3.76097	6.36036	3.76316	4.27602	2.70103
2.4486	4.33538	7.36768	1.999	2.55174	4.3076	2.06223	3.81484	5.65324	4.96546	3.07623	0.900363	7.76256	3.55429	5.27845	4.10117	5.43013	4.50957	6.28735	5.33198	7.05887	6.117	4.80219	5.33366	3.70602	5.7707	3.63775	3.48476	2.27591	5.74335	6.47013	8.14475	8.12445	7.75566	6.49577	3.5643	3.59322	4.55906	6.28385	4.48208	4.89268	6.74602	3.39676	4.08969	2.06365	3.95029	6.38693	3.94166	4.63995	3.80234
3.35396	5.64666	8.13993	0.666266	2.70054	4.29734	1.77267	4.10496	5.76366	5.55363	2.52907	0.991085	7.5767	3.75173	5.31032	4.0592	5.24807	4.42364	6.40691	6.01149	6.98753	6.2122	5.03428	5.93592	4.09829	5.72933	4.11208	4.10652	2.94211	6.31692	6.72295	8.43713	8.25216	8.07163	6.85229	3.63364	3.55501	4.5912	6.15804	4.3462	5.06046	6.69734	3.09785	3.03721	1.55467	4.01145	6.6345	3.65723	4.62064	2.65784
3.55279	5.21211	7.70036	-0.733676	2.66789	4.30432	2.78709	3.99061	6.53403	4.96472	2.99714	1.42881	7.69375	3.97133	5.22411	3.7983	5.51533	4.54997	6.49113	5.6969	6.96419	6.20595	5.13033	5.74065	4.02435	5.6827	3.71727	4.00996	2.3834	6.10362	6.51199	8.32152	8.2064	7.96589	6.72108	3.14934	3.47041	4.49858	6.21309	4.12576	5.13476	6.69033	1.77918	3.19911	1.60846	4.26034	6.68939	4.00226	4.79787	2.77574
2.92828	5.03234	7.68761	2.17076	2.38978	4.33531	2.33131	4.00354	6.19113	5.18849	3.26875	0.961978	7.66612	3.76385	5.23911	4.16872	5.31873	4.55761	6.26381	5.58954	7.01962	6.21534	4.99461	5.35115	3.80083	5.7184	3.83752	3.91274	2.25965	5.77291	6.53288	8.39071	8.27386	8.02373	6.70204	3.04899	3.94485	4.49802	6.37816	4.30259	5.44799	6.94787	1.85658	3.25373	1.6803	3.7531	6.15401	4.27461	4.95096	3.58199
3.52756	5.87236	8.55603	2.7779	2.52619	4.42904	2.09858	4.07029	6.02796	4.50695	2.81048	1.17425	7.79747	3.82959	5.2179	4.109	5.56675	4.53022	6.46003	5.87231	7.19247	6.14343	5.00321	5.56382	3.58894	5.57818	3.56475	3.5388	2.48632	5.88183	6.47889	8.24777	8.17801	7.94467	6.67035	3.44764	3.48839	4.57386	6.34003	4.26161	5.25543	6.85021	2.2459	2.84331	1.71047	3.99091	6.24006	4.28812	4.48104	2.59643
2.72243	4.391	7.62827	0.861021	2.06088	4.01819	2.45207	4.09586	6.28801	6.05653	3.37401	0.0441926	7.35729	3.21897	5.39701	3.97148	5.2457	4.55168	6.44963	6.04681	7.59296	6.22154	5.02741	5.54781	4.20648	5.8712	4.79369	4.23492	3.61879	6.3419	7.07361	8.92642	8.50861	8.21498	6.9498	3.28423	4.12073	4.48002	5.92325	4.8377	5.18989	7.09236	2.35547	2.77961	1.99214	4.50113	6.14627	4.46645	4.90881	2.78388
2.12063	4.54631	7.58206	-0.81105	2.45952	4.15578	3.70898	4.06985	6.30632	5.69486	3.0071	1.0441	7.56334	3.25626	4.83706	4.0163	6.06802	4.38745	6.91384	5.80744	6.8869	5.94069	4.92451	5.28262	4.02044	6.04775	4.63399	4.9478	3.96829	6.2573	7.05916	8.75638	8.67381	8.17434	7.03298	3.66891	3.44832	4.45545	6.11966	4.40863	5.05914	6.88732	2.26408	2.87518	2.10059	4.26516	4.9847	4.16018	4.81328	3.00587
2.02577	3.95087	6.63637	1.45817	1.95589	4.26401	2.35229	3.97441	5.73048	5.78998	3.09266	0.742973	7.52801	3.15007	4.88508	4.10516	5.98193	4.51586	7.06716	5.17565	7.32832	6.15636	4.55664	5.65983	3.79942	6.17651	4.96186	5.39888	4.29358	6.69438	7.12933	8.84018	8.61997	8.29518	7.24101	3.32579	4.10117	4.53275	6.11735	4.46492	5.08484	6.90527	2.25274	2.23222	1.78063	4.38787	6.36935	4.4189	4.68511	1.69727
3.69697	7.01525	9.58811	-2.25093	1.93369	4.06996	2.82574	3.52493	6.51742	5.08934	3.10701	0.898556	7.66251	3.01223	4.81879	4.16011	5.46319	4.39124	6.77981	5.61276	6.85779	5.93352	4.81374	5.13527	3.60499	5.76755	3.80888	4.00575	2.56159	5.96627	6.80927	8.59383	8.27958	7.95128	6.80575	3.54957	3.81815	4.37989	6.14154	4.53451	5.0373	6.81879	2.0021	3.91107	2.04967	4.25501	5.48277	4.02003	4.71346	3.31194
1.9523	4.89986	7.26382	0.00808167	1.9894	3.97461	2.6656	3.97514	5.37446	4.71594	3.5085	-0.22138	6.96274	3.21167	5.0932	4.29111	5.52098	4.73537	6.76998	6.01606	7.35875	6.25964	5.04767	5.10483	3.47226	5.66886	3.81803	3.98467	2.69714	6.21087	6.91231	8.76639	8.4357	8.08366	6.99963	3.20983	3.50774	4.80855	6.27146	4.5525	5.00572	7.02676	1.54037	3.33259	1.92759	4.3231	5.73458	4.82717	4.4107	3.07763
3.04988	4.01812	7.14605	0.46135	2.14941	4.23996	1.92354	3.97293	7.18202	5.01244	3.09856	0.924832	7.7096	3.71649	5.00698	4.06686	5.71462	4.49959	6.33618	5.78841	6.75577	6.03635	5.00645	5.2387	3.71917	5.51104	3.21426	3.25904	1.32876	5.49531	6.22489	8.05241	8.06513	7.66777	6.25305	3.37868	3.3767	4.4507	6.25823	4.14932	5.02838	6.67887	2.19186	3.72205	1.77273	4.27257	5.62855	3.96785	4.84429	2.87659
3.26325	4.85248	7.95444	2.133	2.30182	4.19608	1.74142	3.73905	6.13878	5.37569	3.30676	1.06589	8.20554	3.6844	5.25451	4.16887	5.40063	4.63238	5.9627	5.53117	6.92795	6.08695	4.95442	5.25841	3.69523	5.59025	3.39986	3.00283	1.64358	5.67023	6.35481	8.18458	8.19298	7.78555	6.37876	3.38941	3.52001	4.39306	6.54435	4.29181	5.3336	6.84458	1.98579	4.12648	2.07192	4.31647	5.75693	4.39524	4.77184	3.05441
2.13521	4.49203	7.17756	2.21358	2.40244	4.15005	1.53668	3.4387	6.6517	5.58598	2.88266	1.61856	7.65766	3.71856	5.06118	4.0904	5.36536	4.36486	6.24494	5.42595	6.45211	5.86412	4.51279	5.17622	3.61037	5.73937	3.87165	3.67053	1.89447	5.6378	6.36546	8.29928	8.21793	7.98195	6.71549	3.49598	3.72624	4.27151	6.44588	3.93173	5.31849	6.64428	2.0508	3.59001	2.31116	4.26418	5.13015	4.27591	5.26733	3.57407
2.7602	4.93175	7.56831	0.301803	2.20583	4.2714	2.53622	3.62121	6.16421	5.33059	3.09379	1.32588	7.66163	3.45669	4.91153	4.11422	5.51491	4.34929	6.07201	5.29021	6.33662	5.81975	4.39442	5.30445	3.40416	5.65056	3.41611	2.88886	0.852226	5.07773	6.12692	8.10943	8.03018	7.71562	6.53011	3.5685	3.74732	4.35657	6.60309	4.01549	5.27449	6.74285	1.75421	4.08525	2.0371	3.85179	5.11534	4.28754	5.00505	3.98571
2.47877	5.32361	7.60805	1.76629	2.10566	4.1639	2.1469	3.47417	6.66101	4.31215	2.95836	1.32979	7.80009	3.44918	4.88726	4.12158	5.22857	4.43974	6.32819	5.38299	6.60118	5.8813	4.42777	4.98294	3.55077	5.65706	3.68648	3.37685	1.17311	5.63066	6.42684	8.33126	8.25465	8.02393	6.75143	3.31264	3.56787	4.55132	6.55246	4.06903	5.37832	6.87933	2.26892	2.81543	1.95963	4.15377	4.94373	4.3336	5.09333	3.4098
4.05475	5.6679	8.60958	0.30294	2.1923	4.21715	3.54221	3.91623	5.11514	5.95461	3.3923	1.0387	7.73418	3.49922	5.44067	4.07004	5.63756	4.64715	6.61834	5.5983	6.94188	5.87162	4.7794	5.67181	4.0831	5.65498	3.48957	3.27306	2.43566	5.98499	6.5648	8.19839	8.20974	7.75645	6.44581	3.59706	3.54193	4.39502	6.3837	4.3559	5.09819	6.88523	2.69282	3.32144	1.46806	3.56519	5.40612	4.32745	4.67873	3.16157
3.60339	5.55721	8.37252	0.0135983	1.99879	4.25235	3.16805	4.06133	6.16901	5.46017	3.7288	1.24446	7.9188	3.15879	5.03095	4.20474	5.48111	4.50468	6.07472	5.38203	6.46415	5.81481	4.58995	5.40322	3.74492	5.60893	3.19256	3.3162	2.87522	5.69208	6.65895	8.2015	8.18927	7.74102	6.47918	3.7292	3.63768	4.39631	6.55126	4.30416	5.11791	6.88978	2.56592	3.37075	1.4013	3.56652	4.90222	4.60588	4.63353	3.08007
2.83675	4.75417	7.54748	2.19525	1.82945	4.22068	1.7041	3.54639	5.70321	5.05313	2.915	1.00984	7.96421	3.09038	4.84368	4.25993	5.40772	4.44337	6.24118	5.17597	6.64809	5.86832	4.27079	5.42587	3.61416	5.63626	4.07844	3.12037	1.81513	5.64626	6.35445	8.04644	8.1336	7.7254	6.55067	3.60459	3.63017	4.25351	6.51919	4.02784	4.94635	6.63126	1.80453	3.4188	1.32973	3.41359	4.9715	4.21346	4.40141	2.90449
4.46464	6.40598	8.98003	1.72336	2.43246	4.32007	1.77083	3.67568	5.39955	5.23275	3.50856	0.983367	7.7626	3.43047	5.45321	4.11123	5.36421	4.30977	6.74034	5.24517	6.98694	5.91123	4.59463	5.52024	3.54136	5.64276	3.64728	3.59795	2.30127	5.53567	6.55685	8.2279	8.08827	7.80722	6.74289	3.42181	3.62601	4.42964	6.45389	4.24803	5.07342	6.69837	2.69387	2.98699	1.67133	2.89671	5.35393	4.17157	4.58224	3.2608
1.88782	4.99056	7.24835	-1.19986	2.41839	4.21968	2.55517	3.93759	6.35244	6.20349	3.66561	0.755884	7.95226	3.29644	5.08259	4.27057	5.17708	4.46916	6.25376	5.50636	6.67123	5.94783	4.88123	5.35861	3.52753	5.66357	3.17689	3.95992	1.95299	5.71292	6.39506	8.2899	8.26556	7.79945	6.65248	3.44913	3.56214	4.37411	6.39911	4.42155	5.08024	6.87314	2.43641	3.13863	1.04421	3.30113	4.76154	4.28058	4.00706	3.03219
3.1885	5.01604	8.03981	1.59179	2.20219	4.23834	2.09916	3.62975	6.05663	5.29917	3.11159	0.509295	7.67958	3.60063	4.81401	4.18745	5.51499	4.48879	6.41336	5.48778	6.8972	5.91611	4.62894	4.71227	3.33128	5.64012	3.44431	3.20228	2.46487	5.69941	6.37211	8.08529	7.98357	7.61081	6.43863	3.42167	3.58355	4.27927	6.16332	4.35983	4.88593	6.59684	3.6218	3.38498	1.26388	3.60297	5.88473	3.66082	4.52735	2.96007
2.99426	4.98885	7.88677	0.770184	2.54341	4.3943	2.77673	3.79769	5.54255	5.74443	3.89657	0.304214	7.86625	3.3967	4.9443	4.26278	5.69883	4.64209	6.22699	5.61067	6.4338	5.93421	4.50437	5.29716	3.38519	5.68463	3.73126	3.16362	2.31773	6.0172	6.4326	8.23811	8.19683	7.75396	6.5134	3.31885	3.53686	4.23561	6.33915	4.421	4.91265	6.69656	2.66283	3.30949	1.38199	3.76578	5.55792	3.88452	4.28466	3.05362
3.35855	5.43514	8.05768	1.88186	2.54201	4.43641	2.98045	3.79604	5.59267	4.39099	2.64934	1.50573	7.65746	3.30003	5.01318	4.10924	5.40286	4.49719	6.22171	5.2648	6.26233	5.82984	4.48156	5.05225	3.71268	5.6085	4.42864	3.11282	2.8645	5.5968	6.64669	8.36098	8.10724	7.85695	6.78193	3.54159	3.73605	4.63041	6.20545	4.28617	4.99879	6.79897	2.24575	3.0513	1.81067	3.55393	5.61376	3.88497	4.12827	2.82108
3.99362	6.37949	8.97828	1.84797	2.48263	4.41596	2.29354	3.959	6.2294	5.07648	3.34573	1.00895	7.63884	3.11102	4.67228	4.32514	5.57228	4.57001	6.21773	5.2485	6.48222	5.68185	4.37881	5.20997	3.92448	5.62415	3.29375	3.23877	2.61744	5.60042	6.60736	8.21846	8.03773	7.69372	6.49507	3.56643	3.52556	4.71375	6.15561	4.60703	5.05397	6.77079	2.29753	3.41568	1.5131	3.4995	5.67559	3.67491	4.12539	2.80931
2.2236	4.71897	7.06425	-0.385822	2.36382	4.30401	3.263	4.14674	5.97748	5.51874	3.6312	0.186859	7.71635	3.65233	4.78522	4.16987	5.38144	4.49931	6.36516	5.41061	6.97822	5.87914	4.96766	4.85695	3.94031	5.66594	3.8691	4.46353	2.48851	5.9433	6.59155	8.41627	8.24722	7.82281	6.58575	3.16316	2.98297	4.4167	6.30449	4.43001	4.95837	6.82339	1.5226	3.25212	1.43457	3.66538	5.84289	3.93156	4.30918	3.12498
2.57457	4.43301	7.51674	1.90665	2.58506	4.19036	2.27845	3.71963	5.91388	5.2194	3.27307	0.116951	7.81321	3.7086	5.00793	3.97592	5.5147	4.63243	6.72653	5.72209	7.04303	6.12343	4.87814	5.3446	3.38946	5.67392	3.53333	3.60774	2.85329	5.92669	6.51759	8.29567	8.21397	7.99991	6.61508	3.46531	3.82421	4.57298	6.23064	4.55191	5.15422	6.79351	3.6628	3.4249	1.80905	4.03534	6.29746	4.03505	4.74003	3.26313
3.68814	5.78323	8.34208	-0.187524	2.3798	4.21227	2.06426	3.80175	5.71827	4.99406	3.18944	0.765908	7.83055	3.75038	5.05027	4.12108	5.69897	4.66644	6.74412	5.85674	6.61555	6.25066	5.06598	5.23386	3.40073	5.88429	4.08364	4.24317	2.38998	6.24136	6.72947	8.47956	8.40296	8.03966	6.7742	3.58994	3.54312	4.86687	6.32795	4.50338	4.91134	6.68377	2.49642	3.1404	1.87311	3.87531	6.41331	3.66597	4.77244	3.35635
3.16897	5.00409	7.46013	-0.882884	2.56389	4.15807	3.41172	3.82689	6.25997	5.2407	2.83093	0.782853	7.80136	3.98387	5.01952	4.00057	5.39082	4.67903	6.76588	5.77947	6.94754	6.22021	5.23085	5.30739	3.68642	5.75733	3.0876	4.32324	2.17854	6.32934	6.48699	8.38594	8.26301	7.91014	6.54026	3.41933	3.87193	4.67485	6.25475	4.3716	5.16759	6.78147	2.09856	3.14393	2.02109	3.82434	6.45874	4.06706	4.72216	3.26878
3.06428	5.23626	7.96704	2.59003	2.07087	4.22173	3.23644	3.85371	6.66798	5.68626	3.49394	1.12607	7.67926	3.90668	5.14018	4.08573	5.37462	4.54145	6.49237	5.83254	7.20659	6.24013	5.19239	5.50895	3.82518	5.80043	4.0613	4.53786	2.60607	6.1332	6.58259	8.45345	8.37249	7.9316	6.72696	3.43658	3.76405	4.54358	6.41466	4.46104	5.42231	6.98161	2.06359	3.53026	2.07841	3.79018	6.37195	4.1334	4.82266	3.06122
3.59946	6.39475	8.45824	3.18516	2.12897	4.08027	3.05594	4.17211	6.33069	5.36975	2.9372	0.738293	7.7824	3.5758	5.12308	4.04798	5.46565	4.60816	6.38318	5.83074	6.87676	6.10996	4.8422	5.38312	3.5256	5.54659	2.56711	3.98738	2.06076	5.9805	6.47017	8.39366	8.30729	7.75186	6.54592	3.64113	3.38021	4.58967	6.39396	4.50389	5.11641	7.11356	2.8729	3.64807	1.93057	4.12641	6.05103	4.24311	4.47687	3.25508
2.19892	4.05291	7.09948	1.51529	2.67885	4.09965	2.80026	3.7342	5.75831	4.71294	2.95997	0.688381	7.77275	3.56154	5.0172	4.14138	5.74199	4.63131	6.48217	5.82358	6.67244	6.02267	4.80785	5.53331	4.06582	6.00039	4.81908	3.50264	3.34574	5.96719	6.78042	8.50198	8.39309	8.14262	6.97434	3.39082	3.74839	4.49464	6.28672	4.37507	5.11643	6.78711	3.86468	3.71623	2.09627	4.42386	6.44172	4.32091	4.86261	2.91146
2.11898	4.02672	6.9314	-0.479825	2.52176	4.47434	3.93741	3.89244	6.14973	4.79517	3.17423	1.4633	7.41118	3.36775	5.19785	4.28107	5.73075	4.77351	6.43584	5.75039	7.22109	6.05696	4.77469	5.51321	3.85533	5.86967	5.31831	3.79604	4.02752	6.36071	7.01864	8.62973	8.5825	8.1476	6.96201	3.18423	3.84406	4.55009	6.02411	4.42067	5.19912	6.62795	2.11965	3.4648	2.1362	4.4534	5.90704	4.20658	4.68326	3.25157
2.04691	4.26148	6.92433	2.16131	2.45576	4.47238	2.0961	4.11047	5.12618	4.89322	2.69777	0.826507	7.36268	3.40278	5.39056	4.21982	6.00264	4.79274	6.50805	5.7079	7.34616	6.11963	4.81902	5.94612	4.61491	6.11856	6.02657	4.64246	4.41211	6.44672	7.38016	9.03355	8.75391	8.43852	7.21726	3.2459	3.74346	4.74926	6.35707	4.66248	5.15425	6.66567	1.92599	3.41183	2.28344	4.60592	6.87917	4.52866	4.8491	2.98181
4.85747	7.36385	9.86771	-0.856131	2.01022	4.11649	2.83126	3.99677	5.83276	5.30821	3.05325	0.879013	7.6556	3.3921	4.9053	4.12483	5.64186	4.65368	6.44691	6.17687	7.28022	6.08988	4.82275	5.65613	3.8909	5.74452	4.17605	4.03062	2.77489	6.22184	6.69604	8.62251	8.39516	8.09347	6.8577	3.61928	3.96979	4.57859	6.43434	4.57536	5.26267	6.86351	2.69412	3.64822	1.82823	4.36245	5.77712	4.12146	5.01607	3.34197
2.42351	4.49945	7.16156	0.767919	2.62245	4.06915	1.53571	3.76144	6.15704	5.05975	2.71085	0.646438	7.9081	3.76371	5.05824	4.16401	5.58908	4.47034	6.80375	5.93875	7.21556	6.30264	4.83221	5.26151	3.34571	5.79538	3.84251	3.42772	1.83286	5.99161	6.42444	8.26647	8.29446	8.07023	7.05539	3.31295	4.07612	4.52786	6.42476	4.35481	5.31662	6.9714	1.05239	2.7945	1.40694	4.02859	6.58824	4.80381	4.61629	3.48225
1.93113	3.81698	6.89968	1.08072	1.9183	4.27057	2.40076	3.89262	7.30251	5.25694	2.79148	1.2334	7.39674	3.94084	5.15286	4.17663	5.55065	4.42397	6.71681	5.84065	7.08908	5.97415	5.1527	5.27441	3.88177	5.64075	3.59932	3.90745	2.27717	6.08535	6.22934	8.15824	8.11176	7.75305	6.3975	3.26852	3.59572	4.1726	6.05577	4.19311	5.04466	6.68214	3.06957	2.84667	1.75645	4.31663	6.67805	4.24633	4.76161	3.16272
2.90346	4.74361	7.68472	2.16132	2.0141	4.47113	2.59778	3.82373	5.67812	5.65021	3.27317	1.61178	7.50415	3.65276	5.58016	3.9917	5.42933	4.49625	6.55631	5.83444	7.09757	6.0629	5.03447	5.55096	3.75141	5.67404	3.58952	3.45209	2.25004	6.06338	6.50506	8.25337	8.3411	7.78959	6.48512	3.40557	3.32426	4.31348	6.25055	4.03759	5.18723	6.75713	2.02567	3.26819	1.51274	4.4759	6.05309	4.79904	5.04582	3.11676
2.49411	4.62443	7.48763	2.35655	2.33874	4.3962	2.69088	3.64106	6.04785	6.21534	2.92416	1.33353	7.64108	3.87663	5.24412	4.00936	5.1996	4.50774	6.62785	5.81165	7.23951	6.10482	4.88397	5.55004	3.76709	5.76446	3.71916	3.97185	2.38701	6.10382	6.52108	8.32104	8.32435	7.9256	6.85186	3.2943	3.33539	4.48458	6.21364	3.93101	5.26668	6.75145	3.11794	3.4796	1.98968	3.80848	5.94181	4.13017	4.80495	3.13744
2.65958	5.4428	8.23235	0.679751	2.11387	4.13371	3.29438	3.75202	6.35998	6.12461	3.23887	0.58553	7.61343	3.65166	5.13846	3.93648	5.12166	4.4728	6.47666	6.04886	7.37593	6.09516	4.97428	5.46439	3.64381	5.7083	3.32557	4.22448	2.15968	5.94028	6.52789	8.41103	8.2702	7.92576	6.63782	3.16821	3.71504	4.49304	6.10957	4.12794	5.34973	6.88474	2.41721	3.39467	1.61033	4.49811	5.73843	4.2557	4.9662	3.05695
2.41858	5.27253	7.59543	2.35726	2.30706	4.24918	3.02269	3.91618	6.58314	6.05486	3.25734	0.452783	7.52349	3.54552	5.16774	3.91055	5.08363	4.37394	6.20005	5.73127	7.42735	6.00213	4.86421	5.46491	3.60802	5.74421	3.73068	3.8451	2.06801	5.82184	6.41933	8.39557	8.3191	7.87226	6.74457	3.19183	3.59262	4.54971	6.27222	4.14254	5.40467	6.82577	3.18693	3.44981	1.93583	4.41643	5.92754	4.13465	4.80973	3.09326
3.26605	5.37833	8.37591	-0.480671	2.51362	4.16768	3.6552	4.21441	5.28585	5.92886	3.30707	0.811737	7.82367	3.01112	5.52458	4.2395	5.7525	4.6968	7.02596	5.60697	7.45484	5.84904	4.45908	5.3199	3.9148	5.57061	2.84881	2.95212	2.33994	5.65003	6.20138	8.04275	8.21413	7.94416	6.74337	3.901	4.0106	4.89095	5.91668	4.45902	4.987	6.74847	1.93932	3.08948	1.3497	3.76155	6.24656	4.259	3.99743	3.52427
3.4139	4.99964	8.19442	0.269988	2.29978	4.10635	4.18323	4.02944	6.03989	5.40943	3.61017	0.365066	7.68283	3.15217	5.13003	4.22708	5.4199	4.74633	6.68608	5.44603	6.69018	5.78092	4.39738	5.21995	3.99272	5.52796	3.22121	3.26574	2.2544	5.75241	6.29643	8.01108	8.16913	7.66088	6.47172	3.25312	3.43995	4.56378	6.11452	4.05455	4.8612	6.68585	2.17215	2.90982	2.19019	4.39541	5.0261	4.04031	4.4752	3.24411
2.50122	4.73969	7.19139	1.32153	2.08379	4.28487	4.16757	3.78799	5.79423	5.19175	2.62046	1.39548	8.06081	3.68493	4.96195	4.29745	5.5898	4.38033	6.57696	5.32672	7.0534	5.98281	4.18849	5.0583	3.29705	5.76195	3.63724	3.96425	2.47148	5.64015	6.37358	7.98044	8.09311	7.80785	6.67018	3.44353	3.77658	4.45632	6.46339	4.23379	5.20508	6.61233	1.08419	3.30012	1.54855	3.57541	5.71568	4.36526	4.47253	3.25161
3.7796	6.44603	8.92863	0.156783	2.16873	4.08255	3.52031	4.09023	5.57686	5.00019	3.5379	0.801266	7.82146	3.52803	5.21148	4.26849	5.64267	4.54959	6.67233	5.72502	7.21444	5.85163	4.93068	5.07315	3.81357	5.57319	3.06586	3.57848	2.46806	5.73547	6.72591	8.33498	8.25193	7.92022	6.6743	3.48432	3.71009	4.65657	6.34878	4.2964	5.27648	6.86772	2.10834	3.41521	1.46681	3.49311	5.73471	4.20803	4.41941	3.31502
2.81101	4.36391	7.11985	-0.17777	2.06767	4.15585	3.991	3.82823	5.8091	5.57628	3.36044	0.234682	7.71735	3.82814	5.03822	4.17071	5.59147	4.38349	6.07442	5.32804	6.45459	5.90688	4.55547	4.80589	3.55022	5.55531	3.1395	4.13373	2.33402	5.70397	6.54467	8.30839	8.19929	7.92968	6.65735	3.45166	3.78046	4.31361	6.35473	4.56981	5.45859	6.94939	2.87247	3.66543	1.7212	4.25026	5.48828	4.58523	4.4997	3.54723
3.94247	5.24058	8.02626	1.7607	2.27753	4.40075	2.6899	4.03541	5.83508	5.01731	2.89214	0.976527	7.74277	3.56644	4.95875	4.19501	5.58098	4.53155	6.83759	5.51513	7.02324	5.83784	4.50379	5.479	3.92404	5.73404	3.42911	3.72422	1.7711	5.73686	6.4576	7.99908	8.06503	7.67705	6.46064	3.56007	3.49539	4.44509	6.12429	3.90149	4.97097	6.49279	2.69065	3.3085	1.5515	3.95171	5.95587	4.14008	4.32713	3.19415
2.98543	5.05341	7.62566	1.91664	2.58296	4.32662	2.74252	3.95444	5.77096	5.20426	3.43143	0.769403	7.35542	3.58048	5.42548	4.13692	5.82526	4.67486	6.44108	5.63128	6.88991	5.90058	4.67775	5.53528	3.98319	5.74705	4.18519	3.68767	2.5092	5.92185	6.64784	8.39355	8.35722	7.72154	6.63038	3.29448	3.67427	4.57689	6.21335	4.37296	5.13695	6.84572	2.73993	3.20811	1.66979	4.14623	5.94837	4.6501	4.65608	3.2071
3.287	5.61567	8.20787	1.9988	2.33372	4.22431	2.77874	3.79491	5.9657	4.97547	3.08823	0.44006	7.29872	3.96258	5.14735	3.90091	5.33747	4.56646	6.04889	5.20359	6.24862	6.16381	4.2326	4.90187	3.50012	5.74901	5.12962	3.96085	2.99437	6.06605	6.67681	8.59973	8.41529	8.0031	6.7025	3.27213	3.67883	4.29561	6.48148	4.36187	5.27597	6.86985	3.4108	3.40203	2.34307	4.02006	5.30851	4.78977	4.67581	2.97749
4.47815	6.09425	8.94398	1.10452	2.54431	4.5487	2.10802	4.0168	5.27636	4.86081	2.43008	2.2764	7.55999	3.47778	4.9522	4.17853	5.81354	4.63044	6.77329	5.41511	6.73256	6.11408	4.56854	5.64581	3.82912	5.95023	4.87554	2.84053	1.73248	5.89458	6.39317	8.21688	8.31512	7.6122	6.48685	3.4241	3.31998	4.44843	5.96546	4.26702	5.01803	6.67865	2.30694	3.587	1.28247	3.38134	6.8129	4.28088	4.81332	2.69582
2.48763	5.18845	7.47741	0.638995	2.75239	4.25322	3.07682	3.85926	5.85119	5.04696	3.10255	0.468483	7.77398	3.63628	4.94987	4.16099	5.52764	4.4809	6.55454	5.619	7.08278	6.0037	4.85249	5.26315	3.51909	5.66776	2.82324	3.60354	1.95657	5.67884	6.46625	8.25509	8.17218	7.61813	6.59044	3.49545	3.90828	4.63927	6.16432	4.47658	5.15495	6.80136	2.33307	3.24224	1.8346	4.37076	5.7346	4.27235	4.51928	3.18169
[truncated: 415 more rows]
[truncated: 521 more columns]
