# Supplementary material for: The circadian rhythm: A key variable in aging?
Source: Aging Cell. 2024 Jul 30;23(11):e14268. doi: 10.1111/acel.14268 (PMC11561671; doi:10.1111/acel.14268)
Supplement: Supplementary file 25 — Data S1–S6. [file ACEL-23-e14268-s017.zip]

Archive with 495 entries (493 files):
- Data S1/
- Data S1/ENSMUSG00000000154.jpeg
- Data S1/ENSMUSG00000000290.jpeg
- Data S1/ENSMUSG00000000682.jpeg
- Data S1/ENSMUSG00000000823.jpeg
- Data S1/ENSMUSG00000001119.jpeg
- Data S1/ENSMUSG00000001143.jpeg
- Data S1/ENSMUSG00000001229.jpeg
- Data S1/ENSMUSG00000001506.jpeg
- Data S1/ENSMUSG00000001663.jpeg
- Data S1/ENSMUSG00000001930.jpeg
- Data S1/ENSMUSG00000002763.jpeg
- Data S1/ENSMUSG00000002900.jpeg
- Data S1/ENSMUSG00000003031.jpeg
- Data S1/ENSMUSG00000003154.jpeg
- Data S1/ENSMUSG00000003283.jpeg
- Data S1/ENSMUSG00000003541.jpeg
- Data S1/ENSMUSG00000003617.jpeg
- Data S1/ENSMUSG00000003731.jpeg
- Data S1/ENSMUSG00000003814.jpeg
- Data S1/ENSMUSG00000003849.jpeg
- Data S1/ENSMUSG00000003949.jpeg
- Data S1/ENSMUSG00000004105.jpeg
- Data S1/ENSMUSG00000004460.jpeg
- Data S1/ENSMUSG00000004609.jpeg
- Data S1/ENSMUSG00000004637.jpeg
- Data S1/ENSMUSG00000005107.jpeg
- Data S1/ENSMUSG00000005397.jpeg
- Data S1/ENSMUSG00000005447.jpeg
- Data S1/ENSMUSG00000005686.jpeg
- Data S1/ENSMUSG00000005936.jpeg
- Data S1/ENSMUSG00000006127.jpeg
- Data S1/ENSMUSG00000006386.jpeg
- Data S1/ENSMUSG00000006611.jpeg
- Data S1/ENSMUSG00000007777.jpeg
- Data S1/ENSMUSG00000007891.jpeg
- Data S1/ENSMUSG00000009406.jpeg
- Data S1/ENSMUSG00000011256.jpeg
- Data S1/ENSMUSG00000013150.jpeg
- Data S1/ENSMUSG00000014361.jpeg
- Data S1/ENSMUSG00000014776.jpeg
- Data S1/ENSMUSG00000015340.jpeg
- Data S1/ENSMUSG00000015468.jpeg
- Data S1/ENSMUSG00000015839.jpeg
- Data S1/ENSMUSG00000015950.jpeg
- Data S1/ENSMUSG00000016206.jpeg
- Data S1/ENSMUSG00000016256.jpeg
- Data S1/ENSMUSG00000016946.jpeg
- Data S1/ENSMUSG00000017707.jpeg
- Data S1/ENSMUSG00000017754.jpeg
- Data S1/ENSMUSG00000018042.jpeg
- Data S1/ENSMUSG00000018415.jpeg
- Data S1/ENSMUSG00000018427.jpeg
- Data S1/ENSMUSG00000018593.jpeg
- Data S1/ENSMUSG00000018654.jpeg
- Data S1/ENSMUSG00000018666.jpeg
- Data S1/ENSMUSG00000018774.jpeg
- Data S1/ENSMUSG00000019055.jpeg
- Data S1/ENSMUSG00000019843.jpeg
- Data S1/ENSMUSG00000019846.jpeg
- Data S1/ENSMUSG00000019872.jpeg
- Data S1/ENSMUSG00000019916.jpeg
- Data S1/ENSMUSG00000019923.jpeg
- Data S1/ENSMUSG00000020009.jpeg
- Data S1/ENSMUSG00000020034.jpeg
- Data S1/ENSMUSG00000020044.jpeg
- Data S1/ENSMUSG00000020048.jpeg
- Data S1/ENSMUSG00000020111.jpeg
- Data S1/ENSMUSG00000020120.jpeg
- Data S1/ENSMUSG00000020143.jpeg
- Data S1/ENSMUSG00000020227.jpeg
- Data S1/ENSMUSG00000020241.jpeg
- Data S1/ENSMUSG00000020257.jpeg
- Data S1/ENSMUSG00000020277.jpeg
- Data S1/ENSMUSG00000020288.jpeg
- Data S1/ENSMUSG00000020467.jpeg
- Data S1/ENSMUSG00000020571.jpeg
- Data S1/ENSMUSG00000020661.jpeg
- Data S1/ENSMUSG00000020674.jpeg
- Data S1/ENSMUSG00000020810.jpeg
- Data S1/ENSMUSG00000020889.jpeg
- Data S1/ENSMUSG00000020893.jpeg
- Data S1/ENSMUSG00000020935.jpeg
- Data S1/ENSMUSG00000021003.jpeg
- Data S1/ENSMUSG00000021037.jpeg
- Data S1/ENSMUSG00000021091.jpeg
- Data S1/ENSMUSG00000021262.jpeg
- Data S1/ENSMUSG00000021508.jpeg
- Data S1/ENSMUSG00000021559.jpeg
- Data S1/ENSMUSG00000021775.jpeg
- Data S1/ENSMUSG00000021814.jpeg
- Data S1/ENSMUSG00000021903.jpeg
- Data S1/ENSMUSG00000021939.jpeg
- Data S1/ENSMUSG00000021998.jpeg
- Data S1/ENSMUSG00000022035.jpeg
- Data S1/ENSMUSG00000022091.jpeg
- Data S1/ENSMUSG00000022146.jpeg
- Data S1/ENSMUSG00000022148.jpeg
- Data S1/ENSMUSG00000022186.jpeg
- Data S1/ENSMUSG00000022270.jpeg
- Data S1/ENSMUSG00000022372.jpeg
- Data S1/ENSMUSG00000022389.jpeg
- Data S1/ENSMUSG00000022415.jpeg
- Data S1/ENSMUSG00000022440.jpeg
- Data S1/ENSMUSG00000022472.jpeg
- Data S1/ENSMUSG00000022488.jpeg
- Data S1/ENSMUSG00000022656.jpeg
- Data S1/ENSMUSG00000022665.jpeg
- Data S1/ENSMUSG00000022797.jpeg
- Data S1/ENSMUSG00000022816.jpeg
- Data S1/ENSMUSG00000022831.jpeg
- Data S1/ENSMUSG00000022848.jpeg
- Data S1/ENSMUSG00000022952.jpeg
- Data S1/ENSMUSG00000023249.jpeg
- Data S1/ENSMUSG00000023367.jpeg
- Data S1/ENSMUSG00000023952.jpeg
- Data S1/ENSMUSG00000023960.jpeg
- Data S1/ENSMUSG00000024164.jpeg
- Data S1/ENSMUSG00000024180.jpeg
- Data S1/ENSMUSG00000024190.jpeg
- Data S1/ENSMUSG00000024222.jpeg
- Data S1/ENSMUSG00000024299.jpeg
- Data S1/ENSMUSG00000024300.jpeg
- Data S1/ENSMUSG00000024501.jpeg
- Data S1/ENSMUSG00000024538.jpeg
- Data S1/ENSMUSG00000024679.jpeg
- Data S1/ENSMUSG00000024736.jpeg
- Data S1/ENSMUSG00000024810.jpeg
- Data S1/ENSMUSG00000024885.jpeg
- Data S1/ENSMUSG00000024900.jpeg
- Data S1/ENSMUSG00000024966.jpeg
- Data S1/ENSMUSG00000025017.jpeg
- Data S1/ENSMUSG00000025037.jpeg
- Data S1/ENSMUSG00000025133.jpeg
- Data S1/ENSMUSG00000025158.jpeg
- Data S1/ENSMUSG00000025176.jpeg
- Data S1/ENSMUSG00000025265.jpeg
- Data S1/ENSMUSG00000025511.jpeg
- Data S1/ENSMUSG00000025512.jpeg
- Data S1/ENSMUSG00000025584.jpeg
- Data S1/ENSMUSG00000025586.jpeg
- Data S1/ENSMUSG00000025743.jpeg
- Data S1/ENSMUSG00000025821.jpeg
- Data S1/ENSMUSG00000025885.jpeg
- Data S1/ENSMUSG00000025888.jpeg
- Data S1/ENSMUSG00000025980.jpeg
- Data S1/ENSMUSG00000025986.jpeg
- Data S1/ENSMUSG00000026003.jpeg
- Data S1/ENSMUSG00000026042.jpeg
- Data S1/ENSMUSG00000026043.jpeg
- Data S1/ENSMUSG00000026074.jpeg
- Data S1/ENSMUSG00000026077.jpeg
- Data S1/ENSMUSG00000026082.jpeg
- Data S1/ENSMUSG00000026234.jpeg
- Data S1/ENSMUSG00000026303.jpeg
- Data S1/ENSMUSG00000026395.jpeg
- Data S1/ENSMUSG00000026478.jpeg
- Data S1/ENSMUSG00000026548.jpeg
- Data S1/ENSMUSG00000026556.jpeg
- Data S1/ENSMUSG00000026566.jpeg
- Data S1/ENSMUSG00000026608.jpeg
- Data S1/ENSMUSG00000026672.jpeg
- Data S1/ENSMUSG00000026739.jpeg
- Data S1/ENSMUSG00000026786.jpeg
- Data S1/ENSMUSG00000026837.jpeg
- Data S1/ENSMUSG00000026864.jpeg
- Data S1/ENSMUSG00000026880.jpeg
- Data S1/ENSMUSG00000026956.jpeg
- Data S1/ENSMUSG00000026979.jpeg
- Data S1/ENSMUSG00000027204.jpeg
- Data S1/ENSMUSG00000027248.jpeg
- Data S1/ENSMUSG00000027274.jpeg
- Data S1/ENSMUSG00000027435.jpeg
- Data S1/ENSMUSG00000027669.jpeg
- Data S1/ENSMUSG00000027843.jpeg
- Data S1/ENSMUSG00000027852.jpeg
- Data S1/ENSMUSG00000027864.jpeg
- Data S1/ENSMUSG00000027933.jpeg
- Data S1/ENSMUSG00000027947.jpeg
- Data S1/ENSMUSG00000027962.jpeg
- Data S1/ENSMUSG00000027995.jpeg
- Data S1/ENSMUSG00000028028.jpeg
- Data S1/ENSMUSG00000028082.jpeg
- Data S1/ENSMUSG00000028329.jpeg
- Data S1/ENSMUSG00000028339.jpeg
- Data S1/ENSMUSG00000028343.jpeg
- Data S1/ENSMUSG00000028410.jpeg
- Data S1/ENSMUSG00000028581.jpeg
- Data S1/ENSMUSG00000028597.jpeg
- Data S1/ENSMUSG00000028630.jpeg
- Data S1/ENSMUSG00000028641.jpeg
- Data S1/ENSMUSG00000028646.jpeg
- Data S1/ENSMUSG00000028673.jpeg
- Data S1/ENSMUSG00000028756.jpeg
- Data S1/ENSMUSG00000028766.jpeg
- Data S1/ENSMUSG00000028795.jpeg
- Data S1/ENSMUSG00000028826.jpeg
- Data S1/ENSMUSG00000028859.jpeg
- Data S1/ENSMUSG00000028862.jpeg
- Data S1/ENSMUSG00000028878.jpeg
- Data S1/ENSMUSG00000028885.jpeg
- Data S1/ENSMUSG00000028957.jpeg
- Data S1/ENSMUSG00000028970.jpeg
- Data S1/ENSMUSG00000029009.jpeg
- Data S1/ENSMUSG00000029053.jpeg
- Data S1/ENSMUSG00000029177.jpeg
- Data S1/ENSMUSG00000029312.jpeg
- Data S1/ENSMUSG00000029330.jpeg
- Data S1/ENSMUSG00000029468.jpeg
- Data S1/ENSMUSG00000029471.jpeg
- Data S1/ENSMUSG00000029616.jpeg
- Data S1/ENSMUSG00000029657.jpeg
- Data S1/ENSMUSG00000029661.jpeg
- Data S1/ENSMUSG00000029675.jpeg
- Data S1/ENSMUSG00000029687.jpeg
- Data S1/ENSMUSG00000029762.jpeg
- Data S1/ENSMUSG00000029778.jpeg
- Data S1/ENSMUSG00000029919.jpeg
- Data S1/ENSMUSG00000029994.jpeg
- Data S1/ENSMUSG00000030087.jpeg
- Data S1/ENSMUSG00000030096.jpeg
- Data S1/ENSMUSG00000030103.jpeg
- Data S1/ENSMUSG00000030172.jpeg
- Data S1/ENSMUSG00000030256.jpeg
- Data S1/ENSMUSG00000030357.jpeg
- Data S1/ENSMUSG00000030579.jpeg
- Data S1/ENSMUSG00000030678.jpeg
- Data S1/ENSMUSG00000030681.jpeg
- Data S1/ENSMUSG00000030701.jpeg
- Data S1/ENSMUSG00000030711.jpeg
- Data S1/ENSMUSG00000030761.jpeg
- Data S1/ENSMUSG00000030786.jpeg
- Data S1/ENSMUSG00000030798.jpeg
- Data S1/ENSMUSG00000030921.jpeg
- Data S1/ENSMUSG00000031016.jpeg
- Data S1/ENSMUSG00000031024.jpeg
- Data S1/ENSMUSG00000031144.jpeg
- Data S1/ENSMUSG00000031167.jpeg
- Data S1/ENSMUSG00000031221.jpeg
- Data S1/ENSMUSG00000031232.jpeg
- Data S1/ENSMUSG00000031239.jpeg
- Data S1/ENSMUSG00000031274.jpeg
- Data S1/ENSMUSG00000031298.jpeg
- Data S1/ENSMUSG00000031343.jpeg
- Data S1/ENSMUSG00000031379.jpeg
- Data S1/ENSMUSG00000031467.jpeg
- Data S1/ENSMUSG00000031479.jpeg
- Data S1/ENSMUSG00000031502.jpeg
- Data S1/ENSMUSG00000031503.jpeg
- Data S1/ENSMUSG00000031511.jpeg
- Data S1/ENSMUSG00000031740.jpeg
- Data S1/ENSMUSG00000031762.jpeg
- Data S1/ENSMUSG00000031765.jpeg
- Data S1/ENSMUSG00000031770.jpeg
- Data S1/ENSMUSG00000031778.jpeg
- Data S1/ENSMUSG00000031790.jpeg
- Data S1/ENSMUSG00000032000.jpeg
- Data S1/ENSMUSG00000032010.jpeg
- Data S1/ENSMUSG00000032086.jpeg
- Data S1/ENSMUSG00000032115.jpeg
- Data S1/ENSMUSG00000032125.jpeg
- Data S1/ENSMUSG00000032127.jpeg
- Data S1/ENSMUSG00000032348.jpeg
- Data S1/ENSMUSG00000032369.jpeg
- Data S1/ENSMUSG00000032372.jpeg
- Data S1/ENSMUSG00000032399.jpeg
- Data S1/ENSMUSG00000032802.jpeg
- Data S1/ENSMUSG00000033032.jpeg
- Data S1/ENSMUSG00000033082.jpeg
- Data S1/ENSMUSG00000033191.jpeg
- Data S1/ENSMUSG00000033220.jpeg
- Data S1/ENSMUSG00000033249.jpeg
- Data S1/ENSMUSG00000033308.jpeg
- Data S1/ENSMUSG00000033318.jpeg
- Data S1/ENSMUSG00000033460.jpeg
- Data S1/ENSMUSG00000033581.jpeg
- Data S1/ENSMUSG00000033863.jpeg
- Data S1/ENSMUSG00000033933.jpeg
- Data S1/ENSMUSG00000034116.jpeg
- Data S1/ENSMUSG00000034154.jpeg
- Data S1/ENSMUSG00000034205.jpeg
- Data S1/ENSMUSG00000034285.jpeg
- Data S1/ENSMUSG00000034341.jpeg
- Data S1/ENSMUSG00000034349.jpeg
- Data S1/ENSMUSG00000034614.jpeg
- Data S1/ENSMUSG00000034647.jpeg
- Data S1/ENSMUSG00000034656.jpeg
- Data S1/ENSMUSG00000034674.jpeg
- Data S1/ENSMUSG00000034707.jpeg
- Data S1/ENSMUSG00000034795.jpeg
- Data S1/ENSMUSG00000034832.jpeg
- Data S1/ENSMUSG00000034936.jpeg
- Data S1/ENSMUSG00000034947.jpeg
- Data S1/ENSMUSG00000034993.jpeg
- Data S1/ENSMUSG00000034994.jpeg
- Data S1/ENSMUSG00000035004.jpeg
- Data S1/ENSMUSG00000035064.jpeg
- Data S1/ENSMUSG00000035206.jpeg
- Data S1/ENSMUSG00000035245.jpeg
- Data S1/ENSMUSG00000035273.jpeg
[truncated: 195 more entries]
